# Supplementary material for: Cis inhibition of NOTCH1 through JAGGED1 sustains embryonic hematopoietic stem cell fate
Source: Nat Commun. 2024 Feb 21;15:1604. doi: 10.1038/s41467-024-45716-y (PMC10882055; doi:10.1038/s41467-024-45716-y)
Supplement: Supplementary file 4 — Supplementary Data 1 [file 41467_2024_45716_MOESM4_ESM.xlsx]

## Sheet: antibody list
FACS/Index staining
	name	clone	supplier	used dilution
	CD31 Alexa 647	Mec13.3	BioLegend	1/200
	c-KIT–APC–eFluor780	2B8	ebioscience	1/200
	CD45 PerCP5.5	3D-F11	Invitrogen	1/200
	CD201 (PROCR/EPCR) eFL 710	eBio156D	Invitrogen	1/200
	Sca1-FITC	E13-161.7	BD Bioscience	1/200
Notch antibodies	NOTCH1-APC	HMN1-12	biolegend	1/200
	NOTCH1 Alexa Fluor421	HMN1-12	biolegend	1/200
	NOTCH2-Alexa Fluor700	FAB5196-N	R&D	1/200
	NOTCH3-APC	HMN3-133	ebioscience	1/200
	NOTCH4-PE	HMN4-14	ebioscience	1/400
	DELTA LIKE 4 -APC	HMND4-1	biolegend	1/200
	JAGGED1-PE	HMJ1-12	biolegend	1/400
	JAGGED2-bio	HMJ2-1	miltenyi biotech	1/200
IHC antibodies
Primary antibodies
	biotinylated rat anti-mouse CD31	clone MEC13.3	BD Bioscience	1/200
	rat Anti-mouse cKIT	2B8	eBioscience	1/200
	goat anti-DLL4	AF1389	R&D systems	1/200
	goat anti-JAG1	C20	santa cruz	1/200
				1/200
Secondary antibodies
	Alexa Fluor 647 goat anti-rat	goat anti-rat	Life Technologies
	Alexa fluor 488 donkey anti-goat	donkey anti-goat	Molecular probes	1/400
	Alexa Fluor 488 donkey anti-rabbit	donkey anti-rabbit	Molecular probes	1/400
	Alexa Fluor 594 donkey anti-rabbit	donkey anti-rabbit	Life Technologies	1/400
				1/400
Proximity Ligation assay
N1 Intracellular (Human Notch1 aa 2500-2600)	rabbit Anti-Notch1 antibody	EP1238Y	ab52627, abcam	1/400
N1 extracellular (NRR of mouse Notch1)	rabbit Anti-Notch1 antibody	E6	ab245686, abcam	1/400
JAG1 extracellular (aa110-125 of Human Jagged1)	rabbit Anti-Jagged1 antibody	recombinant	ab7771, abcam	1/400
JAG1 intracellular (C-terminal)	goat Anti-JAG1 antibody	C20	santa cruz	1/400

## Sheet: primers
qPCRs primers for Hes1 and Gata2
	Hes1	CGGCATTCCAAGCTAGAGAAGG	GGTAGGTCATGGCGTTGATCTG
	Gata2	ACA CAC CAC CCG ATA CCC ACC	CCA CAG GCG TTG CAC ACA GG

## Sheet: recombinant JAG1 and genentech 
recombinant JAG1
				Supplier	catalog number	concentration
		Recombinant Rat Jagged 1 Fc Chimera Protein, CF		R&D	#: 599-JG	4ug/ml
blocking antibodies; kindly gifted by genetech, SA, USA
	Antibodies GENENTECH
	Antibody	Stock concentration	Working concentration
			In vitro for explants
	anti-Jag1, mIgG2a	8,65mg/ml	50ug/ml
	anti-Notch1 hIgG1	11,3mg/ml	50ug/ml
