# Supplementary material for: Cis inhibition of NOTCH1 through JAGGED1 sustains embryonic hematopoietic stem cell fate
Source: Nat Commun. 2024 Feb 21;15:1604. doi: 10.1038/s41467-024-45716-y (PMC10882055; doi:10.1038/s41467-024-45716-y)
Supplement: Supplementary file 5 — Supplementary Data 2 [file 41467_2024_45716_MOESM5_ESM.xlsx]

## Sheet: README
This Supplementary Table T2 gathers for each of the 11 identified clusters the following information:
a) Ranked list of genes per adjusted p-value as a result of comparing a particular cluster against the rest.
	Scanpy function rank_genes_groups using Wilcoxon rank-sum test (two-sided) method conducted with scanpy (v1.9.1) module (Python 3.8.9)
	Only those genes present in at least 25% of cells in either groups (cluster of interest against the rest) are considered
b) Pre-ranked GSEA against KEGG Pathway database to obtain enriched pathways (sorted per adjusted p-value)
	ClusterProfiler R package (v4.6.2) gseKEGG function was used (R software v4.2.1). Genes were ranked by logFC as input. Number of permutations for GSEA: 10000
							The number of cells per identified cluster is:
							Cluster	n_cells
							0	173
							1	145
							2-HSC	109
							3	101
							4-HSC-HE	76
							5	57
							6	36
							7	30
							8	25
							9	12
							10	11
							TOTAL	775
	Fig 2C - UMAP coloured by cluster
Columns in corresponding sheets indicate:
a)	Gene.name	Official gene symbol (Mus musculus)
	log2FC	Log2 Fold changer per gene
	pval	Obtained p-value
	pct	Fraction of cells expressing that particular gene in the cluster of interest
	pct.rest	Fraction of cells expressing that particular gene in the rest of clusters
	adj.pval	Adjusted p-value. Benjamini-Hochberg procedure
b)	ID	KEGG Pathways ID
	Description	KEGG Pathway Description
	setSize	Number of elements (genes) in a particular KEGG Pathway after removing genes not present in query
	enrichmentScore	Enrichment score obtained from GSEA
	NES	Normalized enrichment score
	pvalue	Obtained p-value
	p.adjust	Adjusted p-value. Benjamini-Hochberg procedure
	core_enrichment	Leading edge genes driving the enrichment

## Sheet: Cluster_0
Gene.name	log2FC	pval	pct	pct.rest	adj.pval
Igf1	2.34006	2.38024e-45	0.919075	0.908638	2.50354e-41
Lbp	2.36569	1.99989e-42	0.485549	0.539867	1.05174e-38
Flrt2	2.24875	2.70557e-38	1	0.92691	9.48573e-35
Ephb4	1.44189	5.53098e-35	0.277457	0.217608	1.45437e-31
Dll1	3.00357	6.67492e-33	0.641618	0.599668	1.40414e-29
Aplnr	2.3447	1.50544e-31	0.693642	0.498339	2.63904e-28
Emcn	1.84997	3.38253e-30	0.982659	0.906977	5.08249e-27
Npr1	1.41412	4.68358e-30	0.537572	0.604651	6.15774e-27
Col23a1	2.10915	7.31529e-30	0.971098	0.948505	8.54914e-27
Amotl1	1.43166	6.72547e-27	0.635838	0.551495	7.07385e-24
Tek	1.49841	8.11362e-27	0.791908	0.812292	7.7581e-24
Limch1	1.40601	1.29839e-25	0.554913	0.571429	1.13804e-22
Ednrb	2.06954	6.24757e-25	0.398844	0.378738	5.05476e-22
Cpe	1.64827	3.32096e-23	0.757225	0.777409	2.49499e-20
Tll1	3.06977	9.47816e-23	0.716763	0.727575	6.64609e-20
Adamts9	1.47957	2.08797e-22	0.884393	0.916944	1.37258e-19
Kank3	1.34443	7.91671e-22	0.953757	0.865449	4.89812e-19
Eng	1.24907	1.05533e-21	0.722543	0.63289	6.16663e-19
Ramp2	1.22524	4.90185e-20	0.578035	0.513289	2.71356e-17
Egfl7	1.20748	1.02018e-19	0.641618	0.310631	5.36512e-17
Stab1	1.24476	1.20269e-19	0.751445	0.647841	6.02378e-17
Tgm2	1.52402	1.58396e-19	0.398844	0.431894	7.57279e-17
Mmrn1	1.25703	6.06516e-19	0.791908	0.593023	2.77362e-16
Sema6a	1.22281	1.05082e-18	0.369942	0.443522	4.60523e-16
Ptprd	1.7233	1.30739e-18	0.549133	0.679402	5.50044e-16
Edn1	1.8101	1.68806e-18	0.202312	0.259136	6.82883e-16
Fam174b	2.18736	5.43571e-18	0.82659	0.606312	2.11751e-15
Ptprb	1.22098	1.11905e-17	0.231214	0.255814	4.20361e-15
Phactr2	1.03767	1.94516e-17	0.872832	0.885382	7.0549e-15
Ralgapa2	1.58019	2.13444e-17	0.578035	0.66113	7.48333e-15
Ripply3	1.53686	2.7221e-17	0.433526	0.378738	9.23583e-15
Rab11a	0.737349	2.94658e-17	0.976879	0.966777	9.68505e-15
Icam1	1.20774	3.57902e-17	0.774566	0.812292	1.14073e-14
Nos3	0.963142	1.05882e-16	0.728324	0.707641	3.27548e-14
Plvap	1.39949	1.1188e-16	0.687861	0.744186	3.36215e-14
Tln2	1.26838	3.24895e-16	0.890173	0.905316	9.49236e-14
Plk2	1.33617	1.54187e-15	0.65896	0.508306	4.38308e-13
Arl4a	1.16157	1.74657e-15	0.445087	0.38206	4.83432e-13
Id2	1.12671	1.79619e-15	0.83815	0.890365	4.8442e-13
Zfp521	1.17268	4.03922e-15	0.381503	0.388704	1.06211e-12
Klhl4	1.16095	5.59903e-15	0.924855	0.885382	1.43636e-12
Klf4	1.74335	8.97888e-15	0.375723	0.473422	2.24857e-12
Cfdp1	0.654148	1.1202e-14	0.416185	0.569767	2.71858e-12
Zfp57	0.977342	1.13726e-14	0.930636	0.656146	2.71858e-12
Foxc2	1.43694	1.31076e-14	0.791908	0.709302	3.06367e-12
Col18a1	1.1062	1.59909e-14	0.306358	0.302326	3.65635e-12
Tspan14	0.803216	1.92636e-14	0.473988	0.421927	4.31094e-12
She	1.02273	3.1626e-14	0.34104	0.410299	6.78861e-12
Cldn11	4.65741	3.80199e-14	0.982659	0.840532	7.99788e-12
Ccdc3	3.55231	9.06067e-14	0.728324	0.790698	1.86863e-11
Tcf7l2	0.868073	1.04233e-13	0.982659	0.991694	2.10831e-11
Bcar1	0.94738	1.34444e-13	0.953757	0.945183	2.66809e-11
Mir99ahg	1.08387	1.51196e-13	0.809249	0.77907	2.94497e-11
Itpr2	1.36657	2.04775e-13	0.867052	0.877076	3.91604e-11
Calcrl	0.897174	2.14432e-13	0.33526	0.313953	4.02749e-11
Myzap	0.854891	2.89052e-13	0.774566	0.800664	5.33376e-11
Cdr2l	1.1198	3.09161e-13	0.653179	0.662791	5.60647e-11
Ushbp1	1.02282	3.74876e-13	0.323699	0.516611	6.68297e-11
Aplp2	0.82087	3.91803e-13	0.895954	0.840532	6.86831e-11
Fcgrt	2.35589	1.08662e-12	0.375723	0.242525	1.87362e-10
Tgfbi	1.5895	1.58709e-12	0.65896	0.596346	2.69242e-10
Gngt2	0.935322	2.44609e-12	0.780347	0.725914	4.08381e-10
Hsd3b7	1.12411	2.52821e-12	0.317919	0.189369	4.15496e-10
Nox4	1.42996	2.58802e-12	1	1	4.18781e-10
Fzd4	1.04045	2.92046e-12	0.780347	0.787375	4.65415e-10
Xiap	0.724024	4.116e-12	0.82659	0.80897	6.46151e-10
Dock6	0.822243	6.27684e-12	0.260116	0.378738	9.7088e-10
Caskin2	0.901187	8.74219e-12	0.641618	0.672757	1.33261e-09
Ptpn14	1.02616	1.08604e-11	0.722543	0.702658	1.63186e-09
Fstl1	0.768029	1.87766e-11	0.982659	0.986711	2.78158e-09
Akap12	0.980192	3.81236e-11	0.468208	0.421927	5.49293e-09
Peg3	0.986863	9.0567e-11	0.653179	0.594684	1.28727e-08
Parvb	0.652905	9.47056e-11	0.924855	0.925249	1.32815e-08
Fabp4	2.00588	9.86509e-11	0.953757	0.925249	1.36528e-08
Dusp1	0.88236	1.06757e-10	0.710983	0.72093	1.44693e-08
Scarf1	0.819535	1.07302e-10	0.433526	0.54485	1.44693e-08
Tmem184b	0.726705	1.31971e-10	0.456647	0.445183	1.75705e-08
Lims1	0.561044	1.83445e-10	0.236994	0.317276	2.41184e-08
Tmem119	1.84177	1.8835e-10	0.283237	0.310631	2.44576e-08
Reep1	1.44573	2.32491e-10	0.930636	0.933555	2.98212e-08
Plekhg1	0.841453	2.56596e-10	0.381503	0.450166	3.25166e-08
Mest	1.52581	2.78592e-10	0.32948	0.287375	3.48837e-08
Cebpd	1.0569	3.63339e-10	0.861272	0.747508	4.49599e-08
Npl	1.68702	3.91794e-10	0.32948	0.345515	4.79173e-08
Zfp423	0.991565	4.11114e-10	0.861272	0.865449	4.97023e-08
Itm2c	0.727401	4.30833e-10	0.630058	0.646179	5.14943e-08
Gm13431	1.49061	6.16442e-10	0.965318	0.960133	7.2851e-08
Lrrc32	1.2455	6.24018e-10	0.959538	0.956811	7.29269e-08
Ecscr	0.800483	7.648e-10	0.682081	0.646179	8.83974e-08
Tspan18	0.873053	1.16759e-09	0.184971	0.262458	1.33486e-07
Prkch	0.746643	1.48218e-09	0.982659	0.802326	1.67629e-07
Mpp1	0.798631	1.61138e-09	0.716763	0.664452	1.80303e-07
Rasgef1b	1.12552	2.2954e-09	0.786127	0.627907	2.54138e-07
Ubash3b	0.855245	2.33921e-09	0.398844	0.400332	2.5629e-07
Fgd5	0.757182	2.39512e-09	0.924855	0.89701	2.5971e-07
S100a16	0.942126	2.65697e-09	0.693642	0.681063	2.84284e-07
Thbd	1.22361	2.67581e-09	0.653179	0.686047	2.84284e-07
Nedd4	0.45769	2.99194e-09	0.907514	0.906977	3.14692e-07
Foxc1	0.794481	3.06658e-09	0.387283	0.431894	3.1935e-07
Chn2	1.24265	3.11004e-09	0.427746	0.435216	3.207e-07
Tmem252	1.92966	3.62105e-09	0.647399	0.710963	3.69769e-07
Slc22a23	1.45261	3.69796e-09	0.953757	0.918605	3.73904e-07
Colec12	1.4296	3.73264e-09	0.83815	0.789037	3.73904e-07
Sepp1	0.721301	3.85207e-09	0.843931	0.800664	3.82227e-07
Csrp2	0.614251	4.04056e-09	0.849711	0.865449	3.97183e-07
Card10	0.812069	4.6561e-09	0.456647	0.418605	4.53452e-07
Ypel2	1.01428	4.69951e-09	0.265896	0.295681	4.53481e-07
Cda	0.994484	4.75432e-09	0.901734	0.86711	4.54599e-07
Plagl1	0.804086	4.94537e-09	0.433526	0.342193	4.68607e-07
Cdh5	0.914884	5.02037e-09	0.589595	0.63289	4.71467e-07
Id3	0.811641	5.1558e-09	0.421965	0.498339	4.799e-07
St6galnac3	0.850657	5.42484e-09	0.393064	0.45515	4.96161e-07
Lyve1	2.68781	5.4752e-09	0.612717	0.654485	4.9645e-07
Zfpm2	1.17163	6.47838e-09	0.65896	0.72093	5.8239e-07
Pde10a	1.71007	6.96452e-09	0.352601	0.337209	6.20787e-07
Cpd	0.729277	7.43481e-09	0.375723	0.523256	6.57137e-07
Pcdh7	1.14803	7.50324e-09	0.953757	0.945183	6.57659e-07
Plxnd1	0.829606	9.44891e-09	0.445087	0.436877	8.21352e-07
Trib1	0.742349	1.16422e-08	1	0.998339	1.00371e-06
Prl3b1	1.87099	1.20574e-08	0.49711	0.481728	1.03106e-06
Nrxn3	3.17333	1.48183e-08	0.416185	0.284053	1.25249e-06
Fnbp1l	0.655627	1.4885e-08	0.745665	0.792359	1.25249e-06
Il6st	0.81908	1.55337e-08	0.618497	0.646179	1.2967e-06
Arhgap26	1.06005	1.56913e-08	0.99422	0.789037	1.29954e-06
Stxbp1	0.804871	1.72586e-08	0.959538	0.901993	1.41817e-06
Ptk2	0.621913	1.83116e-08	0.375723	0.179402	1.49304e-06
Gm1673	0.660139	1.90835e-08	0.491329	0.609635	1.544e-06
Ppp2r5a	0.595668	2.04938e-08	0.791908	0.734219	1.64545e-06
Tmem37	1.46573	2.11657e-08	0.734104	0.749169	1.67304e-06
Stap2	1.09088	2.11892e-08	0.66474	0.531561	1.67304e-06
Ostf1	0.555448	2.14261e-08	0.971098	0.983389	1.67304e-06
Nfia	0.508742	2.14738e-08	0.751445	0.709302	1.67304e-06
Ggta1	0.755692	2.20051e-08	0.739884	0.790698	1.70183e-06
Bik	0.946563	2.5247e-08	0.260116	0.275748	1.93831e-06
Gstp1	0.58211	2.60408e-08	0.514451	0.58804	1.97484e-06
Ccnl2	0.508238	2.60984e-08	0.549133	0.55814	1.97484e-06
Foxo1	0.803167	2.64467e-08	0.82659	0.858804	1.9869e-06
Rhoj	0.75737	2.7097e-08	0.971098	0.953488	2.02132e-06
Tgfbr3	0.833022	2.84445e-08	0.583815	0.686047	2.1069e-06
Mcu	0.834882	3.59814e-08	0.751445	0.752492	2.63967e-06
Cmtm3	0.695749	3.61392e-08	0.982659	0.976744	2.63967e-06
Pvrl2	0.65578	3.69386e-08	0.901734	0.885382	2.6611e-06
Fam43a	0.849028	3.69386e-08	0.780347	0.785714	2.6611e-06
Klf6	0.751115	3.86736e-08	0.901734	0.951827	2.76714e-06
Acvrl1	0.693514	4.18334e-08	0.99422	0.885382	2.96594e-06
Numb	0.61292	4.20161e-08	0.456647	0.431894	2.96594e-06
Arhgap31	0.636948	4.55389e-08	0.982659	0.978405	3.19319e-06
Wipf3	1.2568	4.82362e-08	0.849711	0.835548	3.35993e-06
Dchs1	0.678406	4.90805e-08	0.83237	0.787375	3.38504e-06
Ece1	0.678522	4.92404e-08	0.65896	0.681063	3.38504e-06
Pdia5	0.651843	5.25463e-08	0.971098	0.971761	3.58885e-06
Apold1	0.848264	5.34058e-08	0.722543	0.729236	3.62402e-06
Nradd	1.0846	5.66755e-08	0.358382	0.443522	3.82123e-06
Foxp1	0.685417	6.66094e-08	0.687861	0.39701	4.46241e-06
Meg3	0.814867	7.11908e-08	0.456647	0.48505	4.73915e-06
Flt1	0.838231	7.55901e-08	0.300578	0.333887	5.00036e-06
Yes1	0.603195	8.7678e-08	0.65896	0.571429	5.76373e-06
Bace2	2.28476	9.21736e-08	0.543353	0.574751	6.00995e-06
Rcn3	0.628858	9.25663e-08	1	1	6.00995e-06
Adgrl2	0.631166	9.67891e-08	0.99422	0.89701	6.24557e-06
Vwf	0.94491	9.8865e-08	0.895954	0.757475	6.34062e-06
Ada	1.35196	9.9919e-08	0.624277	0.686047	6.36938e-06
Zcchc14	0.639693	1.00984e-07	0.913295	0.892027	6.39849e-06
Edil3	1.4871	1.26059e-07	0.786127	0.843854	7.92017e-06
Fkbp1a	0.514515	1.26591e-07	0.398844	0.48505	7.92017e-06
Cthrc1	1.82845	1.27259e-07	0.554913	0.621262	7.92017e-06
Klhl6	0.694998	1.31337e-07	0.83237	0.835548	8.12591e-06
Mtss1	0.606382	1.80288e-07	0.537572	0.566445	1.10893e-05
Fat4	0.775284	1.90694e-07	0.895954	0.913621	1.16611e-05
Gprc5c	1.9899	2.00844e-07	0.757225	0.795681	1.22109e-05
Mn1	0.825134	2.05049e-07	0.456647	0.380399	1.23496e-05
Prickle1	1.09983	2.05474e-07	0.716763	0.782392	1.23496e-05
Nek6	0.675023	2.09339e-07	0.913295	0.933555	1.25104e-05
Prcp	0.597799	2.10642e-07	0.265896	0.413621	1.25172e-05
Stox2	0.845771	2.35011e-07	0.867052	0.730897	1.38868e-05
Scn1b	1.68723	2.45149e-07	0.387283	0.249169	1.43692e-05
Irx3	1.27691	2.45908e-07	0.595376	0.513289	1.43692e-05
Tiparp	0.720907	2.51537e-07	0.734104	0.742525	1.4617e-05
Fam198b	0.768055	2.98828e-07	0.780347	0.72093	1.72456e-05
Camsap2	0.653092	3.00052e-07	0.531792	0.471761	1.72456e-05
Dusp6	0.711097	3.18362e-07	0.872832	0.910299	1.81985e-05
Ap2m1	0.40422	3.67857e-07	0.924855	0.910299	2.09142e-05
Lta4h	0.537974	3.7769e-07	0.705202	0.73588	2.13578e-05
Ctnnal1	1.11804	4.00549e-07	0.346821	0.370432	2.25293e-05
Hid1	0.833202	4.17507e-07	0.936416	0.953488	2.33582e-05
Palm	0.63615	4.90555e-07	0.601156	0.689369	2.72998e-05
Robo4	0.749064	5.00008e-07	0.99422	0.983389	2.76794e-05
Sardh	1.3537	5.03029e-07	0.531792	0.576412	2.77008e-05
Adgrg6	1.52733	5.23626e-07	1	0.991694	2.86849e-05
Chmp2b	0.661661	5.40687e-07	0.803468	0.799003	2.9466e-05
Hyal2	0.581103	5.50518e-07	0.265896	0.355482	2.98471e-05
Slc39a8	1.23218	5.99317e-07	0.231214	0.313953	3.23263e-05
Pde4d	0.728662	6.33088e-07	0.728324	0.709302	3.39736e-05
Zbtb46	0.824832	6.53572e-07	0.907514	0.855482	3.48948e-05
Socs3	1.29747	6.9234e-07	0.809249	0.782392	3.67779e-05
Ppp1r15a	0.713615	7.37688e-07	0.601156	0.671096	3.899e-05
Foxn3	0.628902	7.43554e-07	0.976879	0.978405	3.91035e-05
Nav1	0.597279	7.72036e-07	0.653179	0.370432	4.03994e-05
Cav1	0.708492	7.76628e-07	0.294798	0.239203	4.04385e-05
Lrp5	0.835239	8.08719e-07	0.988439	0.754153	4.1902e-05
Serpina3i	1.07495	8.47914e-07	0.780347	0.79402	4.37174e-05
Cxx1a	0.583733	8.811e-07	0.404624	0.524917	4.52069e-05
Grb10	0.628222	1.10161e-06	0.416185	0.465116	5.62461e-05
Peak1	0.730322	1.15437e-06	0.306358	0.362126	5.86012e-05
Igf2	0.842166	1.15888e-06	0.647399	0.549834	5.86012e-05
Rbm18	0.626834	1.2587e-06	0.953757	0.940199	6.33447e-05
Tmem2	0.732089	1.30217e-06	0.953757	0.936877	6.52201e-05
Agpat2	0.742429	1.33539e-06	0.976879	0.933555	6.6567e-05
Obsl1	0.595156	1.41519e-06	0.531792	0.566445	7.02123e-05
Mras	1.73405	1.51118e-06	0.774566	0.840532	7.46225e-05
Ppfibp1	0.605228	1.54058e-06	0.687861	0.696013	7.57189e-05
Sept6	0.850756	1.64788e-06	0.780347	0.730897	8.06161e-05
Gm3934	0.695272	1.67662e-06	0.867052	0.832226	8.16419e-05
Enpp3	0.660451	1.78957e-06	0.381503	0.468439	8.67404e-05
Pde4b	0.66283	1.92446e-06	0.156069	0.337209	9.28507e-05
Syne2	0.607344	2.08888e-06	0.115607	0.27907	0.000100323
Pde7b	1.70338	2.12901e-06	0.722543	0.740864	0.000101786
St3gal1	0.764186	2.17814e-06	0.346821	0.408638	0.000103664
Mef2a	0.514785	2.31234e-06	0.410405	0.413621	0.000109555
Svil	0.543119	2.49658e-06	0.982659	0.978405	0.000117754
Sh2d4b	2.33114	2.61973e-06	0.560694	0.594684	0.000123011
Wls	0.636262	2.66709e-06	0.398844	0.383721	0.000124677
Wbp5	0.404291	2.72808e-06	0.289017	0.377076	0.000126964
Tspan5	0.84268	2.83005e-06	0.919075	0.888704	0.00013113
Clec1b	0.560621	3.13188e-06	0.479769	0.443522	0.000144479
Copg2	0.700264	3.21805e-06	0.65896	0.637874	0.000147805
Ptprg	0.814708	3.35314e-06	0.404624	0.478405	0.00015334
Ctsb	0.463279	3.37828e-06	0.618497	0.699336	0.000153821
C2cd2	0.693908	3.47741e-06	0.520231	0.641196	0.000157652
Errfi1	1.01769	3.54614e-06	0.722543	0.70598	0.000160079
Slfn5	2.78969	3.79534e-06	0.17341	0.328904	0.00016987
Tmem14c	0.56178	3.81301e-06	0.965318	0.853821	0.000169937
Scpep1	0.57279	4.16795e-06	0.254335	0.257475	0.000184195
Crip2	0.842351	4.24971e-06	0.196532	0.32392	0.000186761
1700025G04Rik	0.953538	4.26151e-06	0.936416	0.752492	0.000186761
Tcf15	0.762835	4.53767e-06	0.473988	0.443522	0.000198038
Rasd1	1.51496	4.76909e-06	0.375723	0.445183	0.000207278
Rarb	0.915023	4.8935e-06	0.676301	0.729236	0.00021181
Npdc1	0.765752	4.92056e-06	0.578035	0.576412	0.000212108
Mapk12	0.790401	4.97054e-06	0.49711	0.583056	0.000213388
Tle4	0.670194	5.03949e-06	0.791908	0.792359	0.000215469
Rab27a	0.756588	5.06732e-06	0.693642	0.649502	0.000215782
Rapgef3	0.713644	5.30505e-06	0.404624	0.272425	0.000224994
Hmox1	0.639493	5.34897e-06	0.867052	0.827243	0.000225945
Ddah2	0.518824	5.44281e-06	0.797688	0.73588	0.00022899
Cd93	0.736504	5.50289e-06	0.647399	0.598007	0.000230595
Adamts10	0.619484	6.32106e-06	0.66474	0.621262	0.000262786
Slc43a3	0.582681	6.50165e-06	0.456647	0.445183	0.00026923
Enc1	0.782039	6.67504e-06	0.641618	0.656146	0.000275326
Gadd45g	0.891306	6.9718e-06	0.867052	0.737542	0.000286443
Ccdc23	0.435875	7.05432e-06	0.855491	0.870432	0.000288706
0610037L13Rik	0.477101	7.11843e-06	0.965318	0.9701	0.0002902
Nnat	0.501917	7.36718e-06	0.630058	0.647841	0.000299181
Piezo1	0.591089	7.40052e-06	0.803468	0.799003	0.000299379
Tead2	0.488701	7.51496e-06	0.410405	0.458472	0.000302844
Skil	0.519069	8.23058e-06	0.260116	0.265781	0.000330417
Ptpru	1.758	8.33477e-06	0.618497	0.712625	0.000333327
Peli2	0.653388	8.71727e-06	0.919075	0.910299	0.000347304
Adgrf5	0.599707	8.82734e-06	0.479769	0.481728	0.000350362
Lama1	1.5255	8.97081e-06	0.797688	0.827243	0.000354718
Pik3r6	0.86248	9.22314e-06	0.843931	0.855482	0.00036333
S100a13	0.432857	9.77441e-06	0.976879	0.958472	0.000383549
Luzp1	0.418382	9.80935e-06	0.375723	0.380399	0.000383549
Itm2a	0.694362	1.02653e-05	0.312139	0.320598	0.000399891
Serpinb9	1.42927	1.05993e-05	0.739884	0.755814	0.000411378
Flrt3	0.861328	1.07606e-05	0.820809	0.755814	0.000415316
Tcaf1	0.530376	1.07797e-05	0.982659	0.965116	0.000415316
Adamts5	2.3877	1.09339e-05	0.520231	0.553156	0.00041968
Zfp467	0.692863	1.09728e-05	0.560694	0.624585	0.00041968
Rapgef5	0.453225	1.13891e-05	0.682081	0.689369	0.000434024
Klhdc10	0.579973	1.2181e-05	0.66474	0.568106	0.000462526
Itgb1	0.460771	1.22673e-05	0.705202	0.69103	0.000464129
Lyl1	0.520049	1.35989e-05	0.757225	0.789037	0.000512663
Gm28933	0.698135	1.40479e-05	0.578035	0.646179	0.0005277
Lck	0.840306	1.41221e-05	0.849711	0.815615	0.000528597
Gm13509	0.416378	1.42714e-05	0.83815	0.833887	0.000532295
Gfod2	0.65362	1.43845e-05	0.410405	0.461794	0.000534615
Asah2	1.46325	1.52532e-05	0.83815	0.832226	0.000564905
Dgkz	0.396053	1.62141e-05	0.872832	0.898671	0.000596293
Dnah6	2.10716	1.62991e-05	0.878613	0.900332	0.00059733
Myo6	0.491385	1.78416e-05	0.768786	0.702658	0.00065159
Epn2	0.612394	1.85352e-05	0.797688	0.598007	0.000674579
Spry1	0.68521	1.86964e-05	0.595376	0.504983	0.000678099
Grap	0.594197	1.90557e-05	0.791908	0.790698	0.000688756
Taok2	0.577467	1.93881e-05	0.936416	0.936877	0.000698369
Gltscr2	0.337667	2.00867e-05	0.595376	0.598007	0.000721066
Hspg2	0.593011	2.2464e-05	0.901734	0.855482	0.000803001
Dennd5b	0.624665	2.25219e-05	0.815029	0.852159	0.000803001
C77370	1.09005	2.48304e-05	0.734104	0.744186	0.000882318
A830082K12Rik	2.32004	2.54309e-05	0.242775	0.27907	0.000900614
Erg	0.513315	2.55614e-05	0.225434	0.345515	0.000902197
Renbp	0.856113	2.64701e-05	0.803468	0.785714	0.000931145
Rasa3	0.460285	2.81168e-05	0.809249	0.812292	0.0009825
Rai14	0.535537	2.81168e-05	0.33526	0.362126	0.0009825
Slc18a2	0.423316	2.83564e-05	0.306358	0.320598	0.000987592
4632428N05Rik	0.699266	2.87926e-05	0.450867	0.561462	0.000999474
Ctsd	0.442397	2.9434e-05	0.803468	0.827243	0.00101676
Slco3a1	0.598892	2.94838e-05	0.520231	0.583056	0.00101676
Hpn	1.44099	2.99872e-05	0.930636	0.92691	0.00103074
Rbfox2	0.50393	3.01398e-05	0.757225	0.775748	0.00103261
Gtf2i	0.339291	3.0473e-05	0.508671	0.576412	0.00104063
Ttc9	1.77408	3.10185e-05	0.867052	0.842193	0.00105584
Hoxb7	0.828259	3.12816e-05	0.803468	0.681063	0.00106135
Cald1	0.519241	3.13874e-05	0.572254	0.589701	0.00106152
Rab11fip3	0.678657	3.15468e-05	0.809249	0.69103	0.00106349
Gdpd1	1.16778	3.18141e-05	0.988439	0.815615	0.00106907
Il11ra1	0.501992	3.61517e-05	0.630058	0.192691	0.00121097
Rexo1	0.422025	3.63949e-05	0.606936	0.591362	0.00121524
Prox1	0.827207	3.6701e-05	0.953757	0.905316	0.00122159
Zdhhc15	0.637945	3.73832e-05	0.930636	0.973422	0.00124037
Ip6k2	0.498211	3.75086e-05	0.491329	0.488372	0.00124061
Trerf1	0.487468	3.924e-05	0.803468	0.815615	0.00128977
Fundc2	0.471396	3.95688e-05	0.901734	0.906977	0.00129653
Fam114a1	0.740047	4.03351e-05	0.300578	0.393688	0.00131674
Tmem164	0.496927	4.04361e-05	0.907514	0.906977	0.00131674
Adam15	0.499535	4.10128e-05	0.780347	0.66113	0.0013314
Fam222b	0.740974	4.3399e-05	0.936416	0.916944	0.00140452
Pear1	0.54909	4.36882e-05	0.294798	0.408638	0.0014064
Abca1	0.615506	4.37245e-05	0.606936	0.583056	0.0014064
Fam124a	6.23018	4.4715e-05	0.722543	0.440199	0.00143388
Clk1	0.393367	4.55377e-05	0.780347	0.810631	0.00145502
Mesdc1	0.43075	4.5651e-05	0.895954	0.931894	0.00145502
Gng11	0.606807	4.58784e-05	1	0.988372	0.00145785
Chst2	0.624946	4.61069e-05	0.947977	0.918605	0.0014607
Ophn1	0.616743	4.84118e-05	0.768786	0.784053	0.00152911
Tbrg1	0.431179	4.88534e-05	0.687861	0.682724	0.00153844
Chst11	1.40637	4.96662e-05	0.99422	0.990033	0.00155937
Ralb	0.531181	4.99125e-05	0.849711	0.878738	0.00156244
Dennd2a	0.660491	5.09514e-05	0.728324	0.799003	0.00159023
Srgap1	0.433313	5.29601e-05	0.99422	0.931894	0.00164803
Igdcc3	1.42059	5.38375e-05	0.346821	0.310631	0.00167039
Triobp	0.490836	5.46389e-05	0.450867	0.504983	0.00169027
Bvht	0.670587	5.59079e-05	0.16185	0.36711	0.00172223
Tinagl1	0.621822	5.59997e-05	0.306358	0.272425	0.00172223
Cul7	0.470417	5.61835e-05	0.953757	0.95515	0.00172285
Adgrl4	0.577688	5.79588e-05	0.82659	0.830565	0.00177212
Cldn5	0.930434	5.91073e-05	0.849711	0.835548	0.00179743
Tmtc2	1.04273	5.93008e-05	0.624277	0.644518	0.00179743
Fgd6	0.720229	5.93977e-05	0.254335	0.257475	0.00179743
Arrb1	0.81601	5.95435e-05	0.554913	0.546512	0.00179743
Fermt2	0.501516	5.96408e-05	0.976879	0.961794	0.00179743
Atf3	0.748276	6.03757e-05	0.427746	0.491694	0.00181438
Nck1	0.529502	6.07216e-05	0.861272	0.868771	0.00181957
Gm379	3.02702	6.22761e-05	0.300578	0.343854	0.00186085
Zfp503	0.801114	6.38163e-05	0.635838	0.666113	0.00190147
Exoc3l	0.519328	6.66257e-05	0.65896	0.621262	0.00197958
Leprot	0.471934	6.70598e-05	0.843931	0.833887	0.00198686
Sox7	0.33192	6.82121e-05	0.919075	0.875415	0.00201532
Gbas	0.374168	7.73774e-05	0.890173	0.890365	0.00227971
Ndrg1	0.910485	7.93961e-05	0.537572	0.637874	0.00233265
Tmem109	0.441098	8.05534e-05	0.942197	0.951827	0.00236006
Cracr2b	0.601269	8.09427e-05	0.693642	0.669435	0.00236487
Adgrg3	0.630695	8.63753e-05	0.878613	0.875415	0.00251661
Plekho1	0.481537	8.72786e-05	0.965318	0.918605	0.0025359
Gimap6	0.601404	8.7839e-05	0.393064	0.446844	0.00254515
Arhgef10	0.770286	9.20043e-05	0.456647	0.418605	0.00265852
Sulf2	0.495018	9.31857e-05	0.606936	0.581395	0.00268528
Gap43	0.554673	9.939e-05	0.624277	0.581395	0.00285624
Dst	0.682072	0.000101866	0.919075	0.905316	0.00291942
Pim3	0.625328	0.000103412	0.456647	0.410299	0.00295568
Sh3glb1	0.328773	0.000105147	0.913295	0.931894	0.00299712
Erbb2	0.673914	0.000116788	0.49711	0.166113	0.00331099
Fabp5	0.553512	0.000119108	0.797688	0.805648	0.00336658
Lrrc42	0.635037	0.000119389	0.757225	0.785714	0.00336658
Maged2	0.611314	0.000120331	1	0.998339	0.00338407
Micu1	0.524428	0.000123684	0.959538	0.920266	0.00346908
Cc2d2a	0.874843	0.000127823	0.855491	0.857143	0.00357565
Vopp1	0.597882	0.000136072	0.751445	0.848837	0.00379629
Rbms3	0.580933	0.000139075	0.722543	0.767442	0.00386982
Mfge8	0.440867	0.000143251	0.867052	0.86711	0.00397551
Add1	0.362493	0.000145045	0.739884	0.755814	0.00400415
Timp3	0.411004	0.000155534	0.722543	0.63289	0.00428248
Snx2	0.473075	0.000156742	0.820809	0.775748	0.0042966
Ptprm	0.513815	0.000156864	0.381503	0.473422	0.0042966
Ets1	0.472614	0.00015735	0.630058	0.639535	0.00429872
Baz2b	0.442742	0.00015796	0.566474	0.642857	0.0043042
Itga5	0.475824	0.000159926	0.578035	0.669435	0.00434652
Zcchc24	0.659303	0.000164689	0.375723	0.480066	0.00446442
Gata2	0.274789	0.000168803	0.612717	0.504983	0.00455248
Arrdc3	0.569081	0.000169585	0.381503	0.377076	0.00456187
H19	0.712738	0.000171687	0.531792	0.601329	0.00460664
Cfh	2.60685	0.000177322	0.421965	0.501661	0.00474573
Nfat5	0.643762	0.00018539	0.976879	0.825581	0.00494908
Tnfrsf1a	0.471737	0.000188829	0.508671	0.4701	0.00499785
Cyfip1	0.410503	0.000189118	0.560694	0.42691	0.00499785
Lhfpl2	0.616102	0.000200576	0.33526	0.360465	0.00528736
Ndel1	0.411147	0.000205683	0.485549	0.598007	0.00540844
Pald1	0.525514	0.000208045	0.739884	0.784053	0.0054569
Rcan1	0.843856	0.000211555	0.884393	0.872093	0.00553516
Nim1k	0.62653	0.000215284	0.687861	0.737542	0.00560909
Rps19-ps6	0.273445	0.000218245	0.809249	0.802326	0.0056529
Maf	0.431009	0.000218742	0.352601	0.398671	0.0056529
Vps72	0.347665	0.000219906	0.526012	0.543189	0.00566906
Zfp532	0.481064	0.00022158	0.595376	0.548173	0.00569823
Cic	0.500161	0.00024482	0.924855	0.906977	0.00628053
Mmp28	0.82689	0.000247787	0.50289	0.568106	0.00633533
Abi3	0.503539	0.000248161	0.861272	0.868771	0.00633533
Hadh	0.369413	0.000248909	0.404624	0.421927	0.00633904
Ddit4	0.73171	0.000251733	0.612717	0.533223	0.00639549
Wipi1	0.767833	0.000262743	0.751445	0.709302	0.00664311
Npc2	0.331177	0.000267713	1	0.996678	0.00672534
Ccdc85b	0.392671	0.000267914	0.381503	0.473422	0.00672534
Akr1a1	0.298283	0.000269524	0.855491	0.767442	0.00674964
Cav2	0.363546	0.000274408	0.763006	0.775748	0.00685565
Tmem55a	0.389857	0.000282312	0.450867	0.466777	0.0070364
Crispld1	1.07842	0.000283157	0.803468	0.895349	0.00704076
Pacrgl	0.804469	0.000297877	0.976879	0.953488	0.00738931
Prkce	0.635163	0.000309613	0.589595	0.722591	0.00766238
Cul4a	0.490856	0.000315175	0.398844	0.378738	0.00778172
Arhgap17	0.428112	0.000321544	0.65896	0.785714	0.00792037
Zfp664	0.371248	0.000326097	0.936416	0.921927	0.00801377
Stx5a	0.458711	0.000328033	1	0.998339	0.00804254
Tug1	0.365321	0.000333411	0.635838	0.639535	0.00815538
2310022B05Rik	0.444747	0.000341884	0.549133	0.521595	0.00834237
Susd4	0.806505	0.000342641	0.739884	0.63289	0.00834237
Sox18	0.647352	0.000352889	0.895954	0.848837	0.00857203
Chmp5	0.345175	0.000356019	0.346821	0.305648	0.00862813
Rcbtb1	0.423521	0.000359968	0.901734	0.789037	0.00870378
Yap1	0.415696	0.000366371	0.930636	0.905316	0.00883829
Junb	0.595418	0.000376452	0.508671	0.526578	0.0090607
Ccser1	0.956768	0.000382289	0.705202	0.707641	0.00918016
Spag9	0.386112	0.000384534	0.861272	0.863787	0.00921305
Zfp362	0.501047	0.000386509	0.763006	0.777409	0.00921837
Col4a2	0.674032	0.000386509	0.572254	0.579734	0.00921837
Egln2	0.458253	0.000389062	0.959538	0.950166	0.00925827
E2f5	0.633422	0.000399142	0.855491	0.893688	0.00945534
Gstm2	1.07621	0.000404715	0.780347	0.802326	0.00956582
Shc1	0.393992	0.000407677	0.231214	0.269103	0.00961424
Nynrin	1.48634	0.00041912	0.358382	0.280731	0.00986199
Bambi	0.452903	0.00043055	0.589595	0.616279	0.0100634
Lrrc45	0.572252	0.000437483	0.294798	0.22093	0.0102028
Strip1	0.499406	0.000444843	0.849711	0.845515	0.0103286
Egfem1	2.6692	0.000453959	0.439306	0.443522	0.010517
Iscu	0.330958	0.000456595	0.450867	0.403654	0.0105549
Dock1	0.378519	0.000463919	0.531792	0.622924	0.0106927
Rnf165	0.828006	0.00046459	0.971098	0.9701	0.0106927
Taf11	0.438966	0.000467284	0.190751	0.299003	0.0107312
Dnmbp	0.726313	0.000474082	0.971098	0.946844	0.0108636
Ltbr	0.385198	0.000484453	0.66474	0.664452	0.0110771
Hbp1	0.423871	0.000487254	0.982659	0.95515	0.011117
Ksr1	0.757794	0.000490424	0.317919	0.410299	0.0111651
Acy3	1.04506	0.000496463	0.601156	0.682724	0.0112782
Cmbl	1.40748	0.000512416	0.687861	0.513289	0.0116155
Ctla2a	0.375801	0.00051685	0.65896	0.666113	0.0116908
Aprt	0.376012	0.000523567	0.878613	0.853821	0.0118173
Rhobtb1	0.759963	0.000533413	0.364162	0.254153	0.0119881
Ttc4	0.479804	0.000563996	0.682081	0.727575	0.0126484
Sncg	0.474659	0.000568032	0.849711	0.777409	0.012703
Dnah10	2.14175	0.000582789	0.346821	0.182724	0.0129594
Diap2	0.829699	0.000582789	0.289017	0.428571	0.0129594
Pck2	0.686279	0.000591561	0.99422	0.920266	0.0131267
Mbnl3	1.11104	0.000594513	0.843931	0.89701	0.0131644
Sdk1	1.87886	0.000597053	0.884393	0.910299	0.0131929
Rian	0.4772	0.000607317	0.346821	0.345515	0.0133915
BC028528	0.301441	0.00063146	0.734104	0.657807	0.0138658
Hapln3	1.3843	0.000640458	0.947977	0.938538	0.014034
Vta1	0.378005	0.000652796	0.947977	0.950166	0.0142746
Add3	0.418908	0.00068389	0.520231	0.51495	0.0149236
Dnase1l1	1.04553	0.000693581	0.410405	0.453488	0.0150725
Col26a1	1.16132	0.000693581	0.549133	0.495017	0.0150725
Vamp5	0.453178	0.000702412	0.647399	0.629568	0.0152016
Arhgef1	0.311957	0.000705874	0.358382	0.405316	0.0152451
Rerg	1.30947	0.000735178	0.809249	0.89701	0.0158455
Gm13456	0.234295	0.000747108	0.965318	0.935216	0.0160697
Gabpb1	0.420206	0.000766144	0.242775	0.410299	0.016412
Serf2	0.191096	0.00076775	0.647399	0.634551	0.016413
Lrrc8a	0.321535	0.000785628	0.653179	0.395349	0.0167611
Tm4sf1	0.371453	0.000801657	0.323699	0.330565	0.0170685
Tead4	0.875137	0.000806132	0.942197	0.877076	0.0171291
Apoe	0.464775	0.000811194	0.277457	0.134551	0.0172019
Klf14	2.32233	0.000814019	0.433526	0.453488	0.0172271
Pdlim5	0.381902	0.000822549	0.976879	0.956811	0.0173726
Creb3l2	0.419557	0.000826558	0.982659	0.9701	0.0174223
Serpina3e-ps	1.36478	0.000828282	0.647399	0.669435	0.0174237
Jup	0.345896	0.000929022	0.479769	0.435216	0.0195039
Map4k5	0.361142	0.000934152	0.99422	0.978405	0.0195605
Gsk3b	0.255043	0.000935439	0.768786	0.789037	0.0195605
Lepr	1.86973	0.000938018	0.83815	0.885382	0.0195755
Il27ra	0.939737	0.000943194	0.589595	0.551495	0.0196446
Acyp2	0.981712	0.000978833	0.82659	0.686047	0.0203466
Wbp1l	0.38628	0.000990988	0.872832	0.785714	0.0205586
Rn18s-rs5	0.078356	0.00100054	0.83815	0.789037	0.0207158
Prex1	0.344072	0.00101156	0.907514	0.868771	0.0209028
Efna5	0.459458	0.00104958	0.930636	0.946844	0.021646
Anks1	0.59307	0.00106835	0.924855	0.893688	0.02199
Cdc42ep4	0.561424	0.00107054	0.780347	0.792359	0.021992
Prob1	1.78247	0.00109411	0.485549	0.559801	0.0224325
Atp6v0a2	0.437082	0.00109635	0.612717	0.579734	0.0224346
Wdr73	0.508148	0.00110308	0.947977	0.956811	0.0225285
Peg13	0.49013	0.00112655	0.705202	0.740864	0.0229189
Pard3b	0.716048	0.00113576	0.618497	0.593023	0.0230173
Pros1	0.405191	0.00116224	0.774566	0.820598	0.023437
Cgnl1	0.386378	0.00116224	0.820809	0.785714	0.023437
Myo7a	0.6781	0.00116539	0.930636	0.905316	0.023437
RP23-338P12.3	0.281467	0.00119735	0.768786	0.739203	0.0240338
Plscr3	0.332215	0.00121855	0.393064	0.445183	0.0244128
Cntln	0.286709	0.00125185	0.468208	0.322259	0.0250322
A330009N23Rik	1.37314	0.00130075	1	1	0.0259608
Vldlr	1.68033	0.00132098	0.265896	0.237542	0.0263146
Mfap2	0.339083	0.0013272	0.289017	0.302326	0.0263419
Sparcl1	0.463791	0.00132809	0.491329	0.523256	0.0263419
4933415A04Rik	0.373564	0.00132987	0.693642	0.757475	0.0263419
Rhob	0.366021	0.001346	0.872832	0.868771	0.0266113
Ldlrap1	0.553155	0.00136049	0.491329	0.508306	0.0268474
Nfatc2	1.2281	0.00138065	0.751445	0.752492	0.0271942
Prom1	0.481332	0.00139362	0.0867052	0.357143	0.0273984
Heg1	0.377178	0.00140483	0.566474	0.624585	0.0275672
Arhgef12	0.327585	0.00145631	0.99422	0.981728	0.028471
Ctgf	0.863881	0.00151152	0.508671	0.325581	0.0294956
Gimap8	0.815978	0.00153576	0.745665	0.714286	0.0299133
Slc25a27	0.97739	0.00156969	0.520231	0.543189	0.0305176
Plin3	0.415728	0.00157906	1	0.990033	0.0305867
Inppl1	0.516418	0.00157906	0.947977	0.958472	0.0305867
Cd38	0.377065	0.00160749	0.867052	0.830565	0.03108
Car8	0.638889	0.0016472	0.560694	0.554817	0.0317313
Fbn1	0.235622	0.00165809	0.583815	0.576412	0.0318826
Cuedc1	0.41971	0.00166795	0.83237	0.848837	0.0320136
Gnao1	1.74418	0.0017339	0.693642	0.745847	0.0332189
Cflar	0.489638	0.00174761	0.913295	0.906977	0.0334206
Oit3	1.46129	0.00178114	0.901734	0.925249	0.0340001
Esrrg	2.23338	0.0018512	0.462428	0.576412	0.0352734
Ak1	0.847434	0.00189394	0.653179	0.696013	0.0360226
Smtn	0.346995	0.00189889	0.797688	0.750831	0.0360514
Pxdn	0.430233	0.00194012	0.450867	0.476744	0.0367678
Marcks	0.405101	0.00197062	0.83237	0.852159	0.0372601
Inf2	0.434149	0.00197318	0.953757	0.774086	0.0372601
Osgep	0.379779	0.00199378	0.745665	0.813953	0.0375817
Fkbp10	0.385675	0.00200415	0.774566	0.612957	0.0377096
Tjp1	0.303948	0.00202505	0.953757	0.913621	0.0380163
Gm6969	0.334639	0.00202768	0.855491	0.787375	0.0380163
Pecam1	0.576827	0.00205944	0.843931	0.815615	0.0384561
Ctdsp2	0.350893	0.00206211	0.421965	0.272425	0.0384561
RP24-247A21.1	0.777135	0.00206211	0.83815	0.873754	0.0384561
Cxx1b	0.45485	0.00206745	0.49711	0.551495	0.0384692
Sh3bp5	0.386047	0.00207013	0.82659	0.880399	0.0384692
Sbf2	0.407755	0.00210794	0.861272	0.872093	0.0391028
Pde12	0.553904	0.00214499	0.50289	0.541528	0.0397201
Slc39a7	0.449056	0.00223379	0.323699	0.29402	0.0412918
Tcp11l2	0.829813	0.00223811	0.971098	0.95515	0.0412989
Hmg20b	0.286003	0.00225978	0.924855	0.915282	0.041553
Ttyh3	0.259639	0.00225978	0.82659	0.802326	0.041553
Marc2	0.360117	0.00226704	0.549133	0.574751	0.0416139
Palld	0.404039	0.00228897	0.612717	0.606312	0.0419432
Fzd6	0.424136	0.0023394	1	0.966777	0.0427184
Xbp1	0.396826	0.00235895	0.786127	0.812292	0.0429263
RP23-149A1.6	1.08013	0.00238626	1	0.885382	0.0433483
Gimap1	0.337815	0.00240156	0.797688	0.855482	0.0435039
Gm15587	1.23305	0.00240309	1	0.996678	0.0435039
Cped1	0.73012	0.00240924	0.653179	0.647841	0.0435402
Fbxw17	0.745133	0.00242313	0.606936	0.692691	0.0437161
Tmem204	0.395259	0.00243553	0.976879	0.965116	0.0438646
Spry2	0.200117	0.00252561	0.971098	0.958472	0.0453894
Sipa1	0.337863	0.00252883	0.358382	0.516611	0.0453894
Impdh1	0.488333	0.00255144	0.763006	0.757475	0.0457173
Shroom4	0.36302	0.00257424	0.427746	0.390365	0.0460473
Hmbox1	0.4089	0.00259722	0.734104	0.652824	0.0463796
Ly96	1.00149	0.00261044	0.936416	0.951827	0.0465366
Megf6	0.760783	0.0026471	0.947977	0.940199	0.0471104
Fam167b	0.504143	0.00266055	0.855491	0.850498	0.0472698
Chp2	4.64354	0.00270128	0.306358	0.408638	0.0479124
Pabpc4l	0.497574	0.00270812	0.99422	0.9701	0.0479529
9530082P21Rik	0.512433	0.00273738	1	0.976744	0.0483894
Tmem26	0.849944	0.00274604	0.398844	0.312292	0.0484611
Dip2b	0.342418	0.00275994	0.260116	0.269103	0.0486249
Tgfbr2	0.345634	0.00279852	0.66474	0.684385	0.049202
Trim35	0.36375	0.00280205	0.66474	0.729236	0.049202
Clca3a1	1.1809	0.00281267	0.630058	0.531561	0.0493061
Gm6136	0.179306	0.00287173	0.393064	0.229236	0.0502577
Rgs3	0.287681	0.0029209	0.919075	0.913621	0.0510332
Jam2	1.43203	0.00297269	0.803468	0.817276	0.0518521
Zfand6	0.272518	0.00302154	0.884393	0.890365	0.0525627
Itih3	4.38704	0.00302343	0.930636	0.91196	0.0525627
Zmym2	0.38822	0.00303671	0.589595	0.641196	0.0527065
Thra	0.474621	0.00306344	0.560694	0.639535	0.0530618
Etnk1	0.358932	0.00308266	0.635838	0.666113	0.0532196
Eef2	0.151461	0.00308652	0.346821	0.372093	0.0532196
Adamts18	1.29422	0.00312143	0.676301	0.740864	0.0537335
Arrdc4	0.977811	0.00312728	0.346821	0.32392	0.0537464
Lrrc8b	0.494896	0.0031449	0.930636	0.865449	0.053961
Tgs1	0.237802	0.00320031	0.393064	0.416944	0.0548222
Aqp1	1.2928	0.00334065	0.83815	0.825581	0.0571333
Epha4	1.30673	0.00337399	0.884393	0.908638	0.0576098
Fam65a	0.298766	0.00342668	0.728324	0.702658	0.0584146
Bcl6b	0.263007	0.00348227	0.982659	0.98505	0.0592663
Tmem176b	0.482546	0.00350387	0.589595	0.601329	0.0595375
Mdfi	0.795206	0.00354744	0.265896	0.292359	0.0601806
Trappc6a	0.376994	0.00359149	0.450867	0.430233	0.0608299
Lpar1	0.800937	0.00360926	0.901734	0.908638	0.0609345
Gm37720	1.75801	0.00360926	0.820809	0.842193	0.0609345
Cyth2	0.302502	0.00367658	0.976879	0.978405	0.0618496
Hpgd	0.533776	0.00368111	0.624277	0.677741	0.0618496
Sbno2	0.445821	0.00368111	0.901734	0.916944	0.0618496
Lmbrd1	0.650903	0.00373355	0.549133	0.508306	0.0626307
Ywhab	0.176773	0.00374044	0.66474	0.631229	0.0626464
Ttpa	0.693539	0.00378667	0.774566	0.797342	0.0633199
Prpf40b	0.383526	0.00381232	0.687861	0.712625	0.0636475
Rpl29	0.276064	0.00388069	0.682081	0.692691	0.0646864
Inpp4b	0.393746	0.00392849	0.890173	0.679402	0.0652763
Cd59b	-0.419792	0.00411005	0.543353	0.574751	0.0680779
Dbn1	0.43866	0.00415029	0.872832	0.880399	0.0685286
Cops2	0.286952	0.00420109	0.855491	0.813953	0.0691925
Pcsk6	0.691244	0.00420365	0.323699	0.388704	0.0691925
Irf9	0.780258	0.00421644	0.705202	0.750831	0.0692707
Ube2g1	0.324575	0.00422157	0.849711	0.77907	0.0692707
Emc10	0.275114	0.00424214	0.947977	0.95515	0.0694998
Sh3gl1	0.233369	0.00428876	0.606936	0.611296	0.0701542
Slc44a2	0.345907	0.00434636	0.99422	0.998339	0.0709861
Magi3	0.420813	0.0043887	0.630058	0.656146	0.0715664
Sesn1	0.586067	0.00451795	0.843931	0.835548	0.0734908
Gm6170	0.314792	0.00452068	1	0.998339	0.0734908
Rnf115	0.510497	0.0045508	0.624277	0.596346	0.0738662
Gimap3	0.539849	0.00463666	0.99422	0.825581	0.0751439
Tpst2	0.315212	0.00469566	0.843931	0.80897	0.0759324
Mau2	0.326673	0.00470131	0.728324	0.667774	0.0759324
Lrrcc1	0.374619	0.00470697	0.560694	0.677741	0.0759324
Kalrn	0.213813	0.00476964	0.907514	0.888704	0.0768255
Nadk	0.330687	0.0048128	0.248555	0.350498	0.0772125
AA465934	0.557792	0.00481569	0.99422	0.725914	0.0772125
Arxes1	0.341568	0.00483306	0.83815	0.802326	0.0773483
Hotairm1	0.681675	0.00483886	0.878613	0.868771	0.0773483
Pitpnm2	0.5283	0.00489431	0.265896	0.295681	0.0781159
Klf10	0.357624	0.00493258	0.624277	0.704319	0.0786074
Gtf2ird1	0.341862	0.00494441	0.32948	0.254153	0.0786767
Naglu	0.680555	0.00498601	0.919075	0.910299	0.0792188
Tecpr1	0.4261	0.00500394	0.693642	0.767442	0.079359
Igfbp5	1.06639	0.00500993	0.566474	0.601329	0.079359
Nod1	0.907692	0.00503395	0.242775	0.254153	0.0796196
Ndufa10	0.270661	0.00505203	0.855491	0.875415	0.0797856
Map3k11	0.314697	0.00513719	0.572254	0.460133	0.0808877
Ptprf	0.35256	0.00516176	0.809249	0.82392	0.0811531
Fam13c	0.575733	0.00528307	0.364162	0.269103	0.0829363
Loxl2	0.208397	0.00540053	0.346821	0.481728	0.0846539
Hoxa7	0.552529	0.00551707	0.67052	0.578073	0.086352
Gm6085	0.972129	0.00559602	0.601156	0.710963	0.0873278
Msn	0.320514	0.00566929	0.982659	0.965116	0.0882094
Fbn2	0.332724	0.00566929	0.618497	0.534884	0.0882094
Gnai1	0.746125	0.0056827	0.83237	0.86711	0.0882875
St3gal5	0.295708	0.00571636	0.358382	0.405316	0.0886795
Srgap2	0.316383	0.00573664	0.300578	0.373754	0.088863
Tbc1d4	0.504248	0.00592909	0.693642	0.679402	0.0916822
Carhsp1	0.327068	0.00602394	0.976879	0.930233	0.092903
Fosb	0.438909	0.00604166	0.682081	0.725914	0.0930398
Ccdc32	0.564021	0.00618507	0.901734	0.900332	0.095109
Copz1	0.277463	0.006302	0.791908	0.840532	0.0965968
Ccnd2	0.404405	0.00630937	0.595376	0.677741	0.0965968
Map3k3	0.42225	0.00630937	0.99422	0.998339	0.0965968
Dock4	0.258915	0.00638354	0.526012	0.526578	0.0974485
Mef2c	0.28927	0.00643592	0.572254	0.725914	0.0981058
Plxnc1	0.839014	0.00646225	0.572254	0.564784	0.0983647
Gm10036	0.213898	0.00648112	0.254335	0.257475	0.0985094
Cish	0.860869	0.0065571	0.99422	0.986711	0.099377
Ints3	0.3176	0.00671147	0.682081	0.694352	0.101424
Copa	0.258505	0.00675056	0.890173	0.852159	0.101723
Jak1	0.272017	0.00675056	0.988439	0.98505	0.101723
Armcx1	0.363336	0.00687307	0.578035	0.611296	0.103421
Foxp4	0.491328	0.00701784	0.398844	0.39701	0.105448
Vps13c	0.435253	0.00703003	0.815029	0.679402	0.105481
Polr2m	0.246295	0.00714057	0.803468	0.828904	0.106987
Ube2e2	0.718145	0.0071902	0.393064	0.372093	0.107577
Trp53inp2	0.533894	0.00737059	0.485549	0.418605	0.110119
Sh3d19	0.497426	0.00749883	0.66474	0.58804	0.11156
Anapc16	0.298498	0.00755936	1	0.991694	0.112143
Tspan7	1.46912	0.00755936	0.919075	0.91196	0.112143
Sertad1	0.471753	0.00758979	0.971098	0.963455	0.112436
Anxa2	0.49195	0.00765536	0.791908	0.865449	0.113248
Nov	2.42504	0.00774802	0.624277	0.647841	0.114362
Txlna	0.269775	0.00775246	0.468208	0.495017	0.114362
Gemin7	0.238114	0.00777468	0.976879	0.880399	0.114529
Rbm5	0.212868	0.00779696	1	0.968439	0.114697
Rbp2	1.50539	0.00782376	0.913295	0.900332	0.11477
Cd81	0.353392	0.00782376	0.514451	0.559801	0.11477
Gm3788	0.211867	0.0080046	0.369942	0.362126	0.117097
Serinc5	0.286387	0.00809181	0.774566	0.802326	0.118044
Hoxd3os1	0.401925	0.00809181	0.421965	0.320598	0.118044
Ndufs2	0.253358	0.00811028	0.809249	0.827243	0.118063
Cyp2j6	0.793817	0.00812415	0.861272	0.883721	0.118063
Itga9	0.333332	0.00813341	0.83815	0.857143	0.118063
Pgm5	2.40854	0.00813805	0.976879	0.931894	0.118063
Cfap20	0.277781	0.00818918	0.99422	0.986711	0.118642
Tes	0.30224	0.00820785	0.473988	0.516611	0.11872
Ralgds	0.369223	0.00821719	0.543353	0.531561	0.11872
Ecm1	0.205421	0.00824529	0.630058	0.646179	0.118963
Cd55	0.542401	0.00826407	0.537572	0.528239	0.119071
Pik3ip1	0.600521	0.00830175	0.797688	0.802326	0.11945
Epas1	0.151028	0.0083301	0.398844	0.390365	0.119694
Samd9l	1.25294	0.00834905	0.225434	0.257475	0.119803
Mgat1	0.361893	0.00842525	0.855491	0.594684	0.12065
Akr1c14	0.913134	0.00844919	1	0.980066	0.12065
Mapk11	0.715014	0.00844919	0.768786	0.647841	0.12065
Atp2b4	0.390055	0.00845398	0.890173	0.88206	0.12065
Nlrc3	0.513043	0.00851171	0.809249	0.892027	0.121256
Nova2	0.43522	0.00852137	0.99422	0.976744	0.121256
Efcab14	0.387142	0.00853104	0.65896	0.646179	0.121256
Dcaf4	0.501385	0.00862823	0.630058	0.61794	0.122472
Serpina3h	0.639518	0.00864779	0.982659	0.980066	0.122575
Thrap3	0.19292	0.00866249	0.965318	0.933555	0.122575
Sema6b	0.488196	0.00868211	0.520231	0.559801	0.122575
Nub1	0.34483	0.00868211	0.566474	0.594684	0.122575
Gipc1	0.257029	0.00872642	0.936416	0.920266	0.123036
Flywch1	0.433808	0.00877093	0.728324	0.533223	0.123352
Arsa	0.482585	0.00877589	0.99422	0.98505	0.123352
Atg3	0.309743	0.00879574	0.393064	0.388704	0.123352
Atraid	0.353571	0.00879574	0.988439	0.843854	0.123352
Atp2b1	0.265578	0.00896615	0.965318	0.980066	0.125574
Gm8325	0.27682	0.00901175	0.976879	0.950166	0.125948
Cmtm6	0.381084	0.00901683	1	1	0.125948
Ptpn1	0.289972	0.0090831	0.589595	0.57309	0.126706
Atg101	0.320314	0.00911896	0.427746	0.511628	0.127037
Gypc	0.310932	0.00921175	0.33526	0.345515	0.12816
Rab11b	0.185522	0.00931584	0.265896	0.377076	0.129267
Frem1	0.75412	0.00936302	0.99422	0.983389	0.12975
Pgm2	0.483021	0.00947395	0.236994	0.360465	0.131114
Pxn	0.288378	0.00950585	0.907514	0.877076	0.131383
Mllt4	0.236787	0.00957531	0.439306	0.423588	0.132169
Tmem263	0.302637	0.0096129	0.878613	0.858804	0.132514
Zfp608	0.276926	0.00963983	0.508671	0.448505	0.132712
Plxna4	0.934501	0.00968848	0.855491	0.832226	0.133207
Gm5822	0.257609	0.00973734	0.520231	0.503322	0.13363
Cdc16	0.29069	0.00976458	0.190751	0.29402	0.13363
Cpeb4	0.507227	0.00976458	0.976879	0.951827	0.13363
Bmp2k	0.0703894	0.00977003	0.99422	0.995017	0.13363
RP24-496C22.5	0.940971	0.00987422	0.867052	0.837209	0.134731
Ldah	0.412825	0.00987973	0.612717	0.5299	0.134731
Zc3h7a	0.301631	0.0099018	0.901734	0.825581	0.134731
Gm19587	0.319665	0.0099018	1	0.910299	0.134731
Pltp	1.41863	0.00998496	0.606936	0.641196	0.135687
Gm2830	0.13298	0.0100072	0.589595	0.568106	0.135814
Edn3	2.66525	0.0100296	0.953757	0.95515	0.135918
Zfp516	0.54678	0.0100407	0.982659	0.986711	0.135918
Gm37606	0.543336	0.0103009	0.352601	0.29402	0.139261
Mvd	0.468231	0.0106729	0.988439	0.759136	0.14392
Gm6767	0.454689	0.010744	0.751445	0.800664	0.144693
Cd1d1	0.467638	0.0108513	1	1	0.145952
Gm9625	0.159797	0.0108753	1	0.998339	0.146088
March7	0.282086	0.0109597	1	0.995017	0.146927
Dnajc7	0.240954	0.0109657	0.884393	0.868771	0.146927
Adh1	1.84217	0.0110081	0.83815	0.789037	0.147307
Gpr107	0.3495	0.0110934	0.83237	0.853821	0.148071
Cirbp	0.340975	0.0110934	0.595376	0.598007	0.148071
Rbms2	0.246619	0.0112162	0.404624	0.483389	0.149143
Nagk	0.520207	0.0112162	0.947977	0.916944	0.149143
Zfp41	0.587523	0.0112781	0.976879	0.965116	0.149776
Ppm1f	0.302512	0.0114907	0.976879	0.940199	0.152382
Atp10d	0.290098	0.0115033	0.745665	0.674419	0.152382
Mum1	0.297145	0.0116748	1	0.996678	0.15446
1110038F14Rik	0.252859	0.0117068	0.705202	0.672757	0.154579
Sh3tc1	0.36777	0.0117132	0.971098	0.878738	0.154579
Mbnl2	0.238812	0.0118227	0.797688	0.734219	0.155828
Megf11	1.37285	0.0119135	0.606936	0.596346	0.156829
Pbx1	0.153068	0.0120049	0.988439	0.98505	0.157613
Phc2	0.32305	0.0120181	0.687861	0.770764	0.157613
9930012K11Rik	0.611209	0.0121897	0.393064	0.410299	0.159467
Zdhhc7	0.437616	0.0121897	0.682081	0.72093	0.159467
Grik4	1.80892	0.012431	0.375723	0.48505	0.162421
Sorcs2	1.24787	0.0126696	0.780347	0.802326	0.165333
Ssh1	0.351053	0.012704	0.676301	0.704319	0.165372
Utp18	0.351413	0.0130668	0.947977	0.820598	0.169649
Hspa1a	0.443639	0.013081	0.919075	0.916944	0.169649
C130074G19Rik	0.340922	0.0131803	0.867052	0.853821	0.170517
Casp7	0.324312	0.0132374	0.416185	0.225914	0.170835
Obfc1	0.348222	0.0132374	0.924855	0.963455	0.170835
Fer	0.454033	0.0133234	0.774566	0.797342	0.171499
Suclg2	0.322495	0.0133377	0.595376	0.616279	0.171499
Emp1	0.376278	0.0133738	0.641618	0.627907	0.171752
Gimap5	0.376774	0.0134533	0.919075	0.868771	0.172539
Prkcdbp	0.360628	0.0134678	0.971098	0.958472	0.172539
Nol4l	0.301972	0.0134969	0.682081	0.61794	0.172701
Cnpy4	0.293746	0.013621	0.450867	0.20598	0.174077
Dctn5	0.236755	0.013665	0.260116	0.29402	0.174428
Meis2	0.367508	0.0137239	0.745665	0.790698	0.174967
Epha2	0.444083	0.0137904	0.682081	0.724252	0.175603
Chst7	1.01007	0.0138796	0.745665	0.526578	0.176525
Smad4	0.373162	0.0139693	0.289017	0.141196	0.177451
Tdrd7	0.536423	0.0141199	0.768786	0.672757	0.178931
Pla2g6	0.382241	0.0141199	0.734104	0.777409	0.178931
Hip1	0.261685	0.0143025	0.543353	0.463455	0.18081
Fcho2	0.303161	0.0144254	0.751445	0.815615	0.182145
Ripk3	0.368096	0.0144563	0.687861	0.66113	0.182315
Emilin1	0.290759	0.0144949	0.965318	0.973422	0.182584
Pip5k1c	0.301018	0.0145415	0.705202	0.707641	0.182951
Crnde	1.15397	0.0145803	0.612717	0.598007	0.183221
Tceal8	0.262653	0.0146427	0.843931	0.905316	0.183785
Tsfm	0.313719	0.0146897	1	1	0.184155
Cbr1	0.418104	0.0147524	0.705202	0.657807	0.184722
Eda2r	2.57405	0.0148787	0.387283	0.443522	0.186082
Arl13b	0.348852	0.015086	0.572254	0.593023	0.18845
Kdelc2	0.370942	0.0151664	0.907514	0.833887	0.189229
Supt20	0.272403	0.0152553	0.635838	0.669435	0.190112
Supt3	0.481197	0.0152958	0.300578	0.247508	0.190392
Slc31a2	0.385612	0.0154262	0.745665	0.69103	0.191788
Hspb11	0.447665	0.0154589	0.416185	0.388704	0.191968
C130023A14Rik	1.201	0.0155328	0.745665	0.686047	0.192432
Maoa	0.506587	0.0159239	0.901734	0.910299	0.197044
Lrpap1	0.263914	0.0159575	1	0.983389	0.197228
Arhgap5	0.392016	0.0160505	0.884393	0.832226	0.198144
Sgms1	0.381575	0.0163321	0.387283	0.172757	0.201361
Mroh7	2.42624	0.0163493	0.867052	0.921927	0.201361
Rpl10	0.166424	0.0164876	0.959538	0.906977	0.202826
Chpf2	0.720832	0.0166094	0.381503	0.460133	0.204062
Tspan13	0.259081	0.0166268	0.398844	0.313953	0.204062
Phlpp1	0.642255	0.0168908	0.398844	0.360465	0.207059
Rhoa	0.170766	0.0169262	0.254335	0.269103	0.20712
Mthfsd	0.56078	0.0169351	0.988439	0.990033	0.20712
Gm13680	0.152897	0.0170152	0.653179	0.652824	0.207617
Pnrc2	0.228536	0.0170152	0.930636	0.943522	0.207617
Eps15	0.333244	0.0170866	0.739884	0.717608	0.208247
Adck1	0.600349	0.0172123	0.456647	0.390365	0.209536
Acap2	0.297496	0.0172935	0.595376	0.724252	0.210281
Ehd1	0.263789	0.0173388	0.283237	0.23588	0.210588
Ccnjl	0.289391	0.0175392	0.225434	0.255814	0.212777
Scnm1	0.302382	0.0175759	0.65896	0.702658	0.212976
Snx5	0.259827	0.0176862	0.491329	0.526578	0.21382
Rbm39	0.126423	0.0176862	1	0.993355	0.21382
Idh2	0.238269	0.0177787	0.381503	0.445183	0.214557
Ldhb	0.246296	0.0177879	0.33526	0.380399	0.214557
Preb	0.247469	0.0178715	0.306358	0.27907	0.215318
Mtbp	0.416944	0.018021	0.843931	0.842193	0.216623
Alas1	0.319261	0.018021	0.404624	0.362126	0.216623
Sirt2	0.313074	0.018115	0.346821	0.350498	0.217482
Pde8a	0.282453	0.0181338	0.624277	0.709302	0.217482
F11r	0.311177	0.0185817	0.705202	0.666113	0.222301
Nrep	0.364531	0.0186009	0.612717	0.659468	0.222301
Scamp1	0.368654	0.0186202	0.526012	0.599668	0.222301
Ctnnd1	0.238719	0.0190097	0.83815	0.799003	0.225925
Tmed4	0.237774	0.0191773	0.988439	0.933555	0.22766
Gaa	0.457907	0.0193363	0.67052	0.609635	0.229289
Pef1	0.332112	0.0193762	0.872832	0.835548	0.229503
Plac1	0.413714	0.0194763	0.450867	0.521595	0.23043
Thsd4	1.11053	0.0196173	0.803468	0.651163	0.231576
B4galt4	0.533467	0.0196779	0.872832	0.883721	0.232032
Calml4	1.08229	0.0198405	0.589595	0.516611	0.233687
Gne	0.419449	0.0201279	0.676301	0.677741	0.236807
Chst15	0.357165	0.0201899	0.271676	0.250831	0.237271
Rnasel	0.689997	0.0202521	0.323699	0.305648	0.237737
Zbtb20	0.363077	0.0206606	0.965318	0.948505	0.242261
Cdan1	0.482382	0.0206923	0.716763	0.696013	0.242363
Tmem29	0.345419	0.020809	0.265896	0.265781	0.243458
Prmt2	0.413003	0.0209049	0.601156	0.563123	0.244308
Wscd1	0.903901	0.0209797	0.890173	0.83887	0.244911
Gdi1	0.241105	0.0210226	0.595376	0.58804	0.245139
Fbxw5	0.429724	0.0210763	0.947977	0.930233	0.245493
P3h1	0.376287	0.0211516	0.942197	0.900332	0.246077
Hlx	0.290694	0.0211732	0.32948	0.347176	0.246077
Prickle3	0.264393	0.0212489	0.531792	0.539867	0.246684
Ddx50	0.311374	0.0212814	0.82659	0.825581	0.246789
Eid1	0.232534	0.0213683	0.710983	0.687708	0.247251
Sept2	0.195215	0.02173	0.630058	0.656146	0.25116
Plekhg5	0.377041	0.0218628	1	0.993355	0.252418
Gm14472	0.214065	0.0219406	0.959538	0.945183	0.253039
Gm8226	0.32148	0.0222655	0.526012	0.666113	0.256505
Dennd5a	0.297833	0.0223107	0.445087	0.495017	0.256723
Dmxl2	0.797094	0.0223333	0.815029	0.842193	0.256723
Ivd	0.382509	0.0226404	0.861272	0.898671	0.259969
Rap2c	0.439847	0.0226747	0.33526	0.518272	0.260079
Cpq	0.55383	0.0227665	0.300578	0.383721	0.260848
Elk4	0.269849	0.0229396	1	0.996678	0.262544
Gm23374	0.23186	0.0230555	0.739884	0.649502	0.263431
Mast4	0.278192	0.0230672	0.982659	0.73588	0.263431
Zmiz1	0.217289	0.0234655	0.306358	0.431894	0.2674
Decr2	0.633444	0.0236075	0.763006	0.593023	0.268727
Gm5611	0.125369	0.023798	0.317919	0.413621	0.270602
Hoxa3	0.735937	0.0239417	0.895954	0.903654	0.271357
Nelfcd	0.270301	0.0239417	0.884393	0.818937	0.271357
Grcc10	0.1429	0.02405	0.50289	0.460133	0.272291
Sepn1	0.366837	0.0240983	0.971098	0.976744	0.272544
Gltscr1	0.312468	0.0244019	0.815029	0.830565	0.275681
Ldb1	0.246472	0.0244997	0.364162	0.401993	0.27649
Ccar2	0.318428	0.0245611	0.369942	0.416944	0.276885
Coro2b	0.352608	0.0248697	0.971098	0.95515	0.280064
Por	0.304402	0.0249443	0.820809	0.724252	0.280603
Eps15l1	0.290335	0.025069	0.647399	0.717608	0.281404
Myct1	0.19678	0.025069	0.34104	0.406977	0.281404
Rab11b-ps2	0.209064	0.025119	0.66474	0.770764	0.281665
Fdft1	0.312554	0.0253201	0.716763	0.727575	0.283617
Ccdc80	0.506296	0.0255098	0.976879	0.850498	0.285277
Acadvl	0.592955	0.0255225	0.924855	0.935216	0.285277
Pde9a	0.246451	0.0256497	0.676301	0.722591	0.28609
Rpl34-ps1	0.102474	0.0258415	0.83237	0.868771	0.28762
Zfp827	0.494174	0.0259058	0.843931	0.868771	0.28803
Mmp14	0.285319	0.026216	0.66474	0.654485	0.290864
Pik3r3	0.330058	0.0263201	0.722543	0.541528	0.291694
Sytl4	1.08716	0.0263462	0.630058	0.639535	0.291694
Mdk	0.195087	0.0264115	0.33526	0.390365	0.292109
Tspan4	0.296412	0.0265031	0.369942	0.32392	0.292815
Gm5424	0.718886	0.0266873	0.456647	0.44186	0.29454
Sec23ip	0.364559	0.0268725	0.387283	0.38206	0.29611
Tpm4	0.498463	0.0269523	0.393064	0.383721	0.296531
Sptssa	0.188915	0.0270055	0.560694	0.61794	0.296807
Trappc13	0.307088	0.0271659	0.49711	0.513289	0.298258
Mfsd11	0.430895	0.0272195	0.739884	0.744186	0.298535
Pxk	0.345117	0.0274215	0.254335	0.127907	0.300437
Natd1	0.674889	0.0274756	0.710983	0.637874	0.300716
Rnf167	0.286198	0.0276247	0.947977	0.908638	0.302034
Bcor	0.541308	0.0278429	0.947977	0.951827	0.303772
Rassf3	0.372574	0.0278703	0.393064	0.39701	0.303772
Mterf2	0.607525	0.0278703	0.404624	0.408638	0.303772
Gm38071	0.964384	0.0279526	0.526012	0.548173	0.304354
Eid2b	0.601928	0.0281731	0.988439	0.983389	0.306437
Mylk	0.0506421	0.028395	0.797688	0.820598	0.308532
Meox2	2.0265	0.0284507	0.364162	0.438538	0.308818
Cstf2	0.301599	0.0287589	1	0.998339	0.311841
Snn	0.354817	0.0288152	0.791908	0.785714	0.31213
Mrpl10	0.263058	0.0289565	0.485549	0.51495	0.313015
Gm8615	0.635571	0.0289989	0.867052	0.887043	0.313153
4930526A20Rik	0.661807	0.0290699	0.924855	0.945183	0.313597
Fam213b	0.606808	0.0291552	0.531792	0.503322	0.314195
Taz	0.327028	0.0292979	0.739884	0.730897	0.31541
H2-D1	0.300461	0.0294699	0.890173	0.76412	0.316937
Apobec3	0.353409	0.0295274	0.427746	0.523256	0.317232
2610034B18Rik	0.579468	0.0296717	0.369942	0.453488	0.318442
Clasrp	0.313213	0.0297006	0.398844	0.498339	0.318442
Pitpnc1	0.309295	0.0297441	0.260116	0.348837	0.318582
Srd5a3	0.403402	0.0298892	0.959538	0.953488	0.319812
Vim	0.536274	0.0304021	0.265896	0.197674	0.324639
Chmp3	0.245283	0.0306242	0.647399	0.58804	0.326679
Senp7	0.386668	0.0306985	0.630058	0.69103	0.326809
Cep120	0.325205	0.0311479	0.572254	0.614618	0.330922
Pard3	0.274712	0.0312535	0.739884	0.759136	0.331375
Tet3	0.209029	0.0313595	0.791908	0.759136	0.332164
Gstm5	0.276441	0.0315876	0.843931	0.848837	0.334243
Enho	0.65096	0.0316639	0.65896	0.671096	0.334714
Dctn1	0.271882	0.0318785	0.745665	0.709302	0.336645
Tax1bp3	0.211051	0.0321253	0.791908	0.787375	0.338911
Ctsf	0.815447	0.0323115	0.462428	0.534884	0.340533
Gpr183	0.146425	0.0324986	0.624277	0.649502	0.342136
Dpagt1	0.244167	0.0325298	0.988439	0.983389	0.342136
Mis18a	0.279095	0.0325611	0.734104	0.181063	0.342136
6330409D20Rik	0.978176	0.0326238	0.445087	0.504983	0.34244
Gdpd5	0.230327	0.0329704	0.387283	0.370432	0.345401
Ccnt1	0.24905	0.0330337	0.271676	0.239203	0.34572
Ski	0.188751	0.033384	0.381503	0.506645	0.349039
Slc16a2	0.709804	0.0335443	0.809249	0.805648	0.350018
Gm20746	0.287741	0.0336729	0.809249	0.807309	0.351001
Mprip	0.197642	0.0337052	0.930636	0.95515	0.351001
Eva1a	0.380153	0.0337697	0.560694	0.524917	0.351325
Ppic	0.313776	0.0338506	0.682081	0.669435	0.351629
Peli1	0.212843	0.0338668	0.404624	0.458472	0.351629
Nr3c1	0.215598	0.0338992	0.924855	0.73588	0.351629
Rmnd1	0.395112	0.0340941	0.953757	0.943522	0.353302
Ddah1	0.300215	0.0341919	0.959538	0.938538	0.353967
Rgl2	0.226281	0.0344211	0.809249	0.744186	0.355989
Cnksr3	0.638078	0.034817	0.635838	0.729236	0.35971
Ptch2	1.15455	0.0348834	0.849711	0.807309	0.35971
Rnase4	0.446424	0.0348834	0.364162	0.453488	0.35971
Rnh1	0.288184	0.0349499	0.705202	0.822259	0.360023
Gm27741	1.09059	0.0350165	0.260116	0.260797	0.360023
Zfp326	0.214516	0.0350165	0.83815	0.662791	0.360023
Cdc42ep5	0.265706	0.0352169	0.878613	0.872093	0.36173
Rps11	0.108977	0.0354183	0.982659	0.983389	0.363443
Zfand3	0.312725	0.0357222	0.745665	0.583056	0.366205
Gm13622	0.763444	0.035824	0.676301	0.611296	0.366891
Alg14	0.314811	0.0360112	0.520231	0.631229	0.368441
Slc9a3r2	0.281286	0.0360454	0.99422	0.990033	0.368441
Gm5514	0.189609	0.0360966	0.606936	0.63289	0.368606
Pisd	0.302365	0.0364745	0.369942	0.39701	0.371743
Id1	0.304455	0.0366473	0.682081	0.682724	0.373143
C2cd2l	0.508827	0.0368382	0.734104	0.657807	0.374362
Gm11478	0.0851686	0.0368382	0.988439	0.990033	0.374362
Uqcc3	0.24357	0.0374161	0.878613	0.893688	0.379493
Kcna6	0.874247	0.0374338	0.890173	0.784053	0.379493
Bcorl1	0.551099	0.0374514	0.346821	0.245847	0.379493
Sept11	0.187401	0.0375574	0.242775	0.257475	0.380201
Slc2a13	0.616532	0.0376105	0.936416	0.933555	0.380372
Shroom2	0.160621	0.0378056	0.791908	0.637874	0.381979
Zmat3	0.410549	0.0380374	0.757225	0.747508	0.383952
Plekha3	0.433823	0.0381628	0.763006	0.72093	0.384847
Smurf2	0.204505	0.0382704	0.630058	0.765781	0.385557
Gm15796	0.319619	0.0384325	0.959538	0.945183	0.386443
Eif1	0.0787892	0.0384866	0.641618	0.55814	0.386443
Gm10709	0.422284	0.0385047	0.208092	0.320598	0.386443
Tmem65	0.624677	0.0388128	0.66474	0.644518	0.389164
Mecom	-0.112308	0.0390681	0.959538	0.92691	0.391351
Mbd6	0.430573	0.039583	0.612717	0.664452	0.395755
Irf2bpl	0.439852	0.039583	0.653179	0.666113	0.395755
Ap2a1	0.302199	0.039824	0.312139	0.289037	0.397409
Echs1	0.25142	0.0409336	0.815029	0.812292	0.407708
Arhgap32	0.445419	0.0413732	0.630058	0.649502	0.411696
Arhgap12	0.329916	0.0415462	0.65896	0.642857	0.413028
Brip1os	0.222674	0.0416041	0.739884	0.750831	0.413212
Dscr3	0.352711	0.0418167	0.549133	0.591362	0.414541
1700112E06Rik	0.844961	0.0418943	0.462428	0.310631	0.414913
Tnfaip1	0.319412	0.0419331	0.82659	0.777409	0.414913
Gli3	0.3557	0.0420108	0.601156	0.438538	0.415079
Ntan1	0.22167	0.0420497	0.682081	0.654485	0.415079
Rtkn	0.459221	0.0420887	0.445087	0.438538	0.415079
Bcas3	0.410106	0.0421082	0.901734	0.887043	0.415079
Fmnl3	0.221165	0.0421472	0.479769	0.533223	0.415079
Cldnd1	0.238013	0.0422839	0.485549	0.583056	0.415646
Zdhhc9	0.318759	0.0422839	0.294798	0.347176	0.415646
Cit	0.240247	0.042874	0.138728	0.272425	0.420661
Gabbr1	0.640204	0.042973	1	1	0.42124
Ppapdc1b	0.36243	0.0432513	0.774566	0.719269	0.423573
1810043G02Rik	0.492344	0.0433311	0.976879	0.988372	0.423956
Oaz2	0.204967	0.0433711	0.809249	0.845515	0.423956
Kmt2d	0.168735	0.0434711	0.739884	0.775748	0.424539
Klhl5	0.613594	0.0435913	0.346821	0.436877	0.425316
Lix1l	0.304039	0.0436315	0.930636	0.921927	0.425316
Gm12696	0.0940129	0.0440549	0.976879	0.980066	0.429046
Puf60	0.208305	0.0442984	0.913295	0.840532	0.430818
Crnkl1	0.372029	0.0444002	0.421965	0.428571	0.431211
Mapre2	0.219284	0.0446453	0.687861	0.709302	0.432991
Rmdn3	0.332586	0.0446658	0.867052	0.89701	0.432991
Arnt	0.298053	0.0447273	0.641618	0.677741	0.433188
Usp22	0.178859	0.0448094	0.895954	0.877076	0.433583
Dapk2	0.538953	0.0450152	0.884393	0.837209	0.435174
Zbtb38	0.335418	0.045139	0.907514	0.903654	0.435971
Gm8730	0.19926	0.0453876	0.468208	0.571429	0.437167
Stard13	0.529391	0.0456373	0.589595	0.599668	0.437968
RP24-360B3.1	0.32469	0.0456373	0.953757	0.933555	0.437968
Tsen34	0.207325	0.0456373	0.867052	0.853821	0.437968
Myc	0.276292	0.0457835	0.971098	0.950166	0.438971
Flnb	0.207425	0.0459301	0.843931	0.848837	0.439975
Ash1l	0.220558	0.0460771	0.49711	0.428571	0.440981
Rpl4	0.143528	0.0465204	0.884393	0.893688	0.444417
Smpd2	0.360266	0.0465628	0.514451	0.569767	0.444417
Rapgef4	0.126543	0.0468393	0.699422	0.639535	0.446651
Kcnk6	0.521475	0.04716	0.953757	0.915282	0.449301
Arid5b	0.223226	0.0472888	0.959538	0.961794	0.450121
Usp9x	0.275573	0.0473748	0.982659	0.978405	0.450125
Rps18-ps3	0.105603	0.0473748	0.208092	0.272425	0.450125
Capza2	0.175222	0.0476769	0.635838	0.659468	0.452587
Rer1	0.170029	0.0479372	0.208092	0.26412	0.454647
Snapc2	0.434535	0.048308	0.907514	0.905316	0.457751
2310003H01Rik	0.369547	0.0490345	0.583815	0.627907	0.464217
Notch1	0.1389	0.049301	0.878613	0.828904	0.465912
Dmwd	0.344866	0.0493233	0.809249	0.842193	0.465912
Oat	0.240159	0.0494347	0.959538	0.539867	0.465912
Hoxb5	0.525303	0.049457	0.32948	0.192691	0.465912
Hdlbp	0.168557	0.0494793	0.982659	0.898671	0.465912
Timp1	0.404454	0.0494793	0.439306	0.352159	0.465912
Tmem181a	0.179145	0.0498825	0.352601	0.431894	0.469289
Commd7	0.244977	0.0504244	0.99422	0.993355	0.473539
Zfp263	0.321528	0.0505152	0.861272	0.830565	0.473969
Klhl20	0.351959	0.0506972	0.919075	0.885382	0.475253
Tmem134	0.224528	0.0507428	0.867052	0.865449	0.475256
Rps2-ps6	0.223517	0.0508798	0.924855	0.892027	0.475906
Mitd1	0.319628	0.0509026	1	0.991694	0.475906
Atp1b3	0.153626	0.0512465	0.988439	0.963455	0.478695
Edem2	0.327419	0.0514307	0.745665	0.737542	0.479989
Mob2	0.277511	0.051523	0.150289	0.42691	0.479999
Ube2h	0.2937	0.051523	0.612717	0.681063	0.479999
Stat2	0.537088	0.0516155	0.947977	0.945183	0.480435
Ifitm10	2.44496	0.0518472	0.589595	0.659468	0.481955
Odf2l	0.574349	0.0518704	0.820809	0.862126	0.481955
E130311K13Rik	0.897779	0.0519169	0.965318	0.792359	0.481961
Kank1	0.301735	0.05236	0.942197	0.827243	0.485646
Zfp266	0.210332	0.0525006	0.404624	0.496678	0.486521
Gna11	0.219016	0.0526886	0.66474	0.656146	0.487833
Hykk	1.05955	0.0527828	0.653179	0.599668	0.488276
Hebp1	0.290811	0.053161	0.699422	0.792359	0.49091
Fxn	0.288496	0.0532084	0.965318	0.930233	0.490917
Tulp4	0.178738	0.0533509	0.953757	0.9701	0.491801
Elf4	0.286389	0.0533985	0.947977	0.95515	0.491808
Rps20	0.101709	0.0535414	1	0.998339	0.492263
Nit2	0.193673	0.0535414	0.83815	0.847176	0.492263
Gm6444	0.333898	0.0541163	0.456647	0.490033	0.49668
Sema6c	0.767305	0.0543091	0.751445	0.787375	0.498015
Tfg	0.194583	0.0544541	0.647399	0.647841	0.498475
Nckipsd	0.54379	0.0544541	0.641618	0.362126	0.498475
Chd7	0.244858	0.0545993	0.739884	0.802326	0.49937
Cables1	0.432797	0.0547449	0.797688	0.862126	0.500267
RP24-246N21.1	0.180577	0.0551837	1	0.993355	0.503402
Ift52	0.357574	0.0551837	0.982659	0.925249	0.503402
Fam102a	0.395278	0.0552326	0.323699	0.307309	0.503412
Bsdc1	0.381758	0.0553797	0.849711	0.803987	0.504314
Arf2	0.354596	0.0557733	0.375723	0.495017	0.50746
Ubr3	0.197867	0.0564179	0.82659	0.860465	0.512881
Acly	0.163194	0.0564677	0.618497	0.519934	0.512891
Ccdc61	0.387619	0.0570184	0.375723	0.416944	0.517
Nicn1	0.408487	0.0573964	0.375723	0.415282	0.519979
Lonp1	0.260669	0.0579292	0.890173	0.827243	0.523903
Sp4	0.234059	0.0579801	0.942197	0.900332	0.523913
Gm12663	0.360779	0.059007	0.705202	0.737542	0.532734
Ugp2	0.317545	0.0593959	0.947977	0.933555	0.535786
Gm2423	0.184797	0.0594479	0.878613	0.883721	0.535795
Gm13429	1.53005	0.059526	0.809249	0.789037	0.53604
Sepw1	0.123221	0.0596303	0.578035	0.593023	0.536519
Rint1	0.454298	0.0597869	0.959538	0.940199	0.537469
Dcaf8	0.237264	0.059944	0.612717	0.646179	0.538421
Rara	0.256184	0.0602064	0.404624	0.41196	0.540317
Fmnl2	0.338386	0.0608402	0.716763	0.737542	0.545075
Isca2	0.255168	0.0611592	0.901734	0.822259	0.547466
Nbeal1	0.275935	0.0613726	1	0.998339	0.548216
Pld2	0.750839	0.0613993	0.260116	0.257475	0.548216
Cyr61	0.261498	0.0623406	0.890173	0.875415	0.556148
Gm11892	0.685754	0.0623948	0.99422	0.990033	0.556159
Fscn1	0.326051	0.0625303	0.919075	0.945183	0.556424
Amotl2	0.241913	0.0627204	0.300578	0.27907	0.557645
Batf3	0.737257	0.0628021	0.774566	0.790698	0.55771
Akt1s1	0.188553	0.0629384	0.942197	0.928571	0.55771
Mapk9	0.335024	0.0629656	0.560694	0.348837	0.55771
Hoxaas2	1.88404	0.0629929	1	0.936877	0.55771
Gm2367	0.109129	0.0629929	0.32948	0.463455	0.55771
2410131K14Rik	0.6754	0.0631569	0.728324	0.754153	0.558691
Pola2	0.248445	0.0633212	0.485549	0.528239	0.559674
Dach2	2.5825	0.0636784	0.861272	0.828904	0.56213
Fxyd6	0.376784	0.063982	0.965318	0.847176	0.564093
Map1b	0.204708	0.0653206	0.421965	0.496678	0.575412
Prkd2	0.260913	0.0658852	0.618497	0.475083	0.5799
Wdfy3	0.209098	0.0660837	0.410405	0.541528	0.581161
Tsnax	0.219317	0.0663967	0.537572	0.456811	0.583203
Rpl3	0.14325	0.0664538	0.693642	0.681063	0.583203
Klf11	0.323935	0.0664823	0.99422	0.973422	0.583203
Fam160a2	0.484391	0.0665679	0.705202	0.563123	0.583468
Gm10241	0.292062	0.0666251	0.67052	0.700997	0.583483
Ankmy2	0.292919	0.0675452	0.537572	0.320598	0.590557
Msantd2	0.353596	0.067603	0.976879	0.968439	0.590572
Nono	0.131212	0.0677188	0.630058	0.687708	0.591093
Tfip11	0.257485	0.0678348	0.612717	0.742525	0.591614
RP23-15K13.2	0.929567	0.0684172	0.526012	0.450166	0.596199
Gm13127	0.219368	0.0685634	0.156069	0.295681	0.596978
Grrp1	0.240255	0.069535	0.283237	0.171096	0.604937
1110059E24Rik	0.230257	0.0695942	0.381503	0.471761	0.604952
Jmjd1c	0.214903	0.0696535	0.924855	0.903654	0.604968
Wsb1	0.193409	0.0700101	0.242775	0.310631	0.607563
Ehmt1	0.191812	0.0701293	0.421965	0.491694	0.608096
Adprh	0.169339	0.070428	0.849711	0.73588	0.609681
Cxxc4	0.703532	0.070428	0.913295	0.903654	0.609681
Itfg1	0.233368	0.0704879	0.99422	0.993355	0.609697
Zbed3	0.217529	0.0705778	0.867052	0.893688	0.609973
Tanc1	0.213345	0.0707278	0.531792	0.504983	0.610526
Fam32a	0.200504	0.0707578	0.352601	0.392027	0.610526
2410006H16Rik	0.151809	0.0709383	0.728324	0.717608	0.611581
Gm6665	0.970013	0.0713002	0.768786	0.710963	0.613732
Sp1	0.232812	0.0713305	0.971098	0.953488	0.613732
Trim62	0.700943	0.071391	0.699422	0.631229	0.613732
Eya1	0.828019	0.0714212	0.421965	0.495017	0.613732
Gpx7	0.315325	0.0726098	0.630058	0.622924	0.622928
Pld5	1.62851	0.073102	0.225434	0.26412	0.62664
Tfb2m	0.553086	0.073473	0.763006	0.805648	0.62906
Zfp148	0.220186	0.073504	0.473988	0.583056	0.62906
Gm6472	0.108497	0.0737212	0.225434	0.345515	0.630406
Cnot4	0.24154	0.0742196	0.820809	0.812292	0.633638
Exoc6b	0.344251	0.0743447	0.930636	0.885382	0.633943
Ccdc60	0.820827	0.0743759	0.641618	0.70598	0.633943
Cdc23	0.242345	0.0745012	0.66474	0.707641	0.634497
Tead1	0.20233	0.074658	0.323699	0.403654	0.635318
B4galt7	0.358971	0.0755094	0.456647	0.483389	0.641794
Endou	1.49866	0.0755411	0.83815	0.857143	0.641794
Nat6	0.627632	0.0760495	0.606936	0.601329	0.645592
Gstm7	0.925006	0.0766249	0.930636	0.799003	0.649448
Ddx42	0.19656	0.0766569	0.774566	0.795681	0.649448
Dip2a	0.369746	0.076689	0.780347	0.858804	0.649448
Atat1	0.404869	0.0769138	0.757225	0.792359	0.650598
Cox19	0.25201	0.0769782	0.462428	0.57309	0.650598
Adam12	0.242507	0.0770104	0.578035	0.70598	0.650598
Fgf1	1.48745	0.0771392	0.693642	0.450166	0.651164
Gm8885	0.139606	0.0772683	0.647399	0.579734	0.65173
Btd	0.564353	0.0779161	0.99422	0.976744	0.655116
Trib2	0.421654	0.0779161	0.890173	0.938538	0.655116
Sik3	0.255731	0.0779811	1	1	0.655116
Bnip2	0.156183	0.0779811	0.83237	0.863787	0.655116
Tbl1x	0.200203	0.0783069	0.988439	0.998339	0.655758
Ccdc167	0.368545	0.0783069	0.485549	0.310631	0.655758
Zfp36	0.160203	0.0783069	0.803468	0.732558	0.655758
Lrig2	0.439033	0.0784375	0.976879	0.945183	0.656329
Golim4	0.266037	0.0787648	0.294798	0.307309	0.658544
Igbp1	0.187303	0.0792249	0.780347	0.817276	0.661865
Gm14325	0.388692	0.0793568	0.791908	0.700997	0.66219
Adamtsl4	1.09892	0.0793898	0.508671	0.490033	0.66219
Smo	0.257435	0.0799524	0.757225	0.765781	0.665827
Cpm	0.967125	0.0799524	0.647399	0.5	0.665827
Susd1	0.70271	0.0800853	0.942197	0.966777	0.666406
Zfp637	0.366306	0.0801517	0.699422	0.564784	0.666432
Lrch3	0.235366	0.0804182	0.583815	0.622924	0.667618
Araf	0.212467	0.0804849	0.606936	0.559801	0.667618
Aim2	0.335962	0.0804849	0.531792	0.574751	0.667618
Mpdz	0.209523	0.0808191	0.83237	0.843854	0.669863
Slfn10-ps	1.19478	0.0810202	0.66474	0.659468	0.671001
Gpx4	0.109005	0.0811545	0.947977	0.827243	0.671584
Abcb8	0.341447	0.0813563	0.635838	0.616279	0.672589
Ppp3ca	0.189267	0.081491	0.699422	0.45515	0.672589
Fas	0.471978	0.081491	0.433526	0.508306	0.672589
Zfp955a	0.385306	0.0816259	0.803468	0.774086	0.672589
Galnt4	0.70936	0.0816597	0.687861	0.740864	0.672589
Serpinc1	1.3646	0.0816597	0.942197	0.925249	0.672589
Psd3	0.698218	0.0817273	0.630058	0.657807	0.672619
Fam21	0.249403	0.0818287	0.398844	0.285714	0.672927
Hoxa9	0.253737	0.0820318	0.653179	0.563123	0.673544
Dhh	0.467332	0.0820318	0.982659	0.958472	0.673544
Mamstr	0.615515	0.0823033	0.924855	0.92691	0.675246
Tmem59	0.155271	0.0824393	0.942197	0.980066	0.675835
Gm8775	0.380474	0.0825755	0.65896	0.664452	0.676424
Gm15675	1.03149	0.0827118	0.549133	0.646179	0.677014
Zfp386	0.294839	0.0831221	0.485549	0.504983	0.679843
Stat1	0.401488	0.0832592	0.815029	0.77907	0.679907
Sash1	0.221134	0.0840165	0.630058	0.730897	0.684497
Trip11	0.194384	0.084224	0.83237	0.840532	0.685657
Sept8	0.408843	0.0845708	0.99422	0.988372	0.687947
Gm8806	0.284095	0.0850583	0.734104	0.732558	0.690844
Gramd3	0.35766	0.0851281	0.456647	0.370432	0.690877
Gpcpd1	0.237681	0.0852679	0.99422	0.983389	0.69098
Ngfrap1	0.163214	0.0853378	0.988439	0.983389	0.69098
Tpt1	0.0866117	0.0853378	0.988439	0.921927	0.69098
Ctso	0.382964	0.0857585	0.283237	0.270764	0.693853
Gmeb2	0.168116	0.0863928	0.583815	0.614618	0.697981
Cltc	0.156453	0.0864635	0.358382	0.403654	0.697981
Lpar4	-0.0239685	0.0865342	0.50289	0.543189	0.697981
Gas7	0.384891	0.0865342	0.982659	0.968439	0.697981
Arpc1a	0.166784	0.0867113	0.647399	0.679402	0.698623
Gm12035	0.19626	0.0867467	0.450867	0.438538	0.698623
Zfp334	0.293493	0.0868887	0.913295	0.893688	0.699231
Dis3l	0.462261	0.0872443	0.543353	0.539867	0.701556
Ube2d1	0.191428	0.0873869	0.612717	0.692691	0.702166
C1qtnf6	0.402438	0.0876368	0.953757	0.956811	0.703637
Ptpn9	0.35085	0.087959	0.283237	0.285714	0.705147
Trappc1	0.157982	0.0880667	0.976879	0.910299	0.705472
Tubg1	0.221251	0.0886785	0.705202	0.714286	0.709833
Nkain3	0.942852	0.0891125	0.583815	0.704319	0.712223
Atp6v1a	0.239355	0.0891125	0.99422	0.986711	0.712223
Gas2l1	0.164149	0.0897302	0.294798	0.362126	0.715897
Prkrip1	0.236565	0.0898395	0.32948	0.372093	0.715897
Tmem106b	0.202799	0.0898395	0.33526	0.368771	0.715897
Lamtor4	0.208624	0.0899125	0.410405	0.481728	0.715897
Elf2	0.187553	0.0899125	0.33526	0.438538	0.715897
Nrp1	0.24308	0.0902049	0.398844	0.375415	0.717681
Reln	0.67378	0.0903513	0.433526	0.207641	0.718303
Nudt9	0.179301	0.0904246	0.635838	0.636213	0.718343
Klhl25	0.526488	0.0908287	0.855491	0.860465	0.721008
Nhs	0.462818	0.0910496	0.884393	0.878738	0.722217
Wdr20	0.53061	0.0912341	0.260116	0.310631	0.723135
Gm14597	0.273219	0.0915299	0.745665	0.795681	0.724934
Tbx3	0.549941	0.0921983	0.393064	0.461794	0.729129
1110038B12Rik	0.184358	0.0921983	0.265896	0.267442	0.729129
Rdh13	0.412728	0.0927208	0.682081	0.579734	0.732711
Zkscan3	0.199214	0.0942649	0.786127	0.810631	0.744353
Rgs7bp	0.519143	0.0943407	0.554913	0.63289	0.744393
Tshz1	0.297825	0.0950636	0.439306	0.357143	0.749535
Plod3	0.218643	0.0952164	0.774566	0.827243	0.750177
Adamts4	0.624972	0.0952929	0.976879	0.981728	0.750217
Raet1e	0.301944	0.0956759	0.722543	0.759136	0.752669
Snhg18	0.570353	0.0957526	0.265896	0.234219	0.75271
Zbtb21	0.30755	0.0959063	0.34104	0.348837	0.753094
Arhgef2	0.128446	0.0959447	0.479769	0.559801	0.753094
Crim1	0.0995557	0.0960601	0.612717	0.662791	0.753438
D630045J12Rik	0.593717	0.0961756	1	0.98505	0.753782
Mapk7	0.353998	0.0963684	0.803468	0.835548	0.75473
Hoxb9	0.641066	0.0968323	0.404624	0.511628	0.757799
Gpr4	0.691278	0.0972202	0.855491	0.887043	0.76027
Dpm2	0.173133	0.0976874	0.381503	0.229236	0.763355
Tbc1d20	0.232191	0.0985486	0.820809	0.817276	0.768942
Apln	0.0684409	0.0985486	0.820809	0.817276	0.768942
Mapre3	0.715839	0.0986272	0.526012	0.490033	0.768985
Rasa1	0.148866	0.098942	0.745665	0.805648	0.770868
Ipo9	0.18215	0.0990209	0.543353	0.548173	0.770911
Dis3l2	0.334262	0.0992972	0.99422	0.98505	0.772316
Mospd1	0.274021	0.0994158	0.907514	0.903654	0.772316
Rab6a	0.157768	0.0994554	0.745665	0.760797	0.772316
Cops7a	0.164723	0.0994949	0.404624	0.151163	0.772316
Dcaf10	0.592237	0.0996534	0.942197	0.903654	0.772975
Tmem205	0.340749	0.099812	0.312139	0.385382	0.773635
Dyrk1a	0.222945	0.10145	0.722543	0.739203	0.78517
Gm37349	0.574034	0.101973	0.751445	0.405316	0.788643
Golga5	0.229177	0.102054	0.65896	0.692691	0.788688
Ank2	0.605621	0.102297	0.439306	0.413621	0.789402
Pi4kb	0.276429	0.102297	0.65896	0.681063	0.789402
Galnt7	0.228537	0.102621	0.67052	0.609635	0.791323
Atg10	0.525975	0.102864	0.369942	0.460133	0.792621
Rgs2	0.123547	0.103394	0.589595	0.627907	0.795535
Clybl	0.436265	0.103844	0.971098	0.975083	0.798411
Slc30a4	0.303423	0.1045	0.971098	0.961794	0.802605
Fam114a2	0.189875	0.104542	0.745665	0.858804	0.802605
Ikbip	0.139528	0.104995	0.976879	0.950166	0.804913
Gbf1	0.229436	0.104995	0.99422	0.990033	0.804913
Vps51	0.272898	0.105078	0.942197	0.916944	0.80496
Kctd10	0.182951	0.105575	0.924855	0.850498	0.808178
Rpl21-ps15	0.280755	0.105658	0.578035	0.461794	0.808225
Fnbp4	0.216577	0.105866	0.751445	0.770764	0.809226
Pdlim7	0.140765	0.105949	0.982659	0.986711	0.809274
Uprt	1.04573	0.106157	0.606936	0.594684	0.810006
Tspan31	0.160777	0.106199	0.589595	0.609635	0.810006
Ap1g1	0.219226	0.106282	0.976879	0.943522	0.810055
Tmcc1	0.185866	0.106742	1	1	0.812381
Rab2b	0.444467	0.106909	0.468208	0.488372	0.813068
Camk1	0.332102	0.107161	0.791908	0.722591	0.813805
Acvr1	0.392985	0.107161	0.942197	0.840532	0.813805
Gm17430	1.09111	0.108257	0.739884	0.762458	0.821536
Zfp451	0.226479	0.108427	0.768786	0.767442	0.821636
Syn2	1.44331	0.108427	0.895954	0.906977	0.821636
Tshz3	0.562183	0.108979	0.930636	0.67608	0.824411
Wwp1	0.136556	0.109021	0.982659	0.950166	0.824411
Gemin2	0.344418	0.109064	0.647399	0.722591	0.824411
RP23-1A12.4	0.52491	0.109106	0.520231	0.508306	0.824411
Rpl3-ps2	0.242228	0.109234	0.855491	0.83887	0.824619
Rps4x	0.105799	0.109447	0.797688	0.789037	0.824619
Kcnh1	3.78582	0.109447	0.398844	0.373754	0.824619
Rreb1	0.119677	0.109447	0.283237	0.333887	0.824619
Zc3h3	0.36155	0.109618	0.543353	0.571429	0.825315
Capn9	3.52926	0.109961	0.375723	0.227575	0.82671
Mark4	0.279336	0.110304	0.913295	0.868771	0.828698
Saraf	0.166574	0.110562	0.294798	0.363787	0.829451
Map4	0.199769	0.110562	0.630058	0.578073	0.829451
Sirpa	0.238515	0.111079	0.421965	0.473422	0.832739
Astn1	0.854587	0.111252	0.34104	0.406977	0.833441
Smurf1	0.411306	0.111469	0.953757	0.943522	0.834468
Rpl13	0.147429	0.111599	0.959538	0.933555	0.834847
Slc26a10	2.4425	0.112643	0.473988	0.440199	0.842061
Cttnbp2	0.424322	0.112993	0.283237	0.363787	0.843804
Mapkbp1	0.421008	0.113037	0.508671	0.538206	0.843804
Gm12643	0.460371	0.113124	0.682081	0.67608	0.84386
Appl1	0.247185	0.113431	0.884393	0.903654	0.845551
Yipf3	0.201614	0.113607	0.398844	0.315615	0.84599
Inpp5e	0.333271	0.113651	0.549133	0.589701	0.84599
Gabarap	0.161302	0.113827	0.66474	0.757475	0.846701
Lppr2	0.46123	0.114312	0.99422	0.978405	0.849437
Acot2	0.184273	0.114357	0.369942	0.38206	0.849437
Trappc2l	0.193344	0.114666	0.260116	0.267442	0.851137
Gm13050	0.161455	0.114888	0.485549	0.450166	0.851967
Nmrk1	0.455699	0.114977	0.306358	0.322259	0.851967
Rps3	0.132914	0.115021	0.560694	0.518272	0.851967
Dse	0.370603	0.115154	0.83237	0.800664	0.852353
H2-Q4	0.451347	0.115421	0.99422	0.803987	0.853728
Gm4705	0.250621	0.116001	0.971098	0.956811	0.857415
Txndc12	0.165723	0.11618	0.936416	0.885382	0.858134
Fzd8	0.672425	0.116628	0.618497	0.549834	0.86084
Gm5874	0.066312	0.116718	0.236994	0.302326	0.860899
Ncoa6	0.214329	0.116898	0.381503	0.377076	0.86162
Gm15975	0.109564	0.116988	0.375723	0.416944	0.86168
P4ha3	-0.303692	0.118435	0.739884	0.830565	0.871726
Anxa1	0.463448	0.118844	0.687861	0.671096	0.874128
Hoxb8	0.680499	0.1193	0.433526	0.383721	0.87687
Sbk1	0.395023	0.119529	0.895954	0.857143	0.877937
Eef1g	0.138271	0.119712	0.231214	0.254153	0.878116
Slc27a3	0.6199	0.119804	0.924855	0.715947	0.878116
RP24-142B15.7	0.509167	0.120171	0.786127	0.847176	0.880194
Yipf1	0.345893	0.120263	0.225434	0.270764	0.880255
Adamts12	1.28113	0.121	0.491329	0.538206	0.885037
Chd8	0.236188	0.121185	0.83237	0.853821	0.885773
Cdc42ep3	0.367067	0.121556	0.421965	0.471761	0.887864
Serinc1	0.154522	0.121834	0.427746	0.488372	0.888664
RP24-95O4.9	0.0954477	0.122673	0.312139	0.305648	0.894159
Rpl19-ps4	0.276559	0.122953	0.890173	0.847176	0.895582
Gab3	0.840775	0.123609	0.815029	0.780731	0.89974
Tdrd3	0.296438	0.124457	0.947977	0.940199	0.905285
Trp53	0.140155	0.124552	0.83237	0.817276	0.905346
Nipsnap1	0.237387	0.124741	0.306358	0.217608	0.906095
Fam20a	1.83375	0.12493	0.439306	0.322259	0.906844
Ccdc71	0.294002	0.125405	0.699422	0.639535	0.90966
Wdfy2	0.602598	0.125642	0.526012	0.539867	0.910756
Apopt1	0.186662	0.126693	0.901734	0.885382	0.917736
Ginm1	0.186633	0.127316	0.919075	0.925249	0.921619
Kxd1	0.248648	0.127605	0.809249	0.769103	0.923074
Tnfrsf10b	0.170195	0.128184	0.734104	0.659468	0.926624
Tspan6	0.21898	0.128377	0.988439	0.968439	0.927385
Tmem200c	1.32361	0.128571	0.942197	0.925249	0.928147
Ube2r2	0.152022	0.128668	0.872832	0.815615	0.928209
Selenbp1	0.728869	0.129299	0.786127	0.820598	0.932124
Far1	0.13392	0.129445	0.971098	0.940199	0.93225
Phc3	0.24872	0.129494	0.531792	0.385382	0.93225
Mical2	0.747462	0.12964	0.739884	0.69103	0.932664
B3gnt5	0.222464	0.129738	0.439306	0.508306	0.932728
Gm15163	0.3243	0.129884	0.537572	0.626246	0.933142
Evi5	0.280464	0.130079	0.514451	0.48505	0.933908
Tmem132a	0.205184	0.130569	0.971098	0.893688	0.936784
Igf2os	0.639058	0.131109	0.936416	0.951827	0.940018
Foxo3	0.141394	0.131404	0.705202	0.519934	0.941205
Mdm2	0.163873	0.131454	0.630058	0.699336	0.941205
Gm53	0.992774	0.131602	0.942197	0.609635	0.941623
Ulk2	0.382818	0.131898	0.485549	0.528239	0.942879
Gm12426	1.31433	0.131997	0.595376	0.498339	0.942879
Sumo3	0.161217	0.132046	0.786127	0.755814	0.942879
Gm8019	0.629352	0.132442	0.953757	0.916944	0.945066
Mir8112	0.551984	0.13269	0.583815	0.593023	0.946194
Sptan1	0.162969	0.133038	0.595376	0.601329	0.948032
Cmc1	0.104675	0.133187	0.450867	0.486711	0.948166
Oaz2-ps	0.088248	0.133237	0.566474	0.652824	0.948166
RP24-224A19.1	1.05784	0.133387	0.722543	0.481728	0.948587
Tmem159	0.162864	0.133886	0.393064	0.172757	0.950851
Atg12	0.243986	0.134687	0.549133	0.406977	0.955899
Snx17	0.143612	0.13519	0.820809	0.772425	0.958821
Rpl7	0.0772075	0.135493	0.369942	0.421927	0.960318
Gm9493	0.0860114	0.135846	0.710983	0.797342	0.962176
Nsmf	0.13202	0.135998	0.815029	0.792359	0.962602
Gm15614	0.763245	0.136708	0.907514	0.92691	0.966325
Gm6304	0.489744	0.137013	0.549133	0.348837	0.967831
St3gal4	0.374931	0.137522	0.982659	0.960133	0.970778
Cnot2	0.162498	0.137727	0.641618	0.674419	0.971568
Foxp2	-0.0246037	0.138033	0.184971	0.26412	0.97308
Lima1	0.183902	0.138238	0.895954	0.863787	0.973871
Smim10l1	0.199481	0.138495	0.369942	0.217608	0.975024
Prkrir	0.245279	0.1387	0.473988	0.511628	0.975817
Podxl	0.17513	0.139369	0.907514	0.674419	0.979868
Pdgfrl	0.804906	0.139575	1	0.996678	0.980663
Camk2d	-0.107036	0.139885	0.982659	0.654485	0.982185
Med16	0.289424	0.140196	0.734104	0.699336	0.983053
Arhgef17	0.162819	0.141026	0.32948	0.378738	0.987267
Cdc42	0.104183	0.141078	0.589595	0.631229	0.987267
Ndfip1	0.161898	0.141443	0.768786	0.827243	0.988868
Gm5525	0.190774	0.141495	0.427746	0.440199	0.988868
Pex6	0.458381	0.141965	0.965318	0.978405	0.991495
Ppp1r1a	1.33486	0.14207	0.815029	0.880399	0.991567
Bphl	0.34115	0.142175	0.924855	0.888704	0.991639
Mospd2	0.367462	0.142909	0.0693642	0.312292	0.994491
Rheb	0.137231	0.142962	0.745665	0.792359	0.994491
Scube1	0.656169	0.143119	0.514451	0.58804	0.99493
Ndufs8	0.152259	0.144334	0.566474	0.598007	1
Fastkd1	0.522732	0.144387	0.560694	0.574751	1
Rbms1	0.159116	0.14444	0.959538	0.94186	1
Lrrc41	0.343045	0.144493	0.763006	0.825581	1
Lnx2	0.270415	0.144705	0.739884	0.754153	1
Hoxa1	0.221946	0.14497	0.895954	0.717608	1
Ppp1r13b	0.142884	0.145077	0.473988	0.54485	1
Fbxo10	0.677981	0.145236	0.387283	0.347176	1
Zfp366	0.209738	0.145289	0.242775	0.509967	1
Rpap1	0.251141	0.145343	0.17341	0.26412	1
Cnppd1	0.243704	0.145556	0.66474	0.475083	1
Dhrs1	0.260918	0.146839	0.895954	0.858804	1
Rims4	2.55627	0.147108	0.601156	0.480066	1
Rps27a-ps2	0.134104	0.147592	0.647399	0.682724	1
Azi2	0.20509	0.1477	0.797688	0.664452	1
Pskh1	0.301561	0.1477	0.930636	0.890365	1
Kif26a	0.0351863	0.148132	0.66474	0.740864	1
Olfm1	0.628543	0.148186	0.780347	0.797342	1
4632415L05Rik	0.416638	0.14824	0.872832	0.671096	1
Zdhhc1	0.162428	0.148835	0.83237	0.873754	1
Trim16	0.272614	0.149324	0.549133	0.607973	1
Arf1	0.104567	0.149433	0.734104	0.724252	1
Nf2	0.168583	0.149977	0.514451	0.528239	1
Gm25032	0.290576	0.150032	0.630058	0.647841	1
Xrcc5	0.178908	0.150086	0.913295	0.870432	1
Polr2d	0.132473	0.150196	0.462428	0.475083	1
Mvp	0.411045	0.150305	1	0.978405	1
Snx4	0.158129	0.150414	0.416185	0.378738	1
Zbtb39	0.0502367	0.150852	0.988439	0.983389	1
Tubgcp2	0.24186	0.150852	0.924855	0.950166	1
Slc25a44	0.308939	0.1514	0.976879	0.710963	1
Igsf10	0.299605	0.15151	0.867052	0.862126	1
Rab1b	0.112815	0.15173	0.404624	0.450166	1
Gm6517	0.340151	0.15173	0.982659	0.986711	1
Dap	0.155065	0.151896	0.913295	0.883721	1
Actg1	0.143428	0.151951	0.965318	0.966777	1
Rasgrp3	0.103542	0.152061	0.32948	0.375415	1
Ccdc97	0.240854	0.152171	0.924855	0.868771	1
Rttn	0.387877	0.152392	0.99422	0.860465	1
Mrpl2	0.1619	0.152447	0.369942	0.39701	1
RP23-333I5.6	1.13322	0.152502	0.947977	0.921927	1
Ankrd24	0.537405	0.152557	0.34104	0.348837	1
Clcn7	0.325296	0.152945	0.843931	0.80897	1
P3h2	0.649436	0.153055	0.526012	0.516611	1
Cers5	0.17044	0.153332	0.965318	0.877076	1
Gm14322	1.16772	0.153499	0.66474	0.684385	1
Lats2	0.197697	0.15361	1	0.940199	1
Mknk1	0.0788792	0.154278	0.728324	0.73588	1
Pafah1b3	0.134654	0.154333	0.849711	0.875415	1
Stag2	0.220513	0.154389	0.682081	0.609635	1
Gm11460	1.02829	0.154612	0.901734	0.915282	1
Rpl14-ps1	0.0692244	0.154836	0.433526	0.436877	1
RP24-134A5.1	0.483838	0.155283	0.965318	0.948505	1
Casp6	0.0872452	0.155507	0.560694	0.519934	1
Tpp1	0.256292	0.155563	0.913295	0.923588	1
Tlcd2	0.756742	0.156013	0.82659	0.813953	1
Ccng2	0.194883	0.156519	0.583815	0.488372	1
Gm16104	0.15242	0.156519	0.630058	0.539867	1
Ubxn10	1.64287	0.156632	0.971098	0.963455	1
Tmem234	0.105992	0.157309	0.693642	0.714286	1
Mrps16	0.139298	0.157309	0.780347	0.799003	1
Klhdc3	0.172901	0.157876	0.549133	0.54485	1
Brf1	0.175993	0.158046	0.751445	0.76412	1
Dnajc11	0.188875	0.158103	0.924855	0.930233	1
Tes3-ps	0.267787	0.158443	0.705202	0.671096	1
Hcfc1r1	0.231695	0.158557	0.554913	0.541528	1
Slc7a9	2.35713	0.158785	0.803468	0.815615	1
9630010A21Rik	0.39051	0.158899	0.878613	0.845515	1
Gm7536	0.170994	0.15907	0.236994	0.280731	1
Mta2	0.138286	0.159127	0.508671	0.506645	1
Rcan2	0.757959	0.159241	0.959538	0.928571	1
Armcx2	0.106043	0.159241	0.99422	0.975083	1
Fmn1	1.25328	0.159584	0.248555	0.265781	1
Ift122	0.472299	0.159584	0.942197	0.910299	1
Cpt1c	0.643334	0.159927	0.427746	0.48505	1
Gm29718	0.349785	0.159984	0.410405	0.360465	1
Sigirr	0.243836	0.160501	0.393064	0.44186	1
Snap25	1.79345	0.160501	0.942197	0.888704	1
Rnf7	0.114212	0.161076	0.543353	0.543189	1
Smim14	0.139	0.161191	0.601156	0.506645	1
Golph3	0.226124	0.161364	0.641618	0.636213	1
Gm8141	0.198766	0.161652	0.485549	0.403654	1
Lrg1	2.30806	0.161768	0.50289	0.506645	1
Ficd	0.912846	0.162114	0.757225	0.777409	1
Oplah	0.519686	0.162346	0.635838	0.569767	1
Mrs2	0.28337	0.162346	0.895954	0.931894	1
Samd5	1.88813	0.162984	0.537572	0.436877	1
Ezh1	0.222846	0.163158	0.491329	0.5	1
Sec16a	0.161546	0.163449	0.890173	0.910299	1
Gm826	1.64168	0.163449	0.797688	0.742525	1
Zfhx3	0.0806831	0.163974	0.32948	0.353821	1
Gabpa	0.173011	0.164441	0.65896	0.646179	1
Npr3	-0.0459056	0.164734	0.260116	0.255814	1
Elovl1	0.157332	0.16491	1	0.978405	1
Farp1	0.142067	0.165027	0.953757	0.945183	1
Gm11702	0.0810219	0.165379	0.508671	0.54485	1
Osbpl11	0.392712	0.165732	0.895954	0.892027	1
St6galnac4	0.214413	0.165967	0.421965	0.483389	1
Lasp1	0.140439	0.165967	0.427746	0.504983	1
Stoml1	0.552728	0.16786	0.849711	0.762458	1
Pdk2	0.596448	0.167919	0.936416	0.946844	1
Fpgs	0.300275	0.167978	0.959538	0.689369	1
Plekhm3	0.212024	0.168097	0.971098	0.971761	1
Sntb2	0.072457	0.168216	0.485549	0.533223	1
Tgif2-ps2	0.542327	0.168454	0.924855	0.960133	1
Cd1d2	1.71068	0.168812	0.936416	0.918605	1
Gdi2	0.115705	0.169409	0.67052	0.593023	1
Tns3	0.03198	0.169409	0.99422	0.990033	1
2810403A07Rik	0.136931	0.169529	1	0.995017	1
Pld3	0.226482	0.169888	0.439306	0.413621	1
Gm14165	0.0813086	0.169888	0.693642	0.681063	1
Pbrm1	0.123237	0.170248	0.676301	0.722591	1
Nxf1	0.163005	0.170368	0.32948	0.353821	1
Polr3d	0.219202	0.170969	0.82659	0.847176	1
Fam92a	0.094053	0.17109	0.774566	0.789037	1
Adgrl1	0.168428	0.17248	0.976879	0.971761	1
Rgmb	0.500082	0.173269	0.751445	0.795681	1
Vhl	0.247829	0.173391	0.364162	0.377076	1
Pcbp2	0.100125	0.174061	0.687861	0.637874	1
Chmp2a	0.15923	0.174122	0.572254	0.619601	1
Gm15536	0.162011	0.174367	0.959538	0.951827	1
Gm12919	0.184273	0.17455	0.809249	0.534884	1
Dpp8	0.212548	0.174611	0.734104	0.769103	1
Cdkn2aip	0.191747	0.174734	0.589595	0.621262	1
Rc3h1	0.145069	0.174979	0.589595	0.564784	1
Cntnap1	1.34907	0.175101	0.676301	0.789037	1
Rpl15-ps2	0.044481	0.175346	0.537572	0.458472	1
Carkd	0.178299	0.175346	0.820809	0.730897	1
Rsrp1	0.12452	0.175531	0.699422	0.669435	1
Lama4	0.135861	0.175776	0.849711	0.813953	1
Gm29216	0.0169064	0.175961	0.820809	0.679402	1
Rsl1	0.658936	0.176762	0.878613	0.739203	1
Smarca1	0.0953262	0.177566	0.976879	0.988372	1
Ubr4	0.143091	0.17769	0.635838	0.674419	1
Gm17907	1.50328	0.177814	0.791908	0.835548	1
RP24-95O4.1	0.0683793	0.178248	0.687861	0.641196	1
Ints12	0.250398	0.178248	0.768786	0.727575	1
Rtp4	1.69854	0.178559	0.560694	0.694352	1
Surf2	0.246733	0.178559	0.739884	0.785714	1
Ppm1m	0.212299	0.178684	0.352601	0.471761	1
Gm26792	0.616173	0.178808	0.930636	0.936877	1
Pdrg1	0.182807	0.179182	0.913295	0.925249	1
Fbxo6	0.185544	0.179432	0.913295	0.940199	1
Gm14383	0.273473	0.179556	0.653179	0.60299	1
Laptm4a	0.128974	0.179681	1	0.998339	1
Impad1	0.106711	0.179932	0.635838	0.652824	1
Gm6548	0.227869	0.180245	0.855491	0.877076	1
Ropn1l	0.768122	0.180307	0.739884	0.757475	1
3110043O21Rik	0.482151	0.180872	0.641618	0.710963	1
Osbpl10	0.195628	0.18106	0.589595	0.559801	1
Med27	0.144515	0.181123	0.260116	0.199336	1
Atp5s	0.268009	0.1827	0.849711	0.863787	1
Rpl30-ps10	0.128294	0.182763	0.843931	0.906977	1
BC037039	0.486248	0.183143	0.606936	0.612957	1
Zfp354c	0.518196	0.183206	0.473988	0.568106	1
Prkag2os1	2.29241	0.183714	0.947977	0.892027	1
Snapin	0.160801	0.183778	0.907514	0.910299	1
Alg12	0.447327	0.184605	0.739884	0.775748	1
Anapc4	0.159397	0.184605	0.33526	0.360465	1
Ubb	0.11144	0.184796	0.462428	0.453488	1
Pabpc1l	0.75355	0.184988	0.947977	0.935216	1
Stim2	0.22103	0.185116	0.190751	0.252492	1
Srpx2	1.57168	0.185499	0.786127	0.812292	1
RP24-496C22.4	0.244738	0.185884	0.924855	0.915282	1
Anapc11	0.0827692	0.185948	0.872832	0.855482	1
Rps10-ps2	0.0948388	0.186204	0.381503	0.475083	1
Map3k7	0.221889	0.186525	0.323699	0.32392	1
Zfp846	0.322292	0.186847	0.479769	0.506645	1
Gm27201	0.262254	0.187297	0.907514	0.860465	1
Traf5	0.457417	0.187362	0.83237	0.80897	1
RP24-182K13.1	0.462491	0.187749	0.549133	0.513289	1
Gmds	0.190301	0.187878	0.612717	0.622924	1
Rpl6	0.118956	0.188331	0.427746	0.42691	1
Ypel1	0.434791	0.18859	0.358382	0.425249	1
Ifnar1	0.147683	0.188719	0.930636	0.923588	1
RP24-174D10.6	0.549765	0.188849	0.485549	0.601329	1
Rpl13a-ps1	0.176719	0.188914	0.450867	0.541528	1
Pcdhgb6	1.08801	0.188978	0.815029	0.744186	1
Nsmaf	0.0991456	0.189108	0.867052	0.815615	1
RP23-371A16.4	0.438792	0.189433	0.520231	0.687708	1
Fopnl	0.157302	0.189628	0.294798	0.395349	1
2010320M18Rik	0.24431	0.189823	0.473988	0.51495	1
Naa60	0.199303	0.190736	0.49711	0.549834	1
Aptx	0.369168	0.190801	0.959538	0.945183	1
Ctsl	0.16356	0.190932	0.462428	0.504983	1
Gm10167	0.418699	0.191324	0.34104	0.438538	1
Ggnbp2	0.119968	0.191455	0.757225	0.755814	1
Fkbp11	0.445775	0.191586	0.439306	0.543189	1
Gm13340	0.138128	0.191718	0.930636	0.92691	1
Gm6733	0.162611	0.191914	0.99422	0.98505	1
Pepd	0.283475	0.19198	0.543353	0.594684	1
Reck	0.230145	0.192243	0.202312	0.385382	1
Dnajc16	0.370696	0.192243	0.549133	0.495017	1
Rpl10-ps3	0.141801	0.192243	0.907514	0.880399	1
Bmyc	0.0806726	0.192505	0.884393	0.865449	1
Cers4	0.245446	0.193296	0.988439	0.956811	1
Gm37531	0.34228	0.193428	0.456647	0.488372	1
Babam1	0.149845	0.19356	0.416185	0.495017	1
Nelfa	0.147313	0.193692	0.907514	0.925249	1
Scfd1	0.168264	0.194353	0.479769	0.401993	1
Gpr45	0.387583	0.194486	0.352601	0.328904	1
Pdk4	1.36869	0.194817	0.867052	0.930233	1
Pycr2	0.182942	0.195216	0.560694	0.564784	1
Gm9174	0.677297	0.195282	0.716763	0.749169	1
Whsc1l1	0.137773	0.195415	0.99422	0.991694	1
Gm11224	0.155555	0.195814	0.358382	0.403654	1
Spty2d1	0.256315	0.195947	0.693642	0.578073	1
Brd4	0.0714807	0.196014	0.526012	0.478405	1
Ankrd13b	0.291002	0.196147	0.606936	0.734219	1
RP23-333I5.3	0.541366	0.196481	0.427746	0.393688	1
Gm3756	0.370651	0.196614	0.433526	0.583056	1
Kif1c	0.362267	0.19735	0.82659	0.835548	1
Nedd4l	0.685281	0.19735	0.265896	0.270764	1
Zfp697	0.257722	0.197417	0.682081	0.646179	1
Epm2aip1	0.283671	0.197551	0.936416	0.692691	1
Ccdc120	0.679265	0.197685	0.554913	0.543189	1
Slc38a6	0.168147	0.198895	0.578035	0.662791	1
Yipf2	0.553296	0.199164	0.450867	0.513289	1
Dynlt1b	0.202187	0.199367	0.358382	0.393688	1
Rpl10-ps2	-0.300018	0.199637	0.566474	0.486711	1
RP24-303G10.1	0.0735708	0.20011	0.271676	0.174419	1
RP23-192D21.1	2.41746	0.200381	0.606936	0.621262	1
Ankrd54	0.21612	0.201194	0.982659	0.925249	1
Lacc1	0.564727	0.20167	0.884393	0.88206	1
Gm8801	0.660327	0.201738	0.271676	0.255814	1
Asb4	0.115179	0.202011	0.884393	0.908638	1
Upp2	0.648445	0.20242	0.971098	0.800664	1
Tulp3	0.00345137	0.202693	0.809249	0.810631	1
Edc4	0.238419	0.203239	0.485549	0.445183	1
4931403G20Rik	1.57204	0.203239	0.468208	0.282392	1
Cnst	0.448077	0.203719	0.803468	0.797342	1
Fbxw2	0.16735	0.204336	0.653179	0.644518	1
Gm4285	0.420467	0.204336	0.526012	0.601329	1
Fry	0.102667	0.204336	0.67052	0.672757	1
Erc1	0.130478	0.204611	0.213873	0.327243	1
Sqstm1	0.0706663	0.204749	0.526012	0.551495	1
Boc	0.856315	0.2053	0.803468	0.780731	1
Plekhb1	0.968239	0.206266	0.947977	0.928571	1
Arhgap1	0.134443	0.206612	0.757225	0.760797	1
RP24-231P10.2	0.942186	0.207098	0.971098	0.958472	1
Zfp513	0.374083	0.207862	0.647399	0.594684	1
Gm7091	0.16599	0.207931	0.99422	0.893688	1
Jmy	0.390177	0.208001	0.491329	0.4701	1
Dusp2	0.0782286	0.208209	1	1	1
Slc39a9	0.129553	0.208349	0.930636	0.930233	1
Stx6	0.147452	0.208628	0.872832	0.893688	1
Slc41a1	0.290885	0.209466	0.277457	0.242525	1
Pcdhb7	2.50264	0.209536	0.202312	0.450166	1
Mtif2	0.232772	0.210166	0.797688	0.787375	1
Klhl26	0.463467	0.210166	0.965318	0.95515	1
Secisbp2l	0.299345	0.210166	0.99422	0.961794	1
Nfe2l2	0.12731	0.210376	0.763006	0.805648	1
Mtpap	0.171302	0.210868	0.566474	0.614618	1
Gm4883	0.399347	0.211008	0.693642	0.727575	1
Mbtps1	0.151462	0.21129	0.248555	0.348837	1
Prelid2	0.286456	0.211431	0.369942	0.435216	1
Igf2bp3	0.142514	0.211571	0.919075	0.931894	1
Zfp955b	0.456489	0.211994	0.757225	0.754153	1
Sharpin	0.175953	0.212559	0.306358	0.383721	1
Pgam1-ps2	0.223431	0.212842	0.710983	0.744186	1
Gnb2	0.0912506	0.213125	0.815029	0.840532	1
Zdhhc17	0.167651	0.213125	0.653179	0.679402	1
Irf2bp1	0.269418	0.213267	0.421965	0.506645	1
RP24-295P14.2	0.55775	0.213409	0.803468	0.83887	1
Blvra	0.0533044	0.213622	0.635838	0.629568	1
Usp33	0.233766	0.213976	0.543353	0.561462	1
Il10rb	0.145926	0.214047	0.757225	0.722591	1
Pnpla6	0.221278	0.214118	0.83815	0.820598	1
Mpp2	1.69194	0.214545	0.560694	0.554817	1
Cramp1l	0.135275	0.215543	0.734104	0.760797	1
Gm12942	0.950622	0.216831	0.757225	0.714286	1
Atf7ip	0.185833	0.216974	0.624277	0.596346	1
Ascc1	0.337701	0.216974	0.930636	0.898671	1
Zcchc7	0.0884298	0.217549	0.67052	0.659468	1
D830030K20Rik	0.440325	0.217693	0.387283	0.476744	1
Mppe1	0.298011	0.217693	0.919075	0.946844	1
Slc7a11	-0.197446	0.218557	0.404624	0.431894	1
Tsen15	0.100729	0.218557	0.508671	0.548173	1
Hipk3	0.144191	0.21899	0.277457	0.164452	1
Mum1l1	0.313869	0.219134	0.450867	0.465116	1
Hspa12b	0.114926	0.219207	0.219653	0.26412	1
Gm16253	0.148597	0.21964	0.849711	0.855482	1
5330438D12Rik	0.215809	0.219858	0.560694	0.468439	1
Tom1l2	0.260127	0.220003	0.473988	0.420266	1
Rgcc	0.0746593	0.220148	0.647399	0.699336	1
Ubtd2	0.398683	0.220728	0.618497	0.549834	1
Brwd3	0.0909785	0.220728	0.277457	0.19103	1
RP23-313F7.2	0.130925	0.221382	0.33526	0.202658	1
Gm14584	0.56711	0.222184	0.508671	0.5299	1
Trappc12	0.261374	0.22233	0.179191	0.259136	1
Utp11l	0.131338	0.222988	0.953757	0.933555	1
Vipas39	0.243567	0.223061	0.930636	0.802326	1
Sp140	0.21939	0.223207	0.745665	0.754153	1
Cln8	0.098807	0.223207	0.520231	0.646179	1
Slc38a10	0.150867	0.2235	0.572254	0.539867	1
Rab9	0.208734	0.223794	1	0.998339	1
Arhgap10	0.159795	0.22394	0.971098	0.966777	1
Gm5879	0.699151	0.22394	0.65896	0.634551	1
Gm28693	0.511694	0.22394	0.965318	0.88206	1
Gpkow	0.237103	0.224381	0.982659	0.966777	1
Gm37503	1.45518	0.224528	0.630058	0.672757	1
Gtf2e2	0.092596	0.225043	0.317919	0.387043	1
Gm20302	0.222444	0.225117	0.878613	0.872093	1
Ccdc102a	0.152941	0.226002	0.797688	0.830565	1
Ndufs3	0.123352	0.226223	0.294798	0.217608	1
Kdm2a	0.139933	0.226371	0.364162	0.350498	1
Scml2	0.45101	0.226667	0.346821	0.378738	1
Traf2	0.236349	0.227631	0.549133	0.534884	1
Pcdhga11	0.587688	0.229045	0.427746	0.468439	1
Mex3a	0.183197	0.229717	0.462428	0.564784	1
Lpcat3	0.280446	0.229717	0.531792	0.61794	1
Hyal1	0.548569	0.229791	0.184971	0.285714	1
Fbxl17	0.0845429	0.230165	0.479769	0.51495	1
Bcs1l	0.260659	0.230465	0.728324	0.725914	1
Aamp	0.103367	0.230839	0.803468	0.875415	1
Tmem201	0.226222	0.231065	0.965318	0.86711	1
Abcc5	0.170976	0.231741	0.693642	0.641196	1
Pcdhga8.1	1.73354	0.232569	0.387283	0.41196	1
Rps2	0.117208	0.233172	0.66474	0.717608	1
Elmod3	0.659194	0.233626	0.907514	0.916944	1
Rcn2	0.101668	0.233929	0.855491	0.803987	1
Gga2	0.127909	0.23408	0.491329	0.5	1
Gm15772	0.080794	0.23408	0.560694	0.58804	1
Tmod3	0.0897345	0.23408	0.83237	0.88206	1
Pes1	0.137227	0.234156	0.890173	0.920266	1
2610203C20Rik	-0.276817	0.234686	0.653179	0.657807	1
Unc45bos	1.42837	0.234762	0.913295	0.923588	1
Lrfn3	1.02344	0.234838	0.971098	0.916944	1
Wars2	0.242887	0.234914	0.953757	0.946844	1
BC004004	0.20537	0.23575	0.751445	0.780731	1
Sil1	0.153469	0.235903	0.277457	0.289037	1
Yeats2	0.243054	0.236131	0.942197	0.948505	1
Imp3	0.150387	0.23636	0.83815	0.77907	1
Gatm	0.280707	0.237353	0.872832	0.845515	1
Irx5	1.21966	0.237429	0.468208	0.513289	1
Creb3l1	0.44087	0.238118	0.583815	0.606312	1
Twsg1	0.264027	0.238348	0.739884	0.770764	1
Inpp5k	0.278619	0.238655	0.843931	0.837209	1
B230112J18Rik	2.48149	0.238809	0.508671	0.554817	1
1700066M21Rik	0.714568	0.23927	0.479769	0.513289	1
Traf3ip2	0.432428	0.239424	0.878613	0.888704	1
Tmem150a	0.580486	0.239732	0.919075	0.893688	1
Ifitm3	-0.162749	0.239732	0.803468	0.784053	1
Hpcal1	0.203258	0.240349	0.387283	0.415282	1
Cyp20a1	0.193473	0.240426	0.260116	0.267442	1
Rxra	0.166864	0.240657	0.271676	0.237542	1
Gm5117	0.799776	0.240889	0.728324	0.76412	1
Nt5m	0.224033	0.241431	0.947977	0.963455	1
Ube4a	0.226061	0.241973	0.745665	0.752492	1
Sumf2	0.172215	0.24205	0.398844	0.41196	1
RP24-328P2.5	0.60019	0.24205	0.254335	0.237542	1
Gm10071	0.0646436	0.242283	0.699422	0.760797	1
Fyn	0.0995389	0.242361	0.265896	0.312292	1
Sdhc	0.0982084	0.242361	0.786127	0.820598	1
Net1	0.229329	0.242361	0.641618	0.664452	1
Gm9776	0.937984	0.242671	0.277457	0.372093	1
Rab14	0.08869	0.242671	0.953757	0.978405	1
Gm12242	0.309651	0.243138	0.884393	0.830565	1
Dgkq	0.16266	0.243138	0.531792	0.646179	1
RP23-64P1.1	0.0597784	0.243138	0.630058	0.566445	1
Npepps	0.183692	0.243449	0.416185	0.416944	1
Ppp1r3b	0.832296	0.243449	0.861272	0.888704	1
Atg7	0.256357	0.243683	0.907514	0.938538	1
RP24-349N15.4	0.823137	0.243761	0.601156	0.578073	1
Maf1	0.156078	0.244073	0.895954	0.800664	1
Atxn2l	0.068594	0.244229	0.965318	0.943522	1
Dot1l	0.108469	0.244385	0.468208	0.370432	1
Hsd17b13	3.15213	0.244463	0.589595	0.696013	1
Eif2ak1	0.13777	0.244697	0.67052	0.662791	1
Polr2c	0.105869	0.246656	0.277457	0.405316	1
E030030I06Rik	0.912434	0.246813	0.271676	0.19103	1
Tusc3	0.161837	0.246892	0.439306	0.430233	1
Mbip	0.118371	0.246892	0.589595	0.687708	1
Gm4462	0.311331	0.247443	0.83237	0.868771	1
Rps4x-ps	0.0756136	0.247679	0.83815	0.845515	1
Crtap	0.156787	0.247994	0.745665	0.727575	1
Gm6428	1.05933	0.2491	0.358382	0.310631	1
Phip	0.110031	0.249893	0.745665	0.699336	1
Art5	1.21052	0.25196	0.849711	0.880399	1
Mustn1	1.44791	0.25196	0.83815	0.812292	1
Mettl23	0.243897	0.25204	0.947977	0.710963	1
RP24-535M14.2	0.594301	0.25204	0.959538	0.953488	1
Baiap2	0.218476	0.252279	0.971098	0.965116	1
Tmem220	0.714276	0.252439	0.595376	0.649502	1
Tmem242	0.127746	0.252599	0.416185	0.451827	1
Serpina1e	4.79644	0.252599	0.82659	0.853821	1
P4ha1	0.114057	0.252839	0.682081	0.792359	1
Alad	0.177813	0.252999	0.913295	0.951827	1
Klf12	0.467711	0.253159	0.213873	0.274086	1
RP23-179A12.1	0.247097	0.253399	0.82659	0.825581	1
Shisa5	0.115963	0.253399	0.99422	0.94186	1
Hoxa6	0.68208	0.253719	0.988439	0.981728	1
Zfp579	0.142759	0.25388	0.676301	0.651163	1
Atf7	0.210397	0.25412	0.99422	0.995017	1
Trappc2	0.200174	0.254682	0.768786	0.702658	1
Traf3ip1	0.232336	0.254843	0.346821	0.493355	1
Abcg2	0.102026	0.254843	0.780347	0.80897	1
Etfb	0.131494	0.254843	0.537572	0.566445	1
Rap1gds1	0.126298	0.254843	0.890173	0.88206	1
Bicc1	0.174469	0.255165	0.872832	0.853821	1
Glipr2	0.202825	0.255165	0.526012	0.604651	1
Jph1	1.22376	0.255326	0.578035	0.546512	1
Gm7785	0.22673	0.255648	0.601156	0.607973	1
Fam107a	1.09136	0.25597	0.988439	0.973422	1
Synj2bp	0.118747	0.256051	0.566474	0.528239	1
P3h4	0.0836813	0.256131	0.242775	0.272425	1
Il1r1	0.326677	0.256454	0.346821	0.410299	1
Epha7	-0.147421	0.257263	0.757225	0.729236	1
Glyr1	0.136156	0.257263	0.479769	0.445183	1
Cd300lg	1.21056	0.257344	0.618497	0.561462	1
Med20	0.149689	0.257505	0.710983	0.624585	1
Tgds	0.214343	0.257586	0.942197	0.901993	1
Ehd3	0.389355	0.258397	0.387283	0.518272	1
Vrk3	0.21945	0.259372	0.630058	0.584718	1
Hoxd8	0.0840069	0.25978	0.323699	0.250831	1
Ulbp1	0.30011	0.259861	0.988439	0.993355	1
Il20rb	1.41588	0.260432	0.676301	0.559801	1
Mgea5	0.0302278	0.261085	0.965318	0.835548	1
Micu2	0.120297	0.261331	0.705202	0.622924	1
Ttll12	0.224488	0.26215	0.531792	0.536545	1
Cx3cl1	0.0305334	0.263135	0.317919	0.342193	1
Hdac10	0.539996	0.263299	0.757225	0.72093	1
RP24-341O14.3	0.686081	0.263381	0.959538	0.948505	1
Aagab	0.188013	0.263464	0.924855	0.938538	1
Rbck1	0.170026	0.263628	0.861272	0.890365	1
Cep57l1	0.240379	0.264122	0.219653	0.257475	1
Gm12003	0.0719229	0.264617	0.965318	0.981728	1
Bax	0.093325	0.264782	0.895954	0.77907	1
Cdkn2d	0.177601	0.264947	0.716763	0.747508	1
Pde8b	2.29391	0.265443	0.254335	0.307309	1
Capn7	0.14528	0.266105	0.33526	0.312292	1
Ctnnbip1	0.14184	0.266188	0.757225	0.707641	1
Slc35e2	0.229628	0.266602	0.705202	0.636213	1
Rn7sk	0.0718982	0.267017	0.734104	0.77907	1
Rpl15	0.103521	0.2671	0.820809	0.802326	1
Spg7	0.158731	0.2671	0.791908	0.528239	1
Ubald2	0.217619	0.267267	1	0.998339	1
Zfp101	0.251499	0.267682	0.82659	0.750831	1
Pan3	0.0558481	0.267849	0.236994	0.254153	1
Gm10288	0.0779926	0.267849	0.676301	0.714286	1
Gm7809	0.0235946	0.267932	0.381503	0.453488	1
RP24-188E19.4	-0.019727	0.267932	0.890173	0.737542	1
Gm13588	0.191796	0.267932	0.554913	0.458472	1
Rin2	0.134644	0.268098	0.624277	0.490033	1
Ppp6c	0.156828	0.268265	1	0.986711	1
Top2b	0.120249	0.268431	0.855491	0.785714	1
Gm16148	0.281828	0.268765	0.653179	0.614618	1
Pip4k2a	0.0111495	0.268765	0.260116	0.297342	1
Gm6404	0.288905	0.268932	0.884393	0.837209	1
Znf512b	0.189095	0.269099	0.99422	0.98505	1
Zswim4	0.255594	0.269433	0.572254	0.480066	1
Rgp1	0.16297	0.270102	0.572254	0.584718	1
Acaa1a	0.187491	0.270688	0.624277	0.463455	1
Pla2g7	0.933669	0.270855	0.306358	0.408638	1
Zbtb8a	0.447569	0.271275	0.531792	0.448505	1
Plau	-0.118263	0.271611	0.913295	0.931894	1
Rbm48	0.363037	0.272115	0.901734	0.885382	1
Acbd3	0.223159	0.272536	0.445087	0.375415	1
AW554918	0.267708	0.272957	0.612717	0.664452	1
Tlr5	1.79369	0.273463	0.190751	0.270764	1
Fbxl7	0.140261	0.273801	0.849711	0.719269	1
Bcat2	0.168109	0.274308	0.49711	0.616279	1
Rpl11	0.0838241	0.274477	0.612717	0.646179	1
Rilpl1	0.137151	0.274731	0.710983	0.303987	1
Tuba1a	0.315705	0.275663	0.445087	0.480066	1
Gm18821	0.759049	0.275833	0.49711	0.521595	1
Gm10075	0.238026	0.276003	0.693642	0.732558	1
Hoxb3os	0.711245	0.276173	0.49711	0.446844	1
Zfp935	0.672676	0.276513	0.953757	0.961794	1
Gm27003	0.523596	0.277364	0.375723	0.4701	1
Clta	0.0629555	0.279072	0.416185	0.451827	1
Rrm2b	0.145631	0.279072	0.50289	0.639535	1
Mlst8	0.169064	0.279243	0.919075	0.920266	1
Yeats4	0.13808	0.279672	0.468208	0.55814	1
Cklf	0.114333	0.279929	0.381503	0.445183	1
Iqsec1	0.0795314	0.2801	0.33526	0.340532	1
Gm8618	0.274406	0.280444	0.976879	0.965116	1
RP23-9D24.2	0.0844696	0.280615	0.306358	0.13289	1
Rcn1	0.11347	0.281303	0.936416	0.880399	1
Gm5539	0.625403	0.281389	0.364162	0.387043	1
Gm6104	0.153046	0.281389	0.456647	0.463455	1
Gm26814	-0.213014	0.281733	1	0.973422	1
Creld2	0.121335	0.281992	0.65896	0.669435	1
Ppp2r5d	0.12162	0.282164	0.797688	0.815615	1
Cnih1	0.0959161	0.282855	0.601156	0.593023	1
Birc2	0.0556685	0.2832	0.0867052	0.257475	1
Slc25a46	0.149119	0.2832	0.687861	0.548173	1
Mfn1	0.383269	0.283373	0.398844	0.556478	1
Gm18733	-0.0815759	0.283373	0.728324	0.707641	1
Pdss2	0.387207	0.283806	0.514451	0.581395	1
Gnaq	0.151091	0.283892	0.445087	0.496678	1
Zbtb40	0.168888	0.284239	0.549133	0.594684	1
D930048G16Rik	0.891616	0.284412	0.630058	0.672757	1
Gm6175	0.984031	0.284499	0.352601	0.416944	1
Pkd2	0.0880311	0.284499	0.705202	0.780731	1
Slc25a51	0.105907	0.284672	0.323699	0.365449	1
Gm2991	0.172689	0.284759	0.953757	0.916944	1
RP23-173L24.3	0.0823922	0.284932	0.300578	0.385382	1
Tnrc6b	0.215352	0.284932	0.520231	0.579734	1
Fam160b2	0.402192	0.285019	0.965318	0.951827	1
Metap1d	0.303129	0.285367	0.971098	0.988372	1
Rbsn	0.141143	0.285801	0.99422	0.960133	1
Ebpl	0.238072	0.286149	0.971098	0.918605	1
Rwdd4a	0.10776	0.286149	0.878613	0.853821	1
Zkscan17	0.289499	0.28641	0.682081	0.664452	1
Iws1	0.123999	0.28702	0.566474	0.639535	1
Ndufa1	0.0733617	0.287108	0.739884	0.730897	1
Afap1l2	1.36077	0.287195	0.971098	0.966777	1
Mbd5	0.354413	0.287282	0.745665	0.724252	1
AK157302	0.0663388	0.287631	0.589595	0.536545	1
Sdccag8	0.381782	0.287894	0.248555	0.342193	1
Magi2	2.04996	0.288068	0.416185	0.395349	1
Kctd12b	0.0139585	0.288681	0.751445	0.745847	1
Mad1l1	0.159755	0.288768	0.653179	0.664452	1
Gm8172	0.102173	0.288856	0.988439	0.986711	1
Lman1	0.114746	0.288944	0.364162	0.363787	1
Rps19-ps7	0.129682	0.289207	0.936416	0.946844	1
Cd200	0.135322	0.289996	0.919075	0.832226	1
Gm7535	0.432548	0.290084	1	1	1
6430548M08Rik	0.246019	0.290084	0.745665	0.774086	1
Zdhhc8	0.307812	0.290172	0.919075	0.842193	1
Gm16146	1.32666	0.29026	0.433526	0.488372	1
Trpc4ap	0.119891	0.290875	0.485549	0.526578	1
Rps27	0.0693685	0.291404	0.83237	0.845515	1
Thnsl2	0.576128	0.291404	0.786127	0.759136	1
F2	1.43336	0.291492	0.508671	0.478405	1
Gm5453	0.0617372	0.29158	0.416185	0.405316	1
Zfp319	0.171776	0.291756	0.473988	0.586379	1
Tmem98	0.0760795	0.291933	0.317919	0.32392	1
Stk36	1.22719	0.292551	0.872832	0.868771	1
Rpap2	0.398027	0.292727	0.976879	0.956811	1
Ldlrad2	0.638215	0.292727	0.705202	0.719269	1
D430019H16Rik	0.534686	0.292816	0.375723	0.347176	1
N4bp2l2	0.137631	0.292816	0.699422	0.554817	1
Mut	0.320156	0.29317	0.641618	0.627907	1
Ccdc91	0.400646	0.293435	0.34104	0.345515	1
Uri1	0.108074	0.293612	0.202312	0.255814	1
Gm38111	1.05453	0.293878	0.83815	0.877076	1
Zfp952	0.304342	0.293878	0.595376	0.639535	1
2210016L21Rik	0.114811	0.294765	0.965318	0.960133	1
Mfap5	1.04388	0.294854	0.878613	0.848837	1
RP23-234F9.2	0.0783284	0.294943	0.820809	0.847176	1
Luc7l	0.0715376	0.295298	0.809249	0.825581	1
Adss	0.110768	0.295832	0.919075	0.631229	1
Chtop	0.0981734	0.296544	0.427746	0.395349	1
Aars2	0.361595	0.296544	0.33526	0.269103	1
Hnrnpk	0.0711554	0.297347	0.751445	0.807309	1
Hdac1	0.116489	0.298063	0.710983	0.684385	1
Fnta	0.161386	0.298241	0.601156	0.606312	1
Gm9434	0.555927	0.298689	0.66474	0.674419	1
Fbxo34	0.0982577	0.299227	0.849711	0.770764	1
Mpp7	0.259209	0.299227	0.815029	0.833887	1
Slc10a7	0.254646	0.299406	0.427746	0.431894	1
Zhx2	0.253845	0.299765	0.653179	0.631229	1
Gm10250	0.0871748	0.299765	0.99422	0.996678	1
Gm6807	0.115136	0.300035	0.653179	0.651163	1
Adam19	-0.00806102	0.300125	0.606936	0.568106	1
Gm10257	0.137327	0.300305	0.485549	0.531561	1
Slc25a3	0.10071	0.300484	0.595376	0.621262	1
Ogdhl	0.866142	0.300484	0.445087	0.388704	1
Dph1	0.309357	0.300844	0.508671	0.538206	1
Gm5473	0.156167	0.301114	0.890173	0.913621	1
Ppp6r3	0.129919	0.301295	0.364162	0.330565	1
Trmt13	0.19118	0.301745	0.375723	0.401993	1
E130307A14Rik	0.369388	0.301926	0.83237	0.762458	1
Mbd2	0.105949	0.302829	0.843931	0.837209	1
Abcb7	0.0828075	0.302829	0.682081	0.616279	1
Arf3	0.101997	0.303191	0.520231	0.486711	1
Zfp560	0.147804	0.303553	0.728324	0.714286	1
Arfgap3	0.18361	0.303825	0.803468	0.837209	1
Wbp1	0.152039	0.303825	0.381503	0.448505	1
Ggnbp1	0.364517	0.304096	0.277457	0.269103	1
Gm7803	0.277431	0.304278	0.809249	0.637874	1
Rpsa	0.0791527	0.304822	0.99422	0.848837	1
Ufl1	0.177463	0.305549	0.566474	0.423588	1
A930005H10Rik	0.271383	0.305913	0.50289	0.524917	1
Gm37689	0.403731	0.306551	0.520231	0.61794	1
Hmgn5	0.095209	0.306551	0.815029	0.805648	1
RP23-333I5.7	0.694595	0.306915	0.606936	0.647841	1
Insig1	0.201093	0.307007	0.803468	0.787375	1
Fam117b	0.140039	0.307007	0.450867	0.428571	1
Bnip1	0.169188	0.307463	0.653179	0.647841	1
Zfp12	0.46644	0.307646	0.456647	0.54485	1
Gm4995	0.0825303	0.307737	0.543353	0.559801	1
Selenbp2	1.07702	0.308103	0.699422	0.712625	1
Enthd2	0.122093	0.308286	0.33526	0.260797	1
Trmt1	0.110536	0.308469	0.231214	0.289037	1
Arhgap23	0.148614	0.30856	0.0809249	0.383721	1
Mtdh	0.100317	0.309018	0.705202	0.785714	1
Yipf6	0.172507	0.309935	0.606936	0.642857	1
Gm13077	0.369426	0.309935	0.971098	0.913621	1
Chd6	0.0907242	0.310303	0.32948	0.410299	1
Rrbp1	0.0926732	0.31067	0.49711	0.491694	1
Wtap	0.075162	0.310854	0.745665	0.583056	1
Klhl42	0.248972	0.311407	0.289017	0.267442	1
Mical3	0.422022	0.311407	0.942197	0.956811	1
Zfp599	0.837276	0.31279	0.213873	0.257475	1
Cblb	0.170053	0.313252	0.82659	0.820598	1
Pex14	0.103997	0.314363	0.907514	0.76412	1
Degs1	0.136971	0.314734	0.647399	0.58804	1
Zfp786	1.16705	0.314734	0.50289	0.508306	1
Mlf2	0.0966374	0.314919	0.971098	0.958472	1
RP24-511F2.3	0.649904	0.315662	0.566474	0.579734	1
Gm5614	0.000300246	0.316313	0.595376	0.621262	1
[truncated: 8,519 more rows]

## Sheet: KEGG_Cluster_0
ID	Description	setSize	enrichmentScore	NES	pvalue	p.adjust	core_enrichment
mmu03010	Ribosome	45	-0.850993	-1.4978	1.92534e-05	0.00515991	Mrpl16/Rpl10l
mmu04666	Fc gamma R-mediated phagocytosis	26	-0.883133	-1.47213	6.75836e-05	0.00905621	Scin/Amph/Hck
mmu04722	Neurotrophin signaling pathway	39	-0.829076	-1.44162	0.000551737	0.0492885	Calm5/Calm4/Fasl/Irs1/Ntrk3
mmu04012	ErbB signaling pathway	28	0.829159	1.80199	0.00113635	0.0761357	Erbb4/Nrg3/Shc3
mmu05221	Acute myeloid leukemia	19	-0.857316	-1.37235	0.0059727	0.320137	Spi1/Cebpe/Ccna1/Csf2
mmu04978	Mineral absorption	14	0.870649	1.63393	0.0123675	0.486313	Slc6a19/Fxyd2/Atp1b4
mmu05161	Hepatitis B	45	-0.775136	-1.36429	0.0127022	0.486313	Bcl2/Fasl/Ccna1

## Sheet: Cluster_1
Gene.name	log2FC	pval	pct	pct.rest	adj.pval
Tmem255a	2.86585	1.66579e-50	0.944828	0.903175	1.75074e-46
Arhgap18	2.03553	3.66633e-45	0.524138	0.528571	1.92666e-41
Igfbp3	2.83499	1.55129e-39	0.993103	0.931746	5.4347e-36
Nid2	2.22429	6.17572e-37	0.613793	0.607937	1.62267e-33
Lama4	1.93176	3.47614e-36	0.765517	0.490476	7.30685e-33
Rasgrp3	1.79343	2.56523e-34	0.972414	0.912698	4.49343e-31
Anxa6	1.45642	1.5998e-33	0.634483	0.579365	2.40199e-30
Robo4	1.84763	1.37795e-32	0.97931	0.947619	1.81028e-29
Kitl	1.84601	8.5353e-29	0.593103	0.565079	9.96734e-26
Adam19	1.7483	1.14133e-28	0.82069	0.804762	1.19954e-25
Mcam	1.72392	1.37209e-28	0.593103	0.561905	1.31097e-25
Piezo2	1.73637	2.60238e-28	0.337931	0.393651	2.27926e-25
Sh3bp5	1.57723	2.81932e-28	0.855172	0.753968	2.27931e-25
Cd93	1.4945	2.98643e-27	0.793103	0.709524	2.24195e-24
Asb4	1.73516	6.58983e-27	0.944828	0.901587	4.61728e-24
Sparcl1	2.1405	1.62284e-26	0.827586	0.898413	1.066e-23
Pecam1	1.36414	2.34121e-26	0.57931	0.669841	1.44742e-23
Plk2	1.59373	4.33867e-24	0.710345	0.485714	2.5333e-21
Dpysl2	0.914325	1.01317e-23	0.37931	0.385714	5.5347e-21
Cd81	0.907016	1.06073e-23	0.696552	0.665079	5.5347e-21
Fscn1	1.07467	1.10589e-23	0.537931	0.398413	5.5347e-21
Slc2a1	1.45539	2.25452e-23	0.586207	0.649206	1.07705e-20
Tnfaip1	1.21557	2.41881e-23	0.393103	0.434921	1.10529e-20
Col4a1	1.50706	3.33114e-23	0.724138	0.633333	1.45876e-20
Pald1	1.36789	2.83556e-22	0.903448	0.598413	1.19207e-19
Arhgap29	1.23299	5.54978e-22	0.172414	0.268254	2.24339e-19
1810011O10Rik	1.46455	5.78822e-22	0.896552	0.879365	2.25312e-19
Actb	0.629111	6.75245e-22	0.641379	0.642857	2.53458e-19
Anxa2	1.46619	8.08236e-22	0.303448	0.411111	2.92916e-19
Map4k5	1.27439	1.01444e-21	0.958621	0.971429	3.55391e-19
Lxn	1.21891	1.27761e-21	0.848276	0.793651	4.33152e-19
Ptp4a3	1.54867	2.55369e-21	0.641379	0.728571	8.38728e-19
Adgrf5	1.34548	3.22158e-21	0.731034	0.731746	1.02602e-18
Cd38	1.33155	1.87354e-20	0.944828	0.892063	5.79145e-18
S100a16	1.39602	2.62902e-20	0.662069	0.514286	7.89459e-18
Tnfaip8l1	1.56823	4.277e-20	0.586207	0.352381	1.24865e-17
Dusp3	1.30361	6.83454e-20	0.841379	0.887302	1.94138e-17
Pls3	1.32228	7.70311e-20	0.393103	0.385714	2.13052e-17
Prrg3	1.65136	7.91047e-20	0.889655	0.895238	2.13177e-17
Slc29a1	1.17607	1.06093e-19	0.627586	0.411111	2.78759e-17
Smtn	1.21478	1.2936e-19	0.786207	0.477778	3.31602e-17
Pde8a	1.30122	1.43491e-19	0.937931	0.666667	3.59069e-17
Myo10	1.39655	1.61256e-19	0.889655	0.690476	3.9414e-17
Esam	1.36779	1.80173e-19	0.227586	0.320635	4.30368e-17
Sh2d3c	1.27544	2.05092e-19	0.503448	0.41746	4.79003e-17
Gm7809	1.00978	2.4006e-19	0.241379	0.430159	5.48484e-17
Dll4	1.99719	3.18943e-19	0.986207	0.846032	7.13211e-17
Tmem88	1.34499	5.35938e-19	0.786207	0.774603	1.17348e-16
Gdpd5	1.35176	9.38216e-19	0.993103	0.988889	2.01238e-16
Raph1	1.1879	1.28238e-18	0.937931	0.949206	2.69555e-16
Rell1	1.60509	1.47948e-18	0.765517	0.790476	3.04888e-16
Dusp6	1.19985	1.8258e-18	0.875862	0.874603	3.69022e-16
Pde2a	1.50719	1.91108e-18	0.2	0.346032	3.78113e-16
Emp1	1.53718	1.94273e-18	0.793103	0.795238	3.78113e-16
St5	1.36558	2.22746e-18	0.682759	0.655556	4.25647e-16
Sox11	1.16794	2.81155e-18	0.372414	0.496825	5.27667e-16
Tro	1.50022	2.96358e-18	0.931034	0.834921	5.46443e-16
Lamb1	1.12244	5.51037e-18	0.303448	0.265079	9.98518e-16
Cmtm3	1.02677	6.81325e-18	0.17931	0.252381	1.21368e-15
Rnf122	1.42581	1.13484e-17	0.668966	0.596825	1.98786e-15
Degs1	0.955013	3.58111e-17	0.724138	0.74127	6.17007e-15
Cav1	1.49162	4.25319e-17	1	1	7.20985e-15
Pgm1	1.17048	4.35885e-17	0.758621	0.792063	7.27167e-15
Pea15a	1.06209	6.82922e-17	0.772414	0.822222	1.12149e-14
Dock4	1.31293	7.03441e-17	0.248276	0.37619	1.13194e-14
Gng2	1.03687	7.10827e-17	0.696552	0.65873	1.13194e-14
Clic4	0.8866	1.03787e-16	0.675862	0.714286	1.62806e-14
Rgl1	1.22028	1.06702e-16	0.993103	0.984127	1.64917e-14
Plxnd1	1.05511	1.83371e-16	0.455172	0.426984	2.79309e-14
RP23-338P12.3	0.96446	3.11703e-16	0.57931	0.614286	4.68e-14
Arhgef28	1.37859	3.26382e-16	0.910345	0.928571	4.83138e-14
Trim16	1.65364	3.62102e-16	0.944828	0.928571	5.28568e-14
Hecw2	1.18169	4.21227e-16	0.717241	0.719048	6.05407e-14
Lrrc8c	1.13983	4.26262e-16	0.427586	0.54127	6.05407e-14
Pxdn	1.00575	4.89845e-16	0.37931	0.463492	6.86437e-14
Cyyr1	1.15645	8.37668e-16	0.268966	0.306349	1.14336e-13
Pfkp	1.54484	1.24815e-15	0.331034	0.298413	1.6818e-13
Prickle3	1.56935	1.32327e-15	0.931034	0.933333	1.76046e-13
Stk25	1.06373	1.75057e-15	0.365517	0.450794	2.29981e-13
BC028528	1.22044	1.86465e-15	0.282759	0.3	2.41945e-13
Myct1	0.964217	2.16846e-15	0.931034	0.736508	2.77933e-13
Sox18	1.15289	2.38701e-15	0.496552	0.306349	3.02259e-13
Tspan9	1.00118	2.649e-15	0.882759	0.860317	3.3135e-13
Cotl1	0.867904	2.67981e-15	0.648276	0.64127	3.3135e-13
Efnb2	0.992193	4.12471e-15	0.97931	0.957143	5.02388e-13
Nav3	1.80377	4.15868e-15	0.958621	0.957143	5.02388e-13
Myh10	0.96484	4.2067e-15	0.655172	0.653968	5.02414e-13
Gng11	1.02499	7.72057e-15	0.172414	0.261905	9.11721e-13
Dbn1	0.941183	8.64951e-15	0.986207	0.809524	1.01007e-12
Plagl1	1.01477	8.96356e-15	0.703448	0.669841	1.03524e-12
Anxa5	0.869642	9.75117e-15	0.8	0.631746	1.11397e-12
4930402H24Rik	1.20754	1.08145e-14	0.4	0.4	1.22215e-12
Flt1	1.19716	1.1499e-14	0.903448	0.903175	1.28569e-12
Cfl1	0.433257	1.18762e-14	0.951724	0.622222	1.31388e-12
Tubb2a	1.1436	1.26268e-14	0.786207	0.653968	1.38237e-12
Calm1	0.483006	1.4179e-14	0.944828	0.898413	1.5363e-12
Klf7	0.949699	1.53167e-14	0.42069	0.422222	1.6339e-12
2900026A02Rik	1.26688	1.53907e-14	0.434483	0.433333	1.6339e-12
Fam167b	1.70683	1.68927e-14	0.682759	0.7	1.77542e-12
Stx6	0.875976	1.80406e-14	0.97931	0.914286	1.87729e-12
Ebf1	1.38769	1.93578e-14	0.937931	0.768254	1.99462e-12
Mtss1	0.920072	1.96702e-14	0.82069	0.807937	2.00712e-12
Arhgef7	0.882984	2.24971e-14	0.889655	0.855556	2.27351e-12
Lrrc8a	0.728064	2.27137e-14	0.565517	0.395238	2.27353e-12
Itpkb	1.11708	2.50751e-14	0.0896552	0.334921	2.48622e-12
Ctnna1	0.779508	2.76777e-14	0.868966	0.87619	2.71862e-12
Nav1	0.937651	3.09361e-14	0.331034	0.369841	3.01054e-12
St8sia4	1.44677	3.14314e-14	0.606897	0.626984	3.03068e-12
Sept11	0.656233	3.17323e-14	0.413793	0.496825	3.03188e-12
Pde4b	1.18296	3.31744e-14	0.358621	0.460317	3.11307e-12
Rnf19a	1.24988	3.52351e-14	0.662069	0.64127	3.27718e-12
Nrp1	1.07271	3.96158e-14	0.668966	0.715873	3.6523e-12
Lpar6	0.880915	4.07599e-14	0.262069	0.35873	3.7251e-12
Nedd9	1.25252	4.50258e-14	0.503448	0.487302	4.07949e-12
Ccnd1	1.19479	4.61045e-14	0.958621	0.944444	4.14152e-12
Abcg2	0.937124	5.58752e-14	0.372414	0.453968	4.97668e-12
9430020K01Rik	1.00971	6.2177e-14	1	0.998413	5.49143e-12
Frmd4b	1.01121	6.63089e-14	0.462069	0.490476	5.80756e-12
Coro2b	1.20804	9.22344e-14	0.510345	0.268254	7.94576e-12
Myo1e	1.4057	9.22344e-14	0.841379	0.768254	7.94576e-12
Chst15	1.2574	9.7863e-14	0.696552	0.626984	8.36211e-12
Robo1	1.12374	1.25502e-13	0.993103	0.798413	1.06373e-11
Zeb1	0.870805	1.59293e-13	0.931034	0.911111	1.33933e-11
Unc5b	1.30942	1.75833e-13	0.613793	0.57619	1.45962e-11
Ppm1j	2.11947	1.76376e-13	0.655172	0.768254	1.45962e-11
Notch1	0.865294	2.42121e-13	0.717241	0.752381	1.98804e-11
Nos2	3.90004	2.56643e-13	0.655172	0.539683	2.09094e-11
Etl4	1.16874	2.70359e-13	0.986207	0.979365	2.18575e-11
Cd34	1.02439	2.72853e-13	0.958621	0.663492	2.18908e-11
Cds2	0.936146	3.79378e-13	0.744828	0.787302	3.02065e-11
Hes1	1.20017	4.13091e-13	0.234483	0.280952	3.26435e-11
Nrep	0.970917	5.35298e-13	0.586207	0.568254	4.1985e-11
Prkcdbp	0.991228	6.84525e-13	0.537931	0.560317	5.32915e-11
Pdgfb	1.25375	8.03956e-13	0.82069	0.85873	6.21292e-11
Itga2	1.1784	8.29689e-13	0.958621	0.957143	6.31886e-11
Rab31	1.15784	8.29689e-13	0.696552	0.655556	6.31886e-11
Ptprk	1.19302	9.87086e-13	0.724138	0.75873	7.46351e-11
Epas1	0.963381	1.02927e-12	0.993103	0.974603	7.72686e-11
Ebf3	1.29686	1.17019e-12	0.875862	0.892063	8.7225e-11
Gm3788	0.861473	1.21641e-12	0.813793	0.777778	9.00314e-11
C130074G19Rik	1.26287	1.64926e-12	0.924138	0.944444	1.20551e-10
Sorbs3	0.973669	1.6517e-12	0.993103	0.890476	1.20551e-10
Srgap1	0.988026	1.72669e-12	0.344828	0.45873	1.25155e-10
Ctnnbip1	0.842904	1.79173e-12	1	0.974603	1.2898e-10
Kdr	1.19789	1.81572e-12	0.8	0.847619	1.29818e-10
Ppap2a	1.09498	2.40261e-12	0.793103	0.798413	1.70618e-10
Sacs	1.13264	2.46702e-12	0.731034	0.663492	1.73875e-10
Adgrl4	0.957206	2.48156e-12	0.972414	0.971429	1.73875e-10
Lurap1l	2.04965	2.89059e-12	0.896552	0.688889	2.00456e-10
Nova2	1.0698	2.89907e-12	0.441379	0.420635	2.00456e-10
Pkm	0.722101	5.17632e-12	0.462069	0.461905	3.55576e-10
Wasf2	0.552758	6.17478e-12	0.489655	0.47619	4.1869e-10
Vwa1	3.75109	6.17478e-12	0.296552	0.333333	4.1869e-10
Tecpr1	0.999761	9.91919e-12	0.682759	0.569841	6.68274e-10
Itga6	0.855403	1.18898e-11	0.593103	0.561905	7.95938e-10
Clic1	0.540533	1.23207e-11	1	1	8.19558e-10
Fam89a	1.77942	1.58175e-11	0.993103	0.901587	1.04555e-09
Csgalnact1	1.39739	1.66914e-11	0.855172	0.773016	1.09641e-09
Sept2	0.472979	1.9169e-11	0.634483	0.680952	1.25065e-09
F11r	0.77569	1.92775e-11	0.889655	0.898413	1.25065e-09
Cd109	1.22377	2.30828e-11	0.255172	0.111111	1.48834e-09
Dock1	0.782771	2.40421e-11	0.855172	0.825397	1.54075e-09
Ppic	0.716795	2.42795e-11	0.448276	0.469841	1.54653e-09
Nhsl1	0.903907	2.46917e-11	0.6	0.607937	1.56331e-09
Rgs3	0.846992	2.56805e-11	0.855172	0.830159	1.61618e-09
Ppfibp1	0.830634	4.12597e-11	0.455172	0.584127	2.58119e-09
RP24-360B3.1	1.66907	5.32229e-11	0.924138	0.906349	3.29043e-09
Arhgdia	0.461304	5.36653e-11	0.806897	0.78254	3.29838e-09
Prr5l	0.973985	5.82924e-11	0.358621	0.406349	3.56193e-09
Nrros	0.996008	6.00849e-11	0.8	0.760317	3.65024e-09
Ctla2a	0.781536	6.10853e-11	0.951724	0.92381	3.68969e-09
Arap3	0.801658	6.40089e-11	0.606897	0.328571	3.84419e-09
Prelid1	0.587599	6.80897e-11	0.8	0.752381	4.06604e-09
Cav2	1.12957	7.00801e-11	0.255172	0.285714	4.16125e-09
Sptan1	0.712424	7.14385e-11	0.524138	0.533333	4.20027e-09
Nudt4	0.692594	7.15365e-11	0.710345	0.747619	4.20027e-09
Mmp15	0.847436	9.46692e-11	0.710345	0.739683	5.52763e-09
Rala	0.628704	9.96968e-11	0.462069	0.490476	5.78903e-09
Kctd17	1.00605	1.14208e-10	0.917241	0.898413	6.59483e-09
Ssh2	0.865653	1.14829e-10	0.944828	0.906349	6.59483e-09
Rgs16	1.96211	1.18789e-10	0.689655	0.738095	6.78516e-09
Stap2	1.18686	1.25234e-10	0.365517	0.365079	7.11464e-09
Gnb4	0.911355	1.29369e-10	0.958621	0.947619	7.31002e-09
Prkce	1.04726	1.97444e-10	0.634483	0.677778	1.1097e-08
Crip2	1.01357	2.01452e-10	0.993103	0.984127	1.1262e-08
Bcar1	0.828159	2.12531e-10	0.565517	0.566667	1.18185e-08
Prex2	0.82083	2.17128e-10	1	0.992063	1.19637e-08
Arhgap27	0.861032	2.17418e-10	0.772414	0.806349	1.19637e-08
Cnn2	0.798777	2.18877e-10	0.351724	0.331746	1.19812e-08
Vamp5	0.776031	2.47807e-10	0.0896552	0.342857	1.34946e-08
Pxn	0.777381	2.49131e-10	0.696552	0.71746	1.34968e-08
Grb10	0.7861	2.8233e-10	0.855172	0.869841	1.52169e-08
Rasal2	0.957558	2.93417e-10	0.758621	0.795238	1.57338e-08
Myo6	0.88395	3.39022e-10	0.641379	0.65873	1.80869e-08
Tmem47	0.920303	3.53677e-10	0.97931	0.977778	1.87735e-08
Wdr1	0.649781	3.76827e-10	0.310345	0.461905	1.99017e-08
Laptm4b	0.798812	4.06778e-10	0.158621	0.273016	2.13762e-08
Ece1	0.772737	4.15441e-10	0.993103	0.763492	2.17228e-08
Ppap2b	0.90833	4.54313e-10	0.82069	0.784127	2.36378e-08
Csrp1	0.760658	4.83232e-10	0.57931	0.479365	2.50185e-08
Tjp1	0.747827	5.22087e-10	0.668966	0.404762	2.68977e-08
Fam129b	0.810691	5.34536e-10	0.427586	0.331746	2.72717e-08
Smad1	0.940621	5.34536e-10	0.558621	0.574603	2.72717e-08
Sdcbp	0.549541	6.22004e-10	0.958621	0.939683	3.1581e-08
Cyr61	1.13665	6.41771e-10	0.903448	0.949206	3.24279e-08
Dock9	0.906806	7.01165e-10	0.910345	0.950794	3.52595e-08
Elk3	0.796613	7.09417e-10	0.544828	0.561905	3.55046e-08
Tax1bp3	0.708307	8.15084e-10	0.848276	0.820635	4.0513e-08
Mllt4	0.693314	8.17199e-10	0.689655	0.695238	4.0513e-08
Rps6ka3	0.949701	9.15723e-10	0.786207	0.731746	4.51843e-08
Coro1c	0.694352	1.13553e-09	0.827586	0.842857	5.57683e-08
Mcf2l	1.58279	1.14285e-09	0.468966	0.444444	5.58666e-08
Adm	2.39289	1.23591e-09	0.124138	0.336508	6.01361e-08
Acvrl1	0.827167	1.32612e-09	0.110345	0.273016	6.42283e-08
Rilpl1	0.878742	1.36398e-09	0.717241	0.74127	6.57587e-08
Ywhae	0.353576	1.39573e-09	0.241379	0.430159	6.69823e-08
Hpgd	1.12477	1.68562e-09	0.503448	0.392063	8.05267e-08
Adora2a	1.08025	1.75561e-09	0.97931	0.979365	8.33263e-08
Zfp69	0.675788	1.76008e-09	0.57931	0.588889	8.33263e-08
Ccnjl	0.856373	1.98301e-09	0.4	0.384127	9.34594e-08
Ralgds	0.938163	2.1019e-09	0.0965517	0.41746	9.86206e-08
Ammecr1	0.815275	2.30207e-09	0.924138	0.888889	1.07532e-07
Plcg1	0.670794	2.31371e-09	0.406897	0.461905	1.07598e-07
Trp53i11	1.05376	2.61443e-09	0.606897	0.650794	1.21047e-07
Serpinh1	0.75769	2.98285e-09	0.434483	0.468254	1.3707e-07
Cdc42ep2	1.53256	2.98659e-09	0.641379	0.690476	1.3707e-07
Bach2	1.28891	3.08934e-09	0.6	0.61746	1.41087e-07
Plekhg1	0.854122	3.10097e-09	0.682759	0.715873	1.41087e-07
Pcdhgc3	1.06491	3.42294e-09	0.572414	0.230159	1.55065e-07
Gmpr	1.03108	3.74458e-09	0.972414	0.857143	1.68908e-07
Msn	0.600357	3.94069e-09	0.282759	0.250794	1.76994e-07
Lrp10	0.745343	4.00493e-09	0.241379	0.307937	1.79114e-07
Traf4	0.735085	4.14678e-09	0.765517	0.8	1.84672e-07
Cttnbp2nl	0.736898	5.09376e-09	0.496552	0.439683	2.25888e-07
Yes1	0.765839	5.43819e-09	0.365517	0.444444	2.40149e-07
Bambi	0.80746	5.69898e-09	0.737931	0.712698	2.50612e-07
Kctd12b	1.12336	6.07565e-09	0.572414	0.577778	2.66063e-07
Arhgef26	2.21569	6.74409e-09	0.531034	0.571429	2.9411e-07
Stard4	0.786176	6.90301e-09	0.710345	0.811111	2.99796e-07
Galnt18	1.5584	7.11768e-09	0.675862	0.655556	3.07847e-07
Micall2	1.38164	7.25845e-09	0.255172	0.312698	3.12649e-07
Amotl2	0.787364	7.34781e-09	0.841379	0.834921	3.15206e-07
Klhl4	0.836354	7.75385e-09	0.737931	0.752381	3.31272e-07
Tmsb4x	0.552301	8.28206e-09	0.531034	0.626984	3.52406e-07
Plac1	1.12583	9.12943e-09	0.572414	0.644444	3.85343e-07
Cdc42ep3	1.18763	9.12943e-09	0.441379	0.449206	3.85343e-07
Cdkl1	1.52413	9.60745e-09	0.62069	0.660317	4.03897e-07
Slc25a30	1.3189	1.09246e-08	0.848276	0.747619	4.57442e-07
Pim3	0.781139	1.1718e-08	0.889655	0.861905	4.88714e-07
Gprc5a	1.44214	1.20188e-08	0.993103	0.963492	4.99279e-07
Mmrn2	0.843967	1.26737e-08	0.724138	0.625397	5.2441e-07
Lta4h	0.671413	1.30925e-08	0.717241	0.819048	5.39617e-07
Cdipt	0.654866	1.40046e-08	0.462069	0.444444	5.74954e-07
Bcl2	0.811894	1.42935e-08	0.248276	0.268254	5.8453e-07
Rcsd1	0.745929	1.45706e-08	0.793103	0.668254	5.93556e-07
Igfbp2	0.803496	1.50322e-08	0.937931	0.906349	6.09995e-07
Chst1	1.87684	1.58649e-08	0.475862	0.48254	6.41308e-07
Rapgef4	1.08198	1.63858e-08	0.862069	0.811111	6.59827e-07
Ppp2r2a	0.511907	1.67223e-08	0.917241	0.838095	6.70806e-07
Zfp532	0.810676	1.82232e-08	0.986207	0.957143	7.28237e-07
Arhgef3	0.911779	1.88416e-08	0.282759	0.401587	7.50096e-07
Slc31a2	0.854443	2.08214e-08	0.351724	0.311111	8.25785e-07
Aplnr	1.38165	2.15763e-08	0.806897	0.739683	8.52508e-07
Camk4	1.51111	2.30298e-08	0.917241	0.736508	9.06531e-07
Sh3tc1	0.798077	2.41748e-08	0.986207	0.965079	9.48048e-07
Zdhhc20	0.561031	2.52553e-08	0.489655	0.55873	9.83086e-07
Trib1	0.811423	2.54049e-08	0.57931	0.61746	9.85259e-07
Rbms1	0.639784	2.83153e-08	0.655172	0.695238	1.09409e-06
Fyn	0.711179	2.88874e-08	0.572414	0.593651	1.11211e-06
Adamts9	0.756831	3.01716e-08	0.758621	0.679365	1.15731e-06
Mtmr12	0.793284	3.22212e-08	0.786207	0.780952	1.23144e-06
Als2cl	1.05442	3.42851e-08	0.648276	0.626984	1.30557e-06
Arhgef5	0.974985	3.45671e-08	0.737931	0.842857	1.31155e-06
Slc23a2	0.944998	3.59271e-08	0.8	0.842857	1.35825e-06
Cdc42se1	0.627679	3.69486e-08	0.42069	0.457143	1.39186e-06
Prkch	0.733215	3.91224e-08	0.882759	0.822222	1.46849e-06
Sntb1	1.30376	4.11797e-08	0.931034	0.884127	1.54021e-06
Cfap45	2.19519	4.48785e-08	0.958621	0.880952	1.66862e-06
Dgkh	1.05064	4.49306e-08	0.8	0.698413	1.66862e-06
Rasip1	0.752602	4.57726e-08	0.648276	0.64127	1.69391e-06
Vash1	1.63606	4.76682e-08	0.468966	0.538095	1.75787e-06
Nras	0.436949	4.80007e-08	0.772414	0.795238	1.76394e-06
Plp2	0.616726	5.76123e-08	0.951724	0.933333	2.10245e-06
Ccser2	0.763036	6.30206e-08	0.544828	0.609524	2.29186e-06
Fgd5	0.715692	6.37486e-08	0.868966	0.865079	2.31034e-06
Lrrfip1	0.735668	6.43368e-08	0.841379	0.844444	2.32364e-06
Tlr3	1.84065	7.45806e-08	0.724138	0.746032	2.68439e-06
Npdc1	0.736849	8.4645e-08	0.186207	0.290476	3.03281e-06
Lcorl	0.920937	8.48379e-08	0.441379	0.290476	3.03281e-06
Plekhg5	0.738573	9.11364e-08	0.806897	0.785714	3.24693e-06
Hmcn1	0.666773	1.02305e-07	0.813793	0.811111	3.63253e-06
Map3k11	0.593812	1.22954e-07	0.310345	0.366667	4.351e-06
Clec1a	1.44273	1.24065e-07	0.310345	0.319048	4.37559e-06
Carhsp1	0.667075	1.29767e-07	0.544828	0.534921	4.56139e-06
Cmtm8	0.641801	1.38024e-07	0.855172	0.814286	4.83543e-06
Pelo	0.84852	1.44668e-07	0.482759	0.588889	5.05137e-06
Rab1	0.387964	1.48437e-07	0.951724	0.922222	5.1658e-06
Ssu2	2.32403	1.49102e-07	0.758621	0.774603	5.16634e-06
Apln	1.46262	1.49436e-07	0.475862	0.580952	5.16634e-06
Kif1b	0.650522	1.82607e-07	0.862069	0.844444	6.29247e-06
Ccdc85b	0.553851	1.95602e-07	0.662069	0.719048	6.71822e-06
Ppm1f	0.722938	2.01313e-07	0.551724	0.593651	6.89187e-06
Rgs12	0.81248	2.04004e-07	0.827586	0.692063	6.96129e-06
Myadm	0.716879	2.25814e-07	0.993103	0.822222	7.68059e-06
4933415A04Rik	0.736252	2.58235e-07	0.289655	0.222222	8.72684e-06
Slc20a1	0.759478	2.63384e-07	0.275862	0.293651	8.87231e-06
Lipt2	1.18225	2.68631e-07	0.517241	0.612698	9.02018e-06
Magi1	0.730912	2.72484e-07	0.889655	0.922222	9.12041e-06
Eif4e3	1.00759	2.75786e-07	0.993103	0.957143	9.20162e-06
Arhgap25	0.842794	2.76996e-07	0.551724	0.474603	9.21275e-06
Arhgap26	0.887298	3.02305e-07	0.77931	0.820635	1.00228e-05
Arpc4	0.390628	3.45999e-07	0.931034	0.9	1.14354e-05
Sh3bp4	1.18336	3.61351e-07	0.496552	0.344444	1.19053e-05
Podxl	0.714327	3.86036e-07	0.910345	0.906349	1.26789e-05
Eva1b	0.595261	4.00061e-07	0.517241	0.726984	1.30986e-05
Lpcat1	0.661319	4.14129e-07	0.958621	0.912698	1.34917e-05
Adipor1	0.522634	4.15024e-07	0.255172	0.412698	1.34917e-05
Myo18a	0.638761	4.15921e-07	0.696552	0.563492	1.34917e-05
Sept1	0.78876	4.24076e-07	0.468966	0.511111	1.3714e-05
Eng	0.855537	4.31455e-07	0.806897	0.803175	1.39098e-05
Cd200	0.991943	4.47549e-07	0.951724	0.91746	1.43845e-05
Ldb2	0.688901	4.61732e-07	0.993103	0.990476	1.47951e-05
Fli1	0.570775	4.70247e-07	0.937931	0.922222	1.50222e-05
Knop1	0.466084	5.15696e-07	0.834483	0.768254	1.63745e-05
Gpr183	0.607468	5.1791e-07	0.703448	0.679365	1.63953e-05
Mbnl2	0.570679	5.78796e-07	0.993103	0.990476	1.82677e-05
Cdc42	0.327248	5.83133e-07	0.924138	0.860317	1.83495e-05
Nol4l	0.669212	5.92532e-07	0.751724	0.790476	1.85896e-05
Nisch	0.394918	6.17658e-07	0.97931	0.938095	1.93202e-05
Caskin2	0.555384	6.49305e-07	0.282759	0.326984	2.02499e-05
Tbx1	0.849417	6.69606e-07	0.489655	0.493651	2.08212e-05
Plekhg2	0.651867	6.76029e-07	0.241379	0.339683	2.09589e-05
Kif26a	1.07951	6.81789e-07	0.206897	0.296825	2.10753e-05
Sh3bgrl	0.508806	7.03812e-07	0.965517	0.952381	2.16747e-05
Usp22	0.547333	7.05304e-07	0.855172	0.82381	2.16747e-05
Nfkbia	0.702158	7.42047e-07	0.848276	0.836508	2.27374e-05
Fxyd6	0.93325	7.48348e-07	0.662069	0.634921	2.28638e-05
Ltbr	0.561558	7.58696e-07	0.186207	0.273016	2.31127e-05
Gm4609	0.851397	7.69182e-07	0.510345	0.557143	2.33645e-05
Prkar1a	0.352496	7.71622e-07	0.97931	0.961905	2.3371e-05
Cd40	0.893535	8.37734e-07	0.524138	0.466667	2.53005e-05
Tgfb1i1	0.639957	8.60054e-07	0.841379	0.873016	2.59002e-05
Gdi2	0.394074	8.83875e-07	0.482759	0.3	2.65415e-05
Klf10	0.69204	9.15984e-07	0.703448	0.649206	2.74273e-05
Bag3	0.695766	9.23701e-07	0.655172	0.62381	2.75798e-05
Rhbdf1	0.721997	9.42281e-07	0.855172	0.831746	2.80549e-05
Rrbp1	0.393122	9.67276e-07	0.924138	0.87619	2.87177e-05
Gm15418	1.64929	1.11251e-06	0.924138	0.88254	3.29367e-05
Arpc5	0.406093	1.1265e-06	0.558621	0.628571	3.3257e-05
Calm2	0.314381	1.17434e-06	0.972414	0.944444	3.45725e-05
Arpc3	0.414541	1.18538e-06	0.668966	0.67619	3.47998e-05
Epha2	0.82262	1.18908e-06	0.862069	0.879365	3.48111e-05
Gna12	0.693935	1.19527e-06	0.993103	0.914286	3.48952e-05
Gpx8	0.917017	1.26021e-06	0.455172	0.430159	3.66891e-05
Kctd20	0.556244	1.34373e-06	0.406897	0.431746	3.90127e-05
Pnp	0.52212	1.35069e-06	0.558621	0.593651	3.91069e-05
Acot9	0.724535	1.3889e-06	0.537931	0.603175	4.01025e-05
Lmo2	0.57297	1.56197e-06	0.910345	0.907937	4.49456e-05
Rassf1	0.612925	1.56519e-06	0.434483	0.41746	4.49456e-05
Gtf2e2	0.502713	1.61915e-06	0.924138	0.928571	4.63684e-05
Txn1	0.345623	1.87052e-06	0.158621	0.25873	5.34216e-05
Rasgrp2	0.64398	1.90908e-06	0.82069	0.8	5.43751e-05
Tjp2	0.608743	1.92668e-06	0.806897	0.773016	5.47281e-05
Mfhas1	0.935783	1.93258e-06	1	0.998413	5.47477e-05
Cldn5	1.05072	1.94047e-06	0.917241	0.931746	5.48236e-05
4930512B01Rik	1.47979	1.97237e-06	0.875862	0.852381	5.54832e-05
Foxd2os	2.09489	1.97438e-06	0.848276	0.822222	5.54832e-05
Dram2	0.610523	2.01704e-06	0.772414	0.753968	5.6531e-05
Eif4g2	0.304607	2.10504e-06	0.813793	0.879365	5.88405e-05
Plcb4	0.963093	2.12653e-06	0.813793	0.738095	5.92835e-05
Klf13	0.436246	2.52066e-06	0.744828	0.631746	6.99002e-05
Slc43a1	0.711104	2.54621e-06	0.944828	0.749206	7.04229e-05
Gm5526	0.344519	2.5565e-06	0.482759	0.446032	7.05219e-05
Ccdc85a	2.24161	2.77922e-06	0.682759	0.626984	7.64649e-05
Aplp2	0.599531	2.79883e-06	0.517241	0.650794	7.68034e-05
Abcc4	1.26548	2.84987e-06	0.613793	0.657143	7.80004e-05
Fam57a	0.77821	3.02654e-06	0.524138	0.44127	8.26207e-05
Pros1	0.66079	3.06312e-06	0.517241	0.531746	8.34025e-05
Mrps6	0.515319	3.09392e-06	0.406897	0.371429	8.40235e-05
Lbh	0.755574	3.18812e-06	0.551724	0.593651	8.63585e-05
Erg	0.557485	3.22012e-06	0.482759	0.484127	8.70013e-05
Gm13493	0.542315	3.24271e-06	0.937931	0.84127	8.73869e-05
Shank3	0.551678	3.5049e-06	0.344828	0.509524	9.4211e-05
Ptpn4	0.870193	3.51538e-06	0.448276	0.45873	9.42516e-05
Rbp1	0.658318	3.58601e-06	0.268966	0.106349	9.59008e-05
Cacna1e	0.990861	3.62184e-06	0.213793	0.387302	9.66131e-05
Sema6b	0.994304	3.80996e-06	0.558621	0.57619	0.000101118
Lrrc58	0.394356	3.82131e-06	0.813793	0.765079	0.000101164
Trio	0.689218	3.96009e-06	0.924138	0.863492	0.000104574
Zscan26	0.466649	3.97581e-06	0.765517	0.71746	0.000104726
Wipf1	0.665866	4.18563e-06	0.77931	0.809524	0.000109977
Fam43a	0.747563	4.25649e-06	0.427586	0.379365	0.00011156
Card10	0.649474	4.26912e-06	0.558621	0.534921	0.000111613
Itga5	0.597926	4.31998e-06	0.551724	0.560317	0.000112662
Tspan13	0.589813	4.56509e-06	0.206897	0.250794	0.00011876
Nckap5l	0.621577	4.58761e-06	0.924138	0.907937	0.000119051
Cyth1	0.83079	4.76697e-06	0.544828	0.555556	0.000122796
Amotl1	0.657811	4.76697e-06	0.889655	0.861905	0.000122796
Flna	0.48302	4.87108e-06	0.331034	0.438095	0.000125171
Pak2	0.428099	5.066e-06	0.510345	0.560317	0.000129863
Pitpnc1	0.545975	5.23752e-06	0.737931	0.714286	0.000133933
Psmc4	0.354779	5.88273e-06	1	0.996825	0.000149342
Cgrrf1	0.833982	5.89994e-06	0.234483	0.503175	0.000149418
Macf1	0.474934	5.95766e-06	0.758621	0.793651	0.000150517
Sept10	0.654232	6.01591e-06	0.731034	0.78254	0.000151624
Sema4c	1.076	6.2423e-06	0.489655	0.457143	0.000156731
Rai14	0.562754	6.24836e-06	0.931034	0.861905	0.000156731
Git2	0.555224	6.85109e-06	0.97931	0.953968	0.00017144
Tspan6	0.575204	7.08002e-06	0.655172	0.701587	0.000176748
Ddah2	0.529465	7.10743e-06	0.324138	0.396825	0.000177012
Gm7984	0.612857	7.40856e-06	0.848276	0.736508	0.000184076
Plvap	1.10384	7.71444e-06	0.917241	0.926984	0.000191224
Ddx5	0.190334	7.81154e-06	0.993103	1	0.000192721
Peg13	0.583069	7.99388e-06	0.468966	0.677778	0.000196758
Adgrl2	0.595418	8.09434e-06	0.531034	0.526984	0.000198765
Magi3	0.638371	8.41106e-06	0.641379	0.660317	0.000206061
Actr1a	0.481605	8.95971e-06	0.903448	0.849206	0.000218693
Tcf15	0.679816	8.96828e-06	0.296552	0.319048	0.000218693
Sh3glb1	0.382286	9.07173e-06	0.986207	0.774603	0.000220704
Ripply3	0.434731	9.37108e-06	0.97931	0.895238	0.00022746
Slc9a3r2	0.628758	9.8285e-06	0.4	0.550794	0.000238013
1810006J02Rik	2.46952	9.97933e-06	0.724138	0.703175	0.000240557
Nfib	0.526006	1.01324e-05	0.903448	0.853968	0.000243687
Marc2	0.543118	1.03268e-05	0.786207	0.771429	0.000247796
Gnb1	0.302151	1.12043e-05	0.668966	0.557143	0.000268239
Rnf14	0.722465	1.13537e-05	0.965517	0.949206	0.000271198
Peak1	0.501364	1.17245e-05	0.903448	0.880952	0.000279421
Ggh	0.805887	1.19706e-05	0.806897	0.795238	0.00028464
Grpel1	0.490679	1.22909e-05	0.282759	0.255556	0.000291597
Rnd3	1.06714	1.27868e-05	0.503448	0.250794	0.000302678
2700081O15Rik	0.557996	1.29441e-05	0.648276	0.601587	0.000305713
Sypl	0.467007	1.30541e-05	0.386207	0.203175	0.00030762
Sqrdl	1.37637	1.32892e-05	0.862069	0.842857	0.00031246
Gm8822	0.536895	1.37072e-05	0.434483	0.444444	0.000321569
Fam65a	0.4785	1.40322e-05	0.4	0.41746	0.000328461
Egfl7	0.774933	1.43511e-05	0.586207	0.606349	0.000335179
Tmsb10	0.433384	1.44184e-05	0.993103	0.965079	0.000336004
Commd10	0.613995	1.45268e-05	0.0413793	0.328571	0.000337779
RP23-329A21.3	0.949411	1.48286e-05	0.965517	0.949206	0.000344037
Slc43a3	0.590832	1.48703e-05	0.531034	0.695238	0.000344243
Sec23a	0.625331	1.49958e-05	0.951724	0.963492	0.000346387
Pik3c2b	0.385782	1.58e-05	0.386207	0.390476	0.000364162
Lalba	3.55559	1.61571e-05	0.634483	0.671429	0.000371456
Cracr2b	0.664884	1.61872e-05	0.586207	0.544444	0.000371456
Cdc42bpb	0.510805	1.7211e-05	0.613793	0.67619	0.000394091
Pon3	0.642496	1.77952e-05	0.737931	0.887302	0.000406582
Necap2	0.586335	1.84324e-05	0.248276	0.285714	0.000419316
Marcks	0.508619	1.85692e-05	0.662069	0.730159	0.000421518
Atp5a1	0.309197	1.91441e-05	0.765517	0.8	0.000433631
Idh2	0.408343	1.91972e-05	0.0689655	0.253968	0.000433899
Gpi1	0.393437	1.93039e-05	0.289655	0.422222	0.000435372
Eps15l1	0.54942	2.04391e-05	0.993103	0.92381	0.000459005
Pfkl	0.588687	2.07041e-05	0.937931	0.873016	0.000463965
Slc39a10	0.524342	2.08569e-05	0.910345	0.903175	0.000465407
Ehd2	0.548052	2.08569e-05	0.262069	0.365079	0.000465407
Ccdc88a	0.518004	2.13613e-05	0.765517	0.653968	0.000475651
Nfkb2	1.00425	2.17172e-05	0.965517	0.934921	0.000482554
Hspa5	0.362822	2.25699e-05	0.965517	0.946032	0.000498339
Msh5	1.6356	2.41281e-05	0.462069	0.528571	0.000531628
Pnp2	0.622501	2.41943e-05	0.337931	0.468254	0.000531971
Sema6a	0.455065	2.43272e-05	0.427586	0.525397	0.000533776
She	0.525948	2.44384e-05	0.689655	0.620635	0.0005351
Bnip2	0.392739	2.5002e-05	0.344828	0.406349	0.000546302
Kdm7a	0.682148	2.57884e-05	0.910345	0.869841	0.000562315
Dchs1	0.590691	2.73576e-05	0.951724	0.939683	0.000594068
Stard13	0.664543	2.77325e-05	0.131034	0.428571	0.000600965
Gm6169	0.812956	2.79851e-05	0.717241	0.619048	0.000605191
Spred2	0.883671	2.81887e-05	0.455172	0.452381	0.000608343
Ddah1	0.66717	2.88081e-05	0.351724	0.32381	0.000620437
Sh3tc2	1.66673	2.99233e-05	0.875862	0.895238	0.000641825
Nckap1	0.506981	3.10795e-05	0.206897	0.504762	0.000665113
Gas2l3	0.925131	3.11356e-05	0.993103	0.953968	0.000665113
Tnfrsf1a	0.535633	3.20464e-05	0.986207	0.969841	0.000683181
Ccnyl1	0.553143	3.61751e-05	0.662069	0.665079	0.000768082
Tbc1d1	0.535116	3.92729e-05	0.434483	0.447619	0.0008305
Vat1	0.455245	3.94835e-05	1	0.977778	0.000833276
Lats2	0.497179	3.97305e-05	0.855172	0.768254	0.000836623
Fzd4	0.595646	3.98013e-05	0.910345	0.866667	0.000836623
Gm9761	0.424811	4.05884e-05	0.593103	0.552381	0.000851466
Plekho1	0.435427	4.19829e-05	0.868966	0.68254	0.000878966
Adamts4	0.814469	4.31924e-05	0.841379	0.796825	0.000900699
Heg1	0.508593	4.55498e-05	0.827586	0.793651	0.000947977
Phlda1	0.458507	4.67324e-05	0.896552	0.873016	0.000970668
Pnrc2	0.465304	4.81136e-05	0.951724	0.94127	0.000997385
Fbxo30	0.697254	5.11726e-05	0.896552	0.901587	0.00105871
Pmepa1	0.533983	5.25854e-05	0.958621	0.750794	0.0010858
Map4k3	0.894629	5.40825e-05	0.6	0.530159	0.00111452
Spats2l	0.930796	5.49904e-05	0.537931	0.598413	0.00113102
Arl4c	0.729473	5.5135e-05	0.931034	0.960317	0.00113178
Enox2	0.796474	5.58638e-05	0.731034	0.733333	0.0011445
Ablim1	0.778653	5.65522e-05	0.6	0.598413	0.00115635
Trim37	0.460753	5.69492e-05	0.737931	0.826984	0.00116221
Rnf185	0.66725	5.97506e-05	0.868966	0.77619	0.00121701
Mmp25	2.09754	6.11199e-05	0.903448	0.912698	0.0012425
Junb	0.556134	6.33397e-05	0.765517	0.74127	0.00128514
Btnl9	2.57482	6.37817e-05	0.372414	0.447619	0.00129161
Maff	0.507837	6.45621e-05	0.372414	0.350794	0.0013049
Slc7a7	1.01084	6.66684e-05	1	1	0.00134488
Gm37033	1.45866	6.80103e-05	0.344828	0.220635	0.00136933
Tmcc1	0.705177	6.99199e-05	0.310345	0.296825	0.00140508
Ankrd37	1.15703	7.01621e-05	0.455172	0.530159	0.00140701
Prelid2	0.679307	7.02835e-05	0.737931	0.744444	0.00140701
Nr5a2	1.48863	7.56965e-05	0.875862	0.868254	0.00151249
Ctsz	0.521827	7.98408e-05	0.434483	0.520635	0.00158926
Stx2	0.491722	8.10836e-05	0.737931	0.755556	0.00161094
Upp1	0.528557	8.16418e-05	0.103448	0.34127	0.00161897
Gng12	0.381588	8.29111e-05	0.62069	0.609524	0.00163796
Cit	0.529008	8.29111e-05	1	0.980952	0.00163796
Acat1	0.504209	8.47775e-05	0.468966	0.342857	0.00167142
Akap2	1.59954	8.63877e-05	0.613793	0.746032	0.00169707
Plcl1	1.99069	8.67576e-05	0.503448	0.546032	0.00170116
Ppp1r2-ps4	1.20563	8.71291e-05	0.993103	0.992063	0.00170526
Fhl3	0.365226	8.74273e-05	0.924138	0.963492	0.00170792
Armcx4	0.554147	8.92371e-05	0.758621	0.857143	0.00174004
Cdk17	0.51474	9.24898e-05	0.544828	0.55873	0.00180013
Antxr2	0.887056	9.43984e-05	0.558621	0.58254	0.00183388
Gm15361	0.512448	9.6508e-05	0.806897	0.853968	0.0018714
Mfge8	0.547235	9.76623e-05	0.303448	0.207937	0.0018903
F2r	0.571385	9.84947e-05	0.724138	0.736508	0.0019029
Gm12492	0.983412	0.00010035	0.924138	0.904762	0.00193519
Kif13a	0.696339	0.000108562	0.944828	0.914286	0.0020859
Fam102b	0.855381	0.000113713	0.641379	0.530159	0.00218089
Lef1	0.540794	0.000118197	0.613793	0.703175	0.00226276
Tusc3	0.531456	0.000118794	0.751724	0.763492	0.00227005
Lmbr1	1.03813	0.000119194	0.441379	0.477778	0.00227356
Rbfox2	0.463102	0.000120199	0.827586	0.852381	0.00228857
Ifngr2	0.557244	0.000124819	0.993103	0.773016	0.00237224
Cnot6l	0.488397	0.000127244	0.744828	0.811111	0.00241397
Bcar3	1.29399	0.000127671	0.703448	0.636508	0.00241739
Nsmf	0.648322	0.000127885	0.951724	0.915873	0.00241739
Ptpn12	0.558587	0.00013113	0.744828	0.815873	0.00247399
Oaz2	0.389804	0.00013135	0.868966	0.811111	0.00247399
Wtip	0.668863	0.00013356	0.317241	0.303175	0.00251112
Ptprg	0.558457	0.000137398	0.841379	0.871429	0.00257867
Clec1b	0.518867	0.000139356	0.551724	0.536508	0.00261075
Zbed3	0.485667	0.000139937	0.889655	0.863492	0.00261697
Gipc2	1.48053	0.000142638	0.889655	0.865079	0.00265803
Limch1	0.51798	0.000146114	0.572414	0.52381	0.00271798
Slco2b1	0.90319	0.000148435	0.331034	0.293651	0.00275369
Gemin7	0.357014	0.000148558	0.965517	0.957143	0.00275369
Gm4968	0.66579	0.000150042	0.931034	0.914286	0.00277631
Rin3	0.477341	0.000153054	0.77931	0.814286	0.00282705
Rsad2	1.0537	0.000154197	0.634483	0.553968	0.0028429
Cap1	0.35567	0.000154453	0.572414	0.615873	0.0028429
Trim3	0.816516	0.000162164	0.986207	0.971429	0.00297962
Pdcd6ip	0.374346	0.000164046	0.772414	0.814286	0.00300895
Icam1	0.646521	0.000165131	1	0.890476	0.00302357
Kcnj2	1.51227	0.000166086	0.910345	0.826984	0.00303576
Spsb1	0.97479	0.000167046	1	0.996825	0.00304801
Bahcc1	0.435681	0.000171219	0.751724	0.625397	0.00311874
Dgkz	0.358773	0.000174056	0.682759	0.671429	0.00316493
Ndufb8	0.290035	0.000176647	0.986207	0.963492	0.00320649
Gm10080	0.356411	0.000186764	0.993103	0.953968	0.0033843
Fam149a	0.785955	0.000189532	0.468966	0.484127	0.00342855
Casp8	0.49392	0.000192339	0.806897	0.747619	0.00347334
Rab1b	0.361703	0.000194232	0.462069	0.384127	0.0035015
Iffo2	0.807525	0.000201979	0.737931	0.655556	0.00363492
Lemd3	0.739797	0.000203298	0.972414	0.942857	0.00365241
Ctdsp2	0.424614	0.000205459	0.944828	0.94127	0.00368493
Obfc1	0.506278	0.000208995	0.862069	0.849206	0.00374196
Actr3	0.335841	0.000214145	0.268966	0.412698	0.00382117
Itsn2	0.488446	0.000214145	0.993103	0.971429	0.00382117
4921524J17Rik	0.365362	0.000223538	0.986207	0.980952	0.00397848
Hic1	0.878823	0.000225717	0.317241	0.334921	0.00400345
Dctn1	0.431954	0.000227733	0.441379	0.226984	0.00402264
Trabd	0.564563	0.000229209	0.724138	0.669841	0.00404193
Dgkd	0.519095	0.000229951	0.703448	0.71746	0.00404821
S100a13	0.419903	0.000230508	0.537931	0.557143	0.00405124
Tmbim6	0.281502	0.000236345	0.110345	0.301587	0.0041469
Exoc6b	0.675693	0.000237109	0.944828	0.907937	0.00415335
Gprc5b	1.21133	0.000240959	0.772414	0.82381	0.00421378
Sec24d	0.612899	0.000242907	0.944828	0.87619	0.00424078
Frg1	0.4084	0.000245263	0.924138	0.914286	0.00427482
Glud1	0.364365	0.00025145	0.586207	0.639683	0.00437539
Tril	0.881323	0.000253273	0.627586	0.620635	0.00439984
Relb	1.17177	0.000262578	0.710345	0.647619	0.00454988
Tbk1	0.521458	0.000262788	0.393103	0.360317	0.00454988
Pcyt1a	0.626073	0.000263209	0.751724	0.720635	0.00454988
Pygb	0.554364	0.000264476	0.289655	0.338095	0.00456428
Myh9	0.348023	0.000273947	0.931034	0.868254	0.00471997
Galnt12	1.75665	0.000277912	0.413793	0.411111	0.00478045
Xpnpep1	0.433444	0.000287603	0.903448	0.811111	0.00493906
Gm7180	1.25326	0.000293382	0.944828	0.893651	0.00503008
Tgif1	0.500022	0.000294785	0.731034	0.703175	0.00504591
Stard5	0.703985	0.000309655	0.993103	0.98254	0.00529183
Epb4.1l2	0.405103	0.000323687	0.544828	0.611111	0.00552265
Ppp1r18	0.396654	0.000332495	0.248276	0.295238	0.00566373
Ilf2	0.343093	0.000336452	0.406897	0.44127	0.00572186
Arhgef2	0.364899	0.000339114	0.896552	0.909524	0.00575782
Gskip	0.465455	0.000340452	0.834483	0.838095	0.00577122
Stard9	0.632536	0.000353	0.993103	0.974603	0.00596468
Etv1	1.01882	0.000356344	0.675862	0.663492	0.00601152
Arhgef12	0.509755	0.000363691	0.937931	0.907937	0.00612563
Chmp5	0.358561	0.000368282	0.593103	0.5	0.00618799
Sgcb	0.741174	0.000368571	0.634483	0.639683	0.00618799
Itgb1	0.333878	0.000377628	0.724138	0.807937	0.00632993
Rmnd5b	0.574924	0.000382981	0.737931	0.7	0.00640945
Btbd3	0.439193	0.000401031	0.724138	0.68254	0.00670086
Gm11814	0.472183	0.000409235	0.655172	0.742857	0.00682708
Gm15453	0.372647	0.000427772	0.517241	0.579365	0.00712501
Ywhah	0.330033	0.000436485	0.875862	0.879365	0.00725864
Zfand5	0.300345	0.00043784	0.903448	0.804762	0.00726967
Sh3pxd2b	0.406217	0.000439199	0.358621	0.377778	0.00728074
Klc1	0.454094	0.000451609	0.793103	0.728571	0.00747467
Nf1	0.795972	0.000457229	0.737931	0.807937	0.00755578
Pdk1	0.572619	0.000460063	0.958621	0.952381	0.00759069
Msx1	1.46932	0.0004622	0.641379	0.603175	0.00761398
Ssu72	0.318207	0.000463272	1	0.996825	0.0076197
Ddx41	0.381236	0.000465063	0.627586	0.655556	0.00763721
Ubtd1	0.627734	0.000480738	0.786207	0.849206	0.0078823
Neu1	0.639505	0.000483708	1	0.998413	0.00791864
Mecom	0.253107	0.000484826	0.655172	0.590476	0.0079246
Tbpl1	0.411034	0.000503047	0.993103	0.833333	0.00820967
Gm3531	0.267289	0.000519513	0.848276	0.809524	0.00845214
Wdfy1	0.428892	0.000519513	0.606897	0.698413	0.00845214
3110002H16Rik	0.493832	0.00053607	0.758621	0.626984	0.00870803
Exoc3l2	0.637	0.000539358	0.937931	0.88254	0.00872766
Jak3	0.458436	0.00053977	0.262069	0.342857	0.00872766
Snai2	0.68335	0.000541008	0.903448	0.75873	0.00873425
4632428N05Rik	0.652868	0.00054474	0.841379	0.803175	0.008781
Bzw1	0.32151	0.000550592	0.868966	0.871429	0.0088482
Qk	0.284352	0.000570235	0.262069	0.295238	0.00913592
Kcnj15	1.70665	0.000571104	0.717241	0.679365	0.00913592
Ptpn1	0.375631	0.000575028	0.455172	0.228571	0.00918472
Il10rb	0.611113	0.000583395	0.910345	0.912698	0.00930423
Cdyl2	0.670636	0.000585171	0.731034	0.755556	0.00931841
Ctgf	0.720473	0.000586061	0.6	0.592063	0.00931846
Maml2	0.5591	0.000589633	0.282759	0.244444	0.00936109
Mex3a	0.384399	0.000590529	0.910345	0.861905	0.00936118
Spred1	0.588063	0.000602295	0.682759	0.439683	0.00951898
Gmfb	0.373365	0.000602295	0.875862	0.807937	0.00951898
Tubb2b	0.98304	0.000621294	0.206897	0.309524	0.0098045
Snx3	0.234884	0.000628858	0.406897	0.461905	0.00990899
Arf4	0.279012	0.000630286	0.724138	0.569841	0.00991662
Angel1	0.821981	0.000645704	0.786207	0.663492	0.010144
Vsig10	0.732556	0.000652559	0.993103	0.963492	0.0102364
Tm2d3	0.578338	0.000666473	0.537931	0.557143	0.0104391
Fam64a	0.841262	0.000675563	0.841379	0.863492	0.0105657
Atp6v1a	0.377528	0.000683739	0.358621	0.403175	0.0106777
Arf1	0.248382	0.000692008	0.310345	0.368254	0.0107908
Adgre5	0.492503	0.000730378	0.565517	0.709524	0.0113723
Afap1	0.49681	0.0007475	0.972414	0.933333	0.0116216
9530082P21Rik	0.393748	0.000762146	0.731034	0.712698	0.0118318
Calu	0.346009	0.000829567	0.924138	0.895238	0.0128406
Zfp36l1	0.23785	0.000830797	0.77931	0.84127	0.0128407
Armcx2	0.45352	0.000835118	0.586207	0.67619	0.0128885
Fbxl7	1.02393	0.000879489	1	0.996825	0.0135534
Heph	0.488019	0.00088274	0.524138	0.526984	0.0135836
Chm	0.51845	0.000884697	0.648276	0.701587	0.0135938
Fhod1	0.500702	0.000894538	0.475862	0.587302	0.013725
Actr2	0.268352	0.000909826	0.2	0.269841	0.0139189
Dclk2	0.986645	0.000926037	0.993103	0.987302	0.0141463
Mob4	0.329945	0.000929447	0.731034	0.68254	0.0141778
Esyt1	0.422053	0.000966323	0.903448	0.850794	0.0146976
Pja2	0.404612	0.000967741	1	0.98254	0.0146979
Sfswap	0.383324	0.000979152	0.627586	0.598413	0.0148498
Hgs	0.463707	0.000999422	0.351724	0.407937	0.0151353
Smarcd1	0.325249	0.00100528	0.793103	0.690476	0.0152022
Fam83d	0.956967	0.00100749	0.772414	0.834921	0.0152137
Gm12669	0.31501	0.00102232	0.406897	0.369841	0.0154154
Ctnnbl1	0.458806	0.00102605	0.434483	0.433333	0.0154496
Arhgap1	0.399955	0.00104417	0.62069	0.601587	0.0156775
Nde1	0.460979	0.00105334	1	0.992063	0.0157926
Sorbs2	1.15783	0.00105873	0.875862	0.922222	0.0158507
Rab8b	0.35186	0.00106413	0.97931	0.961905	0.015909
Mrpl17	0.30816	0.0010813	0.868966	0.844444	0.0161198
5930412G12Rik	1.33139	0.0011164	0.358621	0.134921	0.0165726
Cltc	0.306313	0.0011164	0.703448	0.628571	0.0165726
Picalm	0.368743	0.00111802	0.62069	0.45873	0.0165732
Peli2	0.388777	0.00112371	0.986207	0.88254	0.0166341
Gnb2	0.217003	0.00113435	1	0.969841	0.0167565
Xiap	0.343981	0.00113517	0.931034	0.896825	0.0167565
Add2	1.72575	0.00115172	0.441379	0.574603	0.016977
Trerf1	0.39423	0.00118294	0.455172	0.342857	0.0174127
Gm7816	0.296502	0.00123522	0.806897	0.793651	0.0181446
Sft2d2	0.650349	0.00123611	0.351724	0.34127	0.0181446
Gm15387	0.417801	0.00123878	0.82069	0.82381	0.0181585
Psmc1	0.337042	0.00124325	0.875862	0.879365	0.0181985
Gm15530	1.09197	0.00128226	0.793103	0.866667	0.0187183
Gja4	0.416666	0.00128779	0.986207	0.931746	0.018746
Ttyh2	0.916106	0.00129892	1	0.985714	0.0188819
Rftn1	0.505048	0.00130639	0.496552	0.509524	0.0189643
Zfp711	0.530636	0.00130826	0.510345	0.539683	0.0189653
Farp1	0.53005	0.00133666	0.627586	0.646032	0.0193503
Kctd5	0.410585	0.00134722	0.531034	0.530159	0.0194634
Hmox2	0.327654	0.00134818	0.841379	0.792063	0.0194634
Rab33b	0.741842	0.00136563	0.393103	0.392063	0.0196883
Abi2	0.42983	0.00137149	0.262069	0.247619	0.0197187
Susd6	0.507821	0.00137738	0.924138	0.590476	0.0197763
Creb5	0.827201	0.00138823	0.993103	0.98254	0.0198778
Pcbp3	0.560615	0.00138823	0.551724	0.703175	0.0198778
Kif22	0.655007	0.0013912	0.848276	0.892063	0.0198933
Ppargc1b	0.810518	0.00140316	0.924138	0.861905	0.0200369
Gm10425	0.296065	0.00141118	0.993103	0.977778	0.0201241
Sorbs1	0.398502	0.00141823	0.6	0.660317	0.0201973
Slc25a46	0.456565	0.00142734	0.606897	0.62381	0.0202996
Il17rd	0.740416	0.00145812	0.97931	0.980952	0.0206813
Cmtm6	0.484756	0.00145812	0.993103	0.928571	0.0206813
Phlpp1	0.702163	0.00146435	0.489655	0.565079	0.0207416
Med6	0.381307	0.0014706	0.6	0.585714	0.0208021
Sh3bgrl3	0.234904	0.00147897	0.917241	0.925397	0.0208925
Stx7	0.420924	0.00149162	0.551724	0.58254	0.0210428
Rnf4	0.300117	0.00149586	1	0.984127	0.0210743
Sccpdh	0.411643	0.00149798	0.372414	0.393651	0.021076
Sdccag3	0.387169	0.0015001	0.965517	0.855556	0.0210777
Bicd2	0.45593	0.00154648	0.986207	0.974603	0.0217002
Myl6	0.261038	0.00154976	0.910345	0.966667	0.0217173
Jmjd6	0.380047	0.00155965	1	1	0.0218268
Itga9	0.341213	0.00156517	0.6	0.571429	0.021875
Mapk12	0.56626	0.00157515	0.503448	0.490476	0.0219852
Shc2	1.103	0.00159192	0.289655	0.355556	0.0221898
Mars2	0.736347	0.0015998	0.365517	0.349206	0.0222701
Tmod3	0.311297	0.00160319	0.972414	0.988889	0.0222877
Trp53inp2	0.301135	0.00160999	0.482759	0.298413	0.0223526
Gm3636	1.05847	0.00161339	0.903448	0.879365	0.0223704
Katnbl1	0.400424	0.00163513	0.413793	0.430159	0.022642
Ahnak	0.488959	0.00163974	0.875862	0.860317	0.0226759
Sh3pxd2a	0.451606	0.00164437	0.406897	0.474603	0.02271
N4bp1	0.588185	0.00166298	0.806897	0.844444	0.0229369
Lin7c	0.419855	0.00167353	0.4	0.531746	0.0230522
Cdkn1b	0.355544	0.0016984	0.275862	0.269841	0.0233641
Ado	0.363387	0.00171998	0.958621	0.957143	0.0236158
Sec14l1	0.556668	0.00172119	0.993103	0.995238	0.0236158
Tbxa2r	0.787208	0.00172723	0.834483	0.846032	0.0236678
Tiprl	0.400163	0.00173938	0.558621	0.546032	0.0238032
Hadha	0.34637	0.00178626	0.944828	0.819048	0.0243813
Endod1	1.07268	0.00179126	0.993103	0.915873	0.0244178
Zfp462	0.58968	0.00181519	0.668966	0.625397	0.024712
St7l	0.486223	0.00183814	0.524138	0.584127	0.024992
Anxa11	0.64411	0.00187436	0.986207	0.947619	0.0254515
Phf20l1	0.371294	0.00188351	1	0.98254	0.0255429
Thbd	0.580128	0.00192858	0.255172	0.319048	0.0261203
Gadd45g	0.521006	0.00193933	0.972414	0.773016	0.0262321
Rab6a	0.297852	0.00199251	0.868966	0.771429	0.0269168
Tirap	0.798845	0.0020189	1	1	0.0272061
Mapk11	0.617863	0.00202169	1	0.998413	0.0272061
Pitpnm2	0.391786	0.00203291	1	0.995238	0.0273222
Atrn	0.395042	0.00206692	0.889655	0.868254	0.0277437
Rhoa	0.223878	0.00207264	0.848276	0.788889	0.0277496
Prr11	0.682954	0.00207264	0.372414	0.190476	0.0277496
Dip2a	0.461915	0.00211017	0.786207	0.863492	0.0281802
Ppib	0.209538	0.00211017	0.593103	0.598413	0.0281802
Pvrl2	0.423625	0.00214831	0.462069	0.466667	0.0286533
Slc22a15	0.630811	0.00215869	0.97931	0.911111	0.0287552
Tjap1	0.491474	0.00219312	0.986207	0.963492	0.0291768
Fut4	1.33471	0.00226969	0.951724	0.947619	0.0301574
Zdhhc7	0.541917	0.00227281	0.737931	0.679365	0.0301606
RP23-349J3.8	0.308802	0.0023359	1	0.996825	0.0309198
Foxo1	0.309188	0.0023455	0.731034	0.668254	0.0310079
Sec14l2	1.23237	0.00236159	0.937931	0.890476	0.0311813
Specc1l	0.44673	0.00239733	0.765517	0.744444	0.0316134
Snn	0.281791	0.00244353	0.572414	0.604762	0.0321823
Slc17a5	0.575529	0.00245688	1	0.98254	0.0322772
Lrrc3b	3.15537	0.00245688	0.731034	0.757143	0.0322772
Gm9169	0.41492	0.00248377	0.606897	0.360317	0.0325898
RP23-172K2.12	0.557839	0.00250753	0.627586	0.731746	0.0328605
Paqr4	0.962406	0.00259409	0.455172	0.461905	0.0339102
Gm37780	0.615694	0.00273642	0.786207	0.8	0.0356821
Zfp710	0.422605	0.00276797	0.634483	0.712698	0.0360488
Gcn1l1	0.333738	0.00287619	0.275862	0.206349	0.0373655
Adam10	0.252208	0.00288974	0.97931	0.819048	0.037449
Bmp2k	0.240679	0.00289556	0.951724	0.909524	0.0374783
Lrrk2	0.894795	0.00297627	0.875862	0.852381	0.0384282
Glul	0.61938	0.00298026	0.393103	0.239683	0.0384325
Ndufs4	0.236414	0.00300429	0.965517	0.952381	0.038695
Tinagl1	0.57424	0.00308158	0.724138	0.807937	0.0396418
Tmem128	0.351435	0.00309601	0.551724	0.625397	0.0397788
Gm21399	0.253118	0.00315226	0.634483	0.630159	0.0404521
Gm13736	0.272835	0.00316278	0.951724	0.863492	0.0405375
Gm15609	1.06004	0.00318391	0.972414	0.95873	0.0407587
Dnajc18	0.446304	0.00321157	0.662069	0.625397	0.0410628
Lmnb1	0.376862	0.00325672	0.289655	0.253968	0.0415895
Kdelr2	0.241542	0.00326322	0.262069	0.292063	0.0416219
Ywhaq	0.240708	0.00327843	0.77931	0.780952	0.0417652
Zfp715	0.782116	0.00332443	0.724138	0.712698	0.0423
Kcna6	1.48879	0.00334655	0.6	0.569841	0.0425299
Sap30	0.465001	0.00342048	0.668966	0.7	0.0434169
0610009O20Rik	0.397151	0.00344089	0.855172	0.747619	0.0435708
Cables2	0.756887	0.00349128	0.489655	0.479365	0.0441556
Gm8172	0.245637	0.00355871	0.834483	0.793651	0.0449544
Ackr3	1.14074	0.00357752	0.772414	0.642857	0.0451378
Nkiras2	0.428338	0.00359642	0.993103	0.966667	0.0453218
Traf7	0.35624	0.00368261	0.710345	0.706349	0.0463523
Dlg1	0.476331	0.00369715	0.544828	0.614286	0.0464603
RP24-324L19.3	0.520985	0.00370201	0.903448	0.888889	0.0464603
Cxx1c	0.450036	0.00370444	1	1	0.0464603
Ccar2	0.378762	0.00373374	0.627586	0.677778	0.0467719
Fbln1	0.445088	0.00377561	0.482759	0.419048	0.0472401
Opa3	0.449436	0.00379297	0.544828	0.598413	0.0474009
Plscr3	0.314893	0.00379795	0.910345	0.836508	0.0474067
Dstn	0.243027	0.00382041	0.613793	0.673016	0.0476305
Tlr12	2.03015	0.00382792	0.227586	0.266667	0.0476676
Dtx3l	0.475517	0.0038455	0.731034	0.696825	0.0478298
Cenpc1	0.507159	0.00387328	0.344828	0.406349	0.0481184
Pcgf3	0.4011	0.00390379	0.841379	0.666667	0.048383
Cdc42bpa	0.385784	0.00399663	0.931034	0.903175	0.0494754
Tpst2	0.366151	0.00400707	0.986207	0.987302	0.0495463
Zfp366	0.868044	0.00402015	0.896552	0.831746	0.0496496
Nckipsd	0.645259	0.00413428	0.917241	0.907937	0.0509992
Cebpd	0.350894	0.00416124	0.903448	0.922222	0.0512716
Hoxaas3	1.11439	0.0042129	0.434483	0.444444	0.0518473
Fam107b	0.371498	0.00422385	0.386207	0.320635	0.0519213
Rel	0.167007	0.00430959	0.351724	0.373016	0.0528516
Cog1	0.617388	0.00430959	0.275862	0.263492	0.0528516
Pdlim7	0.279727	0.00433759	1	0.987302	0.0530711
Rbbp4	0.30854	0.00433759	0.724138	0.636508	0.0530711
Nfkbiz	0.267955	0.00435446	0.951724	0.938095	0.0532156
Slc44a2	0.351329	0.0043714	0.731034	0.720635	0.0533605
Pdcl	0.427803	0.00443114	0.675862	0.342857	0.054027
Gm16897	0.444177	0.00446849	0.717241	0.690476	0.0544193
Gm8325	0.329105	0.00448583	0.372414	0.21746	0.0545672
Tmem206	0.469428	0.00449742	0.172414	0.266667	0.054645
Clip2	0.397121	0.00450323	0.641379	0.704762	0.0546523
Gm4258	0.329509	0.00455579	0.496552	0.52381	0.0552264
Gm15163	0.709448	0.00457343	1	0.993651	0.0553764
Gm10269	0.368759	0.00459113	0.282759	0.465079	0.0555268
Ppp1ca	0.200482	0.0046089	0.372414	0.369841	0.0556776
Akap12	0.294093	0.00462673	0.268966	0.288889	0.0558288
Elf2	0.335721	0.00464163	0.910345	0.826984	0.0558523
Gimap1	0.349751	0.00464163	0.510345	0.339683	0.0558523
Nrarp	0.490028	0.00464462	0.310345	0.35873	0.0558523
Ap2s1	0.169557	0.00472287	0.655172	0.698413	0.0567284
Gm266	0.73195	0.00484249	0.675862	0.674603	0.0580326
Mfap3	0.314671	0.00492061	0.655172	0.647619	0.0587677
Cdr2	0.738904	0.00492691	0.489655	0.604762	0.0587761
Bmp1	0.363102	0.00510624	0.834483	0.801587	0.0607776
Luzp1	0.285337	0.00511927	0.965517	0.94127	0.0608638
Wdr48	0.434606	0.00525126	0.586207	0.631746	0.0622921
Jag2	0.537087	0.00526128	0.841379	0.844444	0.0623406
Nostrin	1.07867	0.00532854	0.455172	0.51746	0.0630664
Parva	0.370527	0.00536246	0.944828	0.625397	0.0633965
C920021L13Rik	0.993662	0.00537608	0.889655	0.879365	0.0634861
Dynlt1-ps1	0.246205	0.00539315	0.648276	0.506349	0.0636162
Gm13509	0.255454	0.00549661	0.634483	0.687302	0.0647639
Rapgef1	0.397411	0.00558772	0.17931	0.273016	0.0656901
Arglu1	0.161294	0.00558772	0.324138	0.306349	0.0656901
Dgke	0.611014	0.00572695	0.986207	0.944444	0.0671766
Csn3	1.58309	0.00575226	0.717241	0.696825	0.0673983
Gm15920	0.267057	0.00575952	0.275862	0.263492	0.0674081
Mgat4b	0.325498	0.00589888	0.489655	0.590476	0.0689624
Anapc2	0.327125	0.00593233	0.910345	0.836508	0.069243
1110059E24Rik	0.341466	0.00593606	0.517241	0.606349	0.069243
Tmtc3	0.292707	0.00595846	0.972414	0.925397	0.0694273
Pofut2	0.337605	0.0059697	0.937931	0.903175	0.0694812
Ivns1abp	0.25493	0.0059847	0.4	0.330159	0.0695788
Il4ra	0.7567	0.00601481	0.537931	0.538095	0.0698516
Maged1	0.463619	0.00602236	0.834483	0.82381	0.0698621
Tom1l2	0.858337	0.00606404	0.668966	0.698413	0.070268
Zswim4	0.431465	0.00612896	0.731034	0.631746	0.070942
Iqsec1	0.22024	0.00624115	0.993103	0.995238	0.0721612
Sec31a	0.298084	0.00624896	0.917241	0.955556	0.072172
Gm37474	0.761189	0.00632749	0.648276	0.631746	0.0729988
Pfn2	0.571707	0.00638299	0.489655	0.48254	0.0734778
Erbb2ip	0.287022	0.00638299	0.868966	0.828571	0.0734778
Camsap2	0.388984	0.00640691	0.931034	0.880952	0.0736725
Btg1	0.208765	0.00642291	0.434483	0.487302	0.0737757
Lrch1	0.505889	0.00644696	0.475862	0.339683	0.0739711
Plxnb1	0.454442	0.0065971	1	0.996825	0.0756112
Itm2b	0.240231	0.00662585	0.572414	0.692063	0.0758581
Ggta1	0.362862	0.00663409	0.986207	0.746032	0.0758697
Mtpap	0.467981	0.00675875	0.496552	0.38254	0.0771275
Irf2	0.246284	0.00690257	0.668966	0.622222	0.078598
Rabep2	0.361219	0.00694539	0.255172	0.42381	0.079
Cog6	0.400945	0.00699709	0.917241	0.898413	0.0794162
Csnk1g1	0.307888	0.00699709	0.772414	0.847619	0.0794162
Prmt2	0.490978	0.00703175	0.510345	0.460317	0.0797235
Rbm18	0.338513	0.00715868	0.993103	0.971429	0.0810751
Mdga2	1.22706	0.00724295	0.793103	0.834921	0.0819412
Kdm5c	0.312713	0.00731011	0.427586	0.385714	0.082587
Ctnnd1	0.202146	0.00732361	0.344828	0.420635	0.082587
Pdzd2	0.255201	0.00745068	0.97931	0.953968	0.0838401
Psmc6	0.300431	0.00748275	0.758621	0.742857	0.0840726
Stim2	0.296057	0.00748734	0.634483	0.71746	0.0840726
Gm7027	0.289432	0.00755653	0.372414	0.396825	0.0845784
Tbrg1	0.241117	0.00755653	0.8	0.734921	0.0845784
Ccny	0.341898	0.00758437	0.765517	0.715873	0.0847997
Asap1	0.294829	0.00760763	0.993103	0.852381	0.0849312
Haus2	0.549346	0.00761229	0.931034	0.933333	0.0849312
Pmpcb	0.346305	0.00764499	0.731034	0.707937	0.0852056
Spag9	0.283164	0.00768251	0.862069	0.860317	0.0855331
Kcnq1	0.442858	0.00770134	0.882759	0.85873	0.0856519
Pafah1b3	0.29504	0.00771548	0.572414	0.67619	0.0857185
Mapk3	0.300829	0.00777704	0.503448	0.6	0.0862202
Tpi1	0.405992	0.00777704	0.641379	0.636508	0.0862202
Grasp	0.188721	0.00786301	0.358621	0.38254	0.0869897
Syap1	0.382837	0.00788223	0.268966	0.349206	0.0871107
Cyb5d1	0.631618	0.00795953	0.510345	0.430159	0.0878725
RP24-360B3.2	1.60531	0.00805711	0.4	0.379365	0.0888564
Hmgcs1	0.35783	0.00808659	0.37931	0.387302	0.0890881
Yaf2	0.290491	0.00818058	0.558621	0.615873	0.0900292
Sf3b1	0.136	0.00825548	0.496552	0.512698	0.0907584
Hras	0.493009	0.00826551	0.744828	0.742857	0.0907738
Itpripl2	0.74712	0.00833604	0.703448	0.642857	0.0914528
Hoxd8	0.42947	0.00842241	0.958621	0.907937	0.092304
D930015E06Rik	0.369336	0.00849928	0.965517	0.947619	0.0930089
Auts2	0.17631	0.00850443	0.324138	0.412698	0.0930089
Tmem123	0.233362	0.00856123	0.296552	0.433333	0.0935328
Vcp-rs	0.252062	0.00859236	0.489655	0.555556	0.0937754
Tram2	0.372029	0.00865491	0.986207	0.984127	0.0943601
Fabp4	0.836076	0.00866538	0.827586	0.812698	0.0943763
Tagln3	1.35563	0.00869684	0.337931	0.44127	0.0946209
Rc3h2	0.519461	0.00871788	0.993103	1	0.0947517
Ophn1	0.335526	0.00872841	0.77931	0.788889	0.0947682
Dnajc7	0.303422	0.00886638	0.489655	0.512698	0.0961668
Gsk3b	0.21856	0.00893072	0.862069	0.887302	0.0967648
Gm36933	1.52139	0.00896304	0.97931	0.931746	0.0969735
Gne	0.380241	0.00896844	0.496552	0.512698	0.0969735
Hoxb5	0.383508	0.0090443	0.786207	0.720635	0.0976934
Trpc3	0.549258	0.00907154	0.848276	0.779365	0.0978869
Gosr2	0.353383	0.00912623	0.475862	0.507937	0.098376
Fam117b	0.77103	0.00915918	0.475862	0.425397	0.0986301
Tsnax	0.35979	0.00920328	0.482759	0.474603	0.0990036
Ktn1	0.251951	0.00921434	0.331034	0.328571	0.0990212
Slc38a3	1.4854	0.00922541	0.97931	0.949206	0.0990388
Tdrd7	0.578773	0.00954015	0.6	0.601587	0.102209
Nsmce1	0.32809	0.00956299	0.703448	0.671429	0.102349
2610307P16Rik	0.505955	0.00957443	0.565517	0.614286	0.102368
Gm6286	0.539024	0.00958589	0.682759	0.771429	0.102386
Gm10051	0.321217	0.00964333	0.786207	0.761905	0.102895
Lmnb2	0.3554	0.00971847	0.841379	0.849206	0.103591
Ctbs	0.580008	0.00974751	0.689655	0.663492	0.103796
Ppp1r13b	0.345731	0.00976497	0.710345	0.719048	0.103876
Top2b	0.24525	0.00989975	0.772414	0.792063	0.105097
Ndufs1	0.291296	0.00991155	0.531034	0.515873	0.105116
Gm9392	0.507105	0.00995295	0.613793	0.650794	0.105449
RP23-255N3.3	0.655505	0.00997073	0.986207	0.984127	0.105488
Klhl36	0.61565	0.00997667	0.206897	0.326984	0.105488
Samsn1	0.233756	0.0100781	0.62069	0.461905	0.106453
Gm8199	0.53899	0.0103202	0.627586	0.315873	0.108683
Pgk1-rs7	0.8195	0.010357	0.324138	0.228571	0.108961
Ctla2b	0.350788	0.0103816	0.365517	0.504762	0.10911
Ict1	0.29265	0.0105052	0.758621	0.81746	0.1103
Rxra	0.401798	0.0105177	0.765517	0.81746	0.11032
Lix1l	0.456847	0.0105676	0.958621	0.947619	0.110733
Fam195b	0.228942	0.0106114	0.489655	0.542857	0.111037
Slc37a3	0.602974	0.0106177	0.62069	0.684127	0.111037
Hmces	0.338343	0.0106806	0.344828	0.469841	0.111583
Ak3	0.331598	0.0107565	0.937931	0.74127	0.112265
Ptk7	0.284099	0.0107883	0.931034	0.949206	0.112485
Gm7964	0.164988	0.0108074	0.917241	0.949206	0.112573
Ext1	0.392311	0.0108202	0.813793	0.746032	0.112594
Sik3	0.406948	0.0108329	0.689655	0.712698	0.112615
Mpped2	0.252124	0.0108777	0.765517	0.828571	0.112969
Smarcal1	0.459872	0.0109356	0.386207	0.444444	0.113458
Gm7204	0.196932	0.0109485	0.806897	0.793651	0.11348
Slc2a10	1.46466	0.0109743	0.227586	0.268254	0.113635
Fxyd4	0.710134	0.0110067	0.675862	0.707937	0.113858
Ric1	0.0941283	0.0111435	0.862069	0.87619	0.115047
Mylk	0.211599	0.0113482	0.97931	0.984127	0.116816
Gm37124	1.59155	0.0114216	0.834483	0.569841	0.117457
Ppp1r2-ps2	0.600144	0.0115022	0.57931	0.636508	0.118078
Gm1826	0.40429	0.0115157	0.57931	0.612698	0.118078
Col18a1	0.504782	0.0115157	1	0.988889	0.118078
Hjurp	0.38766	0.0115562	0.634483	0.625397	0.118378
G2e3	0.541657	0.0117746	0.37931	0.393651	0.120497
Ldlrad4	0.529797	0.0118297	0.606897	0.7	0.120944
Trp53	0.288882	0.0118574	0.689655	0.671429	0.121109
G3bp2	0.265039	0.011899	1	0.987302	0.121416
Kpna2	0.395001	0.0120175	0.910345	0.885714	0.122459
Abhd5	0.520965	0.0120245	0.841379	0.8	0.122459
Pgm2	0.424353	0.0120385	0.227586	0.277778	0.122483
Tspan31	0.235259	0.012123	0.22069	0.261905	0.123223
Trf	0.175078	0.0122578	0.986207	0.922222	0.124473
Atp8b2	0.414289	0.0125823	0.862069	0.628571	0.127596
Pdia3	0.183223	0.0125896	0.813793	0.734921	0.127596
Tsku	0.544788	0.0126188	0.634483	0.752381	0.127769
Igf2bp1	0.206575	0.0127733	0.731034	0.736508	0.129208
Ndufa1	0.166058	0.0128623	0.944828	0.949206	0.129983
Peg12	0.365889	0.012907	0.765517	0.533333	0.13031
Copg1	0.287571	0.0129743	0.241379	0.307937	0.130863
Gm26623	0.380803	0.0132543	0.482759	0.687302	0.133431
Gm6142	0.292935	0.0134078	0.931034	0.934921	0.134848
Smc1a	0.241042	0.0134852	0.662069	0.650794	0.135497
Nipsnap3b	0.311073	0.0135085	0.765517	0.639683	0.135601
Ier3ip1	0.201961	0.0136177	0.310345	0.290476	0.136566
Atl1	1.03838	0.0138304	0.765517	0.82381	0.138435
Gm26819	0.976356	0.0139178	0.965517	0.571429	0.139178
Impdh1	0.333011	0.0139738	0.627586	0.650794	0.139605
Atf4	0.266567	0.0140379	0.793103	0.738095	0.140113
Cflar	0.325276	0.0141185	0.572414	0.584127	0.140783
Gm10254	0.303083	0.0141347	0.351724	0.342857	0.140811
2810408I11Rik	0.390079	0.0141509	0.806897	0.784127	0.140839
Fh1	0.272027	0.0142972	0.772414	0.406349	0.142161
Tmx3	0.304865	0.0143299	0.655172	0.661905	0.142351
Ppp2r1a	0.233556	0.0143791	0.496552	0.426984	0.142705
Cers5	0.282149	0.0144944	0.896552	0.888889	0.143578
Fsd1l	1.17099	0.0147024	0.517241	0.522222	0.145364
Blmh	0.239743	0.0148961	0.551724	0.563492	0.147141
Phka1	0.636774	0.0149385	0.275862	0.349206	0.147366
Apool	0.33848	0.014947	0.158621	0.261905	0.147366
Nfe2l2	0.264785	0.0151091	1	1	0.148686
Decr1	0.49557	0.0153248	0.765517	0.72381	0.150527
Gm6517	0.794514	0.0153596	0.993103	0.984127	0.150728
Gipc1	0.246307	0.015377	0.862069	0.831746	0.150758
Hspa12b	0.423846	0.0154293	0.744828	0.773016	0.15113
Ap2a2	0.255064	0.0156137	0.386207	0.42381	0.152794
Rnf146	0.466459	0.0157022	0.958621	0.915873	0.153374
Pgs1	0.391345	0.0158805	0.986207	0.977778	0.154971
Zdbf2	0.453658	0.0159793	0.944828	0.836508	0.155534
Wasl	0.202301	0.0159974	0.462069	0.419048	0.155534
Cdkn3	0.727662	0.0159974	0.689655	0.707937	0.155534
Gm14008	0.451744	0.0160154	0.882759	0.892063	0.155566
Cramp1l	0.280315	0.0161786	0.765517	0.647619	0.157006
Gpr137b	0.305972	0.0163341	0.855172	0.887302	0.158343
Nkap	0.371977	0.0163617	0.834483	0.850794	0.158343
RP24-247A21.1	0.683897	0.0164169	0.937931	0.896825	0.158732
Slc44a1	0.370899	0.0167708	0.558621	0.546032	0.161707
Appbp2	0.241312	0.0167896	0.572414	0.603175	0.16174
Mettl10	0.385598	0.0168461	0.951724	0.934921	0.162136
Nt5c	0.292566	0.016865	0.889655	0.849206	0.162169
Emd	0.514734	0.0169407	0.965517	0.952381	0.162748
Snx9	0.290758	0.0170739	0.882759	0.839683	0.163878
Aurka	0.636541	0.0171409	0.558621	0.41746	0.164371
Usp6nl	0.298901	0.0173238	0.917241	0.885714	0.165822
Gm15779	0.821616	0.0173819	0.565517	0.555556	0.166227
Zbtb46	0.242839	0.0174013	0.786207	0.622222	0.166261
RP24-496C22.5	0.576005	0.0174401	0.972414	0.912698	0.166481
n-R5-8s1	0.817206	0.0175572	0.965517	0.960317	0.167447
Ing1	0.255973	0.0175964	0.986207	0.977778	0.167516
Glod4	0.338141	0.0175964	0.213793	0.268254	0.167516
Paip2	0.178316	0.017616	0.696552	0.644444	0.167551
RP23-55P19.1	0.289014	0.0176357	0.248276	0.252381	0.167587
Atp5j	0.12487	0.0179126	0.944828	0.896825	0.170064
H1foo	1.27751	0.0181933	0.662069	0.607937	0.172574
Klhdc10	0.311754	0.0184984	0.834483	0.84127	0.175309
Chn1	0.575444	0.0186423	0.848276	0.831746	0.176355
Cd24a	0.310503	0.0186423	0.655172	0.628571	0.176355
Erc1	0.380284	0.0187871	1	0.898413	0.177504
Tprgl	0.304591	0.0187975	0.558621	0.328571	0.177504
Knstrn	0.459728	0.0189748	0.351724	0.428571	0.179017
Syde1	0.51084	0.0192276	1	0.992063	0.181077
Twf1	0.210673	0.0193978	0.848276	0.834921	0.182516
Mfsd1	0.299426	0.0194406	0.958621	0.877778	0.182755
Rab5b	0.326905	0.0195263	0.889655	0.860317	0.183397
Zfp945	0.449664	0.0197638	0.951724	0.887302	0.185462
Kifap3	0.344729	0.0197855	0.993103	0.993651	0.1855
Fundc2	0.269006	0.0200148	0.972414	0.968254	0.187483
Ifngr1	0.256695	0.0203241	0.924138	0.696825	0.19021
Rap1a	0.228549	0.0203686	0.482759	0.338095	0.190457
Gnl3l	0.251006	0.0205588	0.717241	0.653968	0.191894
Vps37c	0.317033	0.0206488	0.944828	0.946032	0.192564
Iqsec2	0.617649	0.0206714	0.634483	0.646032	0.192603
Ppp2r5a	0.312373	0.0207505	0.868966	0.849206	0.193169
Hsp90b1	0.191536	0.0208072	0.97931	0.796825	0.193526
Nfxl1	0.539336	0.0210353	0.986207	0.822222	0.195129
Tes	0.252185	0.0210353	0.455172	0.480952	0.195129
Oaz2-ps	0.281663	0.0212656	0.572414	0.677778	0.197091
Ap1s2	0.367568	0.0214281	0.793103	0.569841	0.198422
Cnot7	0.18609	0.0215448	0.765517	0.773016	0.199327
E2f7	0.44318	0.0218036	0.910345	0.944444	0.201544
Chd1	0.263633	0.0218627	0.986207	0.961905	0.201913
Chd3	0.287269	0.0219934	0.972414	0.949206	0.202806
2700060E02Rik	0.211737	0.0220173	1	0.998413	0.202806
Fkbp14	0.641978	0.0220173	0.841379	0.846032	0.202806
Gm37788	0.950499	0.0223051	0.441379	0.492063	0.205277
Fkbp9	0.267887	0.0224259	0.834483	0.766667	0.206209
Gnai1	0.380525	0.0225474	0.634483	0.650794	0.207144
Gm9833	0.361054	0.0225717	0.689655	0.363492	0.207187
Pacsin2	0.308887	0.0226939	0.77931	0.790476	0.208126
Zfp277	0.332086	0.0228289	0.875862	0.84127	0.209182
Cdr2l	0.293496	0.0229028	1	0.993651	0.209676
Gm37333	1.72965	0.0235144	0.986207	0.926984	0.215088
Zfp652	0.348596	0.0236283	0.303448	0.312698	0.215942
Zbtb17	0.361756	0.0238191	0.868966	0.801587	0.217308
Cd2bp2	0.296054	0.0240756	0.475862	0.466667	0.219458
Lancl2	0.512314	0.0243606	0.103448	0.271429	0.221671
2310003H01Rik	0.57808	0.0244388	0.296552	0.144444	0.22219
Cat	0.277865	0.0245172	0.855172	0.852381	0.222326
Stx1a	0.518169	0.0245172	0.696552	0.506349	0.222326
Ak4	0.77501	0.0245172	0.565517	0.371429	0.222326
Trappc1	0.250111	0.0245959	0.331034	0.42381	0.222847
Hmox1	0.368039	0.0246616	0.910345	0.825397	0.22325
Zmiz1	0.228882	0.0246879	0.931034	0.904762	0.223296
Fbxo21	0.30206	0.0249127	0.703448	0.736508	0.225135
Fbxl17	0.339635	0.0251526	0.924138	0.939683	0.227108
Cdkn1c	0.192932	0.0251928	0.889655	0.880952	0.227201
Gars	0.279367	0.0252062	0.862069	0.777778	0.227201
Gm5842	0.00284255	0.0253136	0.57931	0.592063	0.227779
Pigx	0.241694	0.025408	0.986207	0.934921	0.228359
Cpne2	0.604736	0.0254215	0.586207	0.650794	0.228359
Gm37238	1.35807	0.0254756	0.365517	0.420635	0.228649
Rab13	0.311072	0.0259668	0.786207	0.720635	0.232661
Dgcr14	0.390171	0.0259943	0.931034	0.819048	0.232709
Zfp560	0.392335	0.02616	1	0.998413	0.233993
Exoc1	0.395281	0.0262155	0.262069	0.257143	0.23429
Zfp36	-0.0226099	0.0264942	0.965517	0.85873	0.236303
Socs2	0.12077	0.0265082	0.993103	0.990476	0.236303
Spcs2-ps	0.349216	0.0266345	0.951724	0.936508	0.237227
Mterf3	0.283432	0.0268037	0.0896552	0.328571	0.238532
Mcl1	0.175525	0.0268603	0.813793	0.780952	0.238834
Zfp3	1.50997	0.026917	0.965517	0.92381	0.238934
Tnfaip3	-0.280536	0.0270023	0.365517	0.403175	0.239237
Idh1	0.31613	0.0270308	1	0.939683	0.239237
Ccdc186	0.314779	0.0270308	0.303448	0.463492	0.239237
Sgip1	0.922049	0.0270735	0.696552	0.760317	0.239237
Gm3411	1.39648	0.0270878	0.386207	0.549206	0.239237
Lck	0.251982	0.0270878	0.786207	0.847619	0.239237
Ier3	0.51224	0.0273169	0.97931	0.849206	0.241059
Dusp7	0.315602	0.0275622	0.365517	0.506349	0.243019
Marf1	0.285693	0.0276057	0.689655	0.465079	0.243199
Slc36a4	0.406213	0.0277511	0.572414	0.498413	0.244275
Ppp2r1b	0.366906	0.0277802	0.565517	0.453968	0.244327
Fads1	0.264772	0.027824	0.682759	0.684127	0.244431
Zbtb33	1.50195	0.0278386	0.986207	0.97619	0.244431
Ankrd13c	0.290824	0.0279557	0.586207	0.596825	0.24505
Tuba1c	0.250756	0.0279557	0.675862	0.698413	0.24505
Ccdc88c	0.419539	0.0282059	0.37931	0.366667	0.246961
Cers2	0.242239	0.0282207	0.958621	0.973016	0.246961
Brk1	0.142355	0.0284283	0.731034	0.661905	0.248571
Atxn7l1	0.198156	0.0285625	0.744828	0.706349	0.249536
Ckap2l	0.604763	0.0286972	0.42069	0.477778	0.250297
Tubd1	0.908547	0.0288174	0.468966	0.21746	0.251137
Gm27201	0.414084	0.0290894	0.413793	0.460317	0.253297
Cdc42se2	0.302765	0.0295785	0.834483	0.925397	0.257343
Bbc3	0.269681	0.0296093	0.17931	0.322222	0.257397
Sept4	0.832882	0.0298257	0.537931	0.461905	0.259064
Ypel5	0.297459	0.0299499	0.889655	0.731746	0.259929
Usf1	0.292707	0.0301684	0.951724	0.895238	0.261609
Snx4	0.254153	0.0302468	0.993103	0.993651	0.262072
Casd1	0.28682	0.0303253	0.958621	0.871429	0.262377
Cdc16	0.244557	0.0303568	0.496552	0.514286	0.262377
Slc25a12	0.357055	0.0303568	0.42069	0.374603	0.262377
Gm10704	-0.178714	0.0304514	0.758621	0.711111	0.262978
Irf1	0.316298	0.0306095	0.772414	0.712698	0.264127
Ddx50	0.251663	0.0307843	0.993103	0.949206	0.265417
Bms1	0.330983	0.030896	0.565517	0.665079	0.266162
Gm13121	1.16222	0.030928	0.475862	0.479365	0.266219
Rogdi	0.323332	0.0310722	0.634483	0.622222	0.267242
Slc25a10	0.426371	0.0312978	0.0758621	0.296825	0.268961
Add1	0.207235	0.0313463	0.793103	0.796825	0.269158
Spr	0.386188	0.0317203	0.682759	0.530159	0.272147
Gm27529	0.367475	0.0318513	0.262069	0.331746	0.272966
Rpl30-ps8	0.198736	0.0318677	0.862069	0.803175	0.272966
Gm29237	1.05682	0.0320322	0.889655	0.896825	0.273929
Pcid2	0.395696	0.0320652	0.765517	0.674603	0.273988
Gm6166	0.605461	0.0323301	0.765517	0.68254	0.276027
Trmt10a	0.493563	0.0324132	0.310345	0.403175	0.276512
Ccdc163	0.401122	0.0324632	0.482759	0.47619	0.27655
Sdcbp2	1.15355	0.0324799	0.841379	0.855556	0.27655
Ttbk2	0.466385	0.0324966	0.613793	0.6	0.27655
Hexb	0.43426	0.03253	0.972414	0.795238	0.27661
Ddx54	0.241466	0.0326303	0.772414	0.795238	0.277239
Ptrhd1	0.419116	0.0326638	0.806897	0.849206	0.277299
Ercc6	0.544898	0.0327981	0.806897	0.779365	0.278215
mt-Tf	1.12784	0.0329329	0.648276	0.525397	0.278908
Parg	0.458868	0.0329836	0.62069	0.690476	0.279112
Cdk1	0.406491	0.033272	0.524138	0.5	0.281326
Gm14680	0.236425	0.0333743	0.537931	0.607937	0.281965
Wdr37	0.294426	0.0337862	1	0.97619	0.285215
Tcea1-ps1	0.145189	0.0339072	0.937931	0.925397	0.285923
Kremen1	0.421987	0.0339245	1	1	0.285923
Mynn	0.340791	0.0340285	0.875862	0.852381	0.28657
Casq1	1.69732	0.0342723	1	0.995238	0.288161
Zhx3	0.250555	0.0342723	0.406897	0.336508	0.288161
Clasp1	0.246582	0.0343247	0.917241	0.709524	0.288371
Vps26a	0.228506	0.0346231	1	0.94127	0.290646
Cbl	0.226047	0.0348705	0.255172	0.315873	0.292256
Car8	0.195828	0.0351551	0.910345	0.785714	0.294406
Slmo2	0.221452	0.0352981	0.737931	0.71746	0.295369
Arcn1	0.189235	0.0354596	0.524138	0.487302	0.296248
Acsl4	0.224184	0.0355496	0.786207	0.75873	0.296764
Etohd2	0.701794	0.0356579	0.544828	0.530159	0.297432
Trove2	0.173971	0.0357121	0.965517	0.960317	0.297459
Cog4	0.28495	0.0357845	0.655172	0.580952	0.297459
4931428F04Rik	0.949133	0.0358026	0.641379	0.607937	0.297459
Nup210	0.131821	0.0358026	0.655172	0.550794	0.297459
Scp2-ps2	0.166049	0.0358026	0.572414	0.563492	0.297459
Gm14269	0.248061	0.0360207	0.144828	0.257143	0.299016
Rps12-ps10	0.247963	0.0360572	0.834483	0.842857	0.299016
Gch1	0.878713	0.0360754	0.668966	0.65873	0.299016
Cnih1	0.212244	0.036295	0.986207	0.82381	0.300278
Zc3hc1	0.292231	0.036295	0.6	0.625397	0.300278
Gm7785	0.376162	0.0363133	0.482759	0.515873	0.300278
Gm5454	1.58294	0.03635	0.448276	0.501587	0.300345
Fam109a	0.270595	0.0364788	0.786207	0.779365	0.301172
Pggt1b	0.29879	0.0365341	0.751724	0.72381	0.301223
Entpd7	0.33685	0.0365525	0.986207	0.915873	0.301223
Ndrg1	0.326657	0.036571	0.682759	0.644444	0.301223
Lysmd3	0.437939	0.0366079	0.144828	0.349206	0.301291
Atxn10	0.200172	0.0367189	0.668966	0.563492	0.301968
Sar1a	0.181989	0.036756	0.993103	0.957143	0.302037
Gm3160	0.515914	0.0368302	0.951724	0.920635	0.30241
Slc25a24	0.308568	0.0375417	0.97931	0.969841	0.308012
Txndc17	0.187787	0.0376551	0.593103	0.679365	0.308701
Trim35	0.268771	0.0377308	0.6	0.630159	0.309081
Opa1	0.33693	0.0380352	0.503448	0.5	0.311331
Tns3	0.100588	0.0381307	0.924138	0.755556	0.311871
Adss	0.217383	0.0381881	0.689655	0.712698	0.312097
Ppp4r1	0.302691	0.0384185	0.848276	0.836508	0.313736
Ap3m1-ps	0.350923	0.0386114	0.986207	0.990476	0.315067
Fam122b	0.832708	0.0388052	0.613793	0.760317	0.316402
Rnf41	0.410899	0.0389218	0.372414	0.393651	0.317107
Chst2	0.182738	0.0389997	0.986207	0.985714	0.317496
Sdhb	0.198577	0.0390973	0.986207	0.984127	0.318044
Sesn3	0.402446	0.039156	0.993103	0.92381	0.318275
Prr14	0.23772	0.0394701	0.248276	0.279365	0.320085
Eva1a	0.280615	0.0396675	0.537931	0.62381	0.321438
Zfp28	0.802262	0.0398657	0.275862	0.420635	0.322795
Exoc7	0.323853	0.0399452	0.613793	0.515873	0.322942
Trim23	0.601224	0.0399452	0.993103	0.966667	0.322942
Adcy4	0.18857	0.0401846	0.689655	0.668254	0.3246
Micu2	0.243843	0.0402246	0.462069	0.436508	0.3246
Mum1	0.250415	0.0403047	0.931034	0.890476	0.3246
Tmem50a	0.192456	0.0403047	0.517241	0.546032	0.3246
Btbd9	0.336832	0.040385	0.662069	0.677778	0.324997
Abhd6	0.438	0.0404654	0.951724	0.957143	0.325395
Gm14057	0.871588	0.0405459	0.262069	0.290476	0.325793
Rcan2	1.1216	0.0405863	0.951724	0.919048	0.325868
Tbc1d9	1.45491	0.04091	0.786207	0.695238	0.328217
Pcdhb22	1.2513	0.0409507	0.62069	0.690476	0.328293
Rspry1	0.25277	0.0411135	0.993103	0.987302	0.329347
Bzw2	0.200425	0.0415025	0.337931	0.349206	0.33221
Cox7a2	0.137252	0.0415642	0.372414	0.360317	0.33245
Rab12	0.141936	0.0416672	0.365517	0.360317	0.332932
Prrg1	0.414869	0.0416878	0.406897	0.479365	0.332932
Tpm3-rs7	0.15251	0.0417291	0.358621	0.428571	0.333009
Stk39	0.625012	0.0421855	0.344828	0.388889	0.336395
Rab18	0.177935	0.0424362	0.324138	0.242857	0.338138
Zswim8	0.249222	0.0427302	0.641379	0.634921	0.340223
Gap43	0.136516	0.0427724	0.868966	0.857143	0.340301
Inpp5a	0.504039	0.0428568	0.910345	0.873016	0.340715
Etv5	0.152293	0.0429202	0.268966	0.306349	0.340961
Dnaja2	0.212158	0.0435157	0.77931	0.785714	0.345431
Camk2n1	-0.260569	0.04358	0.544828	0.42381	0.34568
Bmpr2	0.168908	0.0436657	0.310345	0.257143	0.346099
Gm16907	1.11044	0.0443569	0.634483	0.595238	0.351312
Ndst1	0.227441	0.0447278	0.806897	0.804762	0.35389
Gm8508	0.362429	0.0447497	0.517241	0.638095	0.35389
Rnf13	0.319041	0.0448374	0.406897	0.368254	0.35405
9130011E15Rik	0.455596	0.0448374	0.834483	0.811111	0.35405
Gm8762	0.201672	0.0449252	0.993103	0.977778	0.354478
Ncald	0.998701	0.0450352	0.717241	0.75873	0.354813
Fxyd5	0.228652	0.0450352	0.151724	0.261905	0.354813
Daam1	0.0538884	0.0453666	0.331034	0.350794	0.357156
Mettl15	0.724945	0.0454109	0.510345	0.549206	0.357237
Rad51ap1	0.407532	0.0459458	0.6	0.663492	0.361175
Zbtb38	0.375365	0.0459906	0.965517	0.993651	0.361257
Crbn	0.284854	0.0460804	0.910345	0.809524	0.361691
Gnpda2	0.463367	0.0463505	0.482759	0.488889	0.363269
Hhat	0.425343	0.0463505	0.896552	0.87619	0.363269
Lca5	0.868567	0.0464408	0.234483	0.269841	0.363705
Ccdc97	0.270181	0.0465766	0.744828	0.834921	0.364403
AI846148	0.320284	0.0465992	0.662069	0.853968	0.364403
Slc12a5	1.46736	0.0466672	0.475862	0.503175	0.364664
Gm12426	1.10513	0.0468036	0.77931	0.795238	0.365457
Gm14150	0.136555	0.0470087	0.489655	0.560317	0.366786
Prcp	0.221591	0.0470772	1	0.984127	0.36703
Gm13777	0.474531	0.0471459	0.931034	0.898413	0.36703
Map2k1	0.224831	0.0471916	0.696552	0.771429	0.36703
Gm8228	0.561577	0.0472146	0.896552	0.915873	0.36703
Ist1	0.202992	0.0472146	0.310345	0.38254	0.36703
Bloc1s6	0.328999	0.0474902	0.696552	0.744444	0.3689
Cep68	0.232354	0.0475594	0.462069	0.487302	0.369165
Arl13b	0.308288	0.0476286	0.731034	0.674603	0.369429
Sema3f	0.56683	0.0477904	0.413793	0.420635	0.370411
Mgmt	0.458633	0.0480456	0.613793	0.690476	0.372115
Snx6	0.186622	0.0482087	0.689655	0.607937	0.373102
Marcksl1	0.254913	0.0482787	0.331034	0.465079	0.373369
Stam2	0.362842	0.0487005	0.572414	0.630159	0.376355
Mtmr2	0.211	0.0489834	0.972414	0.974603	0.378263
Zak	0.234308	0.0492203	0.958621	0.965079	0.379813
Sec13	0.174363	0.0493628	0.848276	0.830159	0.380354
Atp9a	0.403636	0.0493628	0.931034	0.961905	0.380354
Mmadhc	0.230299	0.0495058	1	0.988889	0.381176
Zfp568	0.286707	0.049649	0.958621	0.914286	0.381999
Mapre2	0.212896	0.0497447	0.958621	0.846032	0.382456
Usp10	0.22294	0.0498406	0.462069	0.493651	0.382912
Rab14	0.119727	0.0500327	0.689655	0.784127	0.383828
Rrp8	0.341442	0.0500327	0.986207	0.985714	0.383828
Nrbp1	0.237006	0.0500809	0.627586	0.590476	0.383917
Gna11	0.280523	0.050129	0.586207	0.609524	0.384
Nrd1	0.196141	0.0501773	0.986207	0.942857	0.384
Ier2	0.179648	0.0502014	1	1	0.384
Smurf1	0.303804	0.0504431	0.441379	0.493651	0.385289
Reep5	0.232683	0.0506616	0.703448	0.746032	0.386676
Rab2a	0.182068	0.0507589	0.848276	0.866667	0.387138
Ociad1	0.196795	0.0510518	0.737931	0.761905	0.38909
Rgmb	0.318866	0.0513954	0.751724	0.771429	0.391424
Hsd17b12	0.202508	0.0515185	0.931034	0.898413	0.392078
Tsc22d1	0.189409	0.0518895	0.937931	0.685714	0.394615
Mcoln1	0.333772	0.0520136	0.937931	0.961905	0.395269
Fabp5	0.278122	0.0520883	0.765517	0.692063	0.395269
Fam81a	1.6927	0.0520883	0.524138	0.507937	0.395269
Polr3a	0.501238	0.052138	0.834483	0.844444	0.395361
Myef2	0.258315	0.0522627	0.834483	0.780952	0.396021
Tmem44	0.31916	0.0524376	0.462069	0.360317	0.39706
Nfkb1	0.229679	0.0525879	0.227586	0.344444	0.397912
Leo1	0.260183	0.0526381	0.565517	0.565079	0.398005
Mon2	0.242573	0.0528393	0.241379	0.265079	0.399239
Yme1l1	0.160333	0.0530664	0.862069	0.88254	0.400666
RP24-188E19.3	1.04515	0.0531675	0.296552	0.360317	0.401142
Mta2	0.19433	0.0532435	0.462069	0.619048	0.401427
Cdh13	1.56687	0.0534975	0.448276	0.465079	0.402764
Siah1a	0.376659	0.0537014	0.37931	0.395238	0.40401
Klf6	0.289575	0.0537524	0.965517	0.94127	0.404105
Tmem101	0.186744	0.0539572	0.951724	0.936508	0.405354
Zscan21	0.366728	0.0541111	0.448276	0.447619	0.40622
Abracl	0.198903	0.0541625	0.351724	0.344444	0.406315
Serinc1	0.21606	0.0543685	0.462069	0.547619	0.407182
Kif4	0.499103	0.0543685	0.641379	0.685714	0.407182
Manba	0.511091	0.0543943	0.917241	0.895238	0.407182
Mir296	0.583579	0.0545234	0.358621	0.328571	0.407859
Accs	0.250434	0.0548344	0.551724	0.587302	0.409893
Kidins220	0.244846	0.0548864	0.77931	0.726984	0.40999
Cxcl1	1.53064	0.0549905	0.993103	0.979365	0.410476
Gm14207	0.718996	0.0550947	0.331034	0.390476	0.410962
Fbxl18	0.231597	0.055173	0.186207	0.284127	0.411254
Tmem201	0.236823	0.0554084	0.475862	0.453968	0.412716
Trib3	1.2089	0.0556972	0.206897	0.344444	0.414574
Gtf3c3	0.428201	0.0558289	0.524138	0.528571	0.41526
Arl6ip5	0.332053	0.0560402	0.848276	0.798413	0.416536
Brd8	0.267522	0.0565713	0.993103	0.812698	0.419991
Hspbp1	0.240984	0.0566246	0.937931	0.965079	0.419991
Bub1	0.457524	0.056678	0.944828	0.885714	0.419991
Itpa-ps1	0.208243	0.0567047	0.537931	0.571429	0.419991
Myzap	0.118893	0.0567047	0.2	0.307937	0.419991
Ube2d3	0.126101	0.0571604	0.324138	0.390476	0.422769
Eaf1	0.337566	0.0574298	0.324138	0.426984	0.424463
Gm9869	1.43624	0.0581625	0.813793	0.809524	0.429577
Cops4	0.233303	0.0582444	0.606897	0.690476	0.42978
Gfod1	0.72905	0.0582717	0.57931	0.352381	0.42978
Hnrnpm	0.165952	0.0585181	0.965517	0.842857	0.431294
Gm14597	0.166184	0.0586004	0.255172	0.247619	0.431598
Dlg5	0.527705	0.0587378	0.993103	0.709524	0.432307
Ccdc117	0.367115	0.058903	0.882759	0.822222	0.433219
Pum1	0.232869	0.0590686	0.372414	0.234921	0.434134
Fbxo18	0.348246	0.0595678	0.42069	0.552381	0.437496
Ngdn	0.19979	0.0602949	0.841379	0.850794	0.442117
Ptar1	0.285043	0.0603231	0.455172	0.461905	0.442117
Gm18588	0.673752	0.0605766	0.42069	0.487302	0.443665
Pdia4	0.170963	0.0606895	0.296552	0.309524	0.444183
Atp2b4	0.344992	0.0611147	0.903448	0.846032	0.446984
Bub1b	0.394824	0.061257	0.882759	0.766667	0.447713
Tvp23b	0.254124	0.0616281	0.958621	0.938095	0.450112
C230014O12Rik	3.69731	0.0618001	0.8	0.825397	0.451055
Enah	0.264109	0.0618862	0.144828	0.25873	0.45137
RP24-399A15.3	0.930047	0.062174	0.365517	0.344444	0.453154
RP23-1A12.4	1.02709	0.0624628	0.841379	0.609524	0.454944
Pabpc4l	0.0994759	0.0625787	0.765517	0.484127	0.455472
Ddx26b	0.191712	0.0631023	0.868966	0.893651	0.458965
Gm38126	1.12977	0.063512	0.924138	0.92381	0.461626
Gab2	0.20768	0.0641603	0.813793	0.769841	0.466016
Ppa2	0.413885	0.0642788	0.841379	0.638095	0.466232
Atp6v1c1	0.276806	0.0647544	0.986207	0.969841	0.469358
Slc38a10	0.212822	0.0648141	0.958621	0.922222	0.469467
Gm15066	0.0392491	0.0650232	0.910345	0.809524	0.470333
Mtfr1	0.233172	0.0662292	0.813793	0.812698	0.478617
Dlat	0.229478	0.0662595	0.951724	0.946032	0.478617
Tfpt	0.266215	0.0664421	0.427586	0.415873	0.479606
Sos1	0.216959	0.066564	0.717241	0.698413	0.480156
Rpl10-ps1	0.25784	0.0667778	0.462069	0.5	0.481368
Pcnxl4	0.312051	0.0672379	0.558621	0.61746	0.484352
Gm3851	-0.191747	0.0674226	0.413793	0.509524	0.48535
Ctsl	0.166804	0.0675769	0.97931	0.895238	0.486128
Msl3	0.294641	0.0677315	0.972414	0.942857	0.486574
Rrm2b	0.315532	0.0677315	0.917241	0.479365	0.486574
Gm11682	4.54956	0.0677934	0.606897	0.701587	0.486686
Cops6	0.190781	0.0681658	0.896552	0.634921	0.488921
Tulp4	0.159846	0.068228	0.455172	0.533333	0.488921
Gtf2b	0.204623	0.0682903	0.468966	0.531746	0.488921
Polg	0.222589	0.0683526	0.8	0.753968	0.488921
Exoc4	0.312045	0.0683526	0.958621	0.91746	0.488921
Rps12l1	0.196474	0.0683838	0.613793	0.585714	0.488921
Gm12663	0.254324	0.0685399	0.593103	0.601587	0.489704
Cpsf3l	0.2846	0.0686024	0.468966	0.480952	0.489818
Fem1c	0.314781	0.0686963	0.648276	0.630159	0.490046
Spry2	0.129339	0.0687276	0.889655	0.453968	0.490046
Fam210b	0.131523	0.0689785	0.262069	0.212698	0.491501
Gm11189	0.676313	0.0692617	0.572414	0.407937	0.493075
Zfp334	0.259065	0.0692932	0.82069	0.774603	0.493075
Ntan1	0.152727	0.0693563	0.344828	0.425397	0.49319
Parpbp	0.832067	0.0696091	0.841379	0.763492	0.494653
Ckap2	0.536104	0.0697992	0.889655	0.77619	0.495668
D930048N14Rik	1.18045	0.0701806	0.944828	0.91746	0.498041
Gale	0.336119	0.0705638	0.462069	0.377778	0.500422
Dctn2	0.216303	0.0707881	0.993103	0.95873	0.501563
Sgce	0.198349	0.0708202	0.641379	0.673016	0.501563
Stk3	0.276798	0.0709487	0.344828	0.22381	0.502135
Ubqln1	0.214645	0.0712062	0.937931	0.855556	0.503619
Gm5540	1.18149	0.0716263	0.262069	0.249206	0.506249
Cdc20	0.409641	0.0721136	0.448276	0.515873	0.509127
Zfp358	0.294952	0.0721462	0.944828	0.67619	0.509127
Serinc5	0.432634	0.0721788	1	0.996825	0.509127
Rars	0.240557	0.0723093	0.875862	0.693651	0.509706
Atf7	0.0700585	0.0724727	0.682759	0.712698	0.510515
H2-K2	-0.201662	0.072899	0.331034	0.37619	0.513174
Ampd3	0.826313	0.0731623	0.648276	0.615873	0.514683
Morf4l2	0.203943	0.0732942	0.806897	0.815873	0.515266
Mtmr11	1.25534	0.0733603	0.448276	0.434921	0.515385
Ralgapa1	0.272492	0.0737244	0.986207	0.973016	0.517598
Kpna4	0.16173	0.0740568	0.882759	0.861905	0.519584
Gm8281	1.68483	0.0741567	0.924138	0.890476	0.519833
Myl7	0.654126	0.0742234	0.0896552	0.296825	0.519833
Gnaq	0.177114	0.0742901	0.848276	0.766667	0.519833
Mamstr	0.740476	0.0742901	0.517241	0.584127	0.519833
Exd2	0.357962	0.0750611	0.744828	0.555556	0.524878
Gm11645	0.409219	0.0751958	0.586207	0.568254	0.525244
Gm29668	0.496983	0.0752295	0.944828	0.946032	0.525244
Hoxb2	0.44193	0.0752633	0.841379	0.804762	0.525244
Gucd1	0.306725	0.0755674	0.737931	0.753968	0.527016
Dpagt1	0.257132	0.0758386	0.958621	0.711111	0.528557
Gm3150	0.235238	0.0760425	0.6	0.512698	0.529513
Iqgap3	0.426754	0.0760765	0.331034	0.361905	0.529513
Slc35f6	0.566581	0.0762468	0.751724	0.380952	0.530347
4930452B06Rik	0.723481	0.0764516	0.641379	0.488889	0.53142
Fam179b	0.182878	0.0765884	0.855172	0.869841	0.532018
Csnk1d	0.20612	0.0766568	0.510345	0.506349	0.532142
Zfp319	0.457298	0.0767596	0.710345	0.666667	0.532504
Ccng2	0.269277	0.0769312	0.724138	0.687302	0.533342
Cfap43	0.204074	0.0769999	0.868966	0.906349	0.533467
Gm12017	0.921384	0.0770687	0.834483	0.698413	0.533591
Gm16418	0.129907	0.0771375	0.77931	0.796825	0.533716
B3gnt2	0.764631	0.0773097	0.903448	0.673016	0.534556
Mrpl13	0.180122	0.0776898	0.882759	0.860317	0.536831
Dlgap5	0.454628	0.0778978	0.558621	0.603175	0.537914
Gm26714	1.41678	0.0780366	0.710345	0.730159	0.538519
Ythdf2	0.176476	0.0786291	0.524138	0.525397	0.541897
Copa	0.159205	0.0787341	0.62069	0.649206	0.542264
Arhgap33	0.209486	0.0789443	0.917241	0.871429	0.543356
Ptpra	0.27366	0.0791198	0.517241	0.461905	0.544208
Comt	0.233966	0.0804286	0.986207	0.98254	0.552848
Gys1	0.636806	0.0805712	0.393103	0.385714	0.553466
Adamtsl2	0.976205	0.0807139	1	0.980952	0.554084
H2-Bl	-0.796845	0.0807854	0.931034	0.947619	0.554213
Tbc1d4	0.207812	0.0809284	0.944828	0.730159	0.554832
A230046K03Rik	0.182159	0.0811434	0.889655	0.857143	0.555943
Apaf1	0.471859	0.081287	0.165517	0.503175	0.556564
Parp16	0.55209	0.0816107	0.993103	0.984127	0.558054
Oaf	0.280914	0.0820803	0.910345	0.885714	0.5609
Snapc3	0.171324	0.0822977	0.97931	0.963492	0.56202
Sbds	0.19715	0.0824429	0.337931	0.371429	0.562646
Nol10	0.293638	0.082734	0.875862	0.88254	0.564266
Gm11713	0.553877	0.0828799	0.993103	0.866667	0.564894
Hmgcr	0.181098	0.0829529	0.641379	0.333333	0.564908
Samm50	0.22351	0.0829894	0.931034	0.926984	0.564908
Asah1	0.23589	0.0831722	0.662069	0.274603	0.565786
Ero1lb	0.462328	0.0837225	0.813793	0.81746	0.569044
Strn	0.27182	0.0837593	0.606897	0.498413	0.569044
Gm13937	0.873237	0.0838329	0.944828	0.885714	0.569176
Gm7729	0.110681	0.084128	0.710345	0.673016	0.570442
Ccdc66	0.293713	0.0842758	0.937931	0.957143	0.570958
Bcl2l11	0.228614	0.0844238	0.724138	0.736508	0.571342
Gm12345	2.3265	0.0844979	0.896552	0.863492	0.571476
Tmem65	0.408322	0.0846463	0.772414	0.592063	0.572111
Gm26703	0.975676	0.0849437	0.917241	0.911111	0.573752
Arrdc3	0.239755	0.0850554	0.4	0.444444	0.574137
Eif2b1	0.20786	0.0856907	0.972414	0.947619	0.577449
Rasa3	0.183306	0.0856907	0.537931	0.526984	0.577449
Vcl	0.0287126	0.0857657	0.937931	0.91746	0.577449
Pgd	0.216866	0.0859159	0.772414	0.826984	0.57809
Slc7a6	0.180891	0.0863676	0.627586	0.48254	0.580757
Ephb4	0.281724	0.0865942	0.689655	0.530159	0.581909
Cntln	0.225836	0.0867455	0.97931	0.961905	0.582553
Apod	2.59827	0.0872008	0.675862	0.71746	0.585236
Sos2	0.248342	0.0872769	0.758621	0.803175	0.585373
Mphosph6	0.178355	0.0874291	0.517241	0.552381	0.585647
4732487G21Rik	0.65524	0.0874291	0.77931	0.757143	0.585647
Nr4a1	0.046815	0.0875816	0.937931	0.926984	0.586295
Gm5828	0.417616	0.0882322	0.724138	0.668254	0.589523
Chmp2b	0.228685	0.0884242	0.406897	0.57619	0.590431
Gm10182	0.16663	0.0890411	0.793103	0.81746	0.594173
Gm5763	0.585834	0.089934	0.882759	0.846032	0.59975
Chordc1	0.192315	0.0902853	0.282759	0.268254	0.601711
Ccdc23	0.162851	0.0905986	0.524138	0.503175	0.603416
Bmf	0.306675	0.0909127	0.965517	0.928571	0.605125
Gm10687	1.42582	0.0909913	0.97931	0.979365	0.605265
Ripk3	0.237602	0.0912276	0.268966	0.260317	0.606453
Ppp2r5d	0.227331	0.0913854	0.937931	0.912698	0.607118
Tdpx-ps1	0.124742	0.0914644	0.531034	0.45873	0.607259
Atp5g3	0.155461	0.0915435	0.344828	0.377778	0.6074
Rps19-ps9	0.394117	0.0920189	0.558621	0.401587	0.610169
Elk1	0.866451	0.0926559	0.951724	0.888889	0.614006
Cttn	0.235033	0.0930959	0.524138	0.547619	0.616022
Lmtk2	0.384973	0.0931359	0.731034	0.480952	0.616022
Chst14	0.164534	0.0931359	0.648276	0.634921	0.616022
Ralgps2	0.241093	0.0933365	0.413793	0.42381	0.61645
Snrpc	0.114088	0.0933767	0.544828	0.496825	0.61645
Flot2	0.290951	0.0933767	0.772414	0.773016	0.61645
Rps6kb2	0.233002	0.093618	0.537931	0.595238	0.617268
Gm17511	0.0233056	0.093618	0.944828	0.919048	0.617268
Utp11l	0.173964	0.0943448	0.593103	0.428571	0.62167
Clk4	0.21043	0.0949947	0.544828	0.487302	0.624386
Gm15427	0.106843	0.0949947	0.917241	0.903175	0.624386
Gm12758	1.73834	0.0951577	0.793103	0.746032	0.625067
Arl16	0.321853	0.0954844	0.668966	0.274603	0.626821
Ccsap	0.323658	0.095812	0.648276	0.649206	0.628187
Nln	0.235736	0.0962228	0.37931	0.228571	0.630487
Mir7681	0.823344	0.0963051	1	0.979365	0.630634
5430416O09Rik	1.89636	0.0969244	0.937931	0.949206	0.634293
Disp1	0.356804	0.0972144	0.496552	0.546032	0.635796
Zfyve16	0.139176	0.0973805	0.937931	0.88254	0.63609
Cox4i1	0.112586	0.0973805	0.496552	0.463492	0.63609
Fam114a2	0.216171	0.09763	0.503448	0.484127	0.637324
Ddx39b	0.146877	0.099391	0.875862	0.760317	0.648014
Cd300lg	2.07234	0.0994755	0.951724	0.942857	0.648163
Gm7638	0.342048	0.100238	0.986207	0.695238	0.65273
Pmpca	0.216282	0.100409	0.986207	0.968254	0.653433
Stil	0.494803	0.100494	0.496552	0.528571	0.653583
Brd2	0.182694	0.100835	0.965517	0.949206	0.655269
Zbtb10	0.199558	0.100878	0.924138	0.922222	0.655269
Klf3	0.125104	0.101392	0.537931	0.626984	0.6582
Fam53b	0.348023	0.101477	0.993103	0.990476	0.65835
Fosl2	-0.178576	0.101563	1	0.995238	0.658501
Trp53rka	0.281869	0.102037	0.372414	0.430159	0.6605
Hip1r	0.416626	0.10208	0.662069	0.688889	0.6605
Nr2f6	0.18545	0.102123	0.682759	0.719048	0.6605
Brox	0.164826	0.102296	0.406897	0.334921	0.66121
Frmd6	0.177089	0.102469	0.862069	0.838095	0.661921
Whrn	0.56637	0.102555	0.772414	0.788889	0.662073
Txndc11	0.311536	0.102815	0.965517	0.974603	0.662938
Atrnl1	0.31624	0.102815	0.806897	0.780952	0.662938
Gorasp2	0.122415	0.102902	0.462069	0.353968	0.663091
Chchd5	0.209853	0.103773	0.696552	0.638095	0.668294
Ptbp1	0.159974	0.103861	0.655172	0.598413	0.668448
Ube2c	0.446649	0.104211	0.965517	0.950794	0.670292
Zc3h12c	0.391299	0.104474	0.806897	0.547619	0.671575
Gm3667	0.93613	0.104694	0.772414	0.75873	0.672577
Pcdhga8	0.371503	0.10487	0.648276	0.606349	0.673169
Zfp639	0.3619	0.104914	0.572414	0.569841	0.673169
Vdac1	0.187082	0.105135	0.772414	0.761905	0.674173
Gm6565	0.260287	0.105268	0.57931	0.452381	0.674611
Ilk	1.12032	0.105356	0.841379	0.730159	0.674767
Rexo2	0.167435	0.105666	0.944828	0.614286	0.67634
Fbxw11	0.211352	0.105844	0.806897	0.825397	0.677063
Mex3d	0.288233	0.106021	0.737931	0.704762	0.677788
Iqgap1	0.158439	0.10669	0.965517	0.725397	0.681518
Sec23ip	0.193702	0.106734	0.986207	0.985714	0.681518
Guk1	0.240041	0.106913	0.675862	0.663492	0.682117
Emc3	0.149784	0.106958	0.868966	0.815873	0.682117
Zc3h11a	0.214362	0.107317	0.772414	0.62381	0.683989
Pkia	0.422743	0.107406	0.841379	0.712698	0.684146
D930016D06Rik	0.263435	0.107946	0.634483	0.671429	0.686496
Gm37689	0.497932	0.107992	0.765517	0.777778	0.686496
Gm10069	0.0664269	0.108037	0.496552	0.433333	0.686496
Strip1	0.250819	0.108037	0.924138	0.938095	0.686496
Cacul1	0.22278	0.108308	0.972414	0.911111	0.687803
Tex264	0.32258	0.108398	0.931034	0.934921	0.687961
Dcps	0.190278	0.108579	0.517241	0.636508	0.688695
Ift20	0.177899	0.10867	1	0.998413	0.688854
Creb3	0.247085	0.108942	0.682759	0.64127	0.690163
Tbcc	0.238606	0.109534	0.875862	0.871429	0.693077
Sirt2	0.222074	0.109534	0.82069	0.738095	0.693077
RP23-371A16.4	0.769563	0.110174	0.675862	0.7	0.696707
Kcnj14	0.468815	0.110266	0.544828	0.571429	0.696868
Gtf3c1	0.211289	0.11114	0.937931	0.842857	0.701548
6430562O15Rik	1.69317	0.11114	0.924138	0.885714	0.701548
Poc5	0.435285	0.111232	0.662069	0.6	0.701709
Dennd6a	0.150404	0.111694	0.393103	0.58254	0.704204
Kdm5a	0.147254	0.11188	1	0.88254	0.70495
Gm6505	0.16039	0.112019	0.910345	0.909524	0.705274
Alyref2	0.508997	0.112065	0.268966	0.152381	0.705274
Arhgef17	0.149604	0.112531	0.786207	0.763492	0.707355
Man2c1	0.317246	0.112531	0.475862	0.326984	0.707355
Rgs19	0.18358	0.112624	0.413793	0.465079	0.707518
Gpatch1	0.619939	0.112764	0.972414	0.930159	0.707974
Rras	0.271051	0.112857	0.324138	0.219048	0.708137
Cdc14a	0.355606	0.113138	0.8	0.807937	0.708827
Pgk1	0.26497	0.113185	0.97931	0.903175	0.708827
Txnrd2	0.339656	0.113278	0.875862	0.855556	0.708827
Rapgef2	0.143916	0.113278	0.393103	0.468254	0.708827
Stim1	0.31444	0.113372	0.337931	0.320635	0.708827
4930481A15Rik	-0.1202	0.113372	0.448276	0.512698	0.708827
Fam133b	0.117048	0.113466	0.889655	0.866667	0.708992
Dars2	0.373063	0.11356	0.834483	0.809524	0.709157
Gm9845	0.585539	0.113841	0.413793	0.546032	0.710495
Uqcrfs1	0.188098	0.114124	0.57931	0.630159	0.711706
2610002J02Rik	0.194296	0.11436	0.462069	0.419048	0.71246
Elac1	0.998038	0.114501	0.324138	0.430159	0.71292
B4galt2	0.147593	0.114596	0.931034	0.92381	0.713086
Gm14539	0.178283	0.115354	0.413793	0.612698	0.717379
Cpd	0.204517	0.115449	0.413793	0.546032	0.717546
Gramd1a	0.174197	0.115544	0.786207	0.753968	0.717713
Gm15202	1.95619	0.115639	0.82069	0.828571	0.71788
Ndc80	0.505298	0.115925	0.627586	0.655556	0.718806
DHRSX	0.274929	0.116069	0.262069	0.398413	0.719269
Bloc1s2-ps	0.103507	0.116643	0.475862	0.512698	0.722401
Asxl3	0.154657	0.116882	0.503448	0.546032	0.72346
Mxd3	0.618578	0.117171	0.965517	0.944444	0.724263
Tnk2	0.308494	0.117171	0.482759	0.498413	0.724263
Ciapin1	0.197095	0.117219	0.455172	0.407937	0.724263
Prc1	0.548032	0.11746	0.682759	0.773016	0.725324
Eml1	0.253388	0.117653	0.634483	0.493651	0.726089
Senp5	0.330586	0.117942	0.986207	0.914286	0.72745
Gimap8	0.638764	0.118136	1	0.984127	0.728217
St13	0.141482	0.118524	0.634483	0.571429	0.730179
Tmx1	0.1474	0.118767	0.413793	0.328571	0.731118
Maf1	0.191001	0.118815	0.531034	0.501587	0.731118
Rem2	1.14066	0.119302	0.931034	0.87619	0.732828
Zmym1	0.176302	0.119302	0.889655	0.865079	0.732828
Gm38228	0.327552	0.120183	0.972414	0.961905	0.737376
Gm8213	0.288156	0.120527	0.524138	0.471429	0.738925
Lysmd1	0.208703	0.120576	0.413793	0.492063	0.738925
Stam	0.230263	0.120675	0.924138	0.920635	0.739097
Ankrd40	0.242603	0.121464	0.572414	0.384127	0.742635
Stab1	0.303853	0.121613	0.37931	0.32381	0.743111
Hddc2	0.215185	0.122059	0.917241	0.915873	0.745405
Got2	0.181771	0.122507	0.551724	0.566667	0.747141
Slc16a13	0.163656	0.122557	0.758621	0.738095	0.747141
Rsrc2	0.114416	0.122557	0.993103	0.992063	0.747141
Gm10327	0.150366	0.123456	0.406897	0.390476	0.751752
Cerk	0.241802	0.123757	0.689655	0.584127	0.753148
Ect2	0.474767	0.124008	0.372414	0.515873	0.75424
Dnmbp	0.221368	0.12431	0.62069	0.725397	0.75564
St7	0.511819	0.124714	0.324138	0.419048	0.757655
Exoc6	0.200473	0.124967	0.441379	0.574603	0.758314
Gm14148	0.534301	0.126083	0.910345	0.815873	0.764122
Papd7	0.447843	0.126287	0.427586	0.233333	0.764122
Pgm3	0.437284	0.126287	0.924138	0.592063	0.764122
Exosc10	0.169901	0.126287	0.689655	0.760317	0.764122
Gm10145	0.263798	0.126389	0.648276	0.522222	0.7643
Gm12286	0.43861	0.126594	0.613793	0.650794	0.764655
Tubgcp3	0.294569	0.126594	0.441379	0.512698	0.764655
Gm7887	0.0691989	0.127054	0.358621	0.392063	0.766425
Inpp4a	0.585101	0.127106	0.503448	0.504762	0.766425
Fam196a	0.371401	0.127568	0.289655	0.149206	0.76877
Zfand6	0.14174	0.127825	0.57931	0.626984	0.769879
Mpdz	0.120526	0.128547	0.827586	0.963492	0.772329
Actr1b	0.181514	0.128599	0.882759	0.88254	0.772329
Mef2d	0.229996	0.128858	0.331034	0.242857	0.773441
Ahsa2	0.217505	0.129221	0.917241	0.9	0.775047
Psmd8	0.1213	0.130367	0.986207	0.804762	0.781162
Spats2	0.130776	0.130524	0.77931	0.81746	0.781657
Insig1	0.196994	0.131363	0.413793	0.463492	0.785706
R74862	0.777213	0.131469	0.372414	0.312698	0.785706
Rabac1	0.144021	0.131574	0.786207	0.801587	0.785706
Nos3	-0.0130542	0.131574	0.0206897	0.253968	0.785706
Gm12565	0.170879	0.131996	0.627586	0.650794	0.787198
Atp8b1	-0.0961025	0.132049	0.57931	0.585714	0.787198
Gm4459	0.226128	0.132207	0.648276	0.677778	0.787696
Ice1	0.195066	0.132313	0.282759	0.306349	0.787879
Tmbim1	0.236546	0.132842	0.558621	0.542857	0.790586
Gas7	0.237175	0.133214	0.827586	0.77619	0.792349
Sae1	0.174412	0.134602	0.944828	0.930159	0.800018
Mcts1	0.161285	0.134656	0.731034	0.766667	0.800018
Arhgef1	0.133907	0.134817	0.97931	0.957143	0.800521
Nedd4	0.177316	0.135354	0.668966	0.592063	0.802671
Unc50	0.139711	0.135354	1	0.896825	0.802671
Lrrc8b	0.226556	0.135408	0.455172	0.479365	0.802671
Rab39	0.586834	0.135731	1	1	0.804001
Pan2	0.189181	0.135947	0.965517	0.922222	0.804506
Tstd3	0.0518703	0.136217	0.910345	0.884127	0.805652
Topors	0.197822	0.136542	0.310345	0.236508	0.807119
Gm12693	0.135767	0.136813	0.22069	0.434921	0.808267
Ap3s1-ps2	0.466226	0.137139	0.855172	0.774603	0.809738
Gm27167	2.51003	0.137302	0.972414	0.953968	0.810246
Usp46	0.247851	0.137575	0.986207	0.965079	0.810942
Rnf111	0.0895925	0.137575	0.813793	0.792063	0.810942
Fbxw8	0.220583	0.137684	0.572414	0.611111	0.81113
Il4i1	1.7543	0.137902	0.689655	0.726984	0.811241
Gm4989	0.619422	0.138011	0.282759	0.336508	0.811241
RP24-176P19.3	1.26645	0.138011	0.317241	0.444444	0.811241
Sars	0.204805	0.138449	0.931034	0.928571	0.813358
Mtcl1	0.491288	0.138558	0.8	0.744444	0.813547
Lhfpl2	0.226362	0.138723	0.365517	0.366667	0.814058
Acad9	0.379428	0.138888	0.772414	0.728571	0.81457
Rtn1	0.517387	0.139107	0.868966	0.826984	0.814685
Rbm7	0.16868	0.139107	0.641379	0.680952	0.814685
Kat6a	0.229144	0.139217	0.482759	0.488889	0.814685
Psmd6	0.161576	0.139437	0.875862	0.820635	0.814934
Cks1brt	0.573038	0.139437	0.6	0.638095	0.814934
Clk1	0.132172	0.139493	0.593103	0.549206	0.814934
Med27	0.272371	0.139823	0.710345	0.734921	0.816212
Acer2	0.240749	0.139879	0.827586	0.82381	0.816212
Tcaim	1.09251	0.1401	0.572414	0.552381	0.816212
Ankrd46	0.2121	0.1401	0.696552	0.768254	0.816212
Sys1	0.130563	0.14021	0.275862	0.185714	0.816404
Tes3-ps	0.107538	0.140542	0.737931	0.720635	0.817885
Gm37802	0.925412	0.140875	0.668966	0.587302	0.819367
Arl6ip1	0.229663	0.14132	0.917241	0.903175	0.821499
B4galt3	0.181731	0.141765	0.648276	0.665079	0.82214
RP24-86C15.1	0.469746	0.141821	0.324138	0.487302	0.82214
Gm5678	0.562138	0.141989	0.958621	0.936508	0.822657
Vhl	0.237147	0.14266	0.413793	0.428571	0.826091
4932438A13Rik	0.203717	0.142828	0.593103	0.526984	0.82635
Gm26860	1.24024	0.142884	0.427586	0.469841	0.82635
Fam160b1	0.255978	0.14294	0.275862	0.249206	0.82635
Gm37298	0.834274	0.143334	0.875862	0.849206	0.827713
Kansl1l	0.37705	0.143784	0.537931	0.477778	0.829144
Strn4	0.199615	0.143897	0.551724	0.404762	0.829144
Smim12	0.173748	0.143897	0.786207	0.665079	0.829144
Mapk15	2.7948	0.14401	0.434483	0.0539683	0.82934
Arfgap3	0.417345	0.144179	0.517241	0.57619	0.829861
Dapk3	0.281104	0.145256	0.565517	0.515873	0.8356
Ncaph	0.280703	0.145484	0.296552	0.228571	0.836451
Gm10638	1.17918	0.145711	0.944828	0.936508	0.836844
B3gnt5	0.374516	0.145711	0.855172	0.825397	0.836844
Plekhb1	1.04878	0.146167	0.737931	0.755556	0.839006
Acr	1.45132	0.146453	0.593103	0.62381	0.839599
Dctn5	0.13423	0.14651	0.648276	0.52381	0.839599
Znrf1	0.104655	0.146797	1	0.998413	0.840651
Pabpc1l	0.984104	0.146854	0.972414	0.966667	0.840651
BC023829	0.387161	0.146969	0.682759	0.630159	0.840849
Emilin1	0.202356	0.147198	0.951724	0.888889	0.841704
Zfp512	0.156996	0.147313	0.972414	0.969841	0.841903
Dusp11	0.170696	0.147428	0.724138	0.649206	0.842102
Llgl1	0.193216	0.147715	0.393103	0.366667	0.843286
Chac1	0.811594	0.147946	0.917241	0.863492	0.844013
Tmpo	0.146153	0.14835	0.841379	0.819048	0.845071
Pik3cg	0.192885	0.148639	0.4	0.342857	0.846129
Gm37745	2.05645	0.148697	0.358621	0.374603	0.846129
Pdzd11	0.16784	0.149044	0.531034	0.539683	0.847647
Ufl1	0.111193	0.149218	0.351724	0.484127	0.848177
Gm13910	0.271174	0.151259	0.510345	0.549206	0.857734
Gm8121	0.195261	0.151259	0.558621	0.607937	0.857734
Eefsec	0.329746	0.151493	0.213793	0.274603	0.857734
Tlx1	1.94805	0.151493	0.524138	0.503175	0.857734
Arhgap21	0.274719	0.151493	0.744828	0.722222	0.857734
Zfp30	0.75179	0.151552	0.855172	0.860317	0.857734
Hnrnph1	0.104745	0.151963	0.986207	0.866667	0.859137
Timm10b	0.252261	0.152376	0.689655	0.644444	0.861004
Fgd1	0.379454	0.15433	0.393103	0.409524	0.871112
Ppp1r2-ps3	0.415078	0.154986	0.675862	0.712698	0.874152
Coro1b	0.13609	0.155165	0.937931	0.909524	0.874152
Mtmr9	0.414156	0.155165	0.855172	0.806349	0.874152
RP23-424O22.1	0.359706	0.155225	0.455172	0.507937	0.874152
Gfod2	0.263734	0.155285	0.682759	0.55873	0.874152
Rps13-ps2	0.09628	0.155464	0.889655	0.866667	0.874694
Ltv1	0.174751	0.155764	0.937931	0.907937	0.87591
Tbca	0.100623	0.155884	0.731034	0.639683	0.876115
Mmp28	0.47907	0.156304	0.937931	0.91746	0.878008
March2	0.181677	0.157207	0.958621	0.922222	0.882007
Zfp7	0.534977	0.157267	0.958621	0.946032	0.882007
Echdc3	0.68834	0.15757	0.841379	0.75873	0.882759
Haus4	0.202068	0.15757	0.310345	0.280952	0.882759
Elp3	0.185372	0.158175	0.965517	0.942857	0.885679
Ccdc58	0.152908	0.158357	0.786207	0.793651	0.886226
Gm11944	0.871306	0.158539	0.862069	0.849206	0.886455
Cd82	0.539722	0.158722	0.482759	0.507937	0.886455
Smug1	0.441573	0.158782	0.572414	0.607937	0.886455
Gm8388	1.15782	0.158782	0.731034	0.771429	0.886455
Spsb3	0.385148	0.159635	0.827586	0.84127	0.889198
Tnfrsf11b	3.79295	0.159697	0.524138	0.549206	0.889198
Ska2	0.183593	0.159697	0.427586	0.52381	0.889198
Lbr	0.177071	0.159758	0.910345	0.880952	0.889198
Malt1	0.105606	0.159819	0.868966	0.906349	0.889198
Mllt6	0.366602	0.160002	0.875862	0.768254	0.889277
Jmjd1c	0.153023	0.160002	0.427586	0.404762	0.889277
Sh3gl1	0.154532	0.160125	0.510345	0.209524	0.889487
Mir503	-0.127176	0.160308	0.441379	0.2	0.890037
Thumpd1	0.190799	0.160492	0.772414	0.752381	0.890587
Ssb	0.101093	0.16086	0.937931	0.965079	0.892159
Agtpbp1	0.456659	0.161106	0.724138	0.757143	0.893051
Agfg1	0.197051	0.161229	0.358621	0.420635	0.893262
Ap3b1	0.207464	0.161845	0.737931	0.749206	0.895731
Ubn1	0.182809	0.161845	0.289655	0.304762	0.895731
Unc45b	0.235266	0.161969	0.793103	0.81746	0.895942
Dhrs13	0.484259	0.162092	0.62069	0.668254	0.896154
Rcn2	0.138554	0.162339	0.303448	0.361905	0.896318
Setx	0.21073	0.162339	0.986207	0.969841	0.896318
Slc30a1	0.255507	0.162401	0.931034	0.822222	0.896318
Brcc3	0.144924	0.162463	0.675862	0.607937	0.896318
Evi5	0.249916	0.163021	0.6	0.57619	0.898452
Igf2bp2	0.148812	0.16358	0.351724	0.431746	0.899602
Odf2	0.211658	0.163704	0.951724	0.866667	0.899602
Tspan17	0.246794	0.163829	0.951724	0.926984	0.899602
Fam171a1	0.107848	0.163829	0.606897	0.577778	0.899602
Syvn1	0.150445	0.163829	0.772414	0.833333	0.899602
Ecm2	0.397149	0.163953	0.965517	0.944444	0.899816
Pcf11	0.128099	0.164577	0.365517	0.398413	0.902769
Gm15210	0.137088	0.164702	0.613793	0.685714	0.902984
Gm11605	0.3003	0.164827	0.668966	0.663492	0.903198
Zwint	0.160758	0.165956	0.248276	0.406349	0.908437
Drg1	0.176401	0.165956	0.310345	0.185714	0.908437
Tfg	0.163454	0.166208	0.496552	0.41746	0.908868
Ptbp3	0.113699	0.166208	0.77931	0.639683	0.908868
Coq4	0.232441	0.168104	0.937931	0.842857	0.918283
RP23-178N8.5	1.72689	0.168486	0.82069	0.849206	0.919887
Scyl1	0.232607	0.169122	0.662069	0.747619	0.922885
Prkd3	0.1746	0.170273	0.344828	0.315873	0.928201
Phf20	0.134241	0.170787	0.689655	0.714286	0.930517
Hid1	0.0894824	0.171946	0.910345	0.865079	0.935639
Fbxl8	0.37627	0.172204	0.806897	0.820635	0.935639
2610012C04Rik	1.59748	0.172334	0.910345	0.730159	0.935639
Zfp191	0.197704	0.172334	0.986207	0.947619	0.935639
Gm14044	0.0643714	0.172334	0.97931	0.963492	0.935639
Gm7334	0.377685	0.172463	0.593103	0.647619	0.935639
Hotairm1	0.179292	0.172463	0.386207	0.457143	0.935639
Gm11836	0.0645152	0.172528	0.903448	0.834921	0.935639
Baz1a	0.168353	0.172787	0.793103	0.761905	0.936561
Slc25a20	0.416656	0.172917	0.972414	0.936508	0.93678
Gm20404	0.84195	0.174152	0.241379	0.265079	0.942501
Gbe1	0.403354	0.174543	0.841379	0.822222	0.943252
Spns2	0.197294	0.174674	0.993103	0.944444	0.943252
Dusp8	0.335478	0.174674	0.993103	0.980952	0.943252
Atg4a	0.618828	0.174739	0.737931	0.638095	0.943252
Fosl1	0.681807	0.174936	1	0.993651	0.943826
Gm5527	0.217804	0.175328	0.793103	0.7	0.944975
Lifr	0.169854	0.175722	0.496552	0.452381	0.94661
Gm13436	0.0555581	0.176313	0.772414	0.809524	0.949177
Canx	0.122127	0.176379	0.641379	0.54127	0.949177
Glipr2	0.181475	0.176708	0.924138	0.874603	0.950462
Tet3	0.177281	0.177038	0.875862	0.853968	0.951749
Hyal3	1.42733	0.177302	0.593103	0.585714	0.952681
Tm9sf3	0.109632	0.1775	0.365517	0.596825	0.952773
1110038F14Rik	0.147473	0.177699	0.57931	0.612698	0.952865
Cep89	0.385947	0.177699	0.993103	0.973016	0.952865
Tmem260	0.236026	0.177831	0.551724	0.533333	0.953088
Zswim6	0.101463	0.177964	0.172414	0.287302	0.953312
Ccnt1	0.131359	0.178163	0.482759	0.37619	0.953891
Stxbp3	0.243293	0.178893	0.758621	0.730159	0.95634
B2m	0.122399	0.178893	0.358621	0.474603	0.95634
Gm3534	0.30031	0.179226	0.537931	0.58254	0.957501
Pvrl3	0.352897	0.179959	0.6	0.653968	0.959958
Ube2h	0.0760243	0.180026	0.931034	0.906349	0.959958
Sec11a	0.146934	0.180227	0.765517	0.425397	0.96054
Gm12844	-0.0237257	0.182107	0.482759	0.620635	0.968593
Gtf3c4	0.23387	0.182579	0.241379	0.273016	0.969633
9130230N09Rik	0.35395	0.182781	1	0.990476	0.970219
Ralgapb	0.29403	0.182984	0.544828	0.595238	0.970805
Kif3a	0.223645	0.183594	0.924138	0.850794	0.972076
mt-Tt	0.525403	0.183594	0.565517	0.65873	0.972076
Rab5a	0.208417	0.183865	0.510345	0.54127	0.973022
Gm6430	0.138861	0.184273	0.393103	0.32381	0.974688
Ttc12	0.74145	0.184409	0.724138	0.730159	0.974787
Slc27a4	0.229305	0.184477	0.931034	0.955556	0.974787
Whsc1l1	0.12373	0.184681	0.951724	0.931746	0.974885
Atxn2l	0.0891925	0.184681	0.903448	0.879365	0.974885
Arl14ep	0.139628	0.185226	0.234483	0.252381	0.977013
Abcd4	0.253348	0.185363	0.97931	0.977778	0.977013
Gmfg	0.0190877	0.185568	0.813793	0.803175	0.977473
Aifm2	0.739151	0.185636	0.703448	0.749206	0.977473
Esco1	0.274828	0.186321	0.324138	0.288889	0.980095
Tbc1d9b	0.151879	0.186526	0.448276	0.166667	0.980686
Gm3591	1.64588	0.186801	0.462069	0.284127	0.980889
Psmd1	0.185264	0.18687	0.696552	0.72381	0.980889
Dusp23	0.347372	0.187282	0.6	0.663492	0.982203
Scarb2	0.24646	0.187833	0.77931	0.766667	0.983982
Wdr41	0.483589	0.187902	0.841379	0.798413	0.983982
Gm10420	0.0992099	0.188109	0.544828	0.596825	0.984575
Dffa	0.390281	0.188385	1	0.998413	0.98553
Cdkn2aipnl	0.202281	0.1888	0.841379	0.750794	0.986952
Twf2	0.155721	0.18887	0.17931	0.266667	0.986952
Hn1	0.165873	0.188939	0.696552	0.707937	0.986952
RP23-4P1.5	0.775506	0.189077	0.455172	0.433333	0.987162
Mad2l1bp	0.186879	0.189355	0.944828	0.731746	0.987162
Dab2ip	0.129485	0.189355	0.648276	0.44127	0.987162
Pkn3	0.151525	0.18991	0.648276	0.490476	0.989077
RP23-386C10.8	0.195575	0.190328	1	0.987302	0.989994
Fkbp10	0.196387	0.190397	0.841379	0.792063	0.989994
Snrnp70	0.138122	0.190467	0.662069	0.614286	0.989994
Gpm6a	-0.0392954	0.190606	0.282759	0.290476	0.989994
Gm16364	1.44103	0.190676	0.917241	0.831746	0.989994
Bsdc1	0.213675	0.190746	0.986207	0.987302	0.989994
Ttk	0.536355	0.190746	0.675862	0.460317	0.989994
1700058P15Rik	1.36299	0.191444	0.627586	0.571429	0.992638
Birc3	0.530125	0.191584	0.593103	0.477778	0.992874
Arl1	0.116677	0.191934	0.324138	0.4	0.994198
Jak2	0.132957	0.192425	0.455172	0.469841	0.99625
Capn7	0.156053	0.19355	0.937931	0.925397	1
Fam174a	0.142918	0.19355	0.889655	0.888889	1
Rapgef3os2	1.52588	0.195248	0.344828	0.401587	1
Snx12	0.16507	0.19539	0.627586	0.65873	1
Gm2308	0.506691	0.195532	0.151724	0.27619	1
Ccdc32	0.288776	0.195532	0.793103	0.738095	1
Mark4	0.206361	0.196599	0.827586	0.534921	1
Atad1	0.139358	0.19717	0.655172	0.634921	1
Dnaja1	0.123017	0.197242	0.296552	0.41746	1
Dtwd2	0.495821	0.197814	0.448276	0.477778	1
Mapkbp1	0.315269	0.197814	0.551724	0.507937	1
Shfm1	0.0598245	0.198963	0.724138	0.72381	1
Fancc	0.0910713	0.198963	0.606897	0.42381	1
Csnk1e	0.0816075	0.199107	0.282759	0.220635	1
Akr1e1	0.316587	0.199539	0.944828	0.963492	1
Crim1	0.32692	0.201129	0.427586	0.453968	1
Gm37399	2.04381	0.202001	0.365517	0.461905	1
Spcs3	0.153155	0.202146	0.572414	0.61746	1
Meox1	0.490697	0.202437	0.958621	0.911111	1
Lrfn4	-0.0107947	0.202583	0.496552	0.547619	1
Zfand3	0.106843	0.202875	0.544828	0.404762	1
Gm5422	0.217248	0.203021	0.517241	0.298413	1
Lonp2	0.181764	0.203167	0.972414	0.966667	1
Pfkfb1	0.503922	0.204118	0.910345	0.888889	1
Cyb5a	0.0943242	0.204485	0.324138	0.395238	1
Gm26775	0.775831	0.204485	0.475862	0.45873	1
Mrpl46	0.166067	0.204631	0.97931	0.979365	1
Anapc5	0.116784	0.204925	0.668966	0.666667	1
Tsen54	0.300247	0.205219	0.813793	0.811111	1
Ankib1	0.261558	0.205514	0.62069	0.588889	1
Slc9a5	0.318713	0.205882	0.0275862	0.263492	1
Trmt1l	0.195797	0.206547	0.710345	0.549206	1
Il1rl2	0.738364	0.206695	0.558621	0.512698	1
Soat1	0.0284714	0.207139	0.896552	0.669841	1
Dph3	0.0928371	0.207435	0.537931	0.573016	1
Zcchc9	0.137056	0.207435	0.537931	0.473016	1
Ube2e1	0.120471	0.208178	0.6	0.580952	1
Abhd13	0.130171	0.208178	0.717241	0.650794	1
Gpsm1	0.264524	0.208475	0.4	0.403175	1
RP23-157G2.2	1.8624	0.208624	0.744828	0.768254	1
Ndufv1	0.121487	0.208773	0.386207	0.349206	1
Rangap1	0.164143	0.208773	0.97931	0.912698	1
Mfap3l	1.44262	0.208922	0.365517	0.366667	1
Tshb	2.62813	0.209071	0.696552	0.536508	1
Rbm14	0.148431	0.20937	0.958621	0.953968	1
Gm18284	0.0347711	0.209968	0.296552	0.22381	1
Lrrc41	0.213637	0.210117	0.993103	0.98254	1
Cep55	0.501446	0.210267	0.965517	0.968254	1
Mphosph8	0.186538	0.210417	0.986207	0.91746	1
Map1s	0.196468	0.210642	0.896552	0.850794	1
Anxa7	0.168543	0.210867	0.668966	0.668254	1
Tmem126b	0.197753	0.210867	0.62069	0.62381	1
Trappc4	0.106132	0.211167	0.758621	0.726984	1
Fam219a	0.57933	0.211768	0.97931	0.965079	1
Stk40	0.0827755	0.211768	0.77931	0.71746	1
Ift57	0.108928	0.211768	0.503448	0.55873	1
RP23-7E4.3	0.975587	0.21222	0.310345	0.32381	1
Fbxl4	0.465866	0.212522	0.413793	0.396825	1
Cenpf	0.349955	0.212824	0.77931	0.739683	1
Ssh1	0.195282	0.212824	0.765517	0.638095	1
A330017A19Rik	1.16384	0.212824	1	0.984127	1
Itpkc	0.671976	0.2129	0.331034	0.371429	1
Gm13604	0.202763	0.213126	0.958621	0.94127	1
Psmc2	0.15913	0.213278	0.882759	0.844444	1
Taf6	0.191922	0.213505	1	1	1
RP24-360B3.3	2.11539	0.214187	0.772414	0.766667	1
Gm12854	-0.127927	0.214643	0.848276	0.861905	1
Xylt1	0.553802	0.214795	0.386207	0.496825	1
2810403A07Rik	0.0992937	0.215023	0.558621	0.507937	1
Slc7a6os	0.17921	0.215251	0.834483	0.844444	1
Vps18	0.255559	0.215556	0.903448	0.733333	1
Fgd6	0.0701211	0.215556	0.524138	0.47619	1
Susd4	0.545007	0.215556	0.303448	0.431746	1
Gm29488	1.38559	0.216472	0.489655	0.577778	1
Astn1	0.403534	0.216472	0.317241	0.32381	1
Ampd2	0.161697	0.217545	0.848276	0.874603	1
Gm7507	0.561263	0.217775	0.944828	0.965079	1
Trak1	0.165987	0.217929	0.696552	0.720635	1
Cenpe	0.391231	0.21839	0.206897	0.387302	1
Cd302	0.133656	0.218467	0.689655	0.563492	1
Gm1673	0.0556354	0.218698	0.682759	0.619048	1
Gm5593	0.363122	0.219238	0.282759	0.35873	1
Cops5	0.0589802	0.219624	0.262069	0.239683	1
Cul4a	0.122281	0.219856	0.896552	0.861905	1
Gm5578	0.0472625	0.220165	0.606897	0.634921	1
Zfp119a	0.508096	0.221406	0.97931	0.957143	1
Thoc7	0.159342	0.222263	0.889655	0.847619	1
Slc38a9	0.224307	0.222496	0.910345	0.825397	1
Mis12	0.295775	0.222652	0.855172	0.814286	1
Capn10	0.261476	0.222965	0.765517	0.679365	1
Thap3	0.224069	0.223199	0.406897	0.401587	1
Tead2	0.186139	0.223277	0.296552	0.280952	1
Mycbp2	0.158006	0.223356	0.841379	0.784127	1
Tmem154	1.10534	0.224688	0.6	0.711111	1
Tmem218	0.111518	0.225002	0.572414	0.612698	1
Gm26640	1.08395	0.225789	0.662069	0.674603	1
Dnajc10	0.127956	0.226263	0.668966	0.815873	1
Gm10177	0.0933579	0.226579	0.827586	0.830159	1
Dusp22	0.197034	0.226895	0.393103	0.439683	1
Cep112	0.0336818	0.22737	0.641379	0.634921	1
Lmbr1l	0.262759	0.22737	1	0.995238	1
Gm5525	0.0655657	0.227449	0.627586	0.657143	1
Mmd	0.0851731	0.227528	0.841379	0.515873	1
Ccdc94	0.206453	0.227687	0.57931	0.507937	1
Wdr26	0.103722	0.227766	0.655172	0.606349	1
Sec16a	0.189905	0.228004	0.441379	0.392063	1
Necap1	0.254537	0.228322	0.565517	0.52381	1
Pygo2	0.263259	0.228322	0.965517	0.895238	1
Nadsyn1	0.4501	0.22856	0.4	0.32381	1
Rab43	0.467836	0.228878	0.282759	0.422222	1
Rasa1	0.210088	0.229436	0.744828	0.785714	1
Gm3248	1.50545	0.229994	0.868966	0.831746	1
RP23-4F17.1	0.301197	0.230234	0.593103	0.639683	1
Fam134c	0.50561	0.231676	0.462069	0.501587	1
Slc39a7	0.307395	0.231997	0.682759	0.725397	1
Atmin	0.22155	0.231997	0.841379	0.826984	1
Ndufaf5	0.272864	0.232238	0.468966	0.425397	1
Kin	0.161868	0.233447	0.289655	0.266667	1
Zfp692	0.324927	0.233689	0.862069	0.633333	1
RP23-231L15.4	0.223833	0.233931	0.993103	0.855556	1
Tmc8	0.43697	0.234093	0.517241	0.44127	1
Gm5829	1.02231	0.234255	0.6	0.501587	1
Psmd3	0.105875	0.234903	0.551724	0.606349	1
Tspan11	1.13202	0.234984	0.917241	0.78254	1
Lrrc59	0.114811	0.234984	0.710345	0.622222	1
Qrich1	0.147363	0.235065	0.758621	0.798413	1
Gm12416	0.124539	0.235227	0.496552	0.419048	1
Josd1	0.119467	0.235227	0.586207	0.663492	1
RP24-470E5.4	1.51836	0.235227	0.496552	0.531746	1
Pef1	0.189737	0.235389	0.524138	0.563492	1
Gm14049	-0.397823	0.235633	0.641379	0.725397	1
Rps24-ps3	0.0521482	0.236039	0.331034	0.265079	1
Dip2b	0.12978	0.236365	0.241379	0.284127	1
Cox6b1	0.0780026	0.236854	0.0413793	0.379365	1
Lgalsl	0.261977	0.237343	0.82069	0.755556	1
Hdhd2	0.168527	0.237343	0.634483	0.634921	1
Nsmce2	0.143121	0.237425	0.944828	0.922222	1
Nucb2	0.149544	0.237589	0.4	0.390476	1
Ankdd1b	1.31786	0.23767	0.468966	0.498413	1
Opn3	0.246446	0.237834	0.765517	0.585714	1
Arfgap1	0.18326	0.238161	0.337931	0.257143	1
Dtx4	0.424595	0.238325	0.958621	0.952381	1
Cdk5	0.147819	0.238981	0.234483	0.250794	1
Stambp	0.40853	0.238981	0.889655	0.806349	1
Foxm1	0.459174	0.239145	0.855172	0.78254	1
Rhno1	0.12621	0.239473	0.848276	0.544444	1
Gm12002	3.45367	0.239638	0.655172	0.473016	1
Zfp593	0.210231	0.239638	0.986207	0.955556	1
Mrpl35	0.155429	0.239967	0.531034	0.587302	1
Asb6	0.246127	0.240296	0.648276	0.607937	1
Slc31a1	0.17244	0.240378	0.986207	0.979365	1
[truncated: 8,511 more rows]

## Sheet: KEGG_Cluster_1
ID	Description	setSize	enrichmentScore	NES	pvalue	p.adjust	core_enrichment
mmu00190	Oxidative phosphorylation	39	-0.888001	-1.47242	1.23591e-07	3.42348e-05	Atp5g1/Cox8c/Cox7b2/Atp12a
mmu04213	Longevity regulating pathway - multiple species	17	-0.943815	-1.462	1.57021e-06	0.000217474	Ins2/Irs1/Cryab
mmu04141	Protein processing in endoplasmic reticulum	47	-0.822659	-1.37523	1.59807e-05	0.00147555	Man1c1/Casp12/Cryab
mmu04932	Non-alcoholic fatty liver disease	45	-0.817135	-1.36423	8.51563e-05	0.00589707	Cox8c/Cox7b2/Ins2/Irs1
mmu04750	Inflammatory mediator regulation of TRP channels	34	-0.819217	-1.34615	0.000391302	0.0180651	Asic4/Cyp4a32/Trpm8/Cyp2j12/Cyp2c55/Ntrk1/Cyp2j9/Alox12e/Trpa1/Asic2
mmu04140	Autophagy - animal	42	-0.807069	-1.34303	0.000354273	0.0180651	Tank/Supt20/Atg2b/Ins2/Irs1
mmu00250	Alanine, aspartate and glutamate metabolism	13	-0.89084	-1.33924	0.00248055	0.0981589	Ddo/Rimkla/Gad1
mmu05216	Thyroid cancer	16	-0.865352	-1.33183	0.00361367	0.111081	Ntrk1/Rxrg
mmu00590	Arachidonic acid metabolism	23	-0.829381	-1.32395	0.00401013	0.111081	Cyp4a32/Pla2g2e/Cyp2j12/Cyp2b10/Cyp2c55/Pla2g2a/Cyp2j9/Plb1/Alox12e/Cbr2
mmu04211	Longevity regulating pathway	29	-0.808772	-1.3151	0.00384136	0.111081	Mtor/Ins2/Irs1
mmu04960	Aldosterone-regulated sodium reabsorption	11	-0.900062	-1.32209	0.00454069	0.114343	Prkcg/Scnn1b/Scnn1g/Ins2/Irs1/Atp1a3
mmu04710	Circadian rhythm	10	-0.903746	-1.3111	0.00675516	0.155932	Fbxl3/Btrc/Rorb
mmu04722	Neurotrophin signaling pathway	43	-0.765113	-1.27503	0.00832149	0.177312	4930544G11Rik/Ntrk1/Irs1
mmu04917	Prolactin signaling pathway	28	-0.795834	-1.29138	0.00914666	0.180973	Cga/Lhb/Cyp17a1/Ins2/Elf5/Prlr
mmu04911	Insulin secretion	18	-0.830697	-1.29354	0.0119845	0.190124	Pdx1/Adcyap1/Gip/Ins2/Atp1a3
mmu04012	ErbB signaling pathway	29	-0.789851	-1.28433	0.0123547	0.190124	Prkcg/Ereg/Btc/Erbb4
mmu04920	Adipocytokine signaling pathway	25	-0.797117	-1.28161	0.0122783	0.190124	Cpt1b/Cpt1a/Acsl6/Acsbg2/Agrp/Irs1/Rxrg
mmu05020	Prion disease	82	-0.720762	-1.22341	0.0114183	0.190124	Grin2b/Tubb4a/Cybb/C8a/C6/Cav3/Grin1/Cox8c/Cox7b2/Grin2a/Ncam2/Hc/Casp12
mmu04713	Circadian entrainment	27	-0.792133	-1.28171	0.0138686	0.20219	Grin2b/Gng13/Cacna1i/Kcnj9/Adcyap1/Grin1/Grin2a/Gria1
mmu05322	Systemic lupus erythematosus	17	-0.827997	-1.28259	0.018241	0.252638	Grin2b/C8a/C6/C1rb/C1s1/Cd80/Grin2a/Hc/Fcgr4
mmu04151	PI3K-Akt signaling pathway	115	-0.687404	-1.17291	0.0259078	0.341736	Il2ra/Fgf6/Gng13/Ereg/Erbb4/Ntrk1/Ins2/Tnxb/Col6a4/Prlr/Col6a5/Ibsp/Thbs4/Irs1/Osm
mmu04512	ECM-receptor interaction	23	-0.787695	-1.2574	0.0292317	0.352052	Itga11/Lama1/Thbs3/Vwf/Itgb3/Sv2b/Tnxb/Col6a4/Col6a5/Ibsp/Thbs4
mmu05223	Non-small cell lung cancer	25	-0.780887	-1.25551	0.0280197	0.352052	Prkcg/Cdkn2a/Alk/Rxrg
mmu04940	Type I diabetes mellitus	14	-0.829156	-1.25659	0.0321464	0.356183	H2-Ab1/H2-Bl/H2-Q7/H2-T24/H2-DMa/Ins2/Cd80/Gad1
mmu04260	Cardiac muscle contraction	22	-0.790233	-1.25561	0.0310579	0.356183	Cacna2d4/Cacna2d2/Atp2a1/Cacng5/Cox8c/Cox7b2/Cacna2d3/Cacng3/Casq2/Atp1a3
mmu04350	TGF-beta signaling pathway	25	-0.772617	-1.24222	0.0431315	0.459516	Smad7/Inhbc/Gdf7/4930544G11Rik
mmu00650	Butanoate metabolism	12	-0.834518	-1.24165	0.0456004	0.467826	Acsm3/Acsm1/Gad1
mmu00760	Nicotinate and nicotinamide metabolism	13	0.789318	1.5619	0.0573698	0.474322	Nt5c1b
mmu04914	Progesterone-mediated oocyte maturation	29	-0.7591	-1.23433	0.0495224	0.474322	Cpeb2/Ccnb3/Ins2
mmu00830	Retinol metabolism	22	-0.776315	-1.2335	0.0560738	0.474322	Cyp26c1/Ugt2b36/Rdh9/Cyp3a44/Rdh19/Ugt1a6a/Dhrs9/Cyp4a32/Rdh16/Cyp2b10/Cyp2c55/Lrat
mmu04068	FoxO signaling pathway	36	-0.739354	-1.22002	0.0599324	0.474322	Foxg1/Grm1/Ccnb3/Ins2/Rag1/Irs1
mmu04514	Cell adhesion molecules	46	-0.726003	-1.21324	0.054065	0.474322	Nfasc/Cntn2/Cldn15/Slitrk1/Cldn3/Pdcd1lg2/Cdh15/Cldn6/Cldn19/Cd8a/Cldn9/Cldn18/Slitrk2/Lrrc4b/Cd80/Slitrk5/Ncam2/Ctla4/Igsf11/Cldn8/Cd6/Negr1
mmu04060	Cytokine-cytokine receptor interaction	54	-0.714597	-1.20052	0.0587346	0.474322	Cxcl11/Il2ra/Ccl22/Inhbc/Gdf7/Cxcl3/Ifnl3/Ifnk/Gdf2/Ccl8/Csf2/Gdf10/Prlr/Il20ra/Il22/Ccl7/Osm
mmu05415	Diabetic cardiomyopathy	63	-0.704269	-1.1889	0.059628	0.474322	Atp2a1/Col3a1/Cybb/Mcpt4/Cox8c/Cox7b2/Gm4984/Ins2/Agtr1a/Irs1
mmu04080	Neuroactive ligand-receptor interaction	101	-0.679428	-1.15763	0.0578347	0.474322	Gabbr2/Rxfp1/Grm4/Grin2b/Npbwr1/1810009J06Rik/Hcrtr2/Pth/Tacr3/Grm1/Cga/Lhb/Plg/Adra1b/Iapp/Galp/Nmu/Drd4/Glp2r/Chrne/Htr6/Gm5771/Gpr83/Gabra5/Adora1/Insl5/Oprm1/Npsr1/Ucn/Uts2r/Adcyap1/Ucn2/Pgr15l/Chrna2/Grin1/Rln3/Vip/Gip/Pth2r/Grp/Chrna5/Grm3/Grin2a/Hrh2/Agtr1a/Prlr/Gria1/Pnoc/Hc/Ptgfr/Ptger3
mmu00565	Ether lipid metabolism	12	-0.822443	-1.22368	0.0623281	0.47958	Pla2g3/Pla2g12b/Pla2g2e/Pla2g2a/Plb1

## Sheet: Cluster_2-HSC
Gene.name	log2FC	pval	pct	pct.rest	adj.pval
Coro1a	5.59553	2.13701e-55	0.917431	0.90991	2.37507e-51
Laptm5	3.72101	1.10141e-53	0.605505	0.515015	6.12053e-50
Runx1	4.97236	3.59821e-53	0.779817	0.96997	1.33302e-49
Celf2	3.99631	1.03241e-49	0.541284	0.62012	2.29485e-46
Arhgdib	3.16987	1.36611e-48	0.100917	0.614114	2.53049e-45
Ptpn6	4.51155	2.30332e-48	0.926606	0.923423	3.19988e-45
Fmnl1	5.94843	5.16844e-48	0.715596	0.569069	6.38244e-45
Def6	3.93056	1.90718e-47	0.889908	0.963964	2.11964e-44
Ikzf1	6.86665	5.105e-44	0.412844	0.596096	4.72809e-41
Ly6e	4.36771	5.43059e-43	0.908257	0.791291	4.64274e-40
Ptk2b	4.97989	1.66821e-42	0.495413	0.57958	1.32432e-39
Traf3ip3	5.6445	4.12135e-42	0.504587	0.363363	3.05365e-39
Stxbp2	3.41428	9.08262e-42	0.706422	0.783784	6.30901e-39
Phgdh	3.31112	7.98383e-41	0.752294	0.720721	5.21955e-38
Plcg2	3.32802	5.99457e-40	0.926606	0.906907	3.50651e-37
Lgals9	3.44609	1.69921e-36	0.954128	0.873874	8.58412e-34
Cd44	3.24175	2.65083e-36	0.550459	0.66967	1.28093e-33
Adgrg1	4.47998	2.42499e-34	0.743119	0.0645646	1.07805e-31
Dok2	4.5087	2.04823e-33	0.348624	0.557057	8.75539e-31
Ifitm1	4.17385	9.34068e-33	0.0366972	0.441441	3.8449e-30
Slc9a3r1	2.63322	1.15914e-32	0.724771	0.662162	4.60096e-30
Kit	2.30512	1.39881e-32	0.385321	0.430931	5.36083e-30
Sash3	5.48376	3.62604e-32	0.348624	0.684685	1.29999e-29
Ptprc	5.56893	5.65162e-32	0.623853	0.394895	1.96288e-29
Rac2	6.50073	1.47132e-31	0.568807	0.03003	4.95524e-29
Hmha1	3.41523	2.2282e-31	0.770642	0.630631	7.28358e-29
Frrs1	2.49146	4.28499e-31	0.321101	0.234234	1.36067e-28
Adrbk1	1.68481	1.64732e-30	0.211009	0.728228	5.08564e-28
Inpp5d	1.84172	5.33232e-30	0.311927	0.24024	1.60171e-27
Sema4d	3.56074	7.71904e-30	0.844037	0.888889	2.19973e-27
Erp29	1.20287	8.18026e-30	0.587156	0.651652	2.27289e-27
Pabpc1	0.850728	9.04221e-30	0.458716	0.37988	2.4511e-27
Arhgap4	4.81908	9.48138e-30	1	0.963964	2.50895e-27
Iqgap2	2.9521	1.04792e-29	0.862385	0.794294	2.70852e-27
AI467606	3.311	1.68165e-29	0.293578	0.196697	4.2477e-27
Il17ra	3.87213	2.26102e-29	0.779817	0.701201	5.58422e-27
Nfe2	3.80772	2.86833e-29	0.908257	0.702703	6.93014e-27
Rpl13a	0.575037	4.96609e-28	0.908257	0.900901	1.14986e-25
Bri3bp	1.81268	2.08435e-27	0.302752	0.581081	4.54224e-25
Selplg	7.45287	3.09581e-27	0.0458716	0.453453	6.37164e-25
Atp13a2	2.21251	3.38914e-27	0.954128	0.866366	6.84852e-25
Rcc2	1.3138	3.7853e-27	0.385321	0.387387	7.51247e-25
Lrmp	2.98035	7.55524e-27	0.889908	0.894895	1.47314e-24
Ptpn7	3.6315	8.20387e-27	0.59633	0.427928	1.57203e-24
Nckap1l	4.34042	1.1427e-26	0.422018	0.554054	2.15253e-24
Gusb	1.80337	1.40454e-26	0.192661	0.803303	2.60168e-24
Dock10	3.62413	1.43629e-26	0.495413	0.765766	2.61687e-24
Psmb10	2.30178	1.76908e-26	0.53211	0.265766	3.17122e-24
Tuba4a	3.52492	2.42856e-26	0.348624	0.447447	4.28429e-24
Mpo	7.64597	3.48211e-26	0.697248	0.345345	6.0469e-24
Fut8	3.17487	3.56897e-26	0.706422	0.899399	6.1024e-24
Tyrobp	5.24139	4.78308e-26	0.844037	0.765766	8.05442e-24
Mbnl1	1.49401	7.86838e-26	1	0.987988	1.26738e-23
Spn	6.93013	1.3202e-25	1	0.938438	2.09609e-23
Fam65b	3.07769	2.38804e-25	0.834862	0.777778	3.6357e-23
Gpsm3	2.38214	2.45847e-25	0.899083	0.870871	3.69236e-23
Bcl11a	2.51357	2.66295e-25	0.614679	0.27027	3.94614e-23
Rps12	1.11115	3.61967e-25	0.889908	0.779279	5.29328e-23
Plcb2	5.26699	5.47795e-25	0.605505	0.66967	7.90674e-23
Tbc1d10c	4.17168	1.20198e-24	0.798165	0.42042	1.71267e-22
Arhgef6	4.13167	1.93546e-24	0.853211	0.852853	2.72288e-22
Neurl3	3.3039	3.63516e-24	0.302752	0.00900901	5.05015e-22
Ptprcap	6.12466	3.72206e-24	0.53211	0.0165165	5.10703e-22
Stk26	4.07373	5.81104e-24	0.0550459	0.307808	7.87609e-22
Pycard	3.7575	9.53406e-24	0.431193	0.207207	1.27665e-21
Mctp1	5.6548	1.30104e-23	0.568807	0.617117	1.7214e-21
Tkt	0.988547	3.99199e-23	0.788991	0.72973	5.04171e-21
Prtn3	6.87093	8.33356e-23	1	1	1.0291e-20
Rab27a	2.09093	1.34685e-22	0.816514	0.780781	1.64494e-20
Acap1	3.98048	1.43236e-22	0.93578	0.792793	1.73035e-20
Gm7901	2.95498	2.35649e-22	0.59633	0.312312	2.78618e-20
Rpl14	0.719946	2.42149e-22	0.761468	0.65015	2.83288e-20
Syngr2	1.67096	3.94638e-22	0.724771	0.704204	4.55235e-20
Gm9025	4.10938	6.95533e-22	1	0.983483	7.80824e-20
Rps15	0.591991	1.58168e-21	0.366972	0.442943	1.74048e-19
Stk4	1.7163	1.66462e-21	0.256881	0.226727	1.81379e-19
Pik3cg	2.15257	2.02813e-21	0.678899	0.596096	2.18841e-19
Rps8	0.879965	2.13893e-21	0.93578	0.923423	2.28577e-19
Rps20	0.551549	2.27578e-21	0.908257	0.935435	2.40886e-19
Dock8	2.66697	2.48643e-21	0.779817	0.708709	2.60699e-19
Abca2	3.20087	2.51964e-21	0.862385	0.463964	2.61713e-19
Cytip	8.49792	2.88968e-21	0.53211	0.433934	2.97369e-19
Rps18	0.737679	3.2411e-21	0.422018	0.279279	3.30474e-19
Rpl12	0.866152	4.25894e-21	0.0733945	0.342342	4.30308e-19
Scap	1.79329	5.69083e-21	0.981651	0.924925	5.64714e-19
Rplp1	0.811198	8.73664e-21	0.284404	0.156156	8.59284e-19
Myo1f	4.65338	1.09352e-20	0.53211	0.418919	1.06608e-18
Psme1	1.20123	1.16221e-20	0.33945	0.28979	1.1232e-18
Smim3	2.39605	1.3561e-20	0.302752	0.84985	1.29929e-18
Batf	4.11021	1.63419e-20	0.0458716	0.39039	1.55235e-18
Cited2	2.56592	1.79757e-20	0.880734	0.861862	1.69307e-18
Gm11361	0.64775	1.9016e-20	0.724771	0.629129	1.776e-18
Pglyrp2	6.83486	2.9027e-20	0.972477	0.959459	2.68839e-18
Syce2	2.01272	3.41815e-20	0.972477	0.954955	3.13961e-18
Rpl35a	0.660253	3.7408e-20	0.688073	0.648649	3.40781e-18
Rps25	0.76992	3.8549e-20	0.266055	0.0255255	3.4832e-18
Mapkapk3	3.25754	4.8796e-20	0.366972	0.225225	4.37354e-18
Limd2	0.98568	6.06824e-20	0.678899	0.869369	5.35597e-18
Hcls1	2.30055	6.10723e-20	0.495413	0.705706	5.35597e-18
Rpl36	0.960641	6.12028e-20	0.165138	0.744745	5.35597e-18
Bin2	3.76981	6.91148e-20	0.183486	0.435435	6.00111e-18
Aes	1.32145	7.44655e-20	0.862385	0.90991	6.36623e-18
Ccdc12	0.907055	7.44655e-20	0.412844	0.728228	6.36623e-18
Rplp2	0.722704	1.19826e-19	0.623853	0.687688	1.0089e-17
Nrgn	2.80015	1.31521e-19	0.93578	0.902402	1.09904e-17
Hmga1	1.42328	1.32639e-19	0.357798	0.432432	1.10011e-17
Rps21	0.661738	1.52494e-19	0.385321	0.441441	1.23971e-17
Rpl31	0.832156	1.84374e-19	0.87156	0.668168	1.48488e-17
Btk	3.5982	1.91097e-19	0.779817	0.95045	1.52795e-17
Llph	0.982459	2.19109e-19	0.587156	0.834835	1.72708e-17
Rpl21	0.673786	2.19109e-19	0.825688	0.807808	1.72708e-17
Itgb2	4.19254	3.03977e-19	0.87156	0.86036	2.37916e-17
Cercam	2.63532	4.09052e-19	0.247706	0.456456	3.17916e-17
Rfc2	1.17592	4.31854e-19	0.899083	0.189189	3.33307e-17
Lcp2	2.68283	4.40954e-19	0.889908	0.872372	3.37984e-17
Slc2a3	2.17193	5.14449e-19	0	0.421922	3.91616e-17
Yam1	1.06577	5.49863e-19	0.669725	0.615616	4.15727e-17
Hmga1-rs1	1.34863	5.63755e-19	0.633028	0.456456	4.2335e-17
Rps26	0.717184	6.82429e-19	0.614679	0.412913	5.09028e-17
Lars2	0.579068	8.25717e-19	0.605505	0.651652	6.11801e-17
Emid1	2.34623	8.36032e-19	0.844037	0.684685	6.15342e-17
Cmtm7	2.05037	9.38651e-19	0.357798	0.337838	6.86327e-17
Nbeal2	2.43828	9.78238e-19	0.53211	0.483483	7.10597e-17
Sema4b	1.95418	1.00693e-18	0.972477	0.942943	7.26686e-17
Romo1	0.792962	1.23237e-18	0.486239	0.430931	8.8365e-17
Plac8	6.69399	1.28417e-18	1	0.998498	9.14887e-17
Tmem229b	2.33959	1.34917e-18	0.247706	0.524024	9.55072e-17
Gm15753	2.75173	1.5515e-18	0.220183	0.328829	1.09135e-16
Rasal3	5.84383	1.65003e-18	0.899083	0.762763	1.15336e-16
Apoe	2.28667	1.74755e-18	0.715596	0.627628	1.21389e-16
Lst1	4.08088	1.8852e-18	0.522936	0.885886	1.30137e-16
Car2	3.71827	2.24327e-18	0.889908	0.918919	1.52955e-16
Rps24	0.564286	2.44421e-18	0.568807	0.585586	1.6564e-16
Akap13	1.39004	3.05241e-18	0.825688	0.734234	2.05603e-16
Dut	1.14252	3.21172e-18	0.357798	0.024024	2.15031e-16
Fcer1g	3.209	3.41376e-18	0.816514	0.734234	2.27189e-16
Cd52	6.33051	3.6063e-18	0.302752	0.603604	2.38574e-16
Fam111a	1.62254	3.89557e-18	0.981651	0.98048	2.56185e-16
Slc7a8	4.00836	3.99969e-18	0.33945	0.780781	2.61013e-16
Hdgf	0.940458	4.01595e-18	0.834862	0.77027	2.61013e-16
Unc119	2.27198	4.09824e-18	0.302752	0.130631	2.64813e-16
H2afj	1.01295	4.17372e-18	0.238532	0.277778	2.68132e-16
Rassf5	4.75341	6.30505e-18	0.504587	0.0765766	4.00425e-16
AU020206	1.53924	7.98024e-18	0.715596	0.548048	5.03934e-16
Prkcd	2.20213	8.15869e-18	0.623853	0.545045	5.068e-16
Per1	1.81709	8.20803e-18	0.899083	0.843844	5.068e-16
Tspo	2.11294	8.20803e-18	0.963303	0.956456	5.068e-16
Setd8	1.31257	8.20803e-18	0.651376	0.665165	5.068e-16
Bid	1.9953	8.51037e-18	0.862385	0.734234	5.20739e-16
Tespa1	11.542	8.52748e-18	1	0.974474	5.20739e-16
Csk	1.56562	9.00264e-18	0.899083	0.887387	5.46751e-16
Rps15a	0.616422	9.83356e-18	0.889908	0.767267	5.93969e-16
Psmb8	6.63461	1.55124e-17	0.944954	0.93994	9.30608e-16
Mpl	3.61523	1.55743e-17	0.605505	0.959459	9.30608e-16
Crlf3	1.16172	1.69335e-17	0.550459	0.418919	1.00641e-15
P2ry14	4.80546	1.71369e-17	1	0.975976	1.01309e-15
Parvg	4.1894	2.13676e-17	0.889908	0.83033	1.25651e-15
Capg	1.68281	3.36167e-17	0.825688	0.792793	1.9664e-15
Lyz2	4.37838	3.41514e-17	0.724771	0.668168	1.98722e-15
Map4k1	2.08368	4.44617e-17	1	0.966967	2.57369e-15
Gnb2l1	0.490218	4.71609e-17	0.568807	0.753754	2.71578e-15
Psme2	0.988918	4.84752e-17	0.422018	0.424925	2.77708e-15
Exosc5	1.26473	7.75297e-17	0.0917431	0.522523	4.4188e-15
H2afy	1.33991	8.3491e-17	0.504587	0.474474	4.73428e-15
Rpl38	0.775328	9.34716e-17	0.412844	0.312312	5.27332e-15
Sh3kbp1	1.39244	1.08981e-16	0.311927	0.636637	6.11726e-15
Il18rap	12.6532	1.17776e-16	0.633028	0.557057	6.57769e-15
Treml2	4.01082	1.18463e-16	1	1	6.58298e-15
Cnpy3	1.31402	1.25312e-16	0.33945	0.114114	6.92895e-15
Rps13	0.720927	1.38853e-16	0.770642	0.942943	7.63967e-15
Ahcy	1.34151	1.43772e-16	0.458716	0.842342	7.87136e-15
Plek	2.31329	1.913e-16	0.862385	0.641141	1.04221e-14
Diap1	1.60317	1.99577e-16	0.899083	0.896396	1.082e-14
Gm11478	0.648641	3.06749e-16	0.678899	0.13964	1.64696e-14
Hk2	1.80742	3.81369e-16	0.862385	0.825826	2.02606e-14
Pabpc4	1.17255	3.82827e-16	0.477064	0.463964	2.02606e-14
Rpl37	0.737771	4.2756e-16	0.761468	0.581081	2.25209e-14
Set	0.696366	4.46692e-16	0.899083	0.824324	2.34176e-14
Gse1	2.10469	6.84464e-16	0.651376	0.545045	3.57142e-14
Rpl10a-ps1	0.703159	7.90122e-16	0.944954	0.903904	4.10347e-14
Rgs18	3.78121	8.48822e-16	0.853211	0.776276	4.38782e-14
Rpl18a	0.679654	8.56859e-16	0.275229	0.417417	4.40886e-14
Ctps2	1.52512	9.0157e-16	0.862385	0.752252	4.61754e-14
Ssbp2	1.3793	1.13399e-15	0.944954	0.926426	5.78125e-14
Rpl7a	0.651663	1.32737e-15	0.59633	0.345345	6.73627e-14
Cd37	4.89113	1.4093e-15	0.880734	0.741742	7.11951e-14
Pstpip1	5.222	1.46574e-15	0.211009	0.291291	7.37117e-14
Rpl41	0.637382	1.67985e-15	0.513761	0.534535	8.40982e-14
Plekhj1	1.07358	1.70829e-15	0.706422	0.746246	8.51386e-14
Rhoh	4.57297	2.00141e-15	0.798165	0.723724	9.93019e-14
Rps27a	0.658517	2.02387e-15	0.394495	0.5	9.99704e-14
Pde3b	2.13191	2.08501e-15	0.944954	0.894895	1.02535e-13
Erdr1	1.40185	2.2293e-15	0.926606	0.911411	1.09147e-13
Atp8a1	1.4292	2.36578e-15	0.825688	0.713213	1.15322e-13
Gm28112	5.60179	2.4101e-15	0.495413	0.343844	1.16969e-13
Rps28	0.823807	2.54801e-15	0.981651	0.944444	1.23124e-13
Dtymk	0.846951	3.86891e-15	0.697248	0.665165	1.86143e-13
Gm4617	0.745578	3.97728e-15	0.972477	0.987988	1.90532e-13
Nfam1	4.26969	4.33657e-15	0.605505	0.56006	2.06852e-13
Maz	0.974384	4.40892e-15	0.990826	0.993994	2.09405e-13
Synrg	1.77067	5.32657e-15	0.880734	0.786787	2.51913e-13
Plagl2	1.26904	5.52541e-15	0.256881	0.348348	2.60209e-13
Rps27	0.587216	6.12185e-15	0.33945	0.288288	2.87081e-13
Gm16580	0.804802	6.94444e-15	0.642202	0.725225	3.22931e-13
Gm13166	1.24289	7.2421e-15	0.926606	0.857357	3.3537e-13
Rpl17	0.586123	8.25746e-15	0.862385	0.776276	3.80802e-13
H3f3a	0.705796	8.84856e-15	0.330275	0.148649	4.06376e-13
Shmt2	1.10444	9.1429e-15	0.862385	0.621622	4.18165e-13
Acp6	1.74981	1.03444e-14	1	0.974474	4.71179e-13
Rps19	0.721756	1.05337e-14	0.440367	0.432432	4.77844e-13
Epb4.1	1.26953	1.07654e-14	0.376147	0.231231	4.86369e-13
Dalrd3	1.40607	1.26934e-14	0.541284	0.84985	5.71151e-13
Plgrkt	1.78363	1.34977e-14	0.87156	0.777778	6.03554e-13
Cad	1.27478	1.35221e-14	0.550459	0.489489	6.03554e-13
S100a11	0.915749	1.66081e-14	0.376147	0.045045	7.38328e-13
Itgb3	2.33915	1.68793e-14	0.137615	0.506006	7.47396e-13
Pfdn6	0.889141	1.70933e-14	0.321101	0.354354	7.53867e-13
Rpl23	0.558145	1.82365e-14	0.623853	0.563063	8.01109e-13
AI662270	4.60903	1.96656e-14	0.972477	0.938438	8.60487e-13
Mapkapk2	1.09617	2.27805e-14	0.981651	0.933934	9.92873e-13
Cd27	4.82855	2.44713e-14	0.963303	0.93994	1.0624e-12
Irak1	1.33807	2.51367e-14	0.66055	0.542042	1.08704e-12
Rpl22l1	0.618768	3.07547e-14	0.889908	0.815315	1.32484e-12
Hook1	2.11675	3.39796e-14	0.59633	0.71021	1.45811e-12
Erap1	1.62284	4.72657e-14	0.788991	0.734234	2.01982e-12
Rpl10a	0.763721	4.74333e-14	0.944954	0.822823	2.01982e-12
Rgs14	4.08519	4.93154e-14	0.605505	0.423423	2.09195e-12
Runx3	12.971	5.62013e-14	0.697248	0.231231	2.37499e-12
Mast3	1.82773	5.82192e-14	0.275229	0.237237	2.45094e-12
1810014B01Rik	1.76324	5.98847e-14	0.788991	0.728228	2.51154e-12
Tma7-ps	0.868827	6.21419e-14	0.458716	0.384384	2.59641e-12
Arid1a	0.898235	7.11569e-14	0.376147	0.418919	2.96194e-12
Ccdc88b	3.93995	8.1884e-14	0.981651	0.978979	3.39574e-12
Itgal	4.6822	8.23158e-14	0.495413	0.602102	3.40096e-12
Cuta	0.800233	8.73683e-14	0.376147	0.388889	3.59634e-12
Atp6v0e	0.905619	8.96931e-14	0.972477	0.256757	3.67841e-12
Abr	1.47145	9.55237e-14	0.376147	0.159159	3.90312e-12
Sirpa	1.80478	1.04974e-13	0.93578	0.0315315	4.25797e-12
Rnaseh2c	0.952047	1.13349e-13	0.93578	0.888889	4.58096e-12
Satb1	2.96269	1.17166e-13	0.66055	0.417417	4.71804e-12
Madd	1.72648	1.52072e-13	0.33945	0	6.10155e-12
Cwc22	0.669849	1.55539e-13	0.669725	0.638138	6.21822e-12
Gas5	0.607373	1.62146e-13	0.688073	0.424925	6.45909e-12
Rps9	0.461465	1.63273e-13	0.825688	0.657658	6.48078e-12
Tbl1xr1	1.26767	1.74981e-13	0.779817	0.587087	6.89624e-12
Mbp	2.76618	1.78961e-13	0.788991	0.696697	7.02816e-12
Gm26532	2.27665	1.99542e-13	0.183486	0.312312	7.80885e-12
Tnfrsf13b	3.81833	2.12329e-13	0.46789	0.945946	8.2801e-12
Ybx3	0.99272	2.23983e-13	0.275229	0.253754	8.70401e-12
Rpl36-ps3	0.596227	2.47924e-13	0.944954	0.189189	9.6008e-12
Hacd4	2.08587	2.54839e-13	0.46789	0.846847	9.8343e-12
Ucp2	1.31989	2.9336e-13	0.449541	0.45045	1.12817e-11
Fcho1	5.03473	2.95379e-13	0.59633	0.402402	1.13201e-11
Sirt3	2.05804	3.56566e-13	0.779817	0.707207	1.36181e-11
Smim4	1.40869	3.73394e-13	0.651376	0.564565	1.4212e-11
Arhgap15	6.31641	4.05255e-13	0.642202	0.551051	1.5372e-11
Rps11	0.372418	4.30156e-13	0.87156	0.779279	1.62611e-11
Hspd1	0.870113	4.31624e-13	0.59633	0.66967	1.62612e-11
Polr2f	0.692996	4.83726e-13	0.311927	0.3003	1.81626e-11
Rilpl2	1.7656	5.09013e-13	0.853211	0.833333	1.90477e-11
Lrwd1	1.31487	5.68334e-13	0.807339	0.74024	2.11962e-11
Rps10	0.660912	5.76089e-13	0.633028	0.605105	2.14135e-11
Bsn	4.19069	6.29087e-13	0.678899	0.623123	2.33056e-11
Cox4i2	3.68422	6.37655e-13	0.486239	0.441441	2.35445e-11
Rps16	0.671186	6.64051e-13	0.724771	0.641141	2.4438e-11
Slc7a5	1.81254	7.88718e-13	0.559633	0.8003	2.89301e-11
Cdkn1a	2.83361	8.12986e-13	0.889908	0.863363	2.97221e-11
Cyba	0.921419	8.35172e-13	0.990826	0.965465	3.04331e-11
Dennd4a	1.80141	8.97784e-13	0.449541	0.675676	3.26077e-11
Arrdc1	1.50663	1.00127e-12	0.853211	0.791291	3.62479e-11
Mthfd1l	1.33106	1.05643e-12	0.587156	0.424925	3.81206e-11
Nsmaf	1.29615	1.09241e-12	0.238532	0.268769	3.92913e-11
Pnpla7	2.25469	1.09975e-12	0.697248	0.690691	3.94277e-11
Mogs	1.50217	1.13337e-12	0.889908	0.915916	4.03728e-11
Gm10073	1.00795	1.13337e-12	0.577982	0.465465	4.03728e-11
Zmiz2	1.10918	1.14864e-12	0.853211	0.815315	4.07859e-11
Ppan	1.01491	1.27401e-12	0.981651	0.831832	4.50933e-11
PISD	1.65723	1.3825e-12	0.972477	0.960961	4.8778e-11
Supt4a	0.829722	1.39639e-12	0.53211	0.354354	4.91122e-11
Evi2a	3.66503	1.44851e-12	0.357798	0.312312	5.07846e-11
Ncl	0.718384	1.51509e-12	0.706422	0.75976	5.29518e-11
BC035044	5.93309	1.65188e-12	0.495413	0.815315	5.73719e-11
Psen2	1.80398	1.69073e-12	0.963303	0.96997	5.85384e-11
Gm13611	0.931496	1.702e-12	0.605505	0.536036	5.87454e-11
Sms	0.958726	1.78294e-12	0.688073	0.597598	6.13486e-11
Pfas	0.969602	2.0491e-12	0.788991	0.671171	7.02891e-11
Pdcd6	0.837609	2.50633e-12	0.733945	0.566066	8.57088e-11
Gm14165	0.550122	2.55637e-12	0.733945	0.687688	8.7152e-11
Gm2000	0.529409	2.8124e-12	0.87156	0.767267	9.55872e-11
Fam96a	0.754316	2.94968e-12	0.66055	0.626126	9.96435e-11
Rpl14-ps1	0.543191	2.974e-12	0.917431	0.807808	9.98582e-11
Ssr4	0.705848	2.974e-12	0.862385	0.83033	9.98582e-11
Gna15	3.2167	3.30327e-12	0.477064	0.445946	1.1058e-10
Jund	1.33416	3.63238e-12	0.321101	0.045045	1.21232e-10
Nrros	1.18993	3.79635e-12	0.807339	0.837838	1.26325e-10
Rpl36-ps2	0.997803	3.96757e-12	0.605505	0.0570571	1.31237e-10
H2-T23	2.00976	4.23524e-12	0.926606	0.887387	1.39675e-10
Ltb	3.33896	4.49854e-12	0.899083	0.894895	1.4792e-10
Hspe1	0.760491	4.98426e-12	0.568807	0.741742	1.63407e-10
Efhd2	1.20366	5.30171e-12	0.385321	0.684685	1.73304e-10
BC037034	1.84692	5.33626e-12	0.53211	0.524024	1.73921e-10
Srrm2	0.575857	6.29569e-12	0.761468	0.795796	2.04592e-10
Ctse	5.70088	6.37772e-12	0.972477	0.930931	2.06653e-10
Pou2f2	3.35005	6.6516e-12	0.669725	0.585586	2.14901e-10
Matk	4.40755	6.72729e-12	0.862385	0.866366	2.16716e-10
Slc22a3	10.8172	7.14159e-12	0.844037	0.843844	2.29398e-10
Atp11b	1.1313	7.59309e-12	0.779817	0.735736	2.43198e-10
Senp6	1.06462	7.86715e-12	0.394495	0.250751	2.51252e-10
Nolc1	0.902019	8.47188e-12	0.366972	0.310811	2.69789e-10
Rps29	0.805886	9.12207e-12	0.779817	0.791291	2.89665e-10
Rnase6	7.81034	1.00119e-11	0.917431	0.794294	3.16115e-10
Snrpd2	0.644901	1.0305e-11	0.449541	0.340841	3.24446e-10
Smim20	1.39875	1.08468e-11	0.330275	0.315315	3.40542e-10
Znrf2	1.59147	1.1146e-11	0.688073	0.512012	3.48947e-10
Rps5	0.419149	1.17875e-11	0.862385	0.815315	3.67994e-10
Prkca	1.47415	1.24452e-11	0.697248	0.548048	3.87441e-10
Rpl13	0.698508	1.39146e-11	0.926606	0.927928	4.30773e-10
Bcap29	1.42079	1.45026e-11	0.715596	0.780781	4.47728e-10
Rpl22	0.468425	1.53084e-11	0.697248	0.539039	4.71294e-10
Slc1a5	1.17565	1.56527e-11	0.889908	0.840841	4.80565e-10
H6pd	1.64847	1.71077e-11	0.715596	0.707207	5.23787e-10
Ramp1	6.24686	1.76588e-11	0.743119	0.56006	5.39174e-10
Rps23	0.660059	1.8285e-11	0.642202	0.72973	5.56766e-10
Rpl11	0.621218	1.88136e-11	0.752294	0.112613	5.69738e-10
Sf3b6	0.620598	2.14845e-11	0.33945	0.938438	6.48855e-10
Nop58	0.830397	2.24547e-11	0.311927	0.222222	6.76319e-10
Prdx5	0.841604	2.57107e-11	0.0275229	0.333333	7.72295e-10
Uchl5	0.871182	2.66153e-11	0.678899	0.581081	7.97311e-10
Rps4x	0.483342	2.7207e-11	0.954128	0.90991	8.12847e-10
Nubp2	1.0944	2.76376e-11	0.981651	0.960961	8.23497e-10
RP23-235E15.1	0.525035	2.84295e-11	0.504587	0.486486	8.44826e-10
Relt	2.02628	2.87885e-11	0.862385	0.804805	8.53214e-10
Lyar	0.98177	3.00804e-11	0.899083	0.906907	8.89131e-10
Gnl3	0.896788	3.07474e-11	0.321101	0.381381	9.06438e-10
Zfp706	0.527238	3.19248e-11	0.963303	0.897898	9.38657e-10
Rp9	0.951867	3.30427e-11	0.87156	0.657658	9.68963e-10
Arhgef39	1.74238	3.7382e-11	0.889908	0.926426	1.09332e-09
Cks2	0.975503	3.78513e-11	0.715596	0.328829	1.10414e-09
Ppm1g	0.775062	3.80288e-11	0.550459	0.594595	1.10525e-09
Fcor	2.72808	3.80881e-11	0.293578	0.537538	1.10525e-09
Pnpo	1.71652	3.83264e-11	0.853211	0.795796	1.10811e-09
Hmgn2	0.684901	3.83862e-11	0.981651	0.914414	1.10811e-09
Pdcd4	0.883453	3.96014e-11	1	0.989489	1.14023e-09
Akr1b10	1.75643	4.07273e-11	0.917431	0.926426	1.16962e-09
Ddx21	0.979629	4.61217e-11	0.743119	0.786787	1.32113e-09
Gm10076	0.639273	4.74286e-11	0.880734	0.651652	1.35507e-09
Zfp385a	1.25239	4.90751e-11	1	0.989489	1.39494e-09
Mrpl33	0.745568	4.93804e-11	0.899083	0.867868	1.40004e-09
Hnrnpd	0.789812	5.03076e-11	0.853211	0.771772	1.42269e-09
Rpl35	0.684806	5.41895e-11	0.266055	0.0945946	1.52858e-09
Gm14303	0.50704	5.52049e-11	0.917431	0.95045	1.55328e-09
Lppr3	2.22234	5.8364e-11	0.311927	0.31982	1.6339e-09
Nfkbid	3.24468	5.90896e-11	0.614679	0.472973	1.65006e-09
Gm13225	2.23946	6.09426e-11	0.743119	0.252252	1.69754e-09
Chd4	0.605691	6.26589e-11	0.238532	0.286787	1.74098e-09
Foxo3	1.18168	7.10943e-11	0.972477	0.951952	1.97043e-09
Heatr1	1.24293	7.19745e-11	0.853211	0.825826	1.98986e-09
Taf10	0.908003	7.4909e-11	0.853211	0.836336	2.06585e-09
Ncf1	4.12655	7.64199e-11	0.59633	0.647147	2.1023e-09
Tomm5	0.785131	8.08849e-11	0.284404	0.252252	2.21964e-09
Akna	2.02802	8.28939e-11	0.559633	0.546547	2.26917e-09
Lin28b	1.43493	9.61596e-11	0.908257	0.974474	2.61941e-09
Pak1	2.01727	9.71935e-11	0.376147	0.027027	2.6411e-09
Man2a2	1.31861	9.89911e-11	0.486239	0.475976	2.68338e-09
Nap1l1	0.529334	1.08478e-10	0.899083	0.861862	2.9334e-09
Gm11942	0.516523	1.09141e-10	0.119266	0.369369	2.94416e-09
Ybx1	0.531117	1.11834e-10	0.715596	0.65015	3.00949e-09
Rpl19-ps11	0.641626	1.1286e-10	0.633028	0.629129	3.02977e-09
Rpl31-ps8	0.494781	1.15291e-10	0.87156	0.83033	3.08757e-09
Gpr65	4.20379	1.15995e-10	0.807339	0.897898	3.09895e-09
Rpl5	0.630654	1.36254e-10	0.908257	0.887387	3.63149e-09
Cdv3	0.718012	1.56612e-10	0.743119	0.594595	4.16407e-09
Srgap3	3.09987	1.62884e-10	0.908257	0.956456	4.32052e-09
Npm1	0.559604	1.76175e-10	0.697248	0.671171	4.66193e-09
1600014C10Rik	1.91552	1.9254e-10	0.87156	0.876877	5.07847e-09
Hes6	1.27549	1.9283e-10	0.87156	0.938438	5.07847e-09
Nmral1	1.18065	1.98716e-10	0.614679	0.405405	5.22112e-09
Rpl9	0.446956	2.26769e-10	0.449541	0.423423	5.94413e-09
Gm12346	0.927031	2.30882e-10	0.651376	0.576577	6.03771e-09
Lgals1	1.44555	2.33315e-10	0.504587	0.605105	6.08701e-09
Slc25a45	1.47147	2.39329e-10	0.495413	0.159159	6.22927e-09
Hirip3	1.4203	2.58291e-10	0.87156	0.914414	6.70713e-09
Mrps36	0.961545	2.70527e-10	0.559633	0.397898	7.00847e-09
Dnmt3a	0.841948	2.76236e-10	0.963303	0.921922	7.13974e-09
Mapk14	0.942337	3.01169e-10	0.119266	0.25976	7.76611e-09
Rps13-ps1	1.06435	3.22494e-10	0.807339	0.803303	8.29676e-09
Rpl37rt	0.488979	3.2635e-10	0.834862	0.77027	8.37657e-09
Glipr1	5.18327	3.46317e-10	1	0.998498	8.86858e-09
Tecr	0.55951	3.60998e-10	0.990826	0.918919	9.22329e-09
Emc6	0.76635	3.75729e-10	0.908257	0.848348	9.55573e-09
Zeb2	1.02896	3.75729e-10	0.889908	0.816817	9.55573e-09
Haghl	1.49049	3.98638e-10	0.761468	0.756757	1.01152e-08
H2-K1	0.966661	4.01596e-10	0.889908	0.863363	1.01671e-08
1190007I07Rik	1.43644	4.06373e-10	0.752294	0.752252	1.02646e-08
Gm8692	0.612125	4.57973e-10	0.522936	0.674174	1.15417e-08
B4galnt1	5.12294	4.6136e-10	0.669725	0.804805	1.16008e-08
Rnf130	1.03682	5.15949e-10	0.559633	0.435435	1.29441e-08
Camk2a	3.87896	5.29774e-10	0.614679	0.641141	1.3261e-08
C920009B18Rik	3.21731	5.4396e-10	0.853211	0.588589	1.35855e-08
Rpl34	0.547044	5.68431e-10	0.66055	0.647147	1.41332e-08
Cacnb2	3.45113	5.83626e-10	0.605505	0.432432	1.44786e-08
Gm10132	0.405419	5.92238e-10	0.669725	0.506006	1.46595e-08
Ndufv3	0.691552	6.02736e-10	0.376147	0.378378	1.48862e-08
Gm10736	0.596412	6.29782e-10	0.587156	0.585586	1.55197e-08
Art4	3.05094	6.50365e-10	0.541284	0.474474	1.59915e-08
Adipor2	1.04034	6.65746e-10	0.642202	0.894895	1.63335e-08
Gm15564	0.405066	6.79494e-10	0.568807	0.463964	1.66341e-08
Cmc2	0.994243	6.8547e-10	0.302752	0.481982	1.67436e-08
Kcnab2	4.36389	7.28766e-10	0.550459	0.322823	1.77621e-08
Lyl1	0.949631	8.52715e-10	0.715596	0.54955	2.07376e-08
Dusp2	1.38993	9.2485e-10	0.944954	0.746246	2.24428e-08
Gm7808	0.766412	9.35629e-10	0.889908	0.872372	2.26549e-08
Pim1	2.3881	9.94261e-10	0.724771	0.726727	2.40222e-08
Gm9843	0.294435	1.10321e-09	0.908257	0.786787	2.65967e-08
Uqcr11	0.489281	1.10959e-09	0.40367	0.385886	2.66927e-08
Ap1g2	1.64623	1.11601e-09	0.577982	0.533033	2.677e-08
Tfap4	1.39756	1.11762e-09	0.59633	0.552553	2.677e-08
Irf2bp2	1.12446	1.13222e-09	0.256881	0.187688	2.70612e-08
Slc16a6	2.0885	1.14535e-09	0.330275	0.228228	2.73163e-08
Zfp36	1.8217	1.15363e-09	0.908257	0.911411	2.74549e-08
Park7	0.478202	1.17205e-09	0.577982	0.54955	2.78337e-08
Map3k5	2.84643	1.19592e-09	0.926606	0.857357	2.83399e-08
Inpp5b	1.15811	1.2273e-09	0.513761	0.402402	2.90216e-08
Il12rb2	3.78476	1.23972e-09	0.504587	0.558559	2.92331e-08
Ank	2.15076	1.2415e-09	0.293578	0.0810811	2.92331e-08
Fasn	0.913919	1.30367e-09	0.761468	0.711712	3.06321e-08
Timm8a1	1.05311	1.31306e-09	0.990826	0.998498	3.07878e-08
Psenen	0.712967	1.32633e-09	0.798165	0.396396	3.10333e-08
Tagap	4.56617	1.35714e-09	0.752294	0.792793	3.16875e-08
D8Ertd738e	0.535899	1.40064e-09	0.853211	0.75976	3.26347e-08
Rps17	0.549853	1.53947e-09	0.458716	0.463964	3.57944e-08
Rpl23a-ps3	0.497435	1.54388e-09	0.954128	0.861862	3.5822e-08
Sfi1	1.50906	1.65822e-09	0.93578	0.962462	3.83148e-08
Cdk9	0.927619	1.67248e-09	0.87156	0.663664	3.85642e-08
Gm15501	0.529233	1.69652e-09	0.431193	0.375375	3.90375e-08
Slco4a1	5.82894	1.82704e-09	0.715596	0.764264	4.19539e-08
Pfdn2	0.588136	1.86913e-09	0.513761	0.0225225	4.2832e-08
Hnrnpa3	0.533359	1.90132e-09	0.944954	0.921922	4.34799e-08
Tab2	0.819566	1.90945e-09	1	0.998498	4.35762e-08
Etfb	0.609997	2.01829e-09	0.926606	0.591592	4.59656e-08
Rpl36a-ps1	1.12585	2.02403e-09	0.504587	0.531532	4.60021e-08
Khsrp	0.83974	2.1061e-09	0.559633	0.672673	4.77697e-08
Ptpn22	4.10111	2.1575e-09	0.963303	0.842342	4.88359e-08
Sept6	1.27161	2.21639e-09	0.550459	0.276276	5.0067e-08
Eya2	4.50645	2.40602e-09	0.431193	0.876877	5.42404e-08
Gm5637	0.986387	2.42309e-09	0.917431	0.90991	5.45146e-08
Noc2l	1.02034	2.45411e-09	0.743119	0.486486	5.5101e-08
Gm38247	1.31268	2.46106e-09	0.761468	0.698198	5.51455e-08
Mboat7	1.22638	2.47851e-09	0.788991	0.875375	5.54248e-08
Lactb	1.37505	2.57483e-09	0.706422	0.785285	5.73951e-08
Cd63	1.14422	2.58211e-09	0.614679	0.572072	5.73951e-08
Snx20	3.45864	2.6635e-09	0.944954	0.953453	5.90862e-08
Rsl24d1	0.763426	2.81002e-09	0.93578	0.876877	6.22123e-08
Cebpz	0.73408	3.04034e-09	0.908257	0.779279	6.71776e-08
Cox8a	0.416189	3.06608e-09	0.165138	0.276276	6.7612e-08
Atxn7l1	1.26537	3.1182e-09	0.0275229	0.342342	6.86252e-08
Dpm3	0.931005	3.4689e-09	0.623853	0.608108	7.61487e-08
Timm8b	0.626743	3.47376e-09	0.0366972	0.27027	7.61487e-08
A230050P20Rik	1.42159	3.55245e-09	0.816514	0.851351	7.77204e-08
Rps3a1	0.356331	3.59747e-09	0.495413	0.433934	7.85507e-08
Prpf8	0.593874	3.74112e-09	0.541284	0.393393	8.15271e-08
Eif3j1	0.717314	3.76209e-09	0.614679	0.600601	8.18236e-08
Psmb9	4.38798	3.80438e-09	0.972477	0.96997	8.25817e-08
Gm16238	0.962272	3.82569e-09	0.93578	0.166667	8.28826e-08
Lsm7	0.583428	4.00605e-09	0.981651	0.947447	8.64529e-08
Dhrs11	1.68549	4.14816e-09	0.761468	0.648649	8.93463e-08
Ebi3	4.28281	4.18299e-09	1	0.954955	8.97487e-08
Rbm27	0.731055	4.18299e-09	0.311927	0.402402	8.97487e-08
Cln6	1.22064	4.32519e-09	0.807339	0.641141	9.26207e-08
Dnajc2	0.72112	4.37362e-09	0.541284	0.554054	9.34777e-08
Stap1	7.2043	4.76731e-09	0.761468	0.648649	1.01697e-07
Srm	0.878912	4.80052e-09	0.926606	0.848348	1.02209e-07
Zbtb16	6.72433	4.87438e-09	0.211009	0.28979	1.03583e-07
Rab38	4.37408	4.99763e-09	0.798165	0.704204	1.05999e-07
Gm7363	1.09886	5.05338e-09	0.807339	0.791291	1.06978e-07
Klk8	1.06344	5.08148e-09	0.770642	0.336336	1.07368e-07
Tmem173	1.31157	5.30447e-09	0.66055	0.981982	1.11867e-07
Stra13	0.67282	5.34131e-09	0.908257	0.881381	1.12431e-07
Gm9385	0.881244	5.35612e-09	0.908257	0.903904	1.12529e-07
4933404O12Rik	1.37928	5.58309e-09	0.394495	0.337838	1.16856e-07
Rpsa-ps10	1.11208	5.98233e-09	0.577982	0.690691	1.24977e-07
Unc93b1	2.14597	6.2609e-09	0.926606	0.942943	1.30551e-07
Nadk2	0.91534	6.35653e-09	0.954128	0.948949	1.32232e-07
M6pr	0.78091	6.3653e-09	0.422018	0.012012	1.32232e-07
Psme3	0.879059	6.58825e-09	0.642202	0.495495	1.36608e-07
Trim28	0.549544	6.65202e-09	0.550459	0.426426	1.37673e-07
Rnaset2a	0.62261	6.67954e-09	0.59633	0.492492	1.37986e-07
H2afz	0.74264	6.7164e-09	0.651376	0.630631	1.3849e-07
Dtl	0.970609	6.76275e-09	0.605505	0.36036	1.3893e-07
B2m	0.639439	6.98002e-09	0.880734	0.876877	1.43129e-07
Slc35c2	1.22949	7.20407e-09	0.972477	0.936937	1.47451e-07
Pan3	0.798077	7.31368e-09	0.256881	0	1.49145e-07
Siva1	0.852137	7.34385e-09	0.93578	0.280781	1.49486e-07
Polr2j	0.511388	7.60005e-09	0.33945	0.686186	1.54419e-07
Ehbp1l1	1.07723	7.68386e-09	0.256881	0.484985	1.55836e-07
Fig4	1.18845	7.70495e-09	0.458716	0.307808	1.5598e-07
Sp140	1.84388	8.3189e-09	0.917431	0.887387	1.67797e-07
Uhrf1	0.954516	8.90707e-09	0.651376	0.415916	1.79335e-07
Tomm20	0.600082	8.93142e-09	0.981651	0.957958	1.79501e-07
Gm10039	0.530587	8.98031e-09	0.981651	0.971471	1.80157e-07
Ugcg	1.10491	9.66637e-09	0.770642	0.647147	1.93571e-07
Sfrp2	3.2068	9.93318e-09	0.33945	0.0045045	1.98556e-07
Gm8203	0.64971	1.06898e-08	0.40367	0.117117	2.13297e-07
Xrcc6	0.963551	1.10738e-08	0.311927	0.466967	2.20563e-07
Bex4	1.15776	1.13167e-08	0.972477	0.983483	2.24999e-07
Slc18a2	1.36866	1.13783e-08	0.798165	0.782282	2.25416e-07
Psip1	0.773569	1.13783e-08	0.880734	0.873874	2.25416e-07
Tfrc	1.23844	1.16277e-08	0.495413	0.570571	2.29947e-07
Ncf4	4.40041	1.21098e-08	0.550459	0.744745	2.39055e-07
Acadm	0.903229	1.21755e-08	0.733945	0.816817	2.39926e-07
Samhd1	1.01107	1.2225e-08	0.697248	0.816817	2.40476e-07
Rbl2	2.27214	1.22581e-08	0.880734	0.876877	2.40701e-07
Acin1	0.721043	1.24756e-08	0.963303	0.93994	2.44539e-07
Mrpl34	0.605095	1.29567e-08	0.972477	0.888889	2.53522e-07
Sec61b	0.504275	1.30445e-08	0.550459	0.828829	2.54792e-07
Gm23935	0.584183	1.42974e-08	0.513761	0.548048	2.78774e-07
Gpd2	1.05457	1.43552e-08	0.697248	0.569069	2.79412e-07
Gm29257	1.16028	1.44522e-08	0.990826	0.948949	2.80808e-07
Usf2	0.79415	1.58574e-08	0.752294	0.72973	3.06502e-07
Chchd4	1.06158	1.58574e-08	0.550459	0.606607	3.06502e-07
Rpl6	0.513949	1.63326e-08	0.440367	0.0345345	3.1514e-07
Tfam	0.871796	1.64646e-08	0.926606	0.791291	3.17137e-07
Deptor	2.26984	1.67767e-08	0.807339	0.791291	3.22588e-07
Rps8-ps1	1.0682	1.70031e-08	0.880734	0.915916	3.26377e-07
Susd3	4.02469	1.72325e-08	0.697248	0.753754	3.3021e-07
Rbfa	0.947613	1.73715e-08	0.587156	0.408408	3.32301e-07
Cd244	11.5996	1.76529e-08	0.110092	0.394895	3.36526e-07
Aebp2	0.994425	1.84251e-08	1	1	3.50645e-07
Gm4737	0.954296	1.86731e-08	0.155963	0.258258	3.54757e-07
Acaca	1.21364	1.87732e-08	0.302752	0.298799	3.5605e-07
Helb	2.01013	1.96191e-08	0.697248	0.486486	3.71322e-07
Gria3	3.72572	1.96453e-08	0.807339	0.732733	3.71322e-07
Pet100	0.661952	1.99092e-08	0.256881	0.208709	3.75672e-07
Serbp1	0.379066	2.0888e-08	0.862385	0.870871	3.93473e-07
Bop1	0.926522	2.12245e-08	0.302752	0.154655	3.99136e-07
Gm7331	0.838407	2.13379e-08	0.614679	0.486486	4.0059e-07
Abca7	1.7395	2.15951e-08	0.669725	0.765766	4.04734e-07
Cela1	2.53991	2.21479e-08	0.899083	0.198198	4.14397e-07
Neat1	2.06241	2.33571e-08	0.788991	0.582583	4.36287e-07
Adgrg5	5.6636	2.44351e-08	0.981651	0.984985	4.55656e-07
Ddx18	0.714508	2.52918e-08	0.110092	0.408408	4.70055e-07
Igsf8	1.29337	2.57651e-08	0.963303	0.681682	4.78053e-07
Rpl18-ps1	0.806659	2.62471e-08	0.614679	0.525526	4.86183e-07
Nol8	0.936723	2.68085e-08	0.990826	0.992492	4.95757e-07
Fgfr1op2	0.78165	2.69864e-08	0.990826	0.95045	4.98217e-07
Rpl19-ps1	1.02541	2.85638e-08	0.917431	0.825826	5.26465e-07
Usp1	0.892721	3.01113e-08	0.422018	0.578078	5.54068e-07
Gm10180	0.739199	3.19495e-08	0.587156	0.576577	5.8692e-07
Gm13268	1.11677	3.31913e-08	0.899083	0.836336	6.08725e-07
Nucks1	0.671583	3.66718e-08	0.807339	0.722222	6.71451e-07
Mthfd1	0.944154	3.74975e-08	0.899083	0.90991	6.8544e-07
Gm15710	0.97896	4.05053e-08	0.944954	0.915916	7.39205e-07
Hist1h1c	1.42024	4.24541e-08	0.477064	0.563063	7.735e-07
Pik3ap1	4.4207	4.41473e-08	0.844037	0.660661	8.03033e-07
Ahsa1	0.551506	4.4378e-08	0.798165	0.755255	8.0591e-07
N4bp2l1	2.40897	4.53123e-08	0.559633	0.456456	8.21535e-07
Fnbp1	0.82725	4.56082e-08	0.917431	0.836336	8.25552e-07
Rps27l	0.427223	4.57866e-08	0.247706	0.906907	8.27434e-07
Psme2b	1.11704	4.79188e-08	0.899083	0.782282	8.64561e-07
Tox	1.77245	4.8106e-08	0.330275	0.701201	8.66531e-07
Fam132a	1.39098	4.82938e-08	0.807339	0.941441	8.68508e-07
Psat1	0.88311	4.9372e-08	0.825688	0.798799	8.86463e-07
Naf1	1.18232	4.97581e-08	0.779817	0.828829	8.91954e-07
Gart	0.820854	5.03427e-08	0.220183	0.31982	9.0098e-07
Rpl26	0.387879	5.14652e-08	0.944954	0.852853	9.19588e-07
Tcf20	0.77915	5.24077e-08	0.623853	0.525526	9.34927e-07
Gm15466	1.37744	5.25438e-08	0.917431	0.86036	9.35852e-07
Ptrh2	0.822341	5.28168e-08	0.917431	0.861862	9.3921e-07
RP23-110C17.2	0.826818	5.3367e-08	0.486239	0.540541	9.47478e-07
Ncor1	0.697981	5.5624e-08	0.247706	0.309309	9.85974e-07
Gm7676	3.14114	5.85e-08	0.972477	0.956456	1.03499e-06
Gm15500	0.353336	5.85756e-08	0.889908	0.921922	1.03499e-06
Irf5	3.65625	5.8879e-08	0.87156	0.797297	1.0387e-06
Parp10	1.8349	5.94136e-08	0.605505	0.563063	1.04481e-06
Gm20900	0.900191	5.94136e-08	0.779817	0.57958	1.04481e-06
Plekha2	3.40621	6.35345e-08	0.990826	0.971471	1.11552e-06
Sla2	3.77942	6.37805e-08	0.899083	0.791291	1.11807e-06
Coro7	1.00332	6.46072e-08	0.899083	0.912913	1.13078e-06
Bscl2	1.21722	6.57821e-08	0.908257	0.831832	1.14953e-06
Rpl18a-ps1	0.398226	6.61216e-08	1	0.996997	1.15365e-06
Ubtf	0.667647	6.68056e-08	0.53211	0.668168	1.16194e-06
Itgam	5.27351	6.69777e-08	0.807339	0.651652	1.16311e-06
Ruvbl2	0.693117	6.73231e-08	0.944954	0.971471	1.16728e-06
Dennd4b	1.73579	6.88106e-08	0.908257	0.96997	1.19122e-06
Fam195a	1.31064	7.08738e-08	0.623853	0.457958	1.22503e-06
Alyref	0.659467	7.12387e-08	0.963303	0.725225	1.22942e-06
Gm4799	1.13618	7.32783e-08	0.321101	0.411411	1.26266e-06
Rps27rt	0.373468	7.73303e-08	0.66055	0.672673	1.33042e-06
Agps	0.975438	7.79266e-08	0.981651	0.942943	1.33654e-06
Gm12943	1.12815	7.79266e-08	0.376147	0.132132	1.33654e-06
Tagln2	0.642251	7.93353e-08	0.926606	0.944444	1.3586e-06
Ddx10	0.782105	8.07686e-08	0.93578	0.837838	1.38102e-06
Tcirg1	0.876986	8.11827e-08	0.330275	0.201201	1.38597e-06
Wdr46	0.809155	8.30718e-08	0.66055	0.340841	1.41604e-06
Aup1	0.67525	8.58758e-08	0.981651	0.974474	1.4616e-06
Cd63-ps	1.22373	8.70895e-08	0.311927	0.159159	1.47999e-06
Hscb	0.87178	8.74234e-08	0.972477	0.983483	1.4834e-06
Rpl28-ps1	0.450424	8.82073e-08	0.247706	0.345345	1.49441e-06
Fbxl6	0.933526	8.991e-08	0.0825688	0.297297	1.52094e-06
Gm13226	1.10156	9.03694e-08	0.733945	0.671171	1.52639e-06
Mrps26	0.78238	9.08311e-08	0.743119	0.71021	1.53186e-06
Samsn1	1.44769	9.46077e-08	0.697248	0.53003	1.59314e-06
Il12a	5.77382	1.04726e-07	0.0825688	0.295796	1.7582e-06
Rpl28-ps3	1.11768	1.05526e-07	0.93578	0.911411	1.76895e-06
Idh3g	0.556894	1.08372e-07	0.862385	0.806306	1.81392e-06
Snrnp25	0.907823	1.08922e-07	0.926606	0.882883	1.8204e-06
Srrm1	0.387383	1.09337e-07	0.93578	0.912913	1.82458e-06
Mtx1	0.798282	1.13281e-07	0.779817	0.605105	1.88756e-06
Rps4x-ps	0.785512	1.15596e-07	0.770642	0.597598	1.92326e-06
Gm11560	0.810318	1.2251e-07	0.825688	0.632132	2.02616e-06
Fgl2	5.24559	1.24065e-07	0.366972	0.366366	2.04883e-06
Zfp91	0.919006	1.24535e-07	0.816514	0.711712	2.05354e-06
Uba7	1.92189	1.25165e-07	0.330275	0.328829	2.06087e-06
Gm8129	0.586445	1.25481e-07	0.853211	0.884384	2.06301e-06
Rpl39-ps	0.641793	1.28198e-07	0.422018	0.40991	2.10458e-06
Fuca2	1.30445	1.47208e-07	0.697248	0.84985	2.41308e-06
mt-Atp6	0.795807	1.54001e-07	0.93578	0.897898	2.52072e-06
Gapdh	0.769774	1.57117e-07	0.688073	0.711712	2.56793e-06
Tagap1	1.2067	1.63124e-07	0.321101	0.0885886	2.6622e-06
Stk16	0.79445	1.66418e-07	1	0.981982	2.71197e-06
Kdm3b	0.960079	1.71266e-07	0.614679	0.596096	2.78689e-06
Snrpf	0.513676	1.72122e-07	0.348624	0.276276	2.79674e-06
1810024B03Rik	1.81606	1.72552e-07	0.513761	0.421922	2.79963e-06
Farsa	0.667393	1.745e-07	0.93578	0.902402	2.82711e-06
Kcnq1ot1	0.893044	1.74936e-07	0.917431	0.824324	2.83005e-06
Gm10146	0.677593	1.84334e-07	0.981651	0.977477	2.97342e-06
Cox5b	0.379814	1.85716e-07	0.807339	0.642643	2.99137e-06
Mrpl18	0.615541	1.86643e-07	0.899083	0.915916	3.00195e-06
Hist1h1d	2.07482	1.9182e-07	0.53211	0.515015	3.08076e-06
Fgd3	4.70279	1.95187e-07	0.651376	0.636637	3.13031e-06
Vps13a	0.977703	2.05633e-07	0.862385	0.780781	3.29309e-06
Ppp6r1	1.24475	2.19861e-07	0.779817	0.695195	3.51587e-06
Mndal	6.08419	2.22048e-07	0.669725	0.693694	3.54574e-06
Rasgef1b	1.21358	2.31008e-07	0.266055	0.801802	3.68353e-06
Rltpr	2.25777	2.35618e-07	0.605505	0.561562	3.75166e-06
Smc5	0.724821	2.427e-07	0.908257	0.873874	3.8589e-06
Umps	0.818536	2.46318e-07	0.825688	0.822823	3.90525e-06
Rps10-ps1	0.430572	2.46318e-07	0.623853	0.333333	3.90525e-06
Serpinf1	1.42772	2.51223e-07	0.761468	0.737237	3.97734e-06
Rpl7a-ps7	1.13822	2.55592e-07	0.844037	0.786787	4.04076e-06
Stk11	0.891275	2.59396e-07	0.990826	0.947447	4.09506e-06
Scand1	0.570101	2.6553e-07	0.458716	0.635135	4.18595e-06
Smc3	0.526148	2.7147e-07	1	0.996997	4.27353e-06
Poli	1.3093	2.72472e-07	0.697248	0.642643	4.28325e-06
Wapal	0.65748	2.84086e-07	0.93578	0.821321	4.4595e-06
Rreb1	0.892355	2.87591e-07	1	0.998498	4.50817e-06
2700038G22Rik	0.932589	2.91139e-07	0.651376	0.594595	4.55735e-06
Rrp9	0.869652	3.03519e-07	0.40367	0.938438	4.74447e-06
Gm12497	1.13774	3.10278e-07	0.880734	0.806306	4.8433e-06
Cct2	0.419435	3.118e-07	0.963303	0.635135	4.86022e-06
Gm8730	0.623604	3.17182e-07	0.440367	0.686186	4.93632e-06
Bak1	1.1938	3.1757e-07	0.889908	0.893393	4.93632e-06
Rsl1d1	0.560106	3.18347e-07	0.431193	0.310811	4.94149e-06
Lnpep	1.04338	3.2463e-07	0.431193	0.843844	5.02498e-06
Sirt7	0.932922	3.25821e-07	0.559633	0.0555556	5.03641e-06
Dek	0.649705	3.29823e-07	0.889908	0.797297	5.09119e-06
Ak2	0.455696	3.35505e-07	0.917431	0.863363	5.17172e-06
Man2b2	1.34089	3.40036e-07	0.449541	0.262763	5.2343e-06
Nr4a1	1.6872	3.57015e-07	0.743119	0.677177	5.48715e-06
Ppcdc	1.57896	3.5745e-07	0.0183486	0.312312	5.48715e-06
Snrpd1	0.412806	3.7254e-07	0.963303	0.903904	5.71091e-06
Gltp	0.908807	3.75723e-07	0.724771	0.755255	5.75176e-06
Nceh1	2.19919	3.77094e-07	0.605505	0.591592	5.75691e-06
Otulin	1.09954	3.77094e-07	0.183486	0.262763	5.75691e-06
Eif3c	0.424398	3.80776e-07	0.917431	0.863363	5.80514e-06
Psmg3	0.784241	3.92508e-07	0.110092	0.546547	5.97579e-06
Rab44	28.6689	3.93939e-07	0.87156	0.812312	5.98937e-06
Stat5a	1.56863	4.03608e-07	0.376147	0.276276	6.128e-06
Fdx1l	0.707725	4.05569e-07	0.642202	0.42042	6.14938e-06
Nr2c2ap	1.0485	4.08528e-07	0.53211	0.60961	6.1858e-06
E2f8	1.43937	4.2415e-07	0.678899	0.687688	6.41362e-06
Tdrkh	1.9385	4.26724e-07	0.954128	0.971471	6.44376e-06
Hsp90ab1	0.20628	4.31915e-07	0.422018	0.575075	6.5133e-06
Eif5a	0.472943	4.34009e-07	0.981651	0.839339	6.53601e-06
Chst12	0.904166	4.38226e-07	0.431193	0.388889	6.59058e-06
Polr1b	1.15861	4.43552e-07	0.46789	0.339339	6.66167e-06
Gm8995	2.87045	5.24378e-07	0.752294	0.671171	7.86497e-06
Cenph	0.983713	5.32626e-07	0.330275	0.183183	7.9779e-06
Rpl35a-ps6	0.605207	5.52137e-07	0.908257	0.945946	8.24792e-06
Ywhag	0.511514	5.52137e-07	0.816514	0.6997	8.24792e-06
Gm13092	0.481713	5.68241e-07	0.880734	0.903904	8.47709e-06
Gtf3a	0.959932	5.76462e-07	0.899083	0.818318	8.57671e-06
Adap1	3.59265	5.76462e-07	0.825688	0.632132	8.57671e-06
Rpl31-ps10	0.985741	5.77844e-07	1	0.996997	8.58457e-06
Mcm7	0.715901	5.78535e-07	0.587156	0.516517	8.58457e-06
Idnk	1.05187	5.90419e-07	0.834862	0.668168	8.74922e-06
Ctsa	0.670359	5.98949e-07	0.715596	0.542042	8.86381e-06
Atp6v1g1	0.385837	6.09051e-07	0.311927	0.247748	9.00132e-06
Mkl1	0.861696	6.20797e-07	1	0.986486	9.16273e-06
Rnf149	0.897758	6.23767e-07	0.394495	0.0285285	9.19436e-06
Pola1	0.907083	6.26004e-07	0.715596	0.687688	9.21511e-06
Csf2rb	3.49792	6.35786e-07	0.816514	0.867868	9.34673e-06
Dusp5	1.6877	6.55014e-07	0.990826	0.984985	9.61668e-06
Uri1	0.70243	6.60498e-07	0.697248	0.588589	9.6844e-06
Plxdc2	1.93321	6.77215e-07	0.623853	0.36036	9.91643e-06
Gm11808	0.516845	6.91046e-07	0.12844	0.804805	1.01056e-05
Rpl31-ps17	1.17758	6.9682e-07	0.917431	0.807808	1.01754e-05
Hist1h2ao	1.20346	6.97648e-07	0.311927	0.1997	1.01754e-05
Nnt	0.73727	6.99308e-07	0.449541	0.364865	1.01863e-05
Snord104	1.18738	7.01806e-07	0.366972	0.444444	1.02093e-05
3110082I17Rik	1.00125	7.38558e-07	0.486239	0.624625	1.07158e-05
Pus1	0.826733	7.38558e-07	0.981651	0.995495	1.07158e-05
Ubc	0.537477	7.43831e-07	0.93578	0.90991	1.07783e-05
Ccdc115	0.784688	7.56277e-07	0.944954	0.968468	1.09444e-05
Xk	2.72596	7.5987e-07	0.899083	0.840841	1.0982e-05
Rab32	1.01585	8.1001e-07	0.688073	0.635135	1.16915e-05
Birc3	1.5412	8.13848e-07	0.513761	0.484985	1.17303e-05
Gnptab	1.18133	8.1481e-07	0.678899	0.938438	1.17303e-05
Rgs10	1.56675	8.19638e-07	1	0.971471	1.17846e-05
Pgd	0.619227	8.2352e-07	0.880734	0.906907	1.18251e-05
Frat2	1.93828	8.31338e-07	0.743119	0.518018	1.19219e-05
Zmym3	0.875505	9.00735e-07	0.12844	0.402402	1.29005e-05
Gm15921	1.16426	9.41912e-07	0.752294	0.803303	1.34729e-05
Atad5	1.0106	9.66573e-07	0.165138	0.372372	1.37886e-05
Ifngr1	0.761424	9.67708e-07	0.825688	0.822823	1.37886e-05
Gm8430	0.396417	9.74549e-07	0.926606	0.870871	1.38683e-05
Fbxo33	1.16556	9.80285e-07	0.972477	0.833333	1.39321e-05
Nsmce4a	0.723206	9.8837e-07	0.844037	0.957958	1.4029e-05
Gm16477	1.0226	9.96519e-07	1	0.986486	1.41267e-05
BC017643	1.07837	1.00591e-06	0.550459	0.5	1.42417e-05
Epb4.1l4aos	0.66452	1.00827e-06	0.550459	0.531532	1.42569e-05
Hmgb1-ps7	0.72262	1.06907e-06	0.733945	0.627628	1.50783e-05
Peo1	1.16983	1.1268e-06	0.495413	0.536036	1.58723e-05
Gm15531	0.768049	1.14403e-06	0.788991	0.803303	1.60946e-05
Rps11-ps2	0.628838	1.1765e-06	0.440367	0.384384	1.65305e-05
Denr	0.455699	1.18337e-06	0.155963	0.265766	1.66061e-05
Hps1	1.21919	1.22117e-06	0.0366972	0.753754	1.71149e-05
Wbp11	0.540192	1.23547e-06	1	0.981982	1.72717e-05
Camk1d	4.54302	1.23547e-06	0.688073	0.672673	1.72717e-05
Impa2	1.00875	1.25138e-06	0.944954	0.873874	1.74721e-05
Nup153	0.847161	1.29126e-06	0.889908	0.870871	1.80064e-05
Rpl27-ps1	0.850686	1.29427e-06	0.990826	0.978979	1.80257e-05
Taf6l	0.739508	1.29728e-06	0.633028	0.651652	1.8045e-05
Psph	1.09706	1.36838e-06	0.706422	0.606607	1.90103e-05
Elovl6	0.822848	1.37634e-06	0.972477	0.981982	1.90969e-05
Birc6	0.62681	1.40046e-06	0.954128	0.938438	1.94073e-05
Xrcc6bp1	1.02771	1.41022e-06	0.651376	0.534535	1.95183e-05
Ormdl1	0.997996	1.41676e-06	0.743119	0.563063	1.95844e-05
Stk10	1.09816	1.42663e-06	0.981651	0.914414	1.96964e-05
Rsbn1l	1.09229	1.4399e-06	0.431193	0.600601	1.98286e-05
Rpl36a-ps3	0.686811	1.4399e-06	1	0.984985	1.98286e-05
Acot7	0.774572	1.44156e-06	0.155963	0.427928	1.98286e-05
H3f3a-ps1	0.854384	1.46509e-06	0.40367	0.953453	2.01273e-05
Gm11353	0.812719	1.48726e-06	1	0.972973	2.04067e-05
Gm5614	0.897837	1.49933e-06	0.954128	0.956456	2.0547e-05
Cabin1	0.753851	1.5185e-06	1	1	2.0784e-05
Ptger3	3.11056	1.5379e-06	0.550459	0.581081	2.10236e-05
Cnnm4	1.15257	1.59569e-06	0.53211	0.486486	2.17852e-05
Gm8054	1.19859	1.59753e-06	0.247706	0.358859	2.17852e-05
Elmsan1	0.896667	1.60491e-06	0.40367	0.343844	2.1859e-05
Ssna1	0.472102	1.65177e-06	0.972477	0.987988	2.24697e-05
Pa2g4	0.548018	1.65557e-06	0.220183	0.351351	2.24939e-05
St8sia4	1.43375	1.65938e-06	0.899083	0.881381	2.25166e-05
Rps12-ps19	0.96072	1.68244e-06	0.33945	0.441441	2.27478e-05
Gm5559	1.02434	1.69994e-06	0.917431	0.854354	2.29549e-05
Zbtb34	1.21147	1.70189e-06	0.477064	0.459459	2.29549e-05
Prorsd1	1.09937	1.77575e-06	0.825688	0.839339	2.39221e-05
Cdk2ap2	0.87323	1.81695e-06	0.376147	0.528529	2.44474e-05
Slfn2	1.67109	1.88478e-06	0.587156	0.219219	2.52684e-05
Rpl32-ps	0.936815	1.88478e-06	0.990826	0.951952	2.52684e-05
Gm6155	0.93185	1.89127e-06	1	0.993994	2.53247e-05
Haus5	1.18693	1.90212e-06	0.880734	0.837838	2.54394e-05
Tapbpl	2.24199	1.91084e-06	0.46789	0.561562	2.54947e-05
Gps1	0.61994	1.91084e-06	0.605505	0.881381	2.54947e-05
Ripk3	0.768256	1.924e-06	0.899083	0.935435	2.56395e-05
2310061I04Rik	0.960638	1.94168e-06	0.577982	0.642643	2.58441e-05
Hspa14	0.590856	1.95505e-06	0.587156	0.570571	2.59909e-05
Cox6c	0.249734	1.95952e-06	0.944954	0.956456	2.60192e-05
Anpep	1.25709	1.97751e-06	0.990826	0.984985	2.62268e-05
Pag1	2.24746	2.00023e-06	0.449541	0.042042	2.64965e-05
Usp24	0.890079	2.01398e-06	0.284404	0.310811	2.66469e-05
Gspt1	0.579268	2.02551e-06	0.238532	0.903904	2.67675e-05
Pole	0.928928	2.08886e-06	0.779817	0.791291	2.7572e-05
Alox5	3.73669	2.12004e-06	1	1	2.7949e-05
Nol6	0.778724	2.12245e-06	1	0.998498	2.7949e-05
Pcna-ps2	0.645762	2.13458e-06	1	0.995495	2.80754e-05
0610030E20Rik	1.06719	2.15166e-06	0.87156	0.872372	2.82332e-05
Gfi1b	2.9908	2.17135e-06	0.834862	0.794294	2.84233e-05
Scyl3	0.990194	2.17135e-06	0.0275229	0.256757	2.84233e-05
Hnrnpu	0.576638	2.17382e-06	0.926606	0.836336	2.84233e-05
Rnf166	1.12036	2.18374e-06	0.743119	0.573574	2.85195e-05
Gm20302	1.01757	2.19121e-06	0.541284	0.453453	2.85834e-05
4931406C07Rik	1.2164	2.1962e-06	0.752294	0.951952	2.86149e-05
Rpl5-ps1	0.839191	2.23145e-06	0.972477	0.966967	2.90402e-05
Bclaf1	0.479399	2.26724e-06	0.917431	0.953453	2.94715e-05
Cep128	1.47534	2.30882e-06	0.678899	0.692192	2.99769e-05
Pak1ip1	0.641177	2.31407e-06	1	0.996997	3.001e-05
Dpp3	0.689293	2.31933e-06	0.541284	0.702703	3.00432e-05
Oaz1-ps	0.431197	2.32988e-06	0.752294	0.923423	3.01447e-05
2310036O22Rik	0.490296	2.42148e-06	0.733945	0.750751	3.12935e-05
Dennd1c	3.67361	2.52224e-06	0.733945	0.576577	3.25576e-05
Gm5321	0.968581	2.53654e-06	0.990826	0.984985	3.27043e-05
Snhg9	0.897029	2.55671e-06	0.880734	0.731231	3.29261e-05
Gemin6	1.01089	2.59749e-06	0.0550459	0.463964	3.34126e-05
Ecsit	0.989955	2.60631e-06	0.825688	0.693694	3.34873e-05
Rps11-ps1	0.663926	2.74212e-06	0.541284	0.447447	3.51916e-05
Lamtor4	0.816695	2.90752e-06	0.743119	0.806306	3.72713e-05
Ezr	0.918523	2.96031e-06	0.779817	0.684685	3.78606e-05
Pank1	1.53256	3.01402e-06	0.651376	0.039039	3.85032e-05
Gm14513	1.57605	3.22026e-06	0.486239	0.908408	4.10906e-05
Tcerg1	0.545513	3.22748e-06	0.963303	0.90991	4.11356e-05
Sord	1.68505	3.32281e-06	0.926606	0.845345	4.2302e-05
Sik1	1.18316	3.33398e-06	0.00917431	0.310811	4.23957e-05
Ptgr1	1.48918	3.34893e-06	0.963303	0.953453	4.25372e-05
Cln3	0.89584	3.36395e-06	0.93578	0.768769	4.26791e-05
Phpt1	0.701305	3.39038e-06	0.697248	0.597598	4.29654e-05
Fam107b	0.694397	3.42848e-06	0.724771	0.615616	4.33988e-05
Ifi35	1.08475	3.55717e-06	0.788991	0.894895	4.49766e-05
Rps25-ps1	0.518232	3.57308e-06	0.954128	0.962462	4.51264e-05
Gm12657	0.844302	3.63741e-06	0.697248	0.621622	4.58866e-05
Fam60a	0.630734	3.78622e-06	0.0366972	0.297297	4.76557e-05
Pygl	1.88666	3.78622e-06	0.385321	0.27027	4.76557e-05
Rpl13a-ps1	1.0819	3.81158e-06	0.807339	0.776276	4.79207e-05
1810026B05Rik.1	1.01368	3.91902e-06	0.816514	0.698198	4.92158e-05
Nagpa	1.05168	4.09245e-06	0.348624	0.612613	5.13357e-05
Etv6	0.830591	4.11977e-06	0.706422	0.692192	5.16202e-05
Stat5b	0.969913	4.14727e-06	0.899083	0.746246	5.19063e-05
Mrpl12	0.529957	4.1935e-06	0.348624	0.503003	5.24258e-05
mmu-mir-703	0.858616	4.24962e-06	0.834862	0.795796	5.30677e-05
Vrk1	0.675049	4.27321e-06	0.513761	0.692192	5.33025e-05
Amd1	0.671736	4.31123e-06	0.963303	0.972973	5.37164e-05
Hist1h4i	1.14482	4.33995e-06	0.477064	0.0540541	5.39527e-05
Ptges3	0.418102	4.34476e-06	0.605505	0.723724	5.39527e-05
Arrb2	0.932494	4.34476e-06	0.816514	0.566066	5.39527e-05
Rabgap1l	1.29092	4.47644e-06	0.944954	0.882883	5.55258e-05
Gm6368	0.674021	4.54119e-06	1	1	5.62662e-05
Nfx1	0.692268	4.56634e-06	0.678899	0.666667	5.65148e-05
Gmnn	0.771819	4.60176e-06	0.394495	0.436937	5.68899e-05
Ppm1h	1.38367	4.71482e-06	0.623853	0.582583	5.82228e-05
Psen1	0.779903	4.8412e-06	0.633028	0.885886	5.97162e-05
Hist1h1b	1.64582	4.84653e-06	0.752294	0.647147	5.97162e-05
Rpl26-ps2	0.94725	4.85188e-06	0.211009	0.267267	5.97162e-05
Ldha	0.633375	4.8733e-06	0.633028	0.714715	5.99135e-05
Nfatc3	0.770506	4.89481e-06	0.357798	0.400901	6.01115e-05
AI413582	1.22129	5.03686e-06	0.53211	0.726727	6.17877e-05
Vac14	0.872442	5.19425e-06	0.93578	0.903904	6.36482e-05
D030028A08Rik	2.09087	5.20568e-06	0.981651	0.987988	6.37179e-05
C1qbp	0.44399	5.24008e-06	0.816514	0.848348	6.40685e-05
Gm24357	0.5545	5.27471e-06	0.486239	0.0525526	6.4421e-05
Cenpo	1.12219	5.5354e-06	0.981651	0.897898	6.75306e-05
Gm7206	0.807264	5.5597e-06	0.926606	0.917417	6.77527e-05
Gm9083	0.944667	5.63322e-06	0.449541	0.441441	6.85735e-05
Adk	0.824522	5.71391e-06	0.220183	0.351351	6.94797e-05
Lcp1	0.862355	5.83385e-06	0.59633	0.331832	7.08605e-05
Zfp800	0.95252	5.87222e-06	0.201835	0.276276	7.12487e-05
Ndufa13	0.386033	5.87864e-06	1	0.987988	7.12488e-05
Hexim1	0.905959	5.88506e-06	0.651376	0.653153	7.1249e-05
Gm10288	0.517067	5.92375e-06	0.889908	0.948949	7.16394e-05
Mrps10	0.687776	6.02813e-06	0.706422	0.725225	7.28224e-05
Serpinb6b	2.96337	6.06772e-06	0.00917431	0.46997	7.32212e-05
Tpt1-ps5	0.651172	6.1209e-06	0.678899	0.698198	7.37828e-05
Cdca7	0.660465	6.14766e-06	0.0550459	0.277778	7.4025e-05
Chchd1	0.426095	6.16108e-06	0.348624	0.232733	7.41063e-05
Lrrc45	0.882764	6.21504e-06	0.770642	0.68018	7.46745e-05
Fam49b	0.728178	6.39355e-06	0.577982	0.509009	7.67364e-05
Timm13	0.461498	6.44946e-06	1	0.993994	7.73239e-05
Phf2	0.911462	6.50583e-06	0.752294	0.378378	7.79158e-05
Gm7289	0.752173	6.5342e-06	0.394495	0.366366	7.81712e-05
Topbp1	0.670973	6.56982e-06	0	0.331832	7.85129e-05
Gm13341	0.787134	6.57696e-06	0.724771	0.861862	7.85138e-05
Rps18-ps3	0.477423	6.70688e-06	0.238532	0.393393	7.99788e-05
Rgs2	0.976522	6.72146e-06	0.330275	0.352853	8.00668e-05
Tcp11l1	0.30072	6.75073e-06	0.752294	0.68018	8.03293e-05
Arhgef10l	1.75388	7.21236e-06	0.715596	0.668168	8.56391e-05
Gm6863	0.312704	7.21236e-06	0.724771	0.636637	8.56391e-05
Hnrnpa0	0.537134	7.22018e-06	0.761468	0.554054	8.56404e-05
Rpl35a-ps5	1.05972	7.32249e-06	0.678899	0.828829	8.67614e-05
Pdlim2	1.73924	7.39414e-06	0.899083	0.953453	8.7517e-05
Fbxl14	0.796404	7.65434e-06	0.678899	0.614114	9.04042e-05
Abracl	0.522775	7.73744e-06	0.853211	0.842342	9.12886e-05
Zc3h4	0.658578	7.76253e-06	0.587156	0.492492	9.14876e-05
Lmo4	1.43784	7.83829e-06	0.0183486	0.794294	9.22826e-05
Gm13339	1.06236	7.94896e-06	0.944954	0.870871	9.33877e-05
Mrps12	0.517141	7.97472e-06	0.477064	0.542042	9.35913e-05
Gm5428	0.681798	8.02646e-06	0.752294	0.665165	9.40992e-05
Rrp1	0.418391	8.16601e-06	0.40367	0.231231	9.56344e-05
Tut1	0.991263	8.20126e-06	0.311927	0.309309	9.59461e-05
Acyp1	0.803349	8.43395e-06	0.33945	0.144144	9.85646e-05
F630028O10Rik	4.32739	8.84217e-06	0.917431	0.957958	0.00010301
Gm6977	0.872707	8.86117e-06	0.522936	0.72973	0.000103124
Gm19503	1.05718	8.89928e-06	0.201835	0.276276	0.000103459
RP23-9D24.2	0.755977	8.95674e-06	0.59633	0.567568	0.000103909
Rpl13-ps3	0.717015	8.97597e-06	0.779817	0.861862	0.000104024
Glb1	0.724396	9.0533e-06	0.788991	0.557057	0.000104811
Slit2	1.37269	9.13126e-06	0.862385	0.945946	0.000105603
Reps1	0.859163	9.18031e-06	0.954128	0.902402	0.00010606
Rrp15	0.649098	9.19015e-06	0.0917431	0.384384	0.000106064
Elf4	0.803178	9.21973e-06	0.412844	0.558559	0.000106295
Anp32a	0.46742	9.22961e-06	0.816514	0.827327	0.000106298
Stat3	0.66227	9.26924e-06	0.779817	0.678679	0.000106644
Bcl7a	0.715995	9.69522e-06	0.623853	0.654655	0.000111315
Banf1	0.311499	9.86237e-06	1	0.993994	0.000113117
mt-Nd4l	0.890744	9.90458e-06	0.954128	0.947447	0.000113484
Ints1	0.850732	9.94697e-06	0.770642	0.612613	0.000113852
Gm5805	0.50038	1.00752e-05	0.59633	0.465465	0.000115201
Cdh17	8.46071	1.01183e-05	0.853211	0.833333	0.000115575
Capn1	1.41024	1.03363e-05	0.926606	0.884384	0.000117945
4930523C07Rik	2.97849	1.03584e-05	0.623853	0.453453	0.000118075
Slc6a13	5.19124	1.04805e-05	0.256881	0.382883	0.000119344
Mif	0.583058	1.0832e-05	1	0.996997	0.000123221
Zfp672	0.771217	1.09711e-05	0.59633	0.681682	0.000124675
Hnrnpul1	0.535892	1.09944e-05	0.100917	0.903904	0.000124813
Aldh16a1	0.867441	1.13744e-05	0.302752	0.42042	0.000128995
Nedd8	0.237008	1.14228e-05	0.40367	0.668168	0.00012928
Hmgb1-ps2	0.514628	1.14228e-05	0.59633	0.358859	0.00012928
Gm8210	0.430297	1.15202e-05	0.889908	0.903904	0.000130249
Sart1	0.661676	1.16429e-05	0.93578	0.816817	0.000131504
Ighm	4.14046	1.18671e-05	0.394495	0.481982	0.0001339
Rpl38-ps1	0.651843	1.20571e-05	0.990826	0.972973	0.000135905
Kdsr	0.689631	1.25381e-05	0.908257	0.813814	0.000141184
Gm4707	1.29046	1.26311e-05	0.46789	0.381381	0.000142087
F5	1.9979	1.27517e-05	0.449541	0.399399	0.000143299
Abcf1	0.437822	1.30925e-05	0.944954	0.960961	0.00014698
Rpsa-ps12	0.806182	1.33011e-05	0.642202	0.762763	0.000149021
Nup214	0.664249	1.33011e-05	0.908257	0.668168	0.000149021
Ociad2	1.7589	1.33854e-05	0.449541	0.382883	0.000149814
Stat6	0.986557	1.34137e-05	0.807339	0.737237	0.000149979
Shisa8	7.20274	1.34703e-05	0.807339	0.711712	0.000150461
Vps18	1.05997	1.3699e-05	0.559633	0.930931	0.000152403
Edem2	0.721331	1.3699e-05	0.917431	0.935435	0.000152403
Sept1	1.63268	1.3699e-05	0.431193	0.0225225	0.000152403
Hspd1-ps3	0.843877	1.38439e-05	0.715596	0.711712	0.000153861
Ncapd2	0.789268	1.40049e-05	0.889908	0.855856	0.000155495
Il6ra	2.39037	1.41083e-05	0.834862	0.867868	0.000156487
Gm12778	0.778857	1.41975e-05	0.752294	0.641141	0.000157319
Slc25a19	1.02412	1.43173e-05	0.633028	0.573574	0.000158488
Axin1	0.813854	1.43625e-05	0.706422	0.626126	0.00015883
Dynlt1c	0.942857	1.44078e-05	0.348624	0.382883	0.000159173
Pdzk1ip1	2.41157	1.44684e-05	0.12844	0.367868	0.000159684
BC005537	0.676427	1.45597e-05	0.357798	0.459459	0.000160533
Rxrb	0.907601	1.50407e-05	0.366972	0.385886	0.000165671
Rif1	0.563446	1.5199e-05	0.422018	0.37988	0.000167249
H60b	2.78705	1.52628e-05	0.697248	0.59009	0.000167785
Dock7	0.739241	1.53108e-05	0.587156	0.496997	0.000168147
Gm24187	0.206871	1.53429e-05	0.752294	0.741742	0.000168333
Morc3	0.675127	1.57658e-05	0.605505	0.662162	0.000172802
Pisd-ps1	0.625888	1.59982e-05	0.908257	0.918919	0.000175176
Prim1	0.8422	1.61999e-05	0.926606	0.954955	0.00017721
Cep192	0.71212	1.62677e-05	0.550459	0.370871	0.000177777
Rpl22-ps1	0.581962	1.64726e-05	0.440367	0.402402	0.000179663
Gm10136	0.630751	1.68197e-05	0.678899	0.521021	0.000182732
Hira	1.017	1.68197e-05	1	0.981982	0.000182732
Nkg7	27.9947	1.68197e-05	0.862385	0.807808	0.000182732
Stk24	0.671101	1.68197e-05	0.513761	0.406907	0.000182732
Gm8349	0.700556	1.69782e-05	1	0.998498	0.000184273
Tmem147	0.577724	1.71559e-05	0.761468	0.791291	0.00018602
Mgst2	4.02019	1.72096e-05	0.568807	0.498498	0.00018642
Rbm15	0.551253	1.75349e-05	0.926606	0.875375	0.00018976
Plaur	1.06831	1.76447e-05	0.926606	0.942943	0.000190761
Gm10036	0.44781	1.7829e-05	0.568807	0.5	0.000192567
Gm14586	0.501204	1.78476e-05	0.724771	0.734234	0.00019258
Gimap1os	1.63439	1.79033e-05	0.66055	0.813814	0.000192994
Fam212a	0.59941	1.80902e-05	0.678899	0.472973	0.000194821
G6pc3	0.85689	1.8585e-05	0.550459	0.415916	0.000199955
Nfs1	0.784531	1.86623e-05	0.577982	0.459459	0.000200592
Polr1a	0.734673	1.91323e-05	0.321101	0.33033	0.000205445
Gck	2.90151	1.92515e-05	0.963303	0.953453	0.000206526
Yy1	0.804879	1.98996e-05	0.513761	0.615616	0.000213273
Cspp1	0.631037	2.00027e-05	0.798165	0.657658	0.000214171
Gm12034	0.794009	2.01687e-05	0.66055	0.596096	0.000215741
E130309D02Rik	0.650579	2.01896e-05	0.770642	0.752252	0.000215757
Celf1	0.483376	2.06321e-05	0.743119	0.77027	0.000220274
Gm14277	1.03272	2.08246e-05	0.862385	0.845345	0.000222116
Gm5561	0.761873	2.09539e-05	0.889908	0.632132	0.00022328
Rpl31-ps11	0.706476	2.12585e-05	0.788991	0.705706	0.000226309
Gm20620	1.03564	2.30343e-05	0.798165	0.786787	0.000244979
Gm10222	0.67431	2.30816e-05	0.495413	0.522523	0.000245248
C030034L19Rik	4.34441	2.34156e-05	0.697248	0.635135	0.000248322
Slc7a6	0.741549	2.34156e-05	0.990826	0.983483	0.000248322
Vamp1	2.65672	2.34878e-05	0.0458716	0.346847	0.000248849
N4bp2	0.606741	2.36812e-05	0.422018	0.503003	0.00025066
Lax1	3.62887	2.44704e-05	0.146789	0.411411	0.000258767
Snrpb	0.273406	2.46715e-05	0.155963	0.261261	0.000260646
Eef1e1	0.584078	2.57537e-05	0.642202	0.451952	0.00027182
Gm6807	0.512917	2.62044e-05	0.899083	0.791291	0.000276315
Parl	0.715986	2.62579e-05	0.899083	0.792793	0.000276616
Wdr5	0.688381	2.63652e-05	0.972477	0.945946	0.000277263
Supt5	0.476811	2.64191e-05	0.605505	0.521021	0.000277263
Cnot1	0.488461	2.64191e-05	0.743119	0.660661	0.000277263
Brpf1	0.729963	2.64191e-05	0.678899	0.408408	0.000277263
Irak3	3.84989	2.65541e-05	0.357798	0.846847	0.000278417
Chd2	0.945311	2.66898e-05	0.963303	0.942943	0.000279576
Pam16	0.606564	2.70732e-05	0.944954	0.942943	0.000283326
Mrps28	0.589536	2.71008e-05	0.743119	0.761261	0.000283348
Ccdc107	0.74065	2.73782e-05	0.733945	0.704204	0.000285978
Bard1	1.01601	2.7434e-05	0.862385	0.809309	0.000286292
Gp9	0.910919	2.75739e-05	0.568807	0.411411	0.000287483
Zfp608	0.750812	2.80549e-05	0.853211	0.786787	0.000292223
Tmem57	0.721783	2.82552e-05	0.366972	0.243243	0.000294034
2810004N23Rik	0.515202	2.86891e-05	0.678899	0.705706	0.00029827
Gm11518	0.586916	2.93668e-05	0.880734	0.872372	0.00030503
Ube2l3	0.470827	3.00901e-05	0.990826	0.981982	0.000312251
Polr3h	0.849482	3.03964e-05	0.155963	0.695195	0.000315136
Cox16	0.63789	3.0924e-05	0.633028	0.624625	0.000320307
Hgf	2.33483	3.127e-05	0.697248	0.591592	0.00032359
Mrto4	0.501282	3.13333e-05	1	0.989489	0.000323943
Ubl5	0.349551	3.13968e-05	0.623853	0.627628	0.000324297
Slc25a28	1.0345	3.17157e-05	0.513761	0.370871	0.000327288
Gm7429	0.591457	3.20378e-05	0.587156	0.698198	0.000330304
Snrnp48	0.619335	3.25596e-05	0.605505	0.686186	0.000335372
Gm9625	0.264336	3.27573e-05	1	0.987988	0.000336785
Gstt2	1.52948	3.27573e-05	0.944954	0.881381	0.000336785
Arhgef18	0.927821	3.29562e-05	0.752294	0.816817	0.000338516
Ube2q1	0.593473	3.31228e-05	0.330275	0.258258	0.000339914
Gnpat	0.524193	3.31562e-05	0.449541	0.222222	0.000339943
Zyx	0.473247	3.32902e-05	0.844037	0.948949	0.000340688
Pnpla2	0.959486	3.445e-05	0.220183	0.746246	0.000352233
Nabp1	2.16156	3.54695e-05	0.752294	0.749249	0.000362323
Gcnt2	1.44311	3.55051e-05	0.798165	0.719219	0.000362355
Ifi204	4.11432	3.57198e-05	0.807339	0.723724	0.000364211
Upf3b	0.680459	3.57557e-05	0.963303	0.945946	0.000364243
Gm6548	0.539885	3.59718e-05	0.247706	0.630631	0.000366109
Mbd3	0.537776	3.61529e-05	0.321101	0.291291	0.000367615
Gm6341	0.420928	3.65542e-05	0.706422	0.63964	0.000371356
C920025E04Rik	3.06147	3.67381e-05	0.330275	0.208709	0.000372883
Bex6	7.94024	3.68858e-05	0.926606	0.935435	0.000374041
Hells	0.615881	3.81259e-05	0.357798	0.0645646	0.000386264
Rps6-ps1	0.43427	3.87802e-05	0.669725	0.65015	0.000392534
Enkd1	0.882981	3.88578e-05	0.550459	0.681682	0.000392963
mt-Rnr1	0.431752	3.89356e-05	0.357798	0.283784	0.000393392
Mllt10	0.65402	4.134e-05	0.825688	0.810811	0.000417305
0610011F06Rik	0.746051	4.19209e-05	0.266055	0.707207	0.000422785
Gm5847	2.80847	4.2425e-05	0.568807	0.659159	0.000427481
Gm26983	0.904285	4.25519e-05	0.779817	0.743243	0.000428371
Mknk2	0.468058	4.25943e-05	0.587156	0.581081	0.00042841
Atp10a	1.79132	4.27643e-05	0.321101	0.348348	0.000429342
Adsl	0.535198	4.27643e-05	0.770642	0.791291	0.000429342
Gm13039	1.63468	4.28495e-05	0.110092	0.534535	0.00042981
Nfya	0.880313	4.30204e-05	0.614679	0.668168	0.000431135
Dhx37	0.717948	4.34937e-05	0.449541	0.438438	0.000435486
Gm15682	0.934733	4.38847e-05	0.963303	0.878378	0.000439005
Dcaf8	0.546773	4.4235e-05	0.577982	0.512012	0.000442112
Ampd3	1.5921	4.46767e-05	0.743119	0.531532	0.000446124
Dcp2	0.578256	4.5033e-05	0.366972	0.33033	0.000449279
Hmgb1	0.3195	4.667e-05	0.440367	0.21021	0.000465193
Usp37	0.642753	4.69483e-05	1	1	0.000467547
Cd200r1	2.64677	4.79821e-05	0.66055	0.743243	0.000477415
Man1b1	0.680036	4.8555e-05	0.981651	0.986486	0.000482253
Casc4	0.87013	4.8555e-05	0.880734	0.83033	0.000482253
Tmed5	0.435339	4.86993e-05	0.87156	0.750751	0.000483253
Gm7931	0.722713	4.94266e-05	0.40367	0.418919	0.000490034
Hmgn2-ps1	0.864859	4.95244e-05	0.926606	0.923423	0.000490565
Gm6485	1.21083	5.01148e-05	0.963303	0.981982	0.000495971
Hist1h2ap	1.15844	5.04125e-05	0.752294	0.873874	0.000498474
Clspn	0.875024	5.07619e-05	0.458716	0.421922	0.000501483
Rp2h	0.928299	5.0812e-05	0.724771	0.701201	0.000501532
Gm7866	0.517413	5.09124e-05	0.981651	0.875375	0.000502077
Ccrl2	2.85457	5.13157e-05	0.59633	0.681682	0.000505605
Ankrd13d	2.64886	5.1722e-05	0.990826	0.863363	0.000509157
Rps11-ps3	0.868622	5.19263e-05	0.889908	0.840841	0.000510716
Orai1	0.793825	5.20287e-05	0.816514	0.918919	0.000511271
1810037I17Rik	0.363987	5.26474e-05	0.66055	0.53003	0.000516893
Il10ra	2.87232	5.33254e-05	0.642202	0.59009	0.000522627
Aven	0.958496	5.33254e-05	0.944954	0.936937	0.000522627
Narfl	0.883972	5.34831e-05	0.798165	0.866366	0.00052371
Csnk2a1	0.378972	5.41181e-05	0.954128	0.954955	0.000529462
Gm12231	0.628297	5.45991e-05	0.908257	0.837838	0.000533697
Mb21d1	1.8458	5.4868e-05	0.238532	0.477477	0.000535855
Cacna1a	1.04667	5.52466e-05	0.899083	0.89039	0.000539079
Usp16	0.566006	5.54096e-05	0.651376	0.542042	0.000539722
Nudt5	0.480025	5.54096e-05	0.458716	0.684685	0.000539722
St6galnac6	0.80801	5.58466e-05	0.944954	0.92042	0.000543502
Aatf	0.651798	5.71772e-05	0.93578	0.965465	0.000555964
Hacd1	0.874648	5.76273e-05	1	0.975976	0.000559362
Cd79b	1.88262	5.76273e-05	0.431193	0.22973	0.000559362
Ptgs1	0.745568	5.78536e-05	0.706422	0.645646	0.00056058
Trim44	0.690377	5.84232e-05	0.201835	0.25976	0.000565113
Chek1	0.690816	5.84232e-05	0.440367	0.0675676	0.000565113
Gm37486	0.755093	5.88826e-05	0.87156	0.911411	0.000569062
Exosc8	0.494929	6.05769e-05	0.669725	0.60961	0.000584927
Alkbh1	0.579277	6.14712e-05	0.798165	0.846847	0.000593048
Lama5	1.26734	6.18325e-05	0.899083	0.824324	0.000596016
Cyld	0.771015	6.19533e-05	0.440367	0.665165	0.000596663
Ncoa4	0.657962	6.2439e-05	0.944954	0.912913	0.0006003
Fbxo34	1.11895	6.2439e-05	0.119266	0.412913	0.0006003
Gm3940	1.0667	6.30512e-05	0.550459	0.391892	0.000605662
Ssbp1	0.474831	6.53659e-05	1	0.992492	0.000627355
Tpt1	0.260233	6.54296e-05	0.816514	0.840841	0.000627424
Snx5	0.394895	6.67152e-05	0.798165	0.908408	0.000639201
Wee1	0.622331	6.69752e-05	0.788991	0.878378	0.000641139
Scaf4	0.646005	6.84224e-05	0.844037	0.908408	0.000653866
Grk6	0.748746	6.84224e-05	0.990826	0.993994	0.000653866
Ccl9	3.84783	6.9426e-05	0.926606	0.975976	0.000662887
Cpa3	14.3477	6.98313e-05	0.330275	0.806306	0.000666184
Cryl1	1.13114	7.01708e-05	0.394495	0.36036	0.000668849
Cisd2	0.525926	7.07172e-05	0.669725	0.665165	0.00067348
Nup62	0.585273	7.08544e-05	0.954128	0.944444	0.000674209
Apeh	0.699028	7.11296e-05	0.706422	0.633634	0.000676249
Sf3b2	0.296121	7.17526e-05	0.917431	0.842342	0.000681588
RP23-118H9.3	1.38837	7.18221e-05	0.486239	0.887387	0.000681666
Sarnp	0.40813	7.28023e-05	0.917431	0.842342	0.000690379
Gm12020	1.42389	7.37238e-05	0.788991	0.424925	0.000697927
Atxn3	0.744628	7.47285e-05	0.724771	0.647147	0.000706836
Pla2g16	0.847822	7.53812e-05	0.449541	0.638138	0.000712404
Trappc12	0.870238	7.61863e-05	0.550459	0.0990991	0.0007194
Gm9294	0.514905	7.64073e-05	0.944954	0.743243	0.000720875
Naa50	0.506143	7.70738e-05	0.889908	0.945946	0.000725931
Myg1	0.656555	7.72972e-05	0.954128	0.968468	0.000727419
Tmem189	0.921216	7.7896e-05	0.981651	0.948949	0.000732433
Tnfrsf21	0.877329	7.83479e-05	0.990826	1	0.00073606
Malt1	1.37012	7.85748e-05	0.926606	0.831832	0.000737568
Tnf	3.03144	7.94121e-05	0.577982	0.466967	0.000744798
Gm12454	2.16358	7.97186e-05	0.761468	0.782282	0.000747043
Slc35a3	0.734063	8.00263e-05	0.256881	0.0675676	0.000749294
Mpc2	0.660369	8.13465e-05	0.688073	0.641141	0.000761014
Sorl1	2.65821	8.18173e-05	0.0458716	0.486486	0.000764775
Nr2c2	0.587089	8.19748e-05	0.834862	0.780781	0.000765603
Pofut1	0.788831	8.21326e-05	0.899083	0.839339	0.000766433
Tk1	0.801984	8.30057e-05	0.981651	0.996997	0.00077393
BC005624	0.559445	8.33253e-05	0.853211	0.951952	0.000776259
Dnajc21	0.75243	8.34856e-05	0.293578	0.313814	0.000777101
Gm10110	0.934834	8.51043e-05	0.706422	0.831832	0.000791505
Ilkap	0.477334	8.576e-05	0.587156	0.448949	0.000796937
A630001G21Rik	1.75308	8.6919e-05	0.256881	0.237237	0.000807033
Bcl9l	0.969977	8.82618e-05	0.834862	0.855856	0.000818816
Tprn	1.03029	8.87704e-05	0.46789	0.554054	0.000822847
Supt6	0.551077	8.94528e-05	0.256881	0.432432	0.000828482
Pms1	1.25072	8.96241e-05	0.541284	0.384384	0.000829378
Trmt6	0.60549	9.05722e-05	0.862385	0.837838	0.000837454
Cdc5l	0.420908	9.16173e-05	0.899083	0.911411	0.00084571
Ptp4a2	0.362686	9.25853e-05	0.844037	0.711712	0.000853936
Acaa2	0.646395	9.50931e-05	0.972477	0.930931	0.000876339
Ppp2ca	0.459507	9.54565e-05	0.944954	0.872372	0.000878231
Nelfe	0.630243	9.54565e-05	0.752294	0.8003	0.000878231
Gm12421	1.40409	9.573e-05	0.697248	0.572072	0.000880019
Acot11	2.37991	9.59127e-05	0.908257	0.95045	0.00088097
Plxnc1	0.82475	9.60957e-05	0.688073	0.630631	0.000881922
Ntpcr	0.6886	9.63709e-05	0.458716	0.402402	0.000883718
Trmt2b	0.845005	0.000100684	0.715596	0.735736	0.000922512
Nsun2	0.506317	0.000101646	0.706422	0.861862	0.000930555
Ankrd17	0.46884	0.000102227	1	0.998498	0.000935104
Ube2s	0.6577	0.000102714	0.211009	0.265766	0.000938783
Pmm1	0.748096	0.000103497	0.844037	0.884384	0.000945164
Ahi1	0.745132	0.000103891	1	0.989489	0.00094798
Rps6-ps2	0.835688	0.000104088	0.944954	0.938438	0.000949002
Zbed4	0.802549	0.000106686	0.293578	0.282282	0.000971894
Ell2	2.26425	0.000107396	0.862385	0.774775	0.00097676
Ier3	1.44027	0.000107396	0.981651	0.923423	0.00097676
RP24-257C17.2	0.312807	0.000108008	0.137615	0.438438	0.000980721
Gm6065	0.570444	0.000108418	0.889908	0.960961	0.000983639
Gm17494	0.561609	0.000108932	0.522936	0.418919	0.0009875
Mbd6	0.672898	0.000109036	0.880734	0.726727	0.00098763
Gm6344	1.11772	0.000109656	0.715596	0.486486	0.000991637
Phf3	0.627174	0.000110385	0.963303	0.815315	0.000997414
Fam98b	0.574336	0.000112067	0.513761	0.932432	0.00101097
Ube3a	0.468851	0.000112386	0.816514	0.424925	0.00101302
Atf7ip	0.513034	0.000113452	0.0458716	0.582583	0.00102181
Dpm2	0.5012	0.000115179	0.752294	0.472973	0.00103652
Syngr1	2.50111	0.000115614	0.220183	0.516517	0.00103959
Panx1	0.961187	0.00011704	0.651376	0.689189	0.00105156
Mphosph10	0.622908	0.000117151	0.981651	0.977477	0.00105171
Rab27b	0.868633	0.00011826	0.513761	0.608108	0.00106081
Hist1h2bc	1.11351	0.000120508	0.697248	0.693694	0.0010801
Prim2	0.688248	0.000120735	0.266055	0.385886	0.00108127
Gm16194	25.5415	0.000121876	1	0.965465	0.00109061
Htt	0.628626	0.000123723	0.688073	0.672673	0.00110624
Otud4	0.504066	0.000128096	0.788991	0.701201	0.0011435
Mthfs	0.538923	0.000132863	0.422018	0.474474	0.0011851
Setbp1	1.57292	0.000134237	0.0642202	0.297297	0.0011964
Eif4a1	0.340719	0.000136133	0.348624	0.468468	0.00121233
Casc5	0.947489	0.000136388	0.990826	0.894895	0.00121362
Gm9493	0.248379	0.000137539	0.321101	0.291291	0.00122289
Lman2l	0.880639	0.000140001	0.394495	0.489489	0.00124378
Nudt8	0.976809	0.000140524	0.633028	0.782282	0.00124743
Numa1	0.442929	0.000140655	0.825688	0.918919	0.0012476
Rsf1	0.47701	0.000140918	1	0.992492	0.00124893
Rhobtb2	1.07049	0.000142105	0.917431	0.882883	0.00125845
Hist1h2bf	1.75143	0.000142503	0.504587	0.512012	0.00126097
Gm8731	0.689267	0.000142902	0.458716	0.370871	0.0012635
Eif3k	0.304872	0.000145048	0.66055	0.72973	0.00128145
Rgs19	0.548582	0.000146132	0.669725	0.732733	0.00129
Med11	0.645064	0.000146541	0.981651	0.953453	0.00129258
Ppp2r3c	0.656065	0.000147224	0.706422	0.636637	0.00129758
Ppp1r8	0.549893	0.000147498	0.495413	0.475976	0.00129897
Kat2b	1.05331	0.000148324	0.376147	0.0195195	0.0013052
Dynlt1b	0.731305	0.000149431	0.651376	0.62012	0.00131391
Mrm1	1.12368	0.000154224	0.247706	0.256757	0.00135498
Ern1	1.10276	0.000155085	0.853211	0.786787	0.00136039
Rnmt	0.484866	0.000155085	0.495413	0.569069	0.00136039
Rps24-ps2	0.846683	0.000157111	0.899083	0.223724	0.00137708
Hpgds	1.4118	0.000160049	0.862385	0.806306	0.00140172
Dtnbp1	0.728418	0.000160642	0.889908	0.896396	0.00140581
Gm15487	0.487608	0.000161238	0.770642	0.678679	0.00140991
RP23-173L24.3	0.854393	0.000166233	0.816514	0.678679	0.00145245
Snhg20	0.677673	0.00016762	0.541284	0.36036	0.00146342
Ccdc40	2.41969	0.00016824	0.614679	0.454955	0.00146768
Pafah2	1.31974	0.000168863	0.908257	0.843844	0.00147195
Szt2	0.918804	0.000173439	0.568807	0.608108	0.00151066
Ippk	0.88904	0.000173919	0.844037	0.825826	0.00151365
Gm8326	0.703857	0.0001744	0.963303	0.762763	0.00151665
Fam172a	0.610079	0.000174561	0.954128	0.822823	0.00151687
Elovl1	0.567619	0.000175528	0.761468	0.788288	0.00152289
Lig1	0.578541	0.000175528	0.422018	0.569069	0.00152289
Fosb	1.07957	0.000179447	0.954128	0.632132	0.00155568
Cbx6	0.59655	0.000180274	0.0366972	0.581081	0.00156163
Ubxn2a	0.575438	0.000181771	0.66055	0.584084	0.00157337
Rnf126	0.472364	0.000181938	0.963303	0.983483	0.00157359
Rmi2	1.14746	0.000182105	0.963303	0.921922	0.00157381
Gm15536	0.604842	0.000183112	1	1	0.00158128
Btaf1	0.658952	0.000183448	0.926606	0.845345	0.00158296
Mrpl41	0.496765	0.000184462	1	0.995495	0.00159046
Gm15796	0.962165	0.000185651	0.302752	0.357357	0.00159947
U2af2	0.46267	0.000186847	0.513761	0.786787	0.00160729
Nop9	0.647888	0.000186847	0.889908	0.962462	0.00160729
Timm10	0.591772	0.000187878	0.440367	0.0975976	0.00161366
Mplkip	0.657611	0.000187878	0.366972	0.294294	0.00161366
Rrp1b	0.674917	0.000190653	0.770642	0.815315	0.00163623
Sltm	0.424773	0.000191353	0.642202	0.734234	0.00164097
Oaz1	0.321417	0.00019276	0.495413	0.493994	0.00164922
Edem3	1.0475	0.00019276	0.87156	0.746246	0.00164922
Hnrnpa2b1	0.16099	0.000193113	0.376147	0.558559	0.0016497
Rpl5-ps2	0.631838	0.000193113	0.963303	0.960961	0.0016497
Gm6404	0.862593	0.000194532	0.513761	0.608108	0.00166055
Gm9396	0.452373	0.000194889	0.550459	0.624625	0.00166231
Gm14138	0.676711	0.000195603	0.477064	0.585586	0.00166713
5430427O19Rik	5.47352	0.00019704	0.59633	0.56006	0.0016768
Ddx27	0.55265	0.00019704	0.431193	0.204204	0.0016768
Adssl1	3.21141	0.000198849	0.93578	0.825826	0.0016909
B4galt1	0.374251	0.000199759	0.724771	0.65015	0.00169734
Gm15800	0.600657	0.000200308	0.431193	0.923423	0.0016994
Hyi	1.26586	0.000200308	0.541284	0.633634	0.0016994
Sdad1	0.535184	0.00020233	0.201835	0.56006	0.00171394
Tob2	1.03795	0.00020233	0.550459	0.481982	0.00171394
Nmt2	0.44403	0.000203627	0.779817	0.780781	0.00172361
Sbno2	0.509028	0.000204371	0.743119	0.726727	0.0017286
Dazap1	0.456482	0.000204558	0.917431	0.930931	0.00172886
Mcm6	0.578286	0.000205493	0.642202	0.653153	0.00173544
Atp5l	0.399429	0.000206056	0.201835	0.328829	0.00173888
Zcchc2	0.850712	0.000207564	0.366972	0.618619	0.00175028
Gm9826	1.45146	0.000211573	0.990826	0.959459	0.00178273
Gm17541	0.451859	0.000216637	0.93578	0.924925	0.00182401
Nxt1	0.52764	0.000217623	1	0.966967	0.00183094
Ankrd11	0.379663	0.000217821	0.357798	0.0735736	0.00183121
Ap1b1	0.611818	0.00022081	0.605505	0.672673	0.00185493
Nup205	0.591152	0.000222621	0.688073	0.614114	0.00186874
Myeov2	0.381045	0.000223431	0.568807	0.489489	0.00187412
H2-Oa	4.45731	0.00022752	0.688073	0.803303	0.00190698
Galt	0.515748	0.000228968	0.788991	0.695195	0.00191767
Wibg	0.678953	0.000230842	0.834862	0.839339	0.00193191
Gm13212	0.608282	0.000231679	1	0.987988	0.00193746
Srsf7	0.221358	0.000234209	0.788991	0.723724	0.00195714
Pou2f1	0.740837	0.000234633	0.376147	0.391892	0.00195922
Gm12366	0.355038	0.000241955	1	0.983483	0.00201884
Ncdn	0.673214	0.000244149	1	0.981982	0.00203561
Gm11970	0.977125	0.000245032	0.743119	0.968468	0.00203839
Nfkb1	0.652769	0.000246362	0.284404	0.271772	0.00204792
Fgfr1op	0.674076	0.000248145	0.633028	0.603604	0.0020612
Mrpl43	0.47045	0.000248593	0.844037	0.024024	0.00206338
Zfp598	0.712483	0.000249042	0.66055	0.34985	0.00206556
R3hdm4	0.470829	0.000249491	0.541284	0.533033	0.00206774
Mlycd	1.22458	0.000250392	0.981651	0.96997	0.00207212
Gm7589	0.8351	0.000250392	0.807339	0.65015	0.00207212
Rps13-ps4	0.435765	0.000250618	0.211009	0.478979	0.00207244
Erh	0.341447	0.000251749	0.917431	0.894895	0.00207871
Snord49b	1.82565	0.000251749	0.605505	0.53003	0.00207871
Snrpd3	0.402685	0.000252657	0.816514	0.651652	0.00208466
Mrpl20	0.373753	0.000252885	0.954128	0.956456	0.00208499
Phkb	0.634747	0.000253341	0.330275	0.277778	0.0020872
Rpl19-ps4	0.911932	0.000254026	0.862385	0.935435	0.00209129
Ifi203	5.39781	0.000260974	0.688073	0.716216	0.0021469
Gm11686	0.964823	0.000264514	0.761468	0.663664	0.00217442
Pip4k2c	1.10483	0.000265704	0.981651	0.989489	0.00218258
Patz1	0.639068	0.000268822	0.495413	0.322823	0.00220493
Terf2	0.820084	0.000271487	0.348624	0.364865	0.00222515
Abhd17c	0.671447	0.000272462	0.541284	0.331832	0.0022315
Mfsd2b	1.53182	0.000272951	0.642202	0.436937	0.00223221
Elmo1	0.542119	0.000272951	0.522936	0.397898	0.00223221
Casp8	0.600513	0.000275407	0.53211	0.355856	0.00225064
Rtn4ip1	1.15471	0.000276395	0.110092	0.282282	0.0022554
Sppl2a	0.642614	0.000276395	0.678899	0.629129	0.0022554
Rn18s-rs5	0.129319	0.000277636	0.899083	0.852853	0.00226386
Larp1	0.587591	0.000279881	0.87156	0.881381	0.0022805
Mob3a	0.644735	0.000281387	0.431193	0.277778	0.00229109
Ccnd2	0.578374	0.000285952	0.834862	0.776276	0.00232655
Scamp3	0.514696	0.000286719	0.559633	0.427928	0.00233109
Dnase2a	2.0737	0.000286976	0.266055	0.267267	0.00233147
Dnajb1	0.68718	0.000291625	0.623853	0.599099	0.00236751
Gltscr1l	1.17211	0.000296345	0.844037	0.798799	0.00240407
Prr14l	0.581395	0.000297404	0.788991	0.587087	0.0024109
Ncoa7	0.51927	0.00030383	0.229358	0.399399	0.0024612
Agfg2	1.13731	0.000304914	0.889908	0.803303	0.00246818
Gm7079	0.519558	0.000305457	0.990826	0.978979	0.00247078
Isy1	0.595945	0.000310386	0.862385	0.732733	0.00250882
Hist1h2ae	0.870094	0.000312046	0.385321	0.340841	0.0025204
Mta3	0.589301	0.000312601	0.678899	0.51952	0.00252305
Gmip	1.24084	0.000317074	0.844037	0.62012	0.00255545
Gm13007	0.912098	0.000317074	1	0.986486	0.00255545
Gm5837	0.433252	0.00031792	0.669725	0.854354	0.00256041
Ppid	0.404784	0.000325048	0.256881	0.0945946	0.00261592
Gm12165	0.946388	0.000325913	0.59633	0.46997	0.00262098
1700112E06Rik	1.33938	0.00032678	0.917431	0.873874	0.00262606
Ints9	0.514454	0.00032736	0.183486	0.276276	0.00262881
Prkaca	0.492654	0.000330272	0.256881	0.0195195	0.00265028
Kcnk12	5.33865	0.000333208	0.944954	0.797297	0.00267192
Parn	0.533261	0.00033439	0.981651	0.791291	0.00267946
Clec4e	3.85522	0.000338555	0.541284	0.490991	0.00271088
Zfp141	0.729508	0.00034826	0.880734	0.777778	0.00278658
Gm12732	0.531773	0.000349183	0.513761	0.552553	0.00279196
Ep300	0.4175	0.000351966	0.981651	0.987988	0.00280815
Gfod1	0.976589	0.000351966	0.954128	0.896396	0.00280815
Snord14a	1.21226	0.000351966	0.834862	0.744745	0.00280815
Prkcq	1.27101	0.000354457	0.963303	0.903904	0.00282599
Syne3	3.45856	0.000355395	0.46789	0.352853	0.00283144
Mki67	0.747767	0.000356336	0.293578	0.217718	0.0028369
Arl11	2.79627	0.000357909	0.87156	0.713213	0.00284739
L3mbtl2	0.670464	0.000358856	0.33945	0.506006	0.00285288
Cd180	2.53052	0.000362348	0.651376	0.690691	0.00287858
Gm12504	-0.098689	0.000366516	0.366972	0.427928	0.00290961
Gm24366	0.945848	0.000367161	0.788991	0.657658	0.00291266
Ezh2	0.468409	0.000372361	0.330275	0.671171	0.0029518
Pold1	0.612542	0.000373672	0.541284	0.423423	0.00296008
Qtrt1	0.659534	0.000378958	0.688073	0.608108	0.00299981
Timm23	0.528854	0.000382632	1	0.96997	0.00302509
Evl	0.809479	0.000382968	0.954128	0.965465	0.00302509
Setd2	0.535583	0.000382968	0.889908	0.824324	0.00302509
Setd6	0.967214	0.000383304	0.981651	0.951952	0.0030256
Abhd14a	0.935069	0.000384314	1	0.989489	0.00303141
Tgfb1	0.606675	0.000385326	0.899083	0.926426	0.00303724
Pcnt	0.640087	0.00038634	0.40367	0.151652	0.00304093
Nup188	0.506172	0.00038634	0.788991	0.87988	0.00304093
D16Ertd472e	0.745181	0.000387697	0.642202	0.462462	0.00304944
Gm10384	4.0925	0.00038974	0.862385	0.750751	0.00306335
Iqgap1	0.431875	0.00039248	1	0.983483	0.0030827
Eef1d	0.321092	0.000394547	0.715596	0.578078	0.00309456
Rpa2	0.543667	0.000394547	0.605505	0.605105	0.00309456
Hist1h2bg	2.36408	0.000398014	0.917431	0.956456	0.00311956
Taf4a	0.818163	0.000400108	1	1	0.00313376
Cab39	0.668439	0.00040151	0.541284	0.474474	0.00314252
Lyst	1.0363	0.000402917	0.788991	0.72973	0.00315131
Zfyve27	0.742256	0.000403269	0.798165	0.873874	0.00315185
Suds3	0.537537	0.000405035	0.944954	0.726727	0.00316343
Irf2	0.570302	0.000415058	0.807339	0.761261	0.00323943
Vcpkmt	0.625338	0.000415782	0.917431	0.902402	0.00324281
E2f4	0.481069	0.000422358	0.0825688	0.839339	0.00329179
Rpl9-ps6	0.328113	0.000426053	1	0.95045	0.00331826
Cul3	0.452676	0.000427539	0.807339	0.689189	0.00332517
mt-Nd4	0.345535	0.000427539	0.412844	0.527027	0.00332517
Coq2	0.543912	0.000429031	0.844037	0.842342	0.00333444
Gm15478	2.59742	0.000435045	0.779817	0.792793	0.00337646
Gbp7	1.02205	0.000435802	0.247706	0.400901	0.00337997
Tonsl	0.420702	0.000439607	0.504587	0.292793	0.0034071
Rps2-ps13	1.07448	0.000440754	0.541284	0.569069	0.00341362
Ndor1	0.688702	0.000444213	0.137615	0.280781	0.00343801
Utp14a	0.500113	0.000445759	0.33945	0.10961	0.00344757
Nop14	0.497599	0.000452776	0.816514	0.888889	0.00349941
Smg5	0.538621	0.000453955	0.385321	0.342342	0.00350609
Ccdc86	0.575615	0.000454349	0.706422	0.570571	0.00350669
Siglecg	6.01825	0.000467525	0.59633	0.43994	0.00360338
Gm11223	0.32714	0.000467929	0.394495	0.391892	0.003604
Acot2	0.731159	0.000471995	0.93578	0.947447	0.00363279
Kif16b	0.878957	0.00047404	0.889908	0.947447	0.00364601
Rnf44	0.358778	0.000476917	0.577982	0.426426	0.00366307
Gm5909	0.86081	0.000476917	0.366972	0.342342	0.00366307
Spc24	0.581157	0.000478983	0.642202	0.513514	0.00367196
Gm14046	0.651421	0.000479397	0.678899	0.677177	0.00367196
RP23-287M3.3	0.530666	0.000479397	0.954128	0.89039	0.00367196
Abhd15	3.29435	0.000479397	0.119266	0.369369	0.00367196
Trim56	0.761934	0.000479811	0.522936	0.59009	0.0036726
Ddx51	0.660463	0.000481888	0.761468	0.732733	0.00368596
Psmg2	0.424041	0.000484391	0.972477	0.983483	0.00370256
Gm9825	0.412784	0.000486906	0.449541	0.367868	0.00371923
Pomt1	0.970381	0.00048859	0.366972	0.249249	0.00372952
Stoml2	0.394882	0.000489012	0.477064	0.454955	0.00373018
Gm15773	1.78506	0.000498377	0.577982	0.276276	0.00379901
Lmo1	2.77891	0.000499236	0.678899	0.503003	0.00380295
Cacybp	0.339206	0.000500528	0.825688	0.804805	0.00381019
Agap2	4.35237	0.000501391	0.385321	0.921922	0.00381414
Gm5900	0.584003	0.000503555	0.963303	0.959459	0.00382798
Gramd1b	1.61421	0.000506163	0.788991	0.914414	0.00384518
Ythdc1	0.408841	0.000506599	0.504587	0.575075	0.00384586
Iffo1	1.05451	0.000507909	0.422018	0.265766	0.00385317
Enpp4	0.799535	0.000512738	0.477064	0.361862	0.00388716
Scamp2	0.463865	0.000519839	0.266055	0.430931	0.0039383
Emg1	0.327683	0.000520733	0.46789	0.154655	0.00394239
Sbf1	0.506711	0.000527032	0.87156	0.8003	0.00398465
Tec	0.811092	0.000527032	0.394495	0.0585586	0.00398465
Dus3l	0.644166	0.000531574	0.678899	0.674174	0.00401626
Entpd6	0.940209	0.000532487	0.100917	0.442943	0.00402042
Cluh	0.675086	0.000535235	0.798165	0.876877	0.00403842
Pum2	0.431716	0.000538918	0.330275	0.235736	0.00406346
Cpsf4	0.506258	0.000541697	0.211009	0.852853	0.00408164
Ccdc171	2.8574	0.000545422	0.853211	0.83033	0.00410692
Rpl30-ps1	0.79558	0.000546357	0.486239	0.223724	0.00411118
Incenp	0.754562	0.000576584	0.715596	0.496997	0.00432984
Cep57l1	0.749214	0.000581523	0.926606	0.836336	0.00436398
Mettl14	0.502339	0.000582516	0.422018	0.466967	0.00436848
Sub1	0.329844	0.000583013	0.605505	0.453453	0.00436925
Timm9	0.636067	0.000585004	0.477064	0.279279	0.00438122
Gm3355	0.695687	0.000595563	0.816514	0.863363	0.00445509
Tchp	0.871876	0.00059607	0.348624	0.207207	0.00445509
Aim2	1.08112	0.000597085	0.605505	0.818318	0.00445968
Dusp16	0.79077	0.00060733	0.954128	0.93994	0.00453315
Alg8	0.660442	0.000618788	0.770642	0.828829	0.00461558
Adrbk2	1.74193	0.000621948	0.0733945	0.264264	0.00463604
Rplp0-ps1	0.263665	0.000626184	0.348624	0.348348	0.00466448
Gna13	0.675726	0.000628845	0.40367	0.693694	0.00468117
Spcs1	0.290351	0.000633662	0.330275	0.570571	0.00471387
Med24	0.525853	0.000635814	0.926606	0.882883	0.00472671
Gm10193	1.61129	0.000643399	0.93578	0.921922	0.0047799
Emilin2	3.85076	0.000653275	0.633028	0.801802	0.00484679
Fam133b	0.475916	0.000657153	0.155963	0.761261	0.00487232
Sharpin	0.514409	0.000657709	0.93578	0.978979	0.00487319
Spns2	0.747089	0.000658822	0.908257	0.932432	0.00487818
Gm7857	0.813796	0.000661612	0.715596	0.846847	0.00489558
Ppp1r18	0.428017	0.000684908	0.798165	0.815315	0.00506458
Spag5	0.741967	0.000688381	0.917431	0.951952	0.00508688
Nubp1	0.597721	0.000688961	0.201835	0.453453	0.00508778
Gm13831	0.603903	0.000702435	0.587156	0.720721	0.00518384
Slk	0.407157	0.000703026	0.587156	0.477477	0.00518476
Mrpl23	0.57267	0.000703618	0.761468	0.581081	0.00518568
Rps12-ps9	0.641882	0.000704803	0.605505	0.472973	0.00519097
Gm6822	0.705059	0.000707178	0.770642	0.933934	0.00520502
Tmem91	1.9966	0.000708369	0.972477	0.944444	0.00521033
Gpd1l	0.786387	0.000709561	0.0275229	0.648649	0.00521565
Haus8	0.588086	0.00071315	0.862385	0.654655	0.00523856
Tmem208	0.507671	0.000717358	0.146789	0.771772	0.00526599
Tmem107	1.11381	0.000717961	0.59633	0.506006	0.00526694
Gm6415	0.903723	0.000719168	0.40367	0.539039	0.00526884
Polr2a	0.38484	0.000722195	0.816514	0.753754	0.00528753
Rapgef6	0.520616	0.000722801	0.788991	0.947447	0.00528849
Twf2	0.441678	0.000724625	0.568807	0.594595	0.00529834
Rmnd1	0.549295	0.000725233	0.853211	0.048048	0.00529931
Klhl17	1.10703	0.000726452	0.642202	0.593093	0.00530472
Wdr34	0.931472	0.000727673	0.678899	0.445946	0.00531015
Bola3	0.524051	0.00073196	0.706422	0.621622	0.00533793
Ctr9	0.659609	0.000733805	0	0.623123	0.00534787
Sin3a	0.518872	0.000735037	0.376147	0.213213	0.00535082
Tti1	0.716255	0.000735654	0.412844	0.0720721	0.00535082
Dclre1c	0.830886	0.000735654	0.00917431	0.509009	0.00535082
Upf1	0.34391	0.000744963	0.733945	0.791291	0.00541499
RP23-6C10.3	0.569694	0.00075312	0.633028	0.373874	0.0054707
Fbxo9	0.589994	0.000754382	0.917431	0.755255	0.00547629
Uhmk1	0.571283	0.000759451	0.87156	0.785285	0.00550949
Snf8	0.533686	0.000763912	0.954128	0.917417	0.00553824
Usp8	0.549312	0.000776792	0.12844	0.436937	0.00562794
Cd3eap	0.695109	0.000778091	0.93578	0.96997	0.00563368
Smg1	0.534274	0.000778741	0.862385	0.635135	0.00563472
Ftsj3	0.515325	0.000779392	0.183486	0.256757	0.00563576
Rpl31-ps16	1.03169	0.000780695	0.752294	0.89039	0.00564151
Sh3bgrl3	0.342098	0.000788556	0.238532	0.253754	0.00569461
Ppil4	0.460852	0.000800485	0.559633	0.493994	0.00577701
Idh3a	0.484514	0.000805841	0.311927	0.794294	0.00581188
Ppil1	0.430253	0.000812582	0.990826	0.998498	0.0058567
Ethe1	0.713431	0.000820057	0.330275	0.792793	0.00590675
Rbpj	0.707464	0.000822107	0.770642	0.696697	0.00591768
Nudt1	0.752393	0.000835895	0.357798	0.369369	0.00601303
Ncapd3	0.504013	0.000841469	0.678899	0.612613	0.00604922
Myom1	1.55068	0.000855558	0.825688	0.812312	0.00614652
Gm12466	0.949509	0.000863399	0.422018	0.43994	0.00619885
Hdc	5.56346	0.000869865	0.990826	0.972973	0.00624124
Gm11951	1.0963	0.000874924	0.963303	0.84985	0.00627349
Rsrc1	0.465321	0.000877828	0.889908	0.897898	0.00629025
Plekha5	0.736406	0.000880011	0.908257	0.151652	0.00630183
Mcm10	0.723914	0.000888795	0.770642	0.783784	0.00635654
Osgin1	4.51218	0.000888795	0.669725	0.555556	0.00635654
Osbpl7	0.960558	0.000903616	0.495413	0.606607	0.00645839
Ccdc101	0.612246	0.000912618	0.587156	0.569069	0.00651853
Prr3	0.721129	0.000927807	0.926606	0.948949	0.00662277
Polr3e	0.696327	0.000932409	0.853211	0.804805	0.00665134
Itpripl1	0.601271	0.000940126	0.834862	0.737237	0.00670209
Hook2	1.04933	0.000941677	0.183486	0.851351	0.00670884
Ocel1	0.947213	0.000948683	0.440367	0.543544	0.00675443
Mrpl28	0.371897	0.000949465	0.449541	0.340841	0.00675567
Ndufb7	0.271733	0.000951029	0.137615	0.501502	0.00676247
Specc1	0.839584	0.000954166	0.357798	0.225225	0.0067761
Sssca1	0.598118	0.000954166	0.440367	0.53003	0.0067761
Rcl1	0.54426	0.000974789	0.880734	0.864865	0.00691373
Ccl4	2.41426	0.000976393	0.284404	0.543544	0.00692068
Rasgrp4	3.13156	0.000977999	0.715596	0.668168	0.00692765
Tmem219	0.556523	0.000985255	0.605505	0.708709	0.00697145
Faim	0.483138	0.000986064	0.926606	0.894895	0.00697145
Bend3	0.725792	0.000986064	0.752294	0.719219	0.00697145
Pycrl	0.518698	0.000989308	0.862385	0.782282	0.00698994
Pdk3	0.515656	0.000994192	0.577982	0.0780781	0.00701998
Trap1	0.429998	0.000995825	0.321101	0.780781	0.00702705
Gm8276	0.553609	0.00100238	0.899083	0.858859	0.00706882
Dhps	0.471465	0.00101063	0.678899	0.581081	0.0071225
Spata5	0.484599	0.00101146	0.807339	0.713213	0.00712382
Mrpl38	0.406602	0.00101395	0.651376	0.504505	0.00713683
Phf10	0.562488	0.00101895	0.798165	0.618619	0.00716746
Chad	3.10716	0.00102062	0.825688	0.888889	0.00717467
Msh6	0.469654	0.00102397	0.513761	0.465465	0.00719366
2310011J03Rik	0.503547	0.00104086	0.93578	0.036036	0.00730774
Zc3h13	0.442526	0.00104427	0.963303	0.986486	0.00732705
Taf3	0.476948	0.00104513	0.376147	0.388889	0.00732842
Ccdc69	2.08611	0.00105543	1	0.981982	0.00739598
Ptpn2	0.622915	0.00106148	0.972477	0.93994	0.0074337
Mthfsl	0.703465	0.00106495	0.357798	0.837838	0.00745332
Atxn1	0.998765	0.00106582	0.779817	0.876877	0.00745471
Dok1	0.89998	0.00107193	0.908257	0.363363	0.00749271
Nhp2	0.383314	0.00108159	1	0.983483	0.00755549
Rab4a	0.668801	0.00108689	0.954128	0.87988	0.00758777
Ankrd27	0.557538	0.00108955	0.944954	0.96997	0.00760157
B3gnt7	1.66029	0.00109311	0.348624	0.367868	0.00762161
Nup107	0.475537	0.00109489	0.926606	0.873874	0.00762925
Pcsk4	2.68671	0.00110565	0.587156	0.93994	0.00769935
Btf3	0.207737	0.00110745	0.119266	0.435435	0.00770224
Gm7290	0.366596	0.00110745	0.963303	0.921922	0.00770224
Sf3a1	0.393836	0.0011165	0	0.403904	0.00776032
Gm7776	1.35788	0.00112014	0.825688	0.815315	0.00778075
Nme1	0.329371	0.00112379	0.385321	0.540541	0.00779635
Dok3	2.62192	0.00112379	0.669725	0.933934	0.00779635
Gm12355	0.425018	0.00112745	0.733945	0.671171	0.00781199
Zfp296	1.81172	0.00112745	0.981651	0.948949	0.00781199
Tceb3	0.513254	0.00113296	0.87156	0.711712	0.00784529
Pmf1	0.455436	0.0011422	0.926606	0.86036	0.00790436
Dusp18	1.02745	0.00114406	0.394495	0.663664	0.00790736
Gm27684	0.859035	0.00114406	0.954128	0.905405	0.00790736
Polg2	0.839978	0.00114964	0.522936	0.421922	0.00794103
Hddc2	0.570771	0.00116655	0.944954	0.953453	0.00805284
BC085271	0.513123	0.00116845	0.541284	0.527027	0.0080609
Ola1	0.425145	0.00116939	0.990826	0.90991	0.00806243
D15Ertd621e	0.625094	0.00117034	0.93578	0.797297	0.00806397
Hspa4	0.349982	0.00119719	0.275229	0.0255255	0.00824382
Impact	0.494595	0.00120107	0.495413	0.172673	0.00826542
Kansl1l	1.0117	0.00120691	0.247706	0.552553	0.0083005
Cenpp	0.917197	0.00120886	0.284404	0.605105	0.00830879
Csf1r	2.25537	0.00121278	0.954128	0.966967	0.00833055
RP24-68G17.3	0.770339	0.00121868	0.788991	0.696697	0.00836588
Crtc3	0.781097	0.00122658	0.779817	0.797297	0.00841493
Lrfn1	1.31753	0.00123652	0.577982	0.540541	0.00847792
Rpp40	0.590351	0.00124654	0.788991	0.756757	0.00854134
Ube2e1	0.419833	0.00125461	0.944954	0.926426	0.00859133
Ctage5	0.509211	0.00126476	0.605505	0.690691	0.00865021
Ptprv	2.93958	0.00126476	0.715596	0.516517	0.00865021
Gm26740	4.00969	0.00127089	0.87156	0.803303	0.00868144
RP23-387J8.3	0.686195	0.00127089	0.743119	0.870871	0.00868144
Ninl	1.26207	0.00127911	0.192661	0.283784	0.00872682
Hist1h2bb	0.814442	0.00127911	0.486239	0.510511	0.00872682
Cmah	2.55061	0.00129256	0.93578	0.935435	0.0088132
1110007C09Rik	0.84377	0.0012936	1	0.975976	0.00881488
Exosc1	0.487398	0.00129881	0.192661	0.273273	0.00884498
Bfsp2	6.59465	0.00130195	0.880734	0.923423	0.00886091
Ube2m	0.475815	0.001303	0.697248	0.435435	0.00886261
Ndufs6	0.26679	0.0013093	0.321101	0.37988	0.00890002
Gm9009	0.989688	0.00131668	0.642202	0.396396	0.00894474
Aldh9a1	0.630648	0.0013188	0.944954	0.893393	0.00895365
Eif1ad	0.423945	0.00134014	0.614679	0.531532	0.00908746
Ly9	9.56564	0.00134877	0.220183	0.578078	0.00914038
Bcl2l14	3.25173	0.00134985	0.623853	0.63964	0.00914214
Sepsecs	0.753479	0.0013531	0.348624	0.433934	0.00915857
RP23-313F7.2	0.953933	0.00135636	0.431193	0.518018	0.00917503
Abt1	0.563921	0.0013629	0.688073	0.786787	0.00921364
Mc5r	5.63488	0.00136837	0.550459	0.59009	0.009245
Krr1	0.480543	0.00137496	0.944954	0.92042	0.00928388
Sdhaf1	0.520226	0.00138601	0.321101	0.481982	0.00935281
Polr2h	0.439153	0.00139714	0.522936	0.493994	0.0094222
Gm37421	0.610463	0.00140835	0.93578	0.900901	0.00949206
Tspan4	0.688011	0.00140948	0.706422	0.762763	0.00949389
B020018G12Rik	0.403282	0.00142647	0.0733945	0.393393	0.0096025
H13	0.402706	0.0014276	0.688073	0.642643	0.00960436
Selt	0.49142	0.00142874	0.0642202	0.288288	0.00960621
Podnl1	5.11655	0.00148801	0.963303	0.986486	0.00999866
Gm14494	0.5086	0.00149276	0.972477	0.942943	0.0100245
Gm5263	1.49336	0.00150827	0.66055	0.516517	0.0101203
Mettl17	0.687008	0.00151067	0.880734	0.894895	0.0101203
Gatm	0.370478	0.00151067	0.522936	0.460961	0.0101203
Cdc14b	0.859111	0.00151909	0.587156	0.471471	0.0101706
U2surp	0.311462	0.00154218	0.788991	0.0750751	0.010319
Nrip1	0.566975	0.00154463	0.678899	0.798799	0.0103291
Gm8337	0.470062	0.00154831	0.981651	0.938438	0.0103475
Eif2s2	0.26055	0.0015594	0.165138	0.845345	0.0104154
Gm7935	0.493966	0.00156436	0.972477	0.971471	0.0104422
Zfp120	1.1866	0.0015818	0.66055	0.5	0.0105523
Gm11407	0.786451	0.00158431	0.981651	0.947447	0.0105627
Mrps36-ps1	1.44626	0.00158933	0.944954	0.918919	0.0105898
Hmgb2	0.495771	0.00159816	0.651376	0.603604	0.0106359
Sun2	0.700713	0.00159816	0.990826	0.990991	0.0106359
Ing5	0.546062	0.00159943	1	0.995495	0.010638
Letmd1	0.758034	0.00161979	0.486239	0.408408	0.010767
Akap10	0.477389	0.00162621	0.889908	0.65015	0.0108031
Dscc1	0.888845	0.00163393	0.926606	0.677177	0.010848
1110008F13Rik	0.484983	0.00163652	0.376147	0.343844	0.0108587
Prr12	0.390316	0.00163781	0.908257	0.831832	0.0108608
Mrps33	0.30435	0.00164429	0.807339	0.782282	0.0108972
Gm12242	0.823026	0.00164689	0.275229	0.171171	0.0109079
Dph5	0.653809	0.00165862	0.990826	0.96997	0.0109791
Paics	0.284607	0.00166781	0.834862	0.777778	0.0110333
Cirbp	0.541725	0.00167176	0.302752	0.385886	0.0110529
Nifk	0.418744	0.00168764	0.614679	0.654655	0.0111513
Son	0.230089	0.00169831	0.642202	0.603604	0.0112151
Gatad2b	0.460054	0.00172525	0.963303	0.951952	0.0113862
5830432E09Rik	2.78691	0.00173613	0.137615	0.671171	0.0114513
Med30	0.465441	0.00174023	0.816514	0.752252	0.0114715
C2cd3	0.621293	0.00175258	0.770642	0.588589	0.0115461
Gm29228	1.1182	0.00176363	0.541284	0.575075	0.0116119
CT943659.1	1.42717	0.0017664	0.834862	0.752252	0.0116233
Rfxap	0.669552	0.00177613	0.174312	0.525526	0.0116804
Gm19246	0.755978	0.00177752	0.743119	0.752252	0.0116827
Luc7l3	0.331142	0.00179433	0.146789	0.762763	0.0117792
Prpf4	0.509269	0.00180986	0.917431	0.806306	0.0118741
Gm7658	0.36246	0.00181412	0.577982	0.732733	0.0118951
Snord22	1.04147	0.00182838	0.651376	0.033033	0.0119815
Slc12a6	1.02448	0.00183124	0.431193	0.825826	0.0119932
Gm8524	0.82595	0.00183268	0.963303	0.989489	0.0119955
Dcaf15	0.587673	0.00183411	0.706422	0.659159	0.0119978
Mrps23	0.447712	0.00185286	0.798165	0.83033	0.0121133
2510002D24Rik	0.596433	0.00186886	0.330275	0.704204	0.0122036
Mcm4	0.462806	0.00186886	0.587156	0.761261	0.0122036
2310035C23Rik	0.647064	0.00187617	0.788991	0.644144	0.0122441
1110008L16Rik	0.763448	0.00187764	0.899083	0.755255	0.0122465
Zgrf1	0.867619	0.00188498	0.541284	0.429429	0.0122872
Dennd1b	1.02885	0.0018894	0.926606	0.936937	0.0123088
Rps19bp1	0.441445	0.00189383	0.954128	0.917417	0.0123232
Vps39	0.658403	0.00190718	0.93578	0.933934	0.0124028
Ctdsp1	0.541713	0.00191016	0.743119	0.593093	0.0124149
Gm12254	0.305474	0.00191463	1	0.998498	0.0124367
Tssc1	0.54842	0.00192061	0.678899	0.644144	0.0124683
Ndufa2	0.255839	0.00192511	0.944954	0.86036	0.0124902
Cdc123	0.35626	0.00192661	0.715596	0.75976	0.0124926
Gm26667	4.54023	0.00195534	0.752294	0.686186	0.0126641
Tmem259	0.657619	0.00195534	0.541284	0.570571	0.0126641
Hectd1	0.361489	0.00198909	0.926606	0.84985	0.0128677
Fdxr	1.0706	0.00199528	0.899083	0.891892	0.0129003
Ifih1	2.96401	0.00200772	0.605505	0.612613	0.0129732
2210016F16Rik	0.743351	0.00201397	0.633028	0.533033	0.013006
Asl	0.492498	0.0020218	0.770642	0.926426	0.013049
Ptpmt1	0.625663	0.00202652	0.972477	0.899399	0.0130718
Exoc6	0.359485	0.00207421	0.761468	0.768769	0.0133717
Isg20l2	0.470909	0.00207743	0.366972	0.352853	0.0133769
Fxn	0.52939	0.00207743	0.486239	0.45045	0.0133769
Zhx1	0.421704	0.00208065	0.93578	0.938438	0.0133899
Pim2	1.36422	0.00208872	0.275229	0.232733	0.0134341
Tap1	2.87374	0.00209196	0.844037	0.8003	0.0134471
Phf12	0.532416	0.00209682	0.917431	0.917417	0.0134706
Arpc4	0.263087	0.00210332	0.899083	0.852853	0.0134967
Atp5j2	0.190151	0.00210332	0.477064	0.45045	0.0134967
Ncapg2	0.619288	0.00211147	0.366972	0.316817	0.0135361
Gpr141	26.4136	0.00211311	0.614679	0.481982	0.0135361
Gpr132	26.551	0.00211311	0.834862	0.876877	0.0135361
Mbd1	0.610168	0.00212951	0.816514	0.813814	0.0136333
Zbtb8os	0.550633	0.00213446	0.66055	0.498498	0.0136492
Vps37b	0.629934	0.00213941	0.633028	0.618619	0.013673
Inafm1	0.908215	0.00214437	0.412844	0.429429	0.0136969
Sipa1l3	0.933763	0.00214603	0.513761	0.393393	0.0136996
Phykpl	0.680562	0.00214769	0.944954	0.921922	0.0137023
Ppp1r9b	0.419715	0.00216936	0.752294	0.546547	0.0138326
Lsm2	0.308222	0.00217942	0.743119	0.484985	0.0138729
Chek2	0.608856	0.00217942	0.587156	0.788288	0.0138729
Hcfc1	0.362445	0.00217942	0.779817	0.834835	0.0138729
Eif4ebp2	0.467534	0.00218616	0.752294	0.633634	0.0139078
Mier2	0.864663	0.00221159	0.504587	0.351351	0.0140615
Nipbl	0.428715	0.0022167	0.522936	0.503003	0.014086
Zfp771	0.709452	0.00223041	0.706422	0.510511	0.014165
Snord49a	1.46986	0.00223384	0.972477	0.944444	0.0141787
Rpf2	0.381022	0.00224764	0.605505	0.477477	0.0142582
Pold3	0.569244	0.00226152	0.486239	0.405405	0.014338
Slc38a9	0.696527	0.00226849	0.853211	0.74024	0.014374
Chchd10	0.452798	0.00227372	0.761468	0.48048	0.014399
1500012F01Rik	0.324714	0.00228073	0.917431	0.929429	0.0144351
Sik2	0.75332	0.00228775	0.981651	0.987988	0.0144713
Mdh2	0.214878	0.00228951	0.633028	0.575075	0.0144742
Trim6	0.790639	0.00229655	0.798165	0.27027	0.0145105
Gm11868	0.854673	0.00231959	0.449541	0.516517	0.0146477
Wbp2	0.351242	0.00232851	0.944954	0.876877	0.0146956
Cuedc2	0.369118	0.00233387	0.853211	0.872372	0.0147211
Tom1l1	0.772765	0.00235004	0.87156	0.978979	0.0148147
Rpl36-ps10	1.05993	0.00235725	0.449541	0.127628	0.0148518
Gm12341	1.04124	0.00237538	0.422018	0.490991	0.0149575
Zfp84	0.946995	0.00239731	0.284404	0.509009	0.0150785
Odf2	0.450065	0.00239731	0.275229	0.177177	0.0150785
Phtf2	0.576399	0.00240098	0.972477	0.912913	0.0150931
Jak2	0.887704	0.00241572	0.174312	0.459459	0.0151771
Ago2	0.388135	0.00243985	0.192661	0.357357	0.0153114
Hspe1-ps2	0.423989	0.00244919	0.944954	0.911411	0.0153614
Alpk3	1.25421	0.00245481	0.587156	0.56006	0.0153879
Fkbp3	0.316323	0.00246797	0.825688	0.728228	0.0154617
Capns1	0.432765	0.00247552	0.990826	0.992492	0.0155002
Vipr2	2.4327	0.00249068	0.53211	0.370871	0.0155864
Pin4	0.530854	0.0025021	0.522936	0.617117	0.015649
Stxbp4	0.391437	0.00251357	0.66055	0.460961	0.0157119
Psmc3ip	0.79272	0.00251741	0.880734	0.677177	0.0157271
Edc4	0.479839	0.00253666	0.458716	0.391892	0.0158385
Twistnb	0.479144	0.00254053	0.715596	0.522523	0.0158537
Eif4a3	0.282821	0.00256775	0.908257	0.821321	0.0160146
Gm6181	0.610715	0.00257166	0.00917431	0.312312	0.01603
Cul1	0.321244	0.00257558	0.119266	0.741742	0.0160454
Lbh	1.15019	0.0025795	0.504587	0.786787	0.0160608
Perp	5.85558	0.00258342	0.275229	0.59009	0.0160762
Ncoa2	0.448285	0.00259524	0.330275	0.208709	0.0161407
Mrpl40	0.374601	0.00260314	0.66055	0.641141	0.0161718
Gm6421	0.47932	0.00260314	0.761468	0.456456	0.0161718
Dctd	0.598616	0.00261106	0.59633	0.351351	0.0162119
Wdtc1	0.575499	0.00261901	0.412844	0.51952	0.0162522
Lsm1	0.441118	0.00263097	0.697248	0.605105	0.0163173
Plekho2	0.370307	0.00264901	1	0.927928	0.0164109
Gm7803	0.821689	0.00264901	0.899083	0.87988	0.0164109
Cetn2	0.402815	0.00265102	0.0917431	0.286787	0.0164142
Zbtb12	1.62298	0.00266716	0.889908	0.905405	0.0165049
Me2	0.451128	0.00268542	0.422018	0.906907	0.0166087
Fam69a	0.621978	0.00269153	0.862385	0.801802	0.0166372
Cx3cr1	2.12885	0.00269562	0.477064	0.45045	0.0166532
Prrc2c	0.248223	0.00271611	0.12844	0.355856	0.0167705
Inip	0.454561	0.00272641	0.816514	0.795796	0.0168247
Gm5529	0.510112	0.00273055	0.587156	0.148649	0.0168409
Reep4	0.60391	0.00273675	0.715596	0.635135	0.0168698
Rad23b	0.338465	0.00273882	0.761468	0.555556	0.0168732
Zdhhc21	0.577368	0.0027409	0.752294	0.659159	0.0168766
Gm12726	0.572043	0.0027638	0.422018	0.282282	0.0170082
Gm5778	0.740317	0.00276589	0.587156	0.539039	0.0170117
Mir5136	0.969017	0.00278266	0.688073	0.801802	0.0171054
Kras	0.363375	0.00280376	0.93578	0.932432	0.0172256
Psma4	0.230377	0.002808	0.853211	0.744745	0.0172421
Nacc1	0.458283	0.00281437	0.330275	0.160661	0.0172716
Sugp2	0.701524	0.00282714	0.963303	0.960961	0.0173404
Noa1	0.660418	0.00283355	0.412844	0.181682	0.0173701
Eif4b	0.258056	0.00284211	0.568807	0.612613	0.017413
Gm13675	1.10147	0.0028464	0.798165	0.935435	0.0174201
Wwp2	0.458178	0.0028464	0.605505	0.453453	0.0174201
Gm38365	1.22303	0.0028507	1	1	0.0174368
Paf1	0.402585	0.00285931	0.93578	0.929429	0.0174798
Nt5dc1	0.44604	0.00286362	0.926606	0.882883	0.0174966
Cd300a	2.06024	0.00287227	0.0825688	0.277778	0.0175205
Stip1	0.313234	0.00287227	0.587156	0.0465465	0.0175205
Crip1	0.711257	0.00287443	0.926606	0.307808	0.0175241
Pdcd5	0.25626	0.00292025	0.844037	0.780781	0.0177937
Polr3f	0.553727	0.00292465	0.963303	0.956456	0.017801
Ppp1r7	0.450762	0.00292465	0.93578	0.974474	0.017801
Ipo13	0.609521	0.00292905	0.853211	0.786787	0.0178083
Gm11810	1.1527	0.00292905	0.642202	0.597598	0.0178083
Il15	0.907629	0.00293788	0.807339	0.705706	0.0178522
Sumo2	0.447367	0.00294451	0.559633	0.288288	0.0178827
Gm12435	0.609695	0.00295116	0.614679	0.388889	0.0179133
Furin	0.855003	0.0029556	0.972477	0.921922	0.0179207
Cdc7	0.572464	0.0029556	0.761468	0.753754	0.0179207
Slc30a5	0.493415	0.00295783	0.449541	0.352853	0.0179244
Eml4	0.41795	0.00296005	0.761468	0.732733	0.0179281
Gm27219	1.25736	0.00296896	0.862385	0.83033	0.0179722
Tmem69	0.49451	0.00298686	0.752294	0.660661	0.0180609
Il1r2	7.19496	0.00299809	0.522936	0.481982	0.018119
Gm7266	0.731045	0.0030457	0.834862	0.83033	0.0183967
Rbm39	0.24229	0.00305485	0.614679	0.633634	0.0184419
Acsf3	0.732585	0.00309169	0.642202	0.543544	0.0186542
Polr1c	0.406593	0.00309632	0.807339	0.717718	0.018672
Hmmr	0.774035	0.00310096	0.834862	0.822823	0.0186898
Tpp1	0.462621	0.00311026	0.577982	0.552553	0.0187357
RP23-335E20.2	0.771933	0.00311958	0.798165	0.747748	0.0187715
Gm6133	0.804181	0.00311958	0.394495	0.171171	0.0187715
Bod1l	0.485738	0.00313595	0.715596	0.042042	0.0188496
Spen	0.429879	0.00313595	0.87156	0.0690691	0.0188496
Cnbp	0.185811	0.0031383	0.724771	0.723724	0.0188536
Prrc2a	0.279017	0.00314535	0.568807	0.608108	0.0188857
Emc10	0.363208	0.00317368	0.899083	0.906907	0.0190455
Bin3	0.592623	0.00317605	0.321101	0.00750751	0.0190495
Gm5045	0.615053	0.00318555	0.697248	0.656156	0.0190859
Gm3511	0.220493	0.00318555	0.568807	0.438438	0.0190859
Pik3cb	0.67959	0.00319986	0.926606	0.942943	0.0191612
Vdr	3.25057	0.00324796	0.284404	0.183183	0.0194283
Cdca7l	0.547934	0.0032528	0.477064	0.417417	0.0194468
Gclc	0.786021	0.00326981	0.495413	0.546547	0.019538
Nmnat3	1.69557	0.00329181	0.440367	0.465465	0.0196483
Rps15a-ps5	0.296492	0.00329181	0.211009	0.261261	0.0196483
Gm12350	0.428387	0.00330408	0.816514	0.86036	0.019711
Gm16433	0.623289	0.00331147	0.40367	0.503003	0.0197444
Cdca2	0.510974	0.00334116	0.110092	0.484985	0.0199001
Srek1ip1	0.475141	0.00334116	0.550459	0.71021	0.0199001
Arl5c	1.03069	0.00336109	0.614679	0.557057	0.0200081
Ing2	0.907599	0.00339623	0.587156	0.515015	0.0201957
Eif4g3	0.409013	0.00339623	0.33945	0.225225	0.0201957
Fam181b	1.4021	0.00343935	0.926606	0.93994	0.0204411
Oxsr1	0.586576	0.0034419	0.651376	0.86036	0.0204453
Rabggta	0.604976	0.00344956	0.788991	0.746246	0.0204799
Dbnl	0.422249	0.00346237	0.53211	0.632132	0.020545
Slc35e4	1.19138	0.00348296	0.348624	0.57958	0.0206561
Naga	0.411872	0.00349847	1	0.998498	0.0207371
Ago1	0.488497	0.00350366	0.990826	0.963964	0.0207567
4933434E20Rik	0.364301	0.00352969	0.577982	0.65015	0.0208998
1700010I14Rik	1.47983	0.00353492	0.844037	0.90991	0.0209196
Gpr108	0.530729	0.00354277	0.990826	0.966967	0.0209549
Brca1	0.681315	0.00355589	0.633028	0.668168	0.0210214
Brca2	0.444419	0.00357699	0.330275	0.378378	0.0211348
2310033P09Rik	0.754978	0.00358228	0.889908	0.870871	0.0211548
Rps6ka6	0.635238	0.00360351	0.284404	0.18018	0.0212689
Gm15549	0.698977	0.0036329	0.788991	0.828829	0.021431
Gm15766	1.03885	0.00363826	0.0550459	0.264264	0.0214513
Prpf19	0.461712	0.0036679	0.266055	0.367868	0.0216146
Efcab14	0.428455	0.00367332	0.559633	0.340841	0.021635
Pla2g12a	0.513796	0.00369504	0.59633	0.528529	0.0217514
Retsat	0.938932	0.00371414	0.559633	0.442943	0.0218523
Gm29170	1.17873	0.00371962	0.293578	0.12012	0.0218729
Rpl7a-ps10	0.820008	0.00380542	0.844037	0.492492	0.0223657
Noc3l	0.457614	0.00380822	0.688073	0.584084	0.0223703
Tpt1-ps3	0.217891	0.00381102	0.422018	0.237237	0.0223749
Acot13	0.438549	0.00381943	0.623853	0.487988	0.0224124
Rpl24	0.475966	0.00382786	0.697248	0.731231	0.02245
Adar	0.779439	0.00383348	0.926606	0.848348	0.0224712
RP23-38L11.1	1.45541	0.00384476	0.642202	0.929429	0.0225254
Tmem123	0.421175	0.00387308	0.53211	0.672673	0.0226794
Lpcat4	0.881315	0.0039592	0.385321	0.40991	0.0231714
Mkrn1	0.145879	0.00399413	0.807339	0.689189	0.0233635
RP23-447N11.3	0.794637	0.00399997	0.954128	0.908408	0.0233854
Atf1	0.550175	0.00401463	0.853211	0.809309	0.0234588
Pten	0.539624	0.00401757	0.688073	0.466967	0.0234636
Rpl35a-ps2	0.741886	0.00402051	0.46789	0.600601	0.0234684
Keap1	0.502878	0.00405889	0.926606	0.861862	0.02368
Gm5801	0.536499	0.00408267	0.990826	0.900901	0.0238063
Parp2	0.449537	0.00409163	0.633028	0.660661	0.023846
Gm13012	1.7328	0.00414269	0.926606	0.92042	0.024131
Pirb	4.14952	0.00416692	0.917431	0.930931	0.0242594
Hspa4l	1.25499	0.004173	0.954128	0.947447	0.0242821
Psmb3	0.292838	0.00419128	0.724771	0.782282	0.0243757
Gm12396	0.58124	0.00419434	0.238532	0.294294	0.0243807
Sart3	0.414923	0.00420351	0.972477	0.942943	0.0244212
Pbdc1	0.33444	0.00422806	0.733945	0.801802	0.0245511
Cdk8	0.508235	0.00424966	0.853211	0.851351	0.0246635
Ifrd1	0.545455	0.00425275	0.614679	0.484985	0.0246686
Cdca5	0.659867	0.00425894	0.605505	0.600601	0.0246916
Gm13182	0.899639	0.00427135	0.834862	0.752252	0.0247506
Stim1	0.406467	0.00430876	0.825688	0.840841	0.0249545
Pi4k2a	0.620638	0.00431503	0.59633	0.536036	0.0249777
Ylpm1	0.351283	0.00433702	0.642202	0.483483	0.025092
Rfx7	0.65608	0.00434332	0.853211	0.891892	0.0251154
Bckdha	0.573675	0.00435279	0.917431	0.896396	0.025157
Mical1	1.05937	0.00436228	0.651376	0.810811	0.0251987
Dynll2	0.553065	0.00436545	0.348624	0.418919	0.0252039
Car9	1.31737	0.00437814	0	0.309309	0.0252641
Cd74	6.68598	0.00438449	0.0550459	0.276276	0.0252876
Ptafr	3.32432	0.00439723	0.743119	0.758258	0.0253479
Dtd1	0.590709	0.00440042	0.990826	0.954955	0.0253532
Senp3	0.349832	0.00441	0.87156	0.731231	0.0253821
Mrps14	0.317895	0.00441	0.504587	0.393393	0.0253821
Cers6	0.810156	0.00442601	0.266055	0.237237	0.025461
Pdzd8	0.467582	0.00448085	0.834862	0.732733	0.0257631
Ifnar2	0.498161	0.00449709	0.293578	0.303303	0.0258432
Pcmt1	0.322157	0.00451013	0.844037	0.807808	0.0259047
Telo2	0.416954	0.00451339	0.779817	0.63964	0.02591
Pik3r5	3.2945	0.00452974	0.504587	0.325826	0.0259905
Rdh14	0.636532	0.0045363	0.990826	0.96997	0.0260147
Kdm2b	0.46566	0.00454615	0.816514	0.846847	0.0260577
Flt3l	2.44366	0.00455272	0.651376	0.615616	0.0260819
Tor4a	0.681091	0.0045659	0.587156	0.57958	0.0261305
Comtd1	0.851655	0.0045659	0.449541	0.411411	0.0261305
Top2a	0.641182	0.00457581	0.899083	0.87988	0.0261737
Ndufa11	0.253534	0.00458905	0.954128	0.927928	0.026236
Fancm	0.578017	0.00462564	0.605505	0.57958	0.0264316
Ankle1	1.24602	0.00463567	0.807339	0.824324	0.0264752
Crlf2	0.683443	0.00465578	0.93578	0.95045	0.0265764
Trmt61b	0.857115	0.00465914	0.522936	0.370871	0.026582
Aldh18a1	0.563585	0.00466923	0.844037	0.644144	0.0266259
Mettl3	0.694399	0.0046726	0.706422	0.657658	0.0266314
Ptger1	0.492481	0.0047336	0.807339	0.306306	0.0269652
4930427A07Rik	1.08693	0.00480222	0.330275	0.448949	0.0273421
Cars2	0.507344	0.00480913	0.59633	0.677177	0.0273675
Gm12816	0.77644	0.00481259	0.40367	0.135135	0.0273731
Tbc1d10b	0.522222	0.00485079	0.853211	0.861862	0.0275763
Gm10221	0.566182	0.00485776	0.807339	0.84985	0.0276018
Kif20b	0.589369	0.00493509	0.779817	0.723724	0.0280269
2410002F23Rik	0.330502	0.00499918	0.302752	0.324324	0.0283763
Rnf20	0.357027	0.00501712	0.743119	0.704204	0.0284636
Josd2	0.497185	0.00514798	0.889908	0.870871	0.0291823
Tnfrsf25	2.02483	0.00515166	0.788991	0.822823	0.0291823
Gm24270	0.244144	0.00515166	0.587156	0.792793	0.0291823
Gm16200	0.77056	0.0051664	0.972477	0.951952	0.0292508
Arhgap39	1.18861	0.00518858	0.963303	0.966967	0.0293615
Nars	0.351321	0.00519229	0.587156	0.645646	0.0293675
Gm11675	0.39474	0.00520342	0.440367	0.444444	0.0294065
Ppie	0.428948	0.00520713	0.87156	0.843844	0.0294065
Tank	0.573202	0.00520713	0.917431	0.743243	0.0294065
Git2	0.367331	0.00521085	0.981651	0.936937	0.0294126
Cc2d1a	0.534499	0.00521829	0.311927	0.252252	0.0294396
Mrps35	0.392904	0.00523693	0.816514	0.827327	0.0295298
Mrpl19	0.459261	0.00525564	0.87156	0.966967	0.0296203
Gm23849	0.774324	0.0053159	0.990826	0.981982	0.0299447
Gm4518	0.924816	0.00532348	0.669725	0.654655	0.0299722
Mtfr2	1.02825	0.00533866	1	0.993994	0.0300425
Hcst	2.61448	0.00535007	0.486239	0.755255	0.0300915
Chchd6	0.624822	0.00535388	0.495413	0.454955	0.0300977
Gm37025	0.581857	0.00536151	0.844037	0.795796	0.0301253
Mcm3	0.377339	0.00536533	0.59633	0.554054	0.0301315
Gpatch3	0.878815	0.00538444	0.908257	0.87988	0.0302146
Nomo1	0.454468	0.00538828	0.834862	0.861862	0.0302146
Diexf	0.624278	0.00538828	0.688073	0.570571	0.0302146
Fbxo22	0.508152	0.00539211	0.688073	0.531532	0.0302208
Mthfd2	0.528272	0.00541901	0.669725	0.596096	0.030341
Hemk1	0.781803	0.00541901	0.981651	0.975976	0.030341
Lamtor3	0.462513	0.00545378	0.541284	0.536036	0.0305203
Rrad	2.00028	0.0054693	0.357798	0.250751	0.0305764
Tsga10ip	5.0676	0.0054693	0.614679	0.36036	0.0305764
Hnrnpul2	0.461171	0.0055357	0.779817	0.728228	0.030932
Ints6	0.461759	0.00554749	0.642202	0.421922	0.0309512
Rpl21-ps14	0.797413	0.00554749	0.330275	0.614114	0.0309512
Atxn2l	0.299399	0.00554749	0.623853	0.647147	0.0309512
Irf6	1.16426	0.00556325	0.908257	0.911411	0.0310235
Pigu	0.474089	0.00558696	0.256881	0.527027	0.0311401
Rb1	0.487309	0.0056948	0.715596	0.575075	0.0317253
Abcb10	0.543685	0.0057069	0.330275	0.256757	0.0317609
G430095P16Rik	1.39128	0.0057069	1	0.990991	0.0317609
Xkr5	0.774554	0.00573927	0.577982	0.587087	0.031925
Srebf1	0.503416	0.00576366	0.688073	0.893393	0.0320447
Rbx1	0.194108	0.00576773	0.743119	0.624625	0.0320513
Cycs	0.303991	0.00582915	0.587156	0.527027	0.0323602
Phb2	0.227309	0.00582915	0.256881	0.163664	0.0323602
C130026I21Rik	2.71899	0.00586215	0.266055	0.214715	0.0325272
Nek7	0.555737	0.00587042	0.229358	0.354354	0.0325568
Rnf219	0.469846	0.00588701	0.798165	0.717718	0.0326325
mt-Nd2	0.303741	0.00590363	0.954128	0.95045	0.0327084
Nfkbil1	0.516078	0.00594538	0.944954	0.933934	0.0329068
Coa4	0.644038	0.00594538	0.954128	0.872372	0.0329068
Apex1	0.342793	0.00594957	0.302752	0.24024	0.0329136
Thtpa	0.890226	0.00595376	0.981651	0.977477	0.0329204
Gm12312	0.684296	0.00596635	0.779817	0.809309	0.0329737
Gba	0.53424	0.00600005	0.761468	0.737237	0.0331434
1600002H07Rik	0.843057	0.00600427	0.366972	0.283784	0.0331503
Depdc1b	0.816352	0.00607222	0.155963	0.343844	0.0335088
Pex16	0.696973	0.00607649	0.743119	0.714715	0.0335157
Cnnm3	0.242266	0.00609788	0.761468	0.633634	0.033617
Huwe1	0.322334	0.00612364	0.889908	0.749249	0.0337423
Rhot2	0.427399	0.00616679	0.87156	0.795796	0.0339632
Cpne3	0.389377	0.00618412	0.100917	0.666667	0.0340418
Hypk	0.539396	0.0062015	1	0.998498	0.0341205
Nol9	0.464819	0.00621892	0.559633	0.801802	0.0341995
Fes	0.583385	0.0062539	0.238532	0.252252	0.0343578
Gm10053	0.333337	0.0062539	0.770642	0.695195	0.0343578
Tssk6	1.64358	0.00626267	0.550459	0.418919	0.034389
Ddx19a	0.378614	0.00629787	0.321101	0.845345	0.0345652
U2af1	0.273984	0.00640454	0.137615	0.536036	0.035116
Gm17257	0.602372	0.00640454	0.394495	0.540541	0.035116
Coq4	0.583676	0.00641351	0.990826	0.989489	0.0351478
Hagh	0.548245	0.00644046	0.706422	0.816817	0.0352781
Slc35b2	0.412393	0.00644947	0.53211	0.638138	0.03531
Mtfr1l	0.473755	0.006463	0.40367	0.27027	0.0353392
Ly86	3.18554	0.00646752	0.779817	0.858859	0.0353392
Gm5356	0.700393	0.00646752	0.972477	0.989489	0.0353392
Etfa	0.35273	0.00647656	0.183486	0.552553	0.0353712
Mrpl54	0.254709	0.00651284	0.522936	0.591592	0.0355519
Ier2	0.470094	0.00652193	0.321101	0.528529	0.0355841
Tra2b	0.236422	0.0065676	0.522936	0.363363	0.0358156
Gps2	0.378325	0.00659513	0.266055	0.5	0.0359482
Mrpl2	0.364875	0.00660894	0.963303	0.921922	0.0360058
Klhl18	0.581295	0.00662277	0.954128	0.878378	0.0360634
Gm3550	0.957879	0.00667836	0.275229	0.183183	0.0363484
Tfr2	4.47612	0.00670632	0.33945	0.399399	0.0364826
Uck2	0.336242	0.00676254	0.834862	0.623123	0.0367705
Wdr75	0.362994	0.00678137	0.449541	0.220721	0.0368549
Sesn1	0.494592	0.00679081	0.651376	0.764264	0.0368881
Vezf1	0.426858	0.00687625	0.449541	0.612613	0.037334
Ccr9	7.73848	0.00689059	0.743119	0.621622	0.0373936
Bckdk	0.37171	0.00690016	0.0825688	0.445946	0.0374272
Adck3	1.37658	0.00690974	0.449541	0.475976	0.0374609
AI504432	1.79998	0.00691454	0.522936	0.515015	0.0374686
Diras2	3.96359	0.00694338	0.834862	0.705706	0.0375883
Dedd2	1.14601	0.00694338	0.348624	0.475976	0.0375883
0610010F05Rik	0.501584	0.00700138	0.981651	0.956456	0.0378838
2610306M01Rik	1.19306	0.00704029	0.357798	0.021021	0.0380758
Pgap2	0.390839	0.00705005	0.614679	0.421922	0.03811
Lbr	0.357943	0.00713842	0.577982	0.421922	0.038569
2310045N01Rik	0.483677	0.00716809	0.816514	0.575075	0.0387105
Birc2	0.477781	0.00717801	0.880734	0.926426	0.0387452
Eif6	0.325543	0.0072178	0.59633	0.528529	0.0389411
Gm13430	0.783307	0.00726782	0.477064	0.423423	0.0391729
Aurkb	0.590899	0.00727284	0.0275229	0.39039	0.0391809
Osbpl2	0.686229	0.0073131	0.990826	0.963964	0.0393597
Gm4950	0.304378	0.0073333	0.862385	0.897898	0.0394493
Nr4a2	2.15511	0.00740952	0.550459	0.354354	0.0398208
Nat10	0.504196	0.00740952	0.541284	0.448949	0.0398208
Stub1	0.270866	0.00741463	0.990826	0.977477	0.039829
Gata1	1.74419	0.00744021	0.752294	0.653153	0.0399471
Mgat2	0.398121	0.00745046	0.908257	0.795796	0.0399828
Ube2k	0.260606	0.00747615	0.541284	0.603604	0.0401013
Cwf19l1	0.487112	0.00753295	0.779817	0.127628	0.0403865
Eya3	0.464943	0.00756929	0.266055	0.630631	0.0405618
Gm13234	1.59521	0.00760579	0.93578	0.453453	0.0407181
Pdpk1	0.369785	0.00760579	0.559633	0.737237	0.0407181
Pik3r4	0.546811	0.00762672	0.688073	0.546547	0.0408105
Gm20492	1.6529	0.00767927	0.486239	0.484985	0.0410719
Gsta4	1.25081	0.00771096	0.486239	0.600601	0.0412215
Cd82	1.37782	0.00773215	0.66055	0.663664	0.0413149
Sall3	2.15823	0.00774276	0.46789	0.391892	0.0413518
Arl6ip1	0.295929	0.00775339	0.889908	0.743243	0.0413773
Cdt1	0.516321	0.0077587	0.33945	0.358859	0.0413773
Msh2	0.35131	0.0077587	0.844037	0.938438	0.0413773
Tars2	0.573792	0.00780672	0.513761	0.342342	0.0416134
Mpp7	0.766127	0.00781742	0.504587	0.576577	0.0416504
Zfp367	0.269025	0.00784962	0.981651	0.95045	0.0418019
Gm3851	0.237903	0.00786038	0.155963	0.250751	0.0418392
Ppp1r14b	0.331848	0.00788733	0.990826	0.983483	0.0419625
Nudt7	0.791307	0.00789813	0.972477	0.966967	0.0419999
Trim8	0.350633	0.00793605	0.798165	0.951952	0.0421814
Hat1	0.34001	0.00796324	0.816514	0.866366	0.0422942
Irgm1	0.482548	0.00796868	0.669725	0.668168	0.0422942
BC055324	0.34794	0.00796868	0.743119	0.603604	0.0422942
Vps52	0.465032	0.00800144	0.651376	0.746246	0.0424477
Gm12751	0.519609	0.00804529	0.981651	0.965465	0.0426194
Rpl7a-ps11	0.608609	0.00804529	0.678899	0.737237	0.0426194
Manba	0.82381	0.00804529	0.422018	0.569069	0.0426194
Gm5560	0.44559	0.00813366	0.495413	0.292793	0.0430464
Arfgef1	0.362724	0.00815588	0.46789	0.388889	0.0431435
Slc19a1	0.71788	0.00816145	0.715596	0.752252	0.0431524
Gm19815	0.910174	0.0082005	0.59633	0.672673	0.0433382
Polr3g	0.594597	0.0082341	0.972477	0.989489	0.0434745
Stk11ip	0.479669	0.0082341	0.385321	0.36036	0.0434745
Pcbd2	0.457526	0.00824533	0.963303	0.941441	0.0435131
Fxyd1	1.413	0.00836406	0.788991	0.861862	0.0441187
Ubxn2b	0.607331	0.00838114	1	1	0.0441879
Tal1	0.645341	0.00842686	0.770642	0.767267	0.0444078
Mars2	0.611045	0.00843259	0.825688	0.864865	0.044417
Gm6542	0.0970046	0.00846129	0.59633	0.456456	0.044547
Pnisr	0.38022	0.0084728	0.440367	0.53003	0.0445865
Dos	2.16867	0.00851896	0.834862	0.843844	0.0448082
[truncated: 9,115 more rows]

## Sheet: KEGG_Cluster_2-HSC
ID	Description	setSize	enrichmentScore	NES	pvalue	p.adjust	core_enrichment
mmu05140	Leishmaniasis	31	0.826354	1.92662	0.000123425	0.0233796	H2-Aa/H2-Eb2/Il10/Il12a/Itgam/H2-DMb2/Il1a/Ptpn6/H2-Oa/Ncf4/Itgb2/Ncf1/C3/H2-DMb1/Il4/Tnf/Cybb/H2-DMa
mmu04613	Neutrophil extracellular trap formation	41	0.781	1.91829	0.000159045	0.0233796	Ctsg/Hc/Mpo/Selplg/Rac2/Elane/Itgam/Plcb2/Itgal/Ncf4/Itgb2/Ncf1/C3/Plcg2/Selp/Cybb/Itgb3/C5ar1/Tlr7
mmu04650	Natural killer cell mediated cytotoxicity	40	0.75147	1.83444	0.000303254	0.025595	Gzmb/Csf2/Fasl/Klra1/Klra8/Klra4/Sh2d1b2/Rac2/Tyrobp/Ptk2b/Sh2d1b1/Itgal/Ptpn6/Itgb2/Tnfsf10/Plcg2/Fcer1g/Tnf/Lcp2/Hcst
mmu05202	Transcriptional misregulation in cancer	67	0.636632	1.69662	0.000348232	0.025595	Gzmb/Csf2/Pax5/Mpo/Il1r2/Il2rb/Bcl2a1a/Zbtb16/Elane/Itgam/Runx1/Gria3/Il3/Ntrk1/Rxrg/Fut8/Pax8/Cdkn1a/Mmp9/Cebpe/Cebpa/Bcl2a1b/Csf1r
mmu04640	Hematopoietic cell lineage	45	0.698723	1.74702	0.00111502	0.0563843	Cd3g/H2-Aa/Csf2/H2-Eb2/Cd3e/Il5ra/Il9r/Cd7/Il1r2/Siglech/Itgam/H2-DMb2/Cd37/Il1a/H2-Oa/Cd4/H2-DMb1/Il3/Il4/Cd19/Cd44/Tnf/Cd33/H2-DMa/Flt3l/Il6ra/Itgb3/Kit/Gypa/Csf1r
mmu04659	Th17 cell differentiation	45	0.697645	1.74433	0.0011507	0.0563843	Cd3g/H2-Aa/H2-Eb2/Cd3e/Il22/Il2rb/Il27/H2-DMb2/Runx1/H2-Oa/Ebi3/Cd4/H2-DMb1/Il4/Rxrg
mmu04662	B cell receptor signaling pathway	31	0.761142	1.77458	0.00193511	0.0711155	Pira2/Blk/Rac2/Bank1/Ptpn6/Pik3ap1/Card11/Ifitm1/Pirb/Btk/Cd19/Plcg2
mmu04658	Th1 and Th2 cell differentiation	40	0.700508	1.71003	0.00181846	0.0711155	Cd3g/H2-Aa/H2-Eb2/Cd3e/Runx3/Il2rb/Il12a/H2-DMb2/H2-Oa/Cd4/Il12rb2/H2-DMb1/Il4
mmu04620	Toll-like receptor signaling pathway	34	0.722858	1.70798	0.00269325	0.0756017	Cxcl9/Cxcl11/Ccl5/Tlr9/Il12a/Irf5/Tnf/Ticam2/Ccl4/Tlr7/Tlr6
mmu05164	Influenza A	66	0.597467	1.59155	0.00246701	0.0756017	Prss2/H2-Aa/Fasl/H2-Eb2/1810009J06Rik/Ccl5/Pabpn1l/Il12a/H2-DMb2/Il1a/H2-Oa/Tnfsf10/Pycard/H2-DMb1/Kpna7/Tnf/Ciita/Ifih1/Oas1a/H2-DMa/Nlrp3
mmu05169	Epstein-Barr virus infection	91	0.527444	1.45925	0.00282863	0.0756017	Cd3g/H2-Aa/H2-Eb2/Cd3e/Runx3/H2-DMb2/Itgal/H2-Oa/Btk/H2-DMb1/Cd19/Plcg2/Cd44/Tnf/Oas1a/Tap1/Cdkn1a/H2-DMa/Rbpjl
mmu05152	Tuberculosis	69	0.569975	1.52753	0.00440942	0.102447	H2-Aa/H2-Eb2/Cd209a/Il10/Cd74/Tlr9/Il12a/Coro1a/Itgam/H2-DMb2/Il1a/H2-Oa/Itgb2/Camk2a/Clec4e/C3/H2-DMb1/Vdr/Fcer1g/Tnf/Ciita/Card9/Il10ra/H2-DMa/Calm5
mmu04060	Cytokine-cytokine receptor interaction	97	0.498543	1.39363	0.00452998	0.102447	Ccr8/Csf2/Fasl/Il1rn/Ccr1l1/Xcl1/Cxcl9/Inhbc/Cxcl11/Il18rap/Ccr2/Il18r1/Il5ra/Il9r/Il10/Il22/Ccl5/Ccr9/Il1r2/Il2rb/Il27/Il12a/Cd27/Il1a/Ccr7/Ebi3/Il20ra/Cd4/Tnfsf10/Il17ra/Ccl9/Tnfrsf13b/Il12rb2/Il17re/Osm/Mpl/Cxcr3/Csf2rb/Il3/Il4/Ltb/Ctf2/Tnfrsf14/Tnf/Ccr1/Il10ra/Bmp8a/Csf2rb2/Ccl4/Il6ra/Tnfsf14/Ccr5/Csf1r/Ccl6/Il34/Cx3cr1/Relt/Tnfrsf25/Cxcr6
mmu05144	Malaria	18	0.811754	1.64959	0.00589215	0.123735	Klra4/Il10/Tlr9/Il12a/Klrb1a/Itgal/Itgb2/Selp/Tnf/Hgf/Gypa
mmu04380	Osteoclast differentiation	45	0.631708	1.57947	0.00666624	0.129984	Pira2/Tyrobp/Il1a/Ncf4/Pirb/Ncf1/Btk/Plcg2/Tnf/Lcp2/Itgb3/Csf1r
mmu05162	Measles	51	0.615169	1.56648	0.00707396	0.129984	Cd3g/Fasl/Cd209a/Cd3e/Il2rb/Tlr9/Il12a/Il1a
mmu04141	Protein processing in endoplasmic reticulum	59	0.574415	1.49726	0.00894698	0.138443	Cryaa/Sel1l2
mmu05166	Human T-cell leukemia virus 1 infection	87	0.521027	1.43104	0.00867455	0.138443	Cd3g/H2-Aa/Csf2/H2-Eb2/Cd3e/Il1r2/Il2rb/H2-DMb2/Itgal/H2-Oa/Cd4/Itgb2/H2-DMb1/Tnf/Cdkn1a/H2-DMa
mmu00350	Tyrosine metabolism	15	-0.845538	-1.4136	0.00800543	0.138443	Aox2/Dbh/Adh7/Tpo
mmu05221	Acute myeloid leukemia	31	0.709037	1.6531	0.00983781	0.144616	Csf2/Mpo/Bcl2a1a/Zbtb16/Itgam/Runx1/Il3/Cebpe/Cebpa/Bcl2a1b/Pim1/Kit/Csf1r/Tcf7
mmu05142	Chagas disease	39	0.638007	1.55034	0.0132497	0.185495	Cd3g/Fasl/Cd3e/Il10/Ccl5/Tlr9/Il12a/Plcb2/C3/Gna15/Tnf
mmu04668	TNF signaling pathway	44	0.601368	1.49964	0.0167428	0.205947	Csf2/Il18r1/Ccl5/Tnf/Map3k5/Mmp9
mmu05145	Toxoplasmosis	50	0.573843	1.45899	0.0164502	0.205947	H2-Aa/H2-Eb2/Il10/Il12a/H2-DMb2/H2-Oa/Alox5/H2-DMb1/Pik3r5/Tnf/Ciita/Il10ra/H2-DMa/Ccr5/Pik3cg
mmu05032	Morphine addiction	22	-0.788611	-1.40376	0.016812	0.205947	Adcy4/Slc32a1/Gabrr3/Gabrr1/Gngt1/Gng4/Gabra2/Pde1a/Adcy1
mmu04061	Viral protein interaction with cytokine and cytokine receptor	38	0.620917	1.50443	0.0189959	0.223392	Ccr8/Ccr1l1/Xcl1/Cxcl9/Cxcl11/Il18rap/Ccr2/Il18r1/Il10/Ccl5/Ccr9/Il2rb/Ccr7/Il20ra/Tnfsf10/Ccl9/Cxcr3/Tnfrsf14/Tnf/Ccr1/Il10ra/Ccl4/Il6ra/Tnfsf14/Ccr5/Csf1r/Ccl6/Il34/Cx3cr1
mmu04270	Vascular smooth muscle contraction	40	-0.72839	-1.39741	0.0209644	0.237059	Adcy4/Agtr1b/Nppa/Cyp4a12b/Pla2g4d/Mylk2/Pla2g2e/Adm2/4930544G11Rik/Kcnma1/Cacna1s/Avpr1a/Pla2g4e/Adcy1
mmu04210	Apoptosis	56	0.541461	1.40113	0.0243191	0.264808	Gzmb/Fasl/Bcl2a1a/Tnfsf10/Tuba4a/Csf2rb/Il3/Ntrk1/Tnf/Map3k5/Parp3/Csf2rb2/Bcl2a1b
mmu00190	Oxidative phosphorylation	51	0.542728	1.38201	0.0264784	0.278023	Cox6a2/Cox8b
mmu05323	Rheumatoid arthritis	31	0.641447	1.49551	0.0294627	0.297308	H2-Aa/Csf2/H2-Eb2/Ccl5/H2-DMb2/Il1a/Itgal/H2-Oa/Itgb2/H2-DMb1/Ltb/Tnf/H2-DMa
mmu04727	GABAergic synapse	22	-0.770352	-1.37126	0.0303375	0.297308	Adcy4/Slc32a1/Gabrr3/Gabrr1/Gngt1/Gng4/Gabra2/Cacna1s/Adcy1
mmu05322	Systemic lupus erythematosus	28	0.641972	1.45675	0.0371968	0.352769	H2-Aa/Ctsg/H2-Eb2/Hc/Il10/Elane/C8a/H2-DMb2/H2-Oa/C3/H2-DMb1/C2/Tnf/H2-DMa
mmu05161	Hepatitis B	53	0.52364	1.34254	0.0388529	0.356961	Fasl/Ptk2b/Tnf/Ifih1/Ticam2/Cdkn1a/Mmp9/Bid/Stat5a/Prkca/Irak1
mmu04973	Carbohydrate digestion and absorption	14	0.775401	1.48903	0.0457849	0.35783	G6pc/Slc2a2/Gm5134/Plcb2
mmu01524	Platinum drug resistance	26	0.642518	1.43484	0.0459948	0.35783	Fasl/Mgst2/Map3k5/Cdkn1a/Bid/Birc3/Gstt2/Gsta4/Bak1
mmu05321	Inflammatory bowel disease	26	0.641784	1.4332	0.0459948	0.35783	H2-Aa/H2-Eb2/Il18rap/Il18r1/Il10/Il22/Il12a/H2-DMb2/Il1a/H2-Oa/Il12rb2/H2-DMb1/Il4/Tnf/H2-DMa
mmu04660	T cell receptor signaling pathway	44	0.542878	1.35378	0.043379	0.35783	Cd3g/Csf2/Cd3e/Il10/Itk/Pdcd1/Ptprc/Pak6/Ptpn6/Rasgrp1/Card11/Cd4/Il4/Tnf
mmu04926	Relaxin signaling pathway	33	-0.719275	-1.34843	0.0463918	0.35783	Rxfp1/Adcy4/Col1a2/Mmp13/Rxfp4/Gngt1/Gng4/Rxfp2/Adcy1/Egfr
mmu04723	Retrograde endocannabinoid signaling	43	-0.691748	-1.33735	0.048893	0.35783	Cnr1/Adcy4/Gria4/Slc32a1/Gabrr3/Gabrr1/Gngt1/Gng4/Gabra2/Cacna1s/Adcy1
mmu04960	Aldosterone-regulated sodium reabsorption	13	-0.811844	-1.32176	0.0492632	0.35783	Atp1a2/Igf1/Scnn1g/Scnn1b/Ins2
mmu04080	Neuroactive ligand-receptor interaction	109	-0.608734	-1.26027	0.0499014	0.35783	Rxfp1/Gria4/Grin2c/Agtr1b/P2ry4/Ptgdr/Hcrtr2/Pth/Tacr3/Aplnr/Cga/Uts2/Gabrr3/Lhb/Plg/Taar7e/Gabrr1/Iapp/Nmu/Grpr/Adm2/Rxfp4/Gm5771/Gpr83/Mchr1/Ucn/Uts2r/Ucn2/Pgr15l/Oprk1/Gabra2/Lynx1/Chrna10/Grm3/Sctr/Htr5b/Tac2/Avpr1a/Lypd6b/Rxfp2/Gcg
mmu05415	Diabetic cardiomyopathy	79	0.457552	1.24267	0.0485437	0.35783	Cox6a2/Cma1/Cox8b/Rac2/Plcb2/Ncf4/Ncf1/Cpt1b/Camk2a/Cox4i2/Ren1/Cybb/Mmp9/Ppara
mmu04721	Synaptic vesicle cycle	24	-0.744728	-1.3425	0.0537406	0.37384	Slc6a2/Slc32a1/Cplx4/Cplx1/Slc1a1/Cplx3
mmu04724	Glutamatergic synapse	30	-0.720167	-1.33544	0.0575662	0.37384	Adcy4/Gria4/Grin2c/Pla2g4d/Gngt1/Gng4/Slc1a1/Grm3/Pla2g4e/Adcy1
mmu04742	Taste transduction	19	-0.765062	-1.33221	0.0597635	0.37384	Adcy4/P2ry4/Htr3a/Scnn1g/Tas2r108/Gabra2/Scnn1b/Pde1a
mmu04932	Non-alcoholic fatty liver disease	59	0.488818	1.27414	0.0591341	0.37384	Cox6a2/Fasl/Cox8b/Il1a/Cox4i2/Tnf/Map3k5/Cebpa/Ppara/Il6ra
mmu05208	Chemical carcinogenesis - reactive oxygen species	72	0.462695	1.24393	0.0594059	0.37384	Cox6a2/Cox8b/Cyp2f2/Cyp1a1/Lpo/Ncf1/Mgst2/Cox4i2
mmu03010	Ribosome	82	0.446846	1.22113	0.0575916	0.37384	Rps12/Rpl36/Gm4832/Gm13194/Rps8/Rpl12/Rpl31/Rps28/Rplp1/Rps29/Rpl38/Rps25/Rpl10a/Rsl24d1/Mrpl33/Rpl37/Rps18/Rplp2/Rps19/Rps13/Rpl14/Rps26/Rpl13/Mrps10/Rpl35/Rpl18a/Rpl21/Rps16/Rps21/Rps10/Rpl35a/Rps23/Rps27a/Rpl7a/Rpl41/Rpl5/Rpl11/Rpl22l1/Rps15a/Mrpl18/Mrpl34/Rps15/Rps27/Rpl17/Rpl13a/Mrpl23/Rps24/Rpl23/Rps20/Rps17/Rpl34/Mrpl12/Gm15501/Mrps12/Rpl6/Rpl37rt/Rps4x/Rpl24/Rpl22/Rps9/Mrpl19/Rpl9/Rps27l/…
mmu01200	Carbon metabolism	50	0.499278	1.26941	0.0683983	0.418939	Hao2/Eno2/Phgdh/Gck/Acss2/Hk2/Acss1/H6pd
mmu05134	Legionellosis	23	0.642299	1.38911	0.0729783	0.43787	Il12a/Itgam/Itgb2/Pycard/C3/Tnf
mmu05310	Asthma	14	0.747262	1.43499	0.0759448	0.444391	H2-Aa/H2-Eb2/Fcer1a/Il10/H2-DMb2/H2-Oa/H2-DMb1/Il3/Il4/Fcer1g/Tnf/H2-DMa
mmu04022	cGMP-PKG signaling pathway	50	-0.655643	-1.28586	0.0770883	0.444391	Adcy4/Agtr1b/Nppa/Mylk2/4930544G11Rik/Kcnma1/Irs4/Cacna1s/Ins2/Adcy1/Gata4
mmu04213	Longevity regulating pathway - multiple species	21	-0.74053	-1.31021	0.0809949	0.457933	Igf1/Adcy4/Irs4/Ins2/Adcy1
mmu04921	Oxytocin signaling pathway	46	-0.66279	-1.28917	0.0832095	0.461577	Adcy4/Nppa/Pla2g4d/Cacng5/Mylk2/4930544G11Rik/Cacna1s/Cacna2d3/Pla2g4e/Adcy1/Egfr
mmu05020	Prion disease	92	0.422232	1.16903	0.0850622	0.463117	Cox6a2/Cox8b/Hc/Ccl5/Rac2/C8a/Il1a/Ncf4/Ncf1/Cox4i2/Tuba4a/Cacna1f/Tnf/Cybb/Klc3
mmu00561	Glycerolipid metabolism	25	-0.718798	-1.30123	0.0873895	0.467137	Gpat2/Agpat3/Lipc/Mboat2/Akr1b7/Mogat1/Dgkb/Lipg
mmu05215	Prostate cancer	31	-0.69653	-1.29436	0.0901947	0.473522	Igf1/Tcf7l1/Srd5a2/Insrr/Ins2/Egfr

## Sheet: Cluster_3
Gene.name	log2FC	pval	pct	pct.rest	adj.pval
2810025M15Rik	1.23231	1.09494e-20	0.90099	0.912463	1.15122e-16
Ccnd1	1.5245	2.50005e-18	0.49505	0.532641	1.31428e-14
Aplnr	2.02427	5.81233e-16	1	0.934718	2.03703e-12
Odc1	1.08971	2.88069e-13	0.633663	0.605341	7.57189e-10
Mest	1.66709	4.85419e-13	0.574257	0.537092	1.02074e-09
Fscn1	0.871354	3.71448e-12	0.940594	0.921365	6.44986e-09
Gap43	1.33287	4.29418e-12	0.514851	0.60089	6.44986e-09
Clec1b	1.43547	8.48238e-12	0.980198	0.949555	1.1148e-08
Gng11	0.960402	1.18692e-10	0.49505	0.581602	1.24793e-07
Rps3	0.367064	1.44597e-10	0.742574	0.817507	1.3444e-07
Pkm	0.753956	1.53441e-10	0.544554	0.571217	1.3444e-07
Asb4	1.11327	2.03047e-10	0.287129	0.397626	1.64219e-07
Npm1	0.569609	4.71147e-10	0.792079	0.77003	3.53831e-07
Cdc42ep1	0.916996	7.26215e-10	0.752475	0.721068	5.09028e-07
Rpl7l1	0.697433	9.49881e-10	0.940594	0.905045	6.2419e-07
Tmem255a	1.22987	1.46848e-09	0.960396	0.873887	9.08214e-07
Eif5a	0.626599	1.56712e-09	0.584158	0.663205	9.15374e-07
Ran	0.676475	4.32028e-09	0.653465	0.508902	2.3907e-06
Tmem204	0.956339	5.18342e-09	0.633663	0.347181	2.72492e-06
Jup	0.752331	5.83586e-09	0.752475	0.658754	2.92182e-06
Cd81	0.65742	6.86364e-09	0.435644	0.422849	3.28019e-06
Peg10	0.826567	8.34483e-09	0.60396	0.642433	3.81467e-06
Rsad2	1.85402	1.16437e-08	0.425743	0.4273	5.10093e-06
Aprt	0.68944	1.28042e-08	0.683168	0.645401	5.17784e-06
Carhsp1	0.783736	1.5688e-08	0.316832	0.235905	6.10904e-06
Eif2s2	0.41541	2.05396e-08	0.752475	0.64095	7.71262e-06
Arhgef15	0.884193	2.49594e-08	0.148515	0.265579	9.04908e-06
Grap	0.88463	2.86122e-08	0.891089	0.881306	9.86415e-06
Prdx1	0.393463	2.9084e-08	0.693069	0.635015	9.86415e-06
Arpc3	0.555792	4.35422e-08	0.336634	0.39911	1.43063e-05
Rpl7	0.320994	5.72345e-08	0.970297	0.968843	1.82352e-05
Calm1	0.423712	6.15069e-08	0.811881	0.802671	1.90201e-05
Pde2a	1.16651	7.46635e-08	0.683168	0.716617	2.24289e-05
Slc25a4	0.417783	8.58833e-08	0.772277	0.725519	2.50827e-05
Nes	0.824591	1.27046e-07	0.930693	0.897626	3.61018e-05
Prdx6	0.580464	1.4693e-07	0.653465	0.525223	3.9765e-05
Eif4a-ps4	0.501775	1.66341e-07	0.39604	0.396142	4.37227e-05
Rps5	0.382591	1.71347e-07	0.881188	0.878338	4.39401e-05
Bok	1.11839	1.92374e-07	0.39604	0.385757	4.81577e-05
Gchfr	0.8815	2.1727e-07	0.821782	0.905045	5.29226e-05
Rasip1	0.797916	2.21475e-07	0.445545	0.452522	5.29226e-05
Nhp2	0.665153	2.55133e-07	0.584158	0.52819	5.84631e-05
Vamp5	0.719197	2.55783e-07	0.831683	0.700297	5.84631e-05
Ralb	0.705748	2.94451e-07	0.811881	0.715134	6.58694e-05
Chchd2	0.328013	3.05835e-07	0.19802	0.318991	6.69907e-05
Sh3bp5	0.819257	3.20058e-07	0.49505	0.424332	6.86753e-05
Nsun2	0.720259	3.38736e-07	0.326733	0.405045	7.12293e-05
Rbmxl1	0.484668	3.68508e-07	0.960396	0.85905	7.56401e-05
N4bp3	0.880063	3.741e-07	0.831683	0.768546	7.56401e-05
Slc29a1	0.730639	4.53554e-07	1	0.988131	8.99748e-05
Actb	0.435411	5.22613e-07	0.970297	0.94362	9.90988e-05
Ppp2r1a	0.427038	5.25212e-07	0.782178	0.78635	9.90988e-05
Hmgb3	0.593649	5.27823e-07	0.891089	0.872404	9.90988e-05
Dynll1	0.374941	5.85636e-07	0.138614	0.345697	0.000104362
Ehd2	0.773753	5.85636e-07	0.712871	0.807122	0.000104362
Gm10224	0.541183	5.85636e-07	0.643564	0.663205	0.000104362
Sept9	0.556712	6.34514e-07	0.415842	0.482196	0.00011113
Ldha	0.722292	6.44751e-07	0.940594	0.839763	0.00011113
Rps9	0.340767	7.32575e-07	0.326733	0.264095	0.000124231
Prmt1	0.524808	8.11818e-07	0.0594059	0.265579	0.000134347
Ywhae	0.350682	8.17784e-07	0.584158	0.614243	0.000134347
Gm14303	0.410025	1.39649e-06	0.70297	0.743323	0.000225888
Gm8730	0.530351	1.6056e-06	1	1	0.000255777
Rilpl1	0.703993	1.70589e-06	0.752475	0.790801	0.000262998
Srm	0.724384	1.71808e-06	0.752475	0.821958	0.000262998
Tubb6	0.912526	1.7283e-06	0.138614	0.384273	0.000262998
Crip2	0.950541	1.75098e-06	0.544554	0.683976	0.000262998
Rpl4	0.277979	1.78661e-06	0.792079	0.694362	0.00026457
Grpel1	0.559354	1.9408e-06	0.980198	0.986647	0.000283411
Hnrnpk	0.306036	2.21181e-06	0.287129	0.454006	0.000314256
Arf1	0.338645	2.47229e-06	0.485149	0.626113	0.000339185
Smagp	0.751182	2.50137e-06	0.910891	0.9273	0.000339185
RP24-324L19.3	0.863698	2.54262e-06	0.920792	0.933234	0.000339185
Atp5a1	0.357396	2.54262e-06	0.732673	0.716617	0.000339185
Usp10	0.586663	2.54857e-06	0.376238	0.541543	0.000339185
Flt4	0.822784	2.87686e-06	0.445545	0.448071	0.000378091
Eno1	0.694074	3.19707e-06	0.336634	0.293769	0.000414987
Rpl15	0.431009	3.29086e-06	0.277228	0.308605	0.000419284
Adora2a	1.21331	3.30993e-06	0.960396	0.928783	0.000419284
Mybbp1a	0.547601	3.8139e-06	0.485149	0.4273	0.00047393
Fam129b	0.736816	3.83147e-06	0.287129	0.29822	0.00047393
Hecw2	0.799053	4.09036e-06	0.821782	0.765579	0.00050007
Gpi1	0.494668	4.15171e-06	0.29703	0.348665	0.000501737
Mif	0.682461	4.27707e-06	0.851485	0.866469	0.000508749
Cotl1	0.596028	4.30651e-06	0.663366	0.639466	0.000508749
Gm13394	0.61552	5.07418e-06	0.990099	0.956973	0.000592777
Gm14681	0.444012	5.23201e-06	0.950495	0.958457	0.000602691
Arhgap18	0.695587	5.27369e-06	0.564356	0.667656	0.000602691
2010204K13Rik	0.912216	5.83872e-06	0.19802	0.252226	0.00066009
Impdh1	0.850074	6.01246e-06	0.980198	0.821958	0.0006725
Actl6a	0.504009	6.19113e-06	0.712871	0.670623	0.000675504
Rps3a1	0.285276	6.23308e-06	0.742574	0.651335	0.000675504
Gm5786	0.740209	6.24712e-06	0.465347	0.390208	0.000675504
Fam136a	0.680063	6.31779e-06	0.930693	0.89911	0.000675504
Mmp15	0.700484	6.36056e-06	0.881188	0.654303	0.000675504
Tsen34	0.549878	6.42523e-06	0.693069	0.676558	0.000675549
Palm	0.696598	6.49053e-06	0.990099	0.894659	0.000675658
Psma5	0.448462	6.78092e-06	0.435644	0.419881	0.000694512
Robo4	0.811878	6.80376e-06	0.405941	0.437685	0.000694512
Eef1g	0.454831	7.30902e-06	0.673267	0.700297	0.000738447
Mid2	0.853693	7.37464e-06	0.950495	0.922849	0.000738447
Rpl3-ps1	0.291426	7.7113e-06	0.910891	0.783383	0.000758571
Ipo11	0.527262	7.71991e-06	0.821782	0.808605	0.000758571
Cd34	0.817132	7.87632e-06	0.851485	0.863501	0.000766774
Rps6	0.406367	7.99116e-06	0.455446	0.422849	0.000770817
Podxl	0.584906	8.78247e-06	0.108911	0.316024	0.000839444
Ppp1ca	0.375023	9.1701e-06	0.821782	0.882789	0.000868599
Vps29	0.473344	1.01839e-05	0.544554	0.335312	0.000952786
Hnrnph2	0.557237	1.02401e-05	0.70297	0.611276	0.000952786
Ubqln1	0.529611	1.0445e-05	0.386139	0.495549	0.000963323
Polr2e	0.354175	1.07242e-05	0.405941	0.446588	0.000980476
Plagl1	0.739967	1.09865e-05	0.683168	0.639466	0.000995791
Asns	0.801525	1.12056e-05	0.673267	0.712166	0.00100697
Rpl18	0.422638	1.13788e-05	0.326733	0.34273	0.00101387
Cox4i1	0.262826	1.17846e-05	0.465347	0.494065	0.00103252
Fam102a	0.734853	1.20715e-05	0.940594	0.948071	0.00104892
Rps14	0.263745	1.24191e-05	0.326733	0.45549	0.00107028
Igfbp4	0.602641	1.2624e-05	1	0.998516	0.00107156
Akr1a1	0.387844	1.26378e-05	0.584158	0.470326	0.00107156
Txnrd1	0.525422	1.29727e-05	0.376238	0.304154	0.00109116
Tsen15	0.584371	1.3172e-05	0.80198	0.778932	0.00109913
Upp1	0.771811	1.34617e-05	0.663366	0.636499	0.00110695
Lrrc32	0.85307	1.34763e-05	0.990099	0.811573	0.00110695
Mesdc1	0.602111	1.39379e-05	0.891089	0.918398	0.001136
Plac1	0.881648	1.48745e-05	0.613861	0.578635	0.00120301
C1qbp	0.531977	1.53983e-05	0.70297	0.753709	0.00123586
Uck2	0.528118	1.56329e-05	0.811881	0.735905	0.0012385
Cct6a	0.390653	1.56667e-05	0.712871	0.538576	0.0012385
Ccdc23	0.463285	1.61821e-05	0.990099	0.979228	0.00126029
Puf60	0.409491	1.61821e-05	0.841584	0.700297	0.00126029
Gm14165	0.348919	1.66418e-05	0.841584	0.77003	0.00128656
Cct8	0.425025	1.74482e-05	0.356436	0.259644	0.00133905
Gm7289	0.650866	1.94632e-05	0.544554	0.575668	0.00147693
Laptm4b	0.645232	1.95257e-05	0.60396	0.548961	0.00147693
Psmb2	0.354939	2.0728e-05	0.920792	0.841246	0.00155667
Rpl10	0.347549	2.13326e-05	0.990099	0.952522	0.00157951
Rps2-ps10	0.962687	2.15837e-05	0.722772	0.654303	0.00158693
Gm9115	0.938571	2.1884e-05	0.673267	0.764095	0.00159784
Gm14586	0.414647	2.31012e-05	0.990099	0.976261	0.00167508
Nrp2	0.675615	2.3696e-05	0.871287	0.891691	0.00170644
Ndufb6	0.411972	2.47984e-05	0.821782	0.778932	0.00177368
Nutf2	0.468914	2.57044e-05	0.980198	0.934718	0.00182531
Pgam1	0.621974	2.58675e-05	1	0.896142	0.00182531
Dcbld1	0.757986	2.72656e-05	0.485149	0.430267	0.00191114
Pgam1-ps2	1.17944	2.75537e-05	0.960396	0.982196	0.00191854
Slc7a11	0.73362	2.81978e-05	0.762376	0.850148	0.00194996
Gm7324	0.550423	2.83759e-05	0.861386	0.787834	0.00194996
Tuba1b	0.657839	2.87354e-05	0.732673	0.667656	0.00196184
Coro2b	0.660757	2.90383e-05	0.940594	0.976261	0.00196973
2610203C22Rik	0.586247	3.04709e-05	0.891089	0.703264	0.00205366
Ndufa12	0.385777	3.18374e-05	0.435644	0.422849	0.00213209
Gm14150	0.442717	3.51462e-05	0.613861	0.439169	0.00233878
Pebp1	0.445072	3.63702e-05	0.465347	0.480712	0.00240501
Gm11605	0.960903	3.6749e-05	0.237624	0.339763	0.00241487
Kitl	0.591013	3.8144e-05	0.752475	0.566766	0.00248842
Hmgn5	0.579549	3.83417e-05	0.623762	0.559347	0.00248842
Eno1b	0.845878	3.92636e-05	1	1	0.00253262
Hspd1	0.484164	4.17686e-05	1	0.906528	0.00267252
Phb2	0.422618	4.19408e-05	0.90099	0.771513	0.00267252
Pgk1	0.558809	4.62837e-05	0.653465	0.675074	0.00291393
Psmb7	0.36284	4.70958e-05	0.891089	0.897626	0.00294741
Arhgap27	0.59596	5.11547e-05	0.841584	0.829377	0.00318249
Hmgn1	0.338603	5.14682e-05	0.366337	0.480712	0.00318316
Serbp1	0.305316	5.23131e-05	0.584158	0.609792	0.00321649
RP23-349J3.8	0.704537	5.51508e-05	0.881188	0.827893	0.00337125
Car8	0.785335	5.7899e-05	0.554455	0.560831	0.00351879
Cdc37	0.330286	5.84876e-05	0.920792	0.908012	0.00353413
Sox18	0.785913	5.99236e-05	0.831683	0.780415	0.00360021
Hlx	0.625564	6.18902e-05	0.445545	0.390208	0.00369724
Myo18a	0.613749	6.50858e-05	0.80198	0.762611	0.00386617
Gm17383	0.652503	6.69429e-05	0.930693	0.928783	0.00395415
Gpr183	0.588202	6.77541e-05	0.366337	0.382789	0.0039797
Shkbp1	0.687427	7.13778e-05	0.683168	0.772997	0.00416926
Adamts9	0.504547	7.23843e-05	0.158416	0.29822	0.00419834
Pea15a	0.698646	7.26743e-05	0.465347	0.541543	0.00419834
Rpl35a	0.305885	7.47355e-05	0.841584	0.725519	0.00429382
Piezo2	0.545222	7.89462e-05	0.752475	0.731454	0.00447593
Rwdd1	0.397458	7.91823e-05	0.465347	0.488131	0.00447593
Gm10086	0.501908	8.55578e-05	0.910891	0.900593	0.00476899
Exo5	0.817089	8.57275e-05	0.90099	0.91543	0.00476899
Ddx54	0.643436	8.57275e-05	0.792079	0.719585	0.00476899
Ncln	0.642538	8.65807e-05	0.306931	0.373887	0.0047911
Mapk12	0.760818	8.90126e-05	0.950495	0.949555	0.00489989
Shroom2	0.634036	9.32403e-05	0.742574	0.658754	0.00510588
Atp5o	0.356264	9.40712e-05	1	0.98368	0.00512469
Pomp	0.305128	9.51899e-05	0.60396	0.560831	0.0051589
Rpl13-ps1	0.451059	9.68916e-05	0.990099	0.994065	0.00520778
Emcn	1.1313	9.70825e-05	0.762376	0.805638	0.00520778
Slc39a8	0.972997	9.77532e-05	0.306931	0.339763	0.00521714
U2af1	0.479684	0.000101571	0.128713	0.320475	0.00539352
Col15a1	0.39569	0.000104194	0.752475	0.707715	0.005505
Nop16	0.554842	0.000105014	0.871287	0.866469	0.00552057
Vim	0.679409	0.000106047	0.811881	0.784866	0.00554716
Mrpl12	0.416926	0.000108779	0.762376	0.639466	0.00566189
Prpf31	0.507125	0.000110277	0.980198	0.977745	0.0057116
Gm7862	0.451132	0.000112232	0.247525	0.461424	0.00578436
Cbx3	0.40456	0.000113112	0.108911	0.272997	0.00580125
Cfdp1	0.414868	0.000115789	1	0.777448	0.00590973
Ubqln2	0.404134	0.000118757	0.762376	0.795252	0.00603192
Thsd1	0.661296	0.000123104	0.465347	0.502967	0.00622266
Erh	0.390235	0.000129844	0.445545	0.45549	0.00652606
Arhgef5	0.725342	0.000130347	0.346535	0.350148	0.00652606
Gm15500	0.238067	0.000133665	0.564356	0.5727	0.00666047
Rps17	0.366606	0.000137858	0.980198	0.937685	0.006837
Gm8394	0.495557	0.000139463	0.960396	0.937685	0.00685852
Ctnnbip1	0.542373	0.000139597	0.930693	0.945104	0.00685852
Gm8292	0.342194	0.000140271	0.544554	0.560831	0.00685958
Lrp11	0.870417	0.000145216	0.772277	0.833828	0.00706854
Anxa3	0.675034	0.000155901	0.70297	0.692878	0.00755367
Lhx6	0.865417	0.000161363	0.762376	0.738872	0.00778244
Cycs	0.457126	0.000162291	0.782178	0.848665	0.00779144
Kctd10	0.511512	0.000164475	0.465347	0.446588	0.0078604
Polr3g	0.808876	0.000167323	0.207921	0.310089	0.00792449
Imp3	0.434859	0.000167323	0.178218	0.252226	0.00792449
Rpl30	0.296006	0.000168926	0.633663	0.752226	0.00795924
Gm10293	0.955333	0.000169571	0.267327	0.413947	0.00795924
Fkbp3	0.402414	0.00017349	0.425743	0.410979	0.008107
Rps15	0.2555	0.000177326	1	0.976261	0.00822104
Gm14088	0.743587	0.000177494	0.534653	0.594955	0.00822104
Gnai2	0.363297	0.000179018	0.346535	0.393175	0.00825526
Dync1li1	0.423527	0.000182622	0.138614	0.390208	0.00838467
Gm15484	0.510596	0.000195318	0.940594	0.888724	0.00889832
Fbl	0.491387	0.000195502	0.415842	0.456973	0.00889832
Cdipt	0.507162	0.000199605	0.594059	0.649852	0.00903207
Polr2c	0.400325	0.000201497	0.386139	0.473294	0.00903207
Akap12	0.546617	0.000201877	0.653465	0.68546	0.00903207
Gm10123	0.427187	0.000201877	0.60396	0.615727	0.00903207
Rpl7a	0.325876	0.000204944	0.693069	0.712166	0.00907329
C77370	0.916726	0.00020533	0.326733	0.289318	0.00907329
Smyd2	0.60421	0.000206883	0.970297	0.864985	0.00907329
Gm13436	0.30479	0.000207663	0.207921	0.264095	0.00907329
C130074G19Rik	0.599025	0.000208447	0.118812	0.321958	0.00907329
Gm5525	0.413152	0.000208839	0.831683	0.787834	0.00907329
Fermt2	0.570061	0.00021441	0.39604	0.458457	0.00925632
Rps11	0.217427	0.000214813	0.346535	0.442136	0.00925632
Gm11914	0.604391	0.000220532	0.712871	0.718101	0.00946094
Prcp	0.479146	0.000221361	0.524752	0.58457	0.00946094
Rhob	0.457304	0.000223027	0.534653	0.568249	0.00949356
Snrpd1	0.388433	0.000230672	0.80198	0.790801	0.00975831
Hnrnpa1	0.367142	0.000231103	0.633663	0.663205	0.00975831
Gm8885	0.371488	0.000236345	0.227723	0.313056	0.00993971
Bag3	0.556457	0.000244872	0.861386	0.832344	0.0102573
Arhgap29	0.519391	0.000246703	0.742574	0.750742	0.0102714
Gm10039	0.314848	0.000247163	0.574257	0.614243	0.0102714
Apex1	0.425676	0.00024994	0.643564	0.62908	0.0103438
Gemin7	0.41583	0.000250872	0.49505	0.440653	0.0103438
Gorasp2	0.408137	0.000252041	0.60396	0.660237	0.0103479
Sf3b4	0.434295	0.000253216	0.821782	0.75816	0.0103479
Gm1840	0.612807	0.000253923	0.811881	0.875371	0.0103479
Rps8	0.352181	0.000256532	0.950495	0.97181	0.0104138
Utp11l	0.429462	0.000262556	0.712871	0.633531	0.0106173
4931406P16Rik	0.459539	0.000266974	0.792079	0.801187	0.0107547
Sipa1	0.482333	0.000271212	0.415842	0.452522	0.0108837
Slc9a3r2	0.615949	0.000272722	0.267327	0.264095	0.0109027
Adam12	0.618408	0.000275257	0.663366	0.695846	0.0109623
Tubb4b	0.554967	0.000279876	0.90099	0.913947	0.0111042
Zbtb46	0.606684	0.000285619	0.425743	0.489614	0.0112467
Ddx1	0.432004	0.000286676	0.821782	0.820475	0.0112467
Ctnna1	0.42858	0.000288267	0.871287	0.850148	0.011267
Cd38	0.516363	0.000295801	1	0.956973	0.0115187
Cdc20	0.897991	0.000300189	0.316832	0.388724	0.0116465
Gdi2	0.301781	0.000302128	0.376238	0.310089	0.0116786
Mcrs1	0.481354	0.000309149	0.722772	0.756677	0.0119062
Rasl2-9	0.394708	0.000315453	0.90099	0.750742	0.0121046
Park7	0.355519	0.00031982	0.980198	0.967359	0.0122276
Pmp22	0.575309	0.000322467	0.50495	0.551929	0.0122841
RP23-477O15.1	0.446161	0.000326626	0.564356	0.617211	0.0123977
Capza1	0.330643	0.000340647	0.70297	0.68546	0.0128372
Rpl27a	0.317996	0.000346286	0.584158	0.590504	0.0129804
Naca	0.271087	0.000346918	0.613861	0.706231	0.0129804
Rps4x	0.280737	0.000353296	0.693069	0.795252	0.0131722
Cox5a	0.316493	0.000357825	0.60396	0.635015	0.0132746
Rhoa	0.352252	0.000359129	0.871287	0.816024	0.0132746
Prps1	0.626778	0.000360438	0.861386	0.830861	0.0132746
Rangap1	0.520445	0.000367048	0.50495	0.442136	0.0133998
Gabarapl1	0.519935	0.000373771	0.861386	0.829377	0.013598
Cmtm8	0.554085	0.000376151	0.940594	0.885757	0.0136374
Eif2s1	0.362637	0.000384072	0.930693	0.890208	0.0138767
Apold1	0.621595	0.000386863	0.772277	0.709199	0.0139297
Rab1b	0.389541	0.000389674	0.70297	0.633531	0.013983
Gm6576	0.748777	0.000391794	0.544554	0.522255	0.0139923
Cox10	0.612159	0.000393213	0.851485	0.781899	0.0139923
Gm15501	0.238246	0.000393925	0.920792	0.939169	0.0139923
Snrpa1	0.430282	0.000399661	0.594059	0.597923	0.0141483
Tomm7	0.244193	0.000401107	0.920792	0.857567	0.0141518
Glrx3	0.343175	0.000404014	0.811881	0.848665	0.0142067
Rpl23a-ps3	0.285214	0.000416589	0.712871	0.746291	0.0146
Prmt5	0.55088	0.000431463	0.267327	0.271513	0.0150212
Drg2	0.503563	0.000438494	0.227723	0.332344	0.0152156
Fndc3c1	0.857679	0.000442843	0.336634	0.206231	0.0152794
Aph1a	0.610646	0.00044324	0.80198	0.787834	0.0152794
Rps27a	0.294587	0.000445232	0.821782	0.810089	0.0152979
Fubp1	0.357156	0.000453283	0.287129	0.366469	0.0154288
Rps23	0.351529	0.00045491	0.227723	0.330861	0.0154288
Ccnb2	0.702422	0.00045491	0.623762	0.523739	0.0154288
Rpl14	0.264275	0.000460646	0.821782	0.821958	0.0155731
Psmd3	0.408106	0.000464784	0.584158	0.566766	0.0156626
Ube2d3	0.255135	0.000468956	0.950495	0.924332	0.0157527
Gm11814	0.551672	0.000473164	0.80198	0.767062	0.0158435
Aimp2	0.581922	0.000475281	0.564356	0.560831	0.0158638
Fam57a	0.599638	0.000484269	0.910891	0.838279	0.0161127
Bzw1	0.35651	0.000488605	0.653465	0.716617	0.0162057
Pxn	0.475194	0.000498271	0.564356	0.589021	0.0164226
Rpl22	0.276405	0.000498271	0.663366	0.725519	0.0164226
Psmb5	0.355773	0.000503619	0.940594	0.841246	0.016547
Tubb4b-ps1	1.00549	0.000517222	0.277228	0.292285	0.016941
St13	0.254907	0.000519061	0.584158	0.596439	0.0169485
Ednrb	0.845726	0.000521832	0.851485	0.925816	0.0169862
Gm12751	0.568208	0.000534471	0.970297	0.962908	0.0173365
Ywhaz	0.243242	0.000535893	0.415842	0.5	0.0173365
Gm10288	0.369999	0.00054498	0.881188	0.802671	0.0175764
Scarf1	0.540266	0.000547395	0.881188	0.909496	0.0175777
Hspd1-ps3	0.76898	0.000548364	0.356436	0.375371	0.0175777
Cks1b	0.429768	0.000564084	0.960396	0.89911	0.0180267
Anp32b	0.421113	0.000570086	0.683168	0.688427	0.0181633
Pdk1	0.528909	0.000581245	0.891089	0.925816	0.0184629
Atp5g3	0.26686	0.000586384	0.336634	0.390208	0.0185142
Urm1	0.445802	0.000586384	0.50495	0.60089	0.0185142
Gm10132	0.241968	0.000590526	0.435644	0.513353	0.0185892
Emilin1	0.466427	0.00059784	0.762376	0.810089	0.0187633
Gm5529	0.785499	0.000602057	0.920792	0.924332	0.0188394
Hip1	0.496615	0.000608435	1	0.989614	0.0189824
Caskin2	0.44259	0.000613797	0.920792	0.925816	0.0190869
Rpl14-ps1	0.272996	0.000626847	0.782178	0.780415	0.0193843
Gm6136	0.225894	0.000632361	0.544554	0.704748	0.0194405
Cxx1a	0.437851	0.000637919	0.990099	0.991098	0.0195542
Mapre1	0.319844	0.000643523	0.910891	0.866469	0.0196686
Prdx2	0.260281	0.000651446	0.732673	0.790801	0.019853
Pcbp4	0.523234	0.000658883	0.930693	0.948071	0.0200217
Mrps34	0.676169	0.000664079	0.237624	0.330861	0.0200986
Rpl5	0.32938	0.000665238	0.514851	0.489614	0.0200986
Hmox2	0.409023	0.000669896	0.19802	0.339763	0.0201588
Tspan15	0.800034	0.000671065	0.29703	0.277448	0.0201588
Vcp	0.370425	0.000685243	0.980198	0.951039	0.0205261
Vdac3	0.289677	0.000687633	0.811881	0.832344	0.0205391
Rapgef4	0.572579	0.00069727	0.782178	0.847181	0.0207454
Ywhah	0.316298	0.000698484	0.643564	0.639466	0.0207454
Lrrc59	0.472192	0.000706419	0.19802	0.265579	0.0208228
Cnrip1	0.624523	0.000706419	0.584158	0.543027	0.0208228
Dnaja1	0.25503	0.000707033	0.960396	0.965875	0.0208228
Ppa1	0.472076	0.00071258	0.534653	0.468843	0.0208874
Kars	0.436828	0.000713199	0.831683	0.872404	0.0208874
Sox11	0.265898	0.000720664	0.306931	0.338279	0.0209974
Gm6341	0.459682	0.000724424	0.60396	0.667656	0.0209974
Tcp1	0.311522	0.000726941	0.623762	0.630564	0.0209974
Rasgrp3	0.511225	0.000733268	0.861386	0.832344	0.0211221
Pim3	0.486137	0.000742855	0.891089	0.884273	0.0213398
Rpl13	0.319051	0.000779011	0.930693	0.884273	0.0223175
Stab2	0.684641	0.000789832	0.683168	0.605341	0.022566
Gm7658	0.451096	0.000792559	0.930693	0.952522	0.0225798
Map3k11	0.432835	0.000802172	0.643564	0.679525	0.0226698
Emp1	0.659122	0.000802172	0.881188	0.875371	0.0226698
Gm7856	1.25545	0.000804246	0.960396	0.924332	0.0226698
Fam118b	0.647911	0.000809105	0.415842	0.437685	0.0227458
Hnrnpa2b1	0.208362	0.000820313	0.534653	0.410979	0.0229994
Nrros	0.574696	0.000823137	0.574257	0.589021	0.0230172
Rpl17	0.240577	0.000825971	0.435644	0.614243	0.0230352
G3bp1	0.315532	0.000866601	0.950495	0.902077	0.0240186
Obfc1	0.579751	0.000868086	0.405941	0.422849	0.0240186
Rpl19	0.309448	0.000881556	0.920792	0.928783	0.0243272
Psmb3	0.377881	0.000905981	0.148515	0.253709	0.0248483
Gm5874	0.545956	0.000907529	0.811881	0.802671	0.0248483
Rbp1	0.558146	0.000913742	0.821782	0.772997	0.0249535
Cdr2l	0.563092	0.000919995	1	0.998516	0.0250591
Rps25	0.281296	0.000937395	0.90099	0.933234	0.0254671
Nudt21	0.424337	0.000940592	0.80198	0.864985	0.0254881
Hbegf	0.726195	0.000945405	0.891089	0.817507	0.0255527
Sacs	0.584249	0.000958352	0.792079	0.752226	0.0258362
D8Ertd82e	0.548066	0.000994809	0.871287	0.866469	0.0266822
Psma3	0.237431	0.00100497	0.762376	0.750742	0.0268862
Cat	0.464502	0.00104307	0.782178	0.633531	0.0278345
Gm10110	0.39189	0.00104836	0.891089	0.77003	0.027905
Gng12	0.390768	0.00105102	0.514851	0.44362	0.0279051
Usmg5	0.24613	0.0010698	0.643564	0.636499	0.0283322
Bvht	0.649494	0.00110087	0.435644	0.654303	0.0290576
Cyyr1	0.44906	0.00110272	0.762376	0.632047	0.0290576
Nono	0.307879	0.00110643	0.376238	0.468843	0.0290608
Cox6a1	0.247382	0.0011139	0.455446	0.540059	0.0290608
Lsm5	0.296	0.0011139	0.356436	0.381306	0.0290608
Tro	0.676217	0.00113181	0.574257	0.587537	0.0294551
Gm4575	0.789188	0.00114614	0.534653	0.476261	0.0297544
Numb	0.48743	0.00114999	0.960396	0.844214	0.0297808
Rpl18a-ps1	0.320776	0.00115482	0.39604	0.491098	0.0298324
Psmd2	0.394215	0.00116356	0.465347	0.45549	0.0299845
Gnas	0.323711	0.00116942	0.405941	0.347181	0.0300388
Itga2	0.717916	0.00117138	0.564356	0.574184	0.0300388
Mtcl1	0.828652	0.00117629	0.80198	0.77003	0.0300913
Ick	0.675154	0.00120516	0.80198	0.885757	0.030755
Actg-ps1	0.73116	0.00120818	0.732673	0.725519	0.0307575
Cacybp	0.352015	0.0012234	0.722772	0.816024	0.0310207
Ddx39	0.495725	0.00122443	0.326733	0.397626	0.0310207
Gnb4	0.468076	0.00122852	0.455446	0.551929	0.0310496
Mrpl42	0.384889	0.00125647	0.534653	0.562315	0.0316799
Gtf3c6	0.44735	0.0013207	0.851485	0.919881	0.0332198
Gng5	0.218305	0.00132729	0.633663	0.541543	0.0333058
Rps13	0.281738	0.0013317	0.910891	0.860534	0.0333369
Sec61b	0.297559	0.00133723	0.435644	0.41543	0.0333958
9430020K01Rik	0.471031	0.00135395	0.465347	0.563798	0.0337331
Gm5436	0.346161	0.0013652	0.732673	0.716617	0.033933
Set	0.299445	0.00137199	1	0.997033	0.0339414
Vcp-rs	0.309181	0.00137199	0.405941	0.459941	0.0339414
Cenpa	0.563855	0.00138109	0.712871	0.79822	0.0340864
Hspe1	0.334294	0.00139025	0.851485	0.761128	0.0342321
Sept10	0.513614	0.00142745	0.49505	0.458457	0.035066
Gm10232	0.419766	0.00143335	0.920792	0.867953	0.0351288
Gm8692	0.304454	0.00144402	0.970297	0.956973	0.0353079
Klhl4	0.519562	0.00146316	0.712871	0.689911	0.035693
Nid2	0.476201	0.00148254	0.376238	0.384273	0.0359987
Prl3b1	0.905067	0.00148742	0.772277	0.755193	0.036034
Pacsin2	0.481439	0.00150216	0.960396	0.919881	0.0363073
Bin1	0.458659	0.00151206	1	0.998516	0.0364627
Gm10275	0.328903	0.00152952	0.415842	0.672107	0.0367155
Sec13	0.391085	0.00153329	0.564356	0.522255	0.036722
Mrps7	0.40337	0.00159473	0.653465	0.65727	0.0381067
Gm15542	0.200333	0.00161438	0.80198	0.867953	0.0383778
Rps27l	0.271075	0.00161702	0.217822	0.329377	0.0383778
Ubqln4	0.49613	0.00161702	0.950495	0.793769	0.0383778
Banf1	0.313097	0.0016463	0.970297	0.902077	0.0389848
Rpl37a	0.275482	0.00165707	0.445545	0.534125	0.0391516
2610318N02Rik	0.934034	0.00167335	0.683168	0.710682	0.0393353
RP23-59B8.2	0.647609	0.00167335	0.940594	0.851632	0.0393353
Hint1	0.308989	0.00167607	0.841584	0.764095	0.0393353
Alg3	0.601103	0.0016939	0.633663	0.569733	0.0396651
Mrpl10	0.459293	0.00169803	0.950495	0.952522	0.0396736
Pnp	0.366888	0.00170634	0.970297	0.872404	0.0397792
Trim16	0.639688	0.00172026	0.841584	0.790801	0.040015
Map1b	0.545077	0.00172586	0.247525	0.262611	0.0400333
Gapdh	0.51214	0.00172866	0.346535	0.290801	0.0400333
Aldoa	0.34943	0.00177988	0.683168	0.599407	0.0411288
Trpc3	0.685994	0.00182952	0.821782	0.850148	0.0421833
Ddx21	0.432203	0.00184288	0.346535	0.456973	0.0423983
Copb2	0.350258	0.00185932	0.405941	0.41543	0.0425901
Rpl3	0.260995	0.00187136	0.60396	0.602374	0.0426564
Cnn3	0.597126	0.00187136	0.990099	0.967359	0.0426564
Timm23	0.455434	0.00187438	0.118812	0.29822	0.0426564
Gm6542	0.399521	0.00193888	0.950495	0.952522	0.0440049
Rpl23a	0.361909	0.00194201	0.524752	0.68546	0.0440049
Ube2j2	0.403319	0.00196715	0.960396	0.961424	0.0444787
Rpl26	0.206762	0.00197348	0.356436	0.394659	0.0445261
Dgcr6	0.475989	0.00199259	0.584158	0.676558	0.0448609
Rarg	0.478356	0.00202969	0.544554	0.553412	0.0455985
Gm5518	0.5872	0.00205751	0.693069	0.660237	0.046027
Hmga1-rs1	0.373216	0.00211422	0.881188	0.856083	0.0471951
Dusp6	0.507711	0.00211929	0.217822	0.287834	0.0472081
Rpl32	0.255472	0.00213117	0.782178	0.707715	0.0472723
Rpl9	0.25981	0.00213117	0.712871	0.805638	0.0472723
Cda	0.524925	0.0021414	0.316832	0.409496	0.0473992
Ptbp1	0.303566	0.00216889	1	0.9273	0.047907
Gtf2h5	0.298367	0.00217582	0.891089	0.884273	0.0479592
Tead4	0.837271	0.00219322	0.920792	0.902077	0.0482417
Sept11	0.362605	0.0022355	0.316832	0.350148	0.0490691
Fh1	0.408898	0.00226051	0.60396	0.68546	0.0495147
Cdc34	0.365243	0.00228215	0.970297	0.936202	0.0498847
Abce1	0.414653	0.00230947	0.940594	0.951039	0.0503771
Gm13413	0.518678	0.00234822	0.435644	0.52819	0.0511163
Rpf1	0.417115	0.00237438	0.306931	0.464392	0.0514237
Gpatch4	0.485266	0.00237814	0.376238	0.526706	0.0514237
Btbd3	0.397984	0.00238002	0.465347	0.658754	0.0514237
Chst2	0.481875	0.0023819	0.267327	0.413947	0.0514237
Cish	0.794313	0.00241222	0.90099	0.873887	0.0519714
Rps24	0.203318	0.0024275	0.950495	0.940653	0.0521938
Nt5c	0.411458	0.00244288	0.0990099	0.413947	0.0524173
Hspa12b	0.599797	0.0024739	0.772277	0.617211	0.0529748
Nid1	0.585801	0.00248563	0.544554	0.439169	0.0531177
Gm3272	0.89993	0.00250134	0.277228	0.336795	0.053321
Card10	0.544239	0.00250529	0.90099	0.890208	0.053321
Fam89a	0.709395	0.00260163	0.217822	0.48368	0.0549891
Nup93	0.529913	0.00260981	0.990099	0.956973	0.0549891
Gm3608	0.302404	0.00260981	0.980198	0.97181	0.0549891
Aldoart1	0.848767	0.00264276	0.564356	0.679525	0.055572
Rpsa-ps10	0.492966	0.00271406	0.415842	0.449555	0.0569573
Knstrn	0.55326	0.00272469	0.980198	0.982196	0.0569976
Tnfrsf1a	0.450315	0.00272682	0.752475	0.789318	0.0569976
Prkch	0.468331	0.00275251	0.881188	0.873887	0.0574204
Gm7204	0.324802	0.00280018	0.544554	0.562315	0.0582992
Slc43a3	0.444455	0.0028664	0.930693	0.68546	0.05956
Gm6180	0.467311	0.00290682	0.841584	0.799703	0.060253
Rab31	0.495008	0.00291361	0.811881	0.79822	0.060253
Uqcrfs1	0.347518	0.00292041	0.920792	0.87092	0.060253
Mdh2	0.284004	0.00292268	0.970297	0.939169	0.060253
Smim11	0.31839	0.00293405	0.881188	0.903561	0.0603691
Nsa2	0.35743	0.00297534	0.940594	0.767062	0.061099
Asna1	0.413731	0.00304062	0.544554	0.543027	0.0622447
Pdap1	0.274784	0.00304297	0.514851	0.597923	0.0622447
Nudt9	0.409281	0.00305477	0.950495	0.95549	0.0623648
Ddx39b	0.292136	0.00306899	0.831683	0.718101	0.0625336
Xpnpep1	0.372081	0.00308565	0.633663	0.593472	0.0627515
Clic1	0.318392	0.003112	0.792079	0.813056	0.0630196
Grhpr	0.603157	0.00311441	0.782178	0.795252	0.0630196
Rpl41	0.255404	0.00311681	0.930693	0.908012	0.0630196
Ndufc1	0.26589	0.00314341	0.841584	0.731454	0.0634353
Gm12565	0.950624	0.00315556	0.475248	0.4273	0.0635586
Tshz2	0.532965	0.00317021	0.50495	0.332344	0.0637315
Phldb1	0.526572	0.00321451	1	1	0.0644988
Elk3	0.579537	0.00322443	0.306931	0.29822	0.0645512
Rplp2	0.258163	0.0032294	0.50495	0.517804	0.0645512
Bop1	0.485158	0.00325436	0.693069	0.750742	0.0649267
Zc3hc1	0.477234	0.00326691	0.841584	0.873887	0.0650536
Hmgb2	0.451494	0.00330736	0.425743	0.51632	0.0656609
Psrc1	0.672416	0.0033099	0.762376	0.750742	0.0656609
Igf2bp1	0.321555	0.00332009	0.0693069	0.330861	0.065739
Nedd8	0.261328	0.00337664	0.594059	0.614243	0.0666079
Eif6	0.40727	0.00340003	0.980198	0.985163	0.0669436
Nat10	0.550642	0.00348438	0.405941	0.360534	0.0684763
Ndufs5	0.298127	0.00350309	0.653465	0.731454	0.0686924
Gm8762	0.295177	0.00350845	0.544554	0.537092	0.0686924
Rpl35	0.288824	0.00352458	1	0.991098	0.0688799
Cct4	0.268616	0.00354619	0.920792	0.961424	0.0691736
Gm11582	0.841694	0.00358703	0.861386	0.835312	0.0698407
Ubald2	0.292773	0.00360623	0.554455	0.55638	0.0700849
Plvap	0.961653	0.0036366	0.514851	0.587537	0.0705447
Tcaf1	0.463733	0.00370649	0.861386	0.84273	0.0717679
Ilf2	0.325402	0.00371495	0.267327	0.219585	0.0717997
Gm5560	0.708019	0.00374046	0.772277	0.728487	0.0721375
Psma4	0.287169	0.00374615	0.910891	0.908012	0.0721375
Angel1	0.951078	0.00377472	0.90099	0.922849	0.0725547
Timp1	0.480457	0.00382665	0.623762	0.540059	0.0733739
Yif1b	0.411675	0.00383246	0.623762	0.695846	0.0733739
Bysl	0.510008	0.00383827	0.782178	0.75816	0.0733739
Ube2l3	0.254972	0.00386162	0.455446	0.473294	0.0735311
Limd1	0.437709	0.00386748	0.891089	0.841246	0.0735311
Polr2l	0.356462	0.00386748	1	0.78635	0.0735311
Gm12366	0.670413	0.00389099	0.871287	0.787834	0.0738446
Bmp4	0.415077	0.0039028	0.712871	0.639466	0.0739351
Gm8399	0.582929	0.0039265	0.940594	0.919881	0.0742504
Cxx1b	0.458965	0.00394437	0.732673	0.813056	0.0744544
Bzw2	0.379886	0.00399539	0.881188	0.813056	0.0752823
Igf1	0.377814	0.00401051	0.287129	0.308605	0.075432
Dpcd	0.436707	0.00403481	0.891089	0.862018	0.0757535
RP24-383C4.1	1.20815	0.00405618	0.475248	0.548961	0.076019
Rps2-ps13	0.861964	0.00409923	0.910891	0.862018	0.0766106
Cmpk2	1.33994	0.00410232	0.831683	0.875371	0.0766106
5930412G12Rik	1.44982	0.00413334	0.534653	0.532641	0.0770327
Hnrnpa3	0.298067	0.00413957	0.336634	0.295252	0.0770327
Rhoj	0.499462	0.00415206	0.920792	0.964392	0.0770505
Dgkh	0.848886	0.00415519	0.960396	0.910979	0.0770505
Atp5g1	0.317178	0.00416458	0.772277	0.813056	0.0770887
Eif3m	0.272074	0.00417714	0.514851	0.577151	0.0771853
Flrt2	0.350477	0.00420235	0.445545	0.632047	0.0775149
Trib1	0.434157	0.00426599	0.980198	0.973294	0.0785509
Nt5c3b	0.403959	0.00430459	0.792079	0.808605	0.0791231
Adh5	0.339017	0.00434351	0.970297	0.902077	0.0796992
Cdc42bpb	0.394176	0.00436308	0.752475	0.856083	0.0798397
Adgrf5	0.469558	0.00436635	1	0.997033	0.0798397
Vps4a	0.498669	0.00438603	0.693069	0.642433	0.0800602
Hspa8	0.274465	0.00447555	0.633663	0.679525	0.0815527
Rpl10a-ps1	0.286236	0.00450239	0.960396	0.968843	0.0818998
Vcpkmt	0.55549	0.00455991	0.980198	0.958457	0.0826411
E030024N20Rik	0.0167351	0.00456331	0.50495	0.477745	0.0826411
Mllt4	0.440003	0.00456672	0.782178	0.755193	0.0826411
Tcf4	0.417895	0.00460434	0.475248	0.38724	0.0830361
Ndufs8	0.294774	0.00467695	0.643564	0.675074	0.0840831
Yars	0.468505	0.00468043	0.970297	0.945104	0.0840831
Rrn3	0.33783	0.00469439	0.930693	0.94362	0.0840831
Rnf165	0.926293	0.00469439	0.871287	0.848665	0.0840831
Gm10156	0.740741	0.0047967	0.39604	0.384273	0.0856059
Aida	0.531561	0.00480383	1	0.97181	0.0856059
Gemin5	0.570975	0.00483963	0.990099	0.980712	0.0860979
Slc16a3	0.528351	0.00485041	0.415842	0.318991	0.086144
Gm4654	0.808207	0.00489377	0.386139	0.249258	0.0867499
Rps15a	0.210262	0.00490103	0.643564	0.68546	0.0867499
Rdx	0.336523	0.00492287	0.762376	0.707715	0.0868441
Tceb2	0.218418	0.00492287	0.415842	0.574184	0.0868441
Psmc5	0.297515	0.0049705	0.108911	0.289318	0.0875373
Mipep	0.671353	0.00498892	0.950495	0.909496	0.0876168
Samm50	0.366449	0.00499262	0.821782	0.813056	0.0876168
Prelid2	0.552805	0.00500001	0.950495	0.879822	0.0876168
Pno1	0.392092	0.00502225	0.861386	0.924332	0.0877969
Cd109	0.451486	0.0050334	0.594059	0.635015	0.0877969
Ankrd46	0.408788	0.0050483	0.544554	0.633531	0.0877969
Tkt	0.299075	0.0050483	0.554455	0.675074	0.0877969
Kcne3	0.671759	0.00505204	0.356436	0.367953	0.0877969
Aars	0.364145	0.0050895	0.673267	0.734421	0.088302
Pcdhgc3	0.668847	0.00511587	0.227723	0.344214	0.0886133
Pttg1	0.449178	0.00514616	0.910891	0.875371	0.0889914
Ramp2	0.715677	0.0051728	0.415842	0.410979	0.0893052
Pgls	0.278938	0.00529228	0.861386	0.823442	0.091218
Gm10250	0.369041	0.00541821	0.891089	0.905045	0.0932358
Pycr2	0.459814	0.00544612	0.742574	0.703264	0.0935629
Icam1	0.388621	0.00554279	1	0.982196	0.0950683
Myo6	0.423183	0.00557127	0.594059	0.599407	0.0954012
Arf4	0.269838	0.00561219	0.257426	0.290801	0.0959457
Ctu2	0.541756	0.00562452	0.465347	0.430267	0.0960004
Guk1	0.403972	0.00565339	0.920792	0.905045	0.0963366
Atp5h	0.217731	0.00566994	0.762376	0.848665	0.0963769
Mrpl22	0.37941	0.00567408	0.990099	0.976261	0.0963769
Gm10076	0.291623	0.00568654	0.594059	0.676558	0.0963898
Ppp2r5c	0.319691	0.00570318	0.940594	0.909496	0.0963898
Gm4750	0.694535	0.00571151	0.435644	0.529674	0.0963898
Surf4	0.298826	0.00571151	0.663366	0.635015	0.0963898
Gm6368	0.551216	0.00574078	0.782178	0.793769	0.0967285
Rpl6	0.256865	0.00578704	0.613861	0.721068	0.0973519
Gm9824	0.721249	0.00581242	0.70297	0.688427	0.0974669
Nit2	0.4638	0.00592354	0.841584	0.709199	0.0991722
Rpl3-ps2	0.534799	0.00597547	0.60396	0.562315	0.0998825
Bcar1	0.394653	0.00600595	0.841584	0.884273	0.100233
Coro1c	0.387965	0.00602343	0.772277	0.830861	0.100365
Fam64a	0.602776	0.00605414	0.267327	0.390208	0.100717
Atp5d	0.236113	0.00616941	0.653465	0.753709	0.102385
Arhgef3	0.528504	0.00617389	0.792079	0.795252	0.102385
Gm12696	0.221066	0.00620977	0.960396	0.952522	0.102818
Pcdh1	0.414373	0.00623681	0.683168	0.599407	0.103104
Wdr83os	0.347652	0.00626396	1	0.997033	0.103302
Cdc42	0.236621	0.00626849	0.663366	0.648368	0.103302
Sap30	0.496456	0.00630944	0.851485	0.835312	0.103814
Hmces	0.410106	0.006369	1	0.998516	0.104468
Lxn	0.344948	0.00639666	0.584158	0.605341	0.104758
Adsl	0.396864	0.00646163	0.990099	0.844214	0.105657
Dbn1	0.434782	0.0064803	0.821782	0.816024	0.105798
Rpl18a	0.243408	0.0065084	0.623762	0.689911	0.106004
Hmgcs1	0.381663	0.00651309	0.712871	0.642433	0.106004
Sema6d	0.38763	0.0065366	0.920792	0.888724	0.10618
Nup54	0.390475	0.00656492	0.346535	0.324926	0.10618
Sparc	0.756657	0.00656492	0.980198	0.756677	0.10618
RP23-235E15.1	0.195947	0.00656965	0.851485	0.804154	0.10618
Rrp7a	0.393446	0.00657438	0.90099	0.866469	0.10618
Gm7666	0.337178	0.00659335	0.247525	0.295252	0.106323
Imp4	0.379604	0.00663142	0.752475	0.676558	0.106686
Lbp	0.376583	0.0066362	0.267327	0.271513	0.106686
Ppp1r11	0.292664	0.00673715	0.930693	0.909496	0.108116
Mtss1	0.262701	0.00675653	0.811881	0.74184	0.108116
Rpl39	0.262226	0.00676624	0.564356	0.597923	0.108116
Klhdc10	0.531783	0.00681499	0.158416	0.265579	0.108721
Ybx1	0.260096	0.00682477	0.970297	0.856083	0.108721
Dnlz	0.381402	0.00689858	0.623762	0.464392	0.10973
Rpl19-ps11	0.243153	0.0069432	0.811881	0.821958	0.110273
Traf3ip2	0.382499	0.00703323	0.257426	0.295252	0.111526
Fam96a	0.286746	0.0070433	0.39604	0.459941	0.111526
Bola2	0.25525	0.00711414	0.574257	0.602374	0.112478
Polr2m	0.259204	0.00714979	0.841584	0.663205	0.112784
H2afx	0.325568	0.0071549	0.980198	0.967359	0.112784
Mcc	0.870767	0.00717024	0.60396	0.545994	0.112848
Ptrf	0.427561	0.00718049	0.841584	0.862018	0.112848
Gypc	0.460621	0.00721644	0.405941	0.393175	0.113076
Snrpg	0.282166	0.00721644	0.267327	0.37092	0.113076
Gm11663	0.620718	0.00740392	0.742574	0.673591	0.115668
Gm9009	0.513712	0.00745677	0.970297	0.936202	0.116321
Eif3d	0.244361	0.00747269	0.683168	0.721068	0.116397
Gm10180	0.364684	0.00759037	0.891089	0.902077	0.118055
Rpl28	0.231512	0.00766069	0.811881	0.832344	0.118973
Cops4	0.305878	0.00770426	0.643564	0.661721	0.119473
Myl12a	0.21302	0.00773707	1	0.997033	0.119605
Amotl2	0.403561	0.00775902	0.485149	0.532641	0.119605
Uqcrq	0.230573	0.00777002	0.712871	0.688427	0.119605
Gm16379	0.955192	0.00778102	0.574257	0.565282	0.119605
Ddx41	0.395468	0.00778102	0.267327	0.255193	0.119605
RP24-506B15.2	0.559044	0.00783628	1	0.986647	0.120278
Erbb2	0.583577	0.00789746	0.752475	0.682493	0.12095
Eif3e	0.229874	0.00790305	0.841584	0.863501	0.12095
Wdr4	0.505675	0.00793662	0.980198	0.986647	0.121197
Tmem98	0.323904	0.00794223	0.60396	0.603858	0.121197
Crk	0.388556	0.00806082	0.366337	0.402077	0.122646
Ube2d1	0.337869	0.0080722	0.267327	0.146884	0.122646
Tspan9	0.406735	0.0080722	0.821782	0.692878	0.122646
Rpl36a-ps3	0.50799	0.00811213	0.811881	0.824926	0.123075
Rasd1	0.773342	0.00816374	0.346535	0.381306	0.123679
Atp5f1	0.237291	0.00820985	0.485149	0.425816	0.124199
Gm9386	0.73984	0.00831446	0.653465	0.597923	0.125601
RP24-285G1.2	0.460363	0.00834373	1	0.992582	0.125862
BC002163	0.29524	0.0084558	0.930693	0.910979	0.12737
Pepd	0.436896	0.00851532	0.980198	0.962908	0.128083
Gm11793	0.400527	0.00856921	0.920792	0.838279	0.128526
Prkar1a	0.257376	0.00869614	0.623762	0.645401	0.130048
Gga3	0.390143	0.00870832	0.50495	0.486647	0.130048
Oaz1	0.263316	0.00873272	0.990099	0.888724	0.130048
Ephb4	0.408374	0.00873272	1	0.97181	0.130048
Samsn1	0.17554	0.00874494	0.950495	0.896142	0.130048
Fam104a	0.209471	0.00876943	0.455446	0.563798	0.130228
Mrpl4	0.32475	0.00880627	0.386139	0.360534	0.130591
Rpl13a	0.13173	0.00890521	0.811881	0.793769	0.13187
Tufm	0.352473	0.00891765	0.366337	0.339763	0.13187
Acyp2	0.776665	0.0089301	0.762376	0.832344	0.13187
Pgm1	0.382249	0.00903028	0.881188	0.878338	0.133162
Gm7290	0.263765	0.00906811	0.811881	0.85905	0.133532
Gm8430	0.218428	0.00908708	0.950495	0.940653	0.133624
Hnrnpf	0.288026	0.00916967	1	0.986647	0.134463
Maged2	0.578213	0.00923366	0.554455	0.5	0.135025
Ttll12	0.3833	0.00924651	0.49505	0.540059	0.135025
Rps21	0.213948	0.00933687	0.60396	0.648368	0.136155
Gm5555	0.596597	0.00936284	0.584158	0.522255	0.136156
Cap1	0.284497	0.00936284	0.772277	0.805638	0.136156
Snrpe	0.237073	0.00941496	0.346535	0.39911	0.136631
Emc6	0.30011	0.00942149	0.237624	0.252226	0.136631
Gm9769	0.264891	0.00950679	0.851485	0.623145	0.137678
Gm2000	0.202674	0.00951998	0.970297	0.986647	0.13768
Commd6	0.350451	0.00953318	0.673267	0.675074	0.137681
Gm11361	0.163594	0.00954639	0.90099	0.881306	0.137683
Ndufa9	0.312261	0.00961938	0.90099	0.869436	0.138545
Gm6030	0.268845	0.00965272	0.990099	0.979228	0.138646
Gm5451	0.507981	0.00965272	0.742574	0.635015	0.138646
Cox7a2	0.210375	0.00976009	0.50495	0.637982	0.139997
Sema4c	0.492048	0.0097871	1	0.977745	0.140193
Cdkl1	0.781174	0.00981418	0.980198	0.934718	0.140199
Rpl31	0.243228	0.00981418	0.574257	0.547478	0.140199
Acsf2	0.394555	0.00982774	0.643564	0.580119	0.140202
Atp5l	0.261139	0.00988899	0.90099	0.9273	0.140694
Gm6467	0.352793	0.00988899	0.554455	0.580119	0.140694
Ybx3	0.303734	0.00994371	0.990099	0.986647	0.141281
Rn18s-rs5	0.0940364	0.00997117	0.425743	0.384273	0.141387
Rps16-ps2	0.190738	0.00997805	0.980198	0.860534	0.141387
RP23-237H9.3	0.755297	0.0100194	0.950495	0.980712	0.141782
Fkbp10	0.414863	0.0100609	0.970297	0.954006	0.141987
Cct3-ps1	1.02333	0.0100609	1	1	0.141987
D19Bwg1357e	0.328285	0.0100817	0.663366	0.563798	0.14209
Hdhd2	0.497321	0.0101025	0.49505	0.492582	0.142101
Tmem184b	0.319181	0.0101095	0.306931	0.348665	0.142101
RP24-352B14.1	0.449206	0.0102003	0.336634	0.354599	0.143186
Gm16104	0.368157	0.0102144	0.990099	0.985163	0.143192
Srsf3	0.190248	0.0104557	0.277228	0.341246	0.146379
Qtrt1	0.517224	0.01047	0.861386	0.88724	0.146385
Bag5	0.405491	0.0105276	0.425743	0.4273	0.146995
Trim71	0.335159	0.010542	0.782178	0.875371	0.147001
Lsm7	0.239977	0.0105782	0.336634	0.480712	0.14731
Gm8587	0.7485	0.010629	0.811881	0.841246	0.147822
Tomm20	0.270009	0.0106727	0.524752	0.504451	0.148234
Pabpc4	0.323076	0.0108567	0.188119	0.283383	0.150115
Rps29	0.30769	0.010879	0.970297	0.95549	0.150115
Rpl10a	0.267338	0.010879	0.990099	0.995549	0.150115
Swi5	0.253177	0.0108938	0.920792	0.832344	0.150115
Pde8a	0.387097	0.0108938	0.544554	0.548961	0.150115
Psma2	0.266656	0.0109087	0.950495	0.826409	0.150124
Gm37025	0.634558	0.0109236	1	0.919881	0.150132
Mlf2	0.217537	0.0109984	0.594059	0.639466	0.150869
Nos3	0.191414	0.0110059	0.544554	0.577151	0.150869
Ptges3	0.260263	0.0110736	0.970297	0.952522	0.151505
Traf4	0.360989	0.0110812	0.980198	0.986647	0.151505
Knop1	0.253036	0.0111493	0.287129	0.310089	0.152042
Rpl10-ps6	0.444644	0.0111493	0.920792	0.793769	0.152042
Psmd1	0.278279	0.0112561	0.851485	0.780415	0.153298
Slc12a2	0.41427	0.0113021	1	1	0.15356
Ranbp1	0.350977	0.0113175	1	0.998516	0.15356
Uqcrc1	0.319696	0.0113406	1	0.995549	0.15356
Rpsa-ps9	0.457158	0.0113483	0.851485	0.875371	0.15356
Prdx3	0.346801	0.0113483	0.732673	0.810089	0.15356
Gm13202	0.637406	0.0113946	0.831683	0.851632	0.153989
Uprt	0.931567	0.0114723	0.613861	0.594955	0.154839
Gm6594	0.271722	0.0115035	0.514851	0.458457	0.154967
Ndufv2	0.246448	0.0115113	0.980198	0.91543	0.154967
Lsm6	0.26974	0.0116447	0.950495	0.970326	0.156364
Rpl17-ps5	0.524157	0.0117239	0.980198	0.94362	0.157226
Gm16103	-0.241635	0.0118115	0.722772	0.68546	0.158199
Tek	0.44528	0.0118997	1	0.997033	0.159177
Smad5	0.419351	0.0120128	0.732673	0.672107	0.160486
Snx2	0.352379	0.0120941	0.930693	0.894659	0.161367
Vps26b	0.385858	0.0122748	0.782178	0.743323	0.163571
Pald1	0.448106	0.0123328	0.594059	0.599407	0.164136
Gm16061	0.52902	0.0124245	1	0.98368	0.165146
Cct2	0.24558	0.0124579	0.712871	0.75816	0.165382
Enoph1	0.49824	0.0125757	0.50495	0.391691	0.166525
Gm3788	0.278268	0.0126265	0.712871	0.712166	0.166987
Hebp1	0.431145	0.012909	0.465347	0.459941	0.170509
Gm8186	0.268904	0.013118	0.732673	0.807122	0.173052
Zfp617	0.560039	0.0131443	0.683168	0.700297	0.173182
Adgrg3	0.371893	0.0134191	0.950495	0.833828	0.176361
Fzd10	0.744635	0.0134819	0.910891	0.918398	0.176964
Ccdc124	0.285463	0.0136263	0.811881	0.863501	0.178414
Chchd1	0.273882	0.0136263	0.316832	0.261128	0.178414
Ebf3	0.503672	0.0136444	0.960396	0.954006	0.17843
Rpl36a-ps2	0.159202	0.013699	0.841584	0.784866	0.178818
Mydgf	0.279548	0.0137081	0.594059	0.614243	0.178818
Fxn	0.438699	0.0138087	0.594059	0.636499	0.179907
Peli2	0.34991	0.0138363	0.930693	0.872404	0.180043
Cd276	0.352282	0.0139007	0.970297	0.959941	0.180658
Eng	0.599188	0.0139562	0.623762	0.633531	0.181155
Tpt1	0.15342	0.0140864	0.227723	0.265579	0.182291
Sf3a2	0.253014	0.0140958	0.29703	0.284866	0.182291
Hnrnpc	0.1894	0.0142177	0.80198	0.777448	0.183642
Eif2s3x	0.288439	0.0142932	0.663366	0.722552	0.184391
Nsfl1c	0.224193	0.0145602	0.653465	0.563798	0.187147
Rad23b	0.290681	0.0145891	0.376238	0.143917	0.187289
4933415A04Rik	0.360888	0.0146373	0.564356	0.71365	0.187679
Gm15568	0.801101	0.014676	0.841584	0.756677	0.187717
Eif4a3	0.3077	0.0148317	0.465347	0.48368	0.189478
Mrps18b	0.330331	0.014969	0.70297	0.816024	0.191
Nme4	0.308177	0.0150085	0.762376	0.652819	0.191272
Zbed3	0.360529	0.0150282	0.990099	0.968843	0.191292
Rpl18-ps1	0.350893	0.0151573	0.732673	0.703264	0.192701
Gdpd5	0.39647	0.0152071	0.465347	0.621662	0.193101
Mrps11	0.347662	0.0153073	0.831683	0.900593	0.194032
Tdg	0.39668	0.0153174	1	1	0.194032
Eif2b1	0.376834	0.0154283	0.693069	0.664688	0.195203
Epha2	0.498037	0.0154486	0.425743	0.431751	0.195224
Zfp422	0.308492	0.015591	0.594059	0.587537	0.196787
Pygb	0.41704	0.0156523	0.930693	0.838279	0.197325
Gm4617	0.217098	0.0157242	0.762376	0.646884	0.197993
Gm12091	0.563607	0.0158585	0.267327	0.25816	0.199122
Dcakd	0.265831	0.0158792	0.70297	0.703264	0.199122
Sf3b5	0.267623	0.0158896	0.356436	0.400593	0.199122
Psma7	0.253092	0.0159624	0.752475	0.691395	0.199796
Rpl11	0.227321	0.016067	0.881188	0.912463	0.200866
RP24-325G15.2	0.739962	0.016088	0.980198	0.988131	0.20089
Gm12003	0.594062	0.016109	0.762376	0.856083	0.200913
Gimap5	0.517833	0.0165342	0.990099	0.897626	0.205973
B4gat1	0.479176	0.0165557	0.891089	0.922849	0.205997
Myo1e	0.399996	0.0166204	0.455446	0.440653	0.206313
Itpa	0.298706	0.0166204	0.277228	0.341246	0.206313
Uqcrc2	0.245091	0.0166421	0.287129	0.381306	0.206338
Rps18	0.194541	0.0167071	0.277228	0.264095	0.2069
Eif4h	0.175031	0.0167723	1	0.988131	0.207463
Rps28	0.260348	0.0169473	0.60396	0.660237	0.209136
Rpl34-ps1	0.17705	0.0169693	0.970297	0.936202	0.209162
Smim15	0.342806	0.0171018	0.732673	0.721068	0.210548
Mrps24	0.246946	0.0174594	0.554455	0.382789	0.2147
Gm37494	1.16117	0.0175386	0.732673	0.689911	0.215421
Med16	0.483107	0.0176407	0.316832	0.235905	0.216423
Gm13841	0.316246	0.0177091	0.188119	0.25816	0.216757
Hadh	0.33405	0.0177091	0.762376	0.682493	0.216757
Rps20	0.171551	0.0177549	0.485149	0.523739	0.217064
Ywhaq-ps2	1.15294	0.0178007	0.990099	0.995549	0.217371
Bmp2	0.443292	0.0178927	0.29703	0.451039	0.218241
Gm17296	0.750376	0.0179504	0.29703	0.381306	0.218691
Tomm70a	0.33142	0.0180083	0.267327	0.287834	0.219059
Carm1	0.44845	0.0180315	0.891089	0.835312	0.219059
Klf7	0.351694	0.0180431	0.336634	0.376855	0.219059
Gm9701	0.544889	0.0180779	0.316832	0.354599	0.219229
Uqcr10	0.200617	0.0181478	0.633663	0.698813	0.219823
Commd7	0.312923	0.0184771	0.673267	0.675074	0.223554
Med9	0.354444	0.0185008	0.643564	0.649852	0.223584
Gm9396	0.390363	0.0185484	0.584158	0.583086	0.223901
Gm8349	0.539219	0.0187275	0.930693	0.789318	0.22569
Gm12669	0.290827	0.0187395	0.970297	0.942136	0.22569
Epn1	0.402842	0.0191881	0.49505	0.642433	0.230829
Gm14597	0.570091	0.0196336	0.970297	0.824926	0.23553
Cs	0.228351	0.0196336	0.544554	0.5	0.23553
Gm13292	0.611875	0.0196461	0.831683	0.663205	0.23553
Zfp248	0.421183	0.0198471	0.910891	0.876855	0.237668
Shank3	0.358729	0.0198977	0.613861	0.520772	0.238002
Ptprg	0.295098	0.0199991	0.70297	0.673591	0.238943
Polr1d	0.285551	0.0200245	0.237624	0.25816	0.238976
Gm6274	0.395475	0.0200882	0.287129	0.313056	0.239464
Rps4x-ps	0.34601	0.0203833	0.990099	0.946588	0.242707
Smo	0.360629	0.020435	0.752475	0.692878	0.242927
Utp3	0.347143	0.020448	0.267327	0.265579	0.242927
Uaca	0.339743	0.0204869	0.594059	0.568249	0.243062
Gm15148	1.22963	0.0205128	0.841584	0.851632	0.243062
Gm27684	0.727039	0.0205388	0.415842	0.615727	0.243062
Raver1	0.249915	0.0205518	0.940594	0.933234	0.243062
Tbc1d9b	0.413519	0.0207084	0.841584	0.919881	0.24409
Hn1l	0.368305	0.0207084	0.316832	0.347181	0.24409
Eif1b	0.243948	0.0208793	0.564356	0.534125	0.245553
Mmadhc	0.344762	0.0208793	0.871287	0.818991	0.245553
6530402F18Rik	1.76939	0.0210115	0.683168	0.694362	0.246557
Gm5883	0.470374	0.0211445	0.683168	0.645401	0.247565
Gm12254	0.268823	0.0213453	1	0.994065	0.249279
Lifr	0.368278	0.0213588	0.990099	0.942136	0.249279
Mrpl44	0.409736	0.0213857	0.633663	0.635015	0.249279
Prdx6b	1.30389	0.0213857	0.455446	0.488131	0.249279
Zcchc3	0.30161	0.0218342	0.792079	0.84273	0.254224
Gm7984	0.435962	0.0220407	0.881188	0.891691	0.256345
Sf3a3	0.294689	0.0221515	0.465347	0.479228	0.257065
Dusp3	0.289053	0.0221932	0.475248	0.348665	0.257265
Gm8355	0.261002	0.022235	1	0.997033	0.257465
Fam53a	0.390052	0.0222629	0.60396	0.679525	0.257505
Gm6382	0.420674	0.0223187	0.960396	0.765579	0.257867
Ttc7b	0.558591	0.0225998	0.50495	0.388724	0.260828
Dhcr24	0.371179	0.0226847	0.762376	0.611276	0.261397
Gm10243	0.385697	0.0226989	0.376238	0.394659	0.261397
Ppp2r5a	0.331709	0.0228839	0.930693	0.897626	0.26324
Otud6b	0.39404	0.0229411	0.811881	0.836795	0.263609
Zfp326	0.328674	0.0229697	0.465347	0.470326	0.26365
Srsf1	0.240693	0.023099	0.990099	0.973294	0.264845
Mapre2	0.353631	0.0234323	0.871287	0.820475	0.268374
Qdpr	0.332256	0.0235199	0.376238	0.396142	0.269084
Bambi	0.365405	0.0235932	0.39604	0.408012	0.269629
Rsl1d1	0.259603	0.0238585	0.980198	0.95549	0.271443
Anapc16	0.278966	0.0239029	0.70297	0.752226	0.271443
5930403N24Rik	0.594023	0.0239178	0.70297	0.70178	0.271443
Gm10073	0.374104	0.0239326	0.366337	0.396142	0.271443
Hmga1	0.373318	0.0239326	0.673267	0.75816	0.271443
Mrpl35	0.348618	0.0239326	0.633663	0.738872	0.271443
Rrp15	0.315716	0.0239921	1	0.860534	0.271531
Gm37108	0.432833	0.0239921	1	0.922849	0.271531
Sub1	0.151705	0.0242012	0.70297	0.71365	0.273604
Gm13092	0.164547	0.0244422	0.910891	0.853116	0.275735
Gm14138	0.47329	0.0245331	0.90099	0.857567	0.276168
Psmd12	0.236203	0.0245331	0.722772	0.646884	0.276168
Eva1b	0.332145	0.0245938	0.564356	0.58457	0.276555
Gm13431	0.434829	0.0246242	0.594059	0.643917	0.276602
Med27	0.380983	0.0249611	0.366337	0.379822	0.279788
Rpf2	0.304792	0.0249611	0.29703	0.339763	0.279788
Fzd4	0.296102	0.0251775	0.49505	0.437685	0.281913
Hmgb1-ps2	0.253557	0.0252708	0.346535	0.388724	0.282656
Gm12583	0.59892	0.0253643	0.326733	0.394659	0.283401
Nup62	0.363207	0.0254895	0.60396	0.605341	0.284498
Rpl36	0.242897	0.0257099	0.514851	0.508902	0.28635
2010111I01Rik	0.361224	0.0257099	0.732673	0.744807	0.28635
Lrp5	0.415924	0.0259638	0.633663	0.65727	0.288871
Rps19-ps6	0.216362	0.0260276	0.891089	0.921365	0.289275
Ifrd2	0.319585	0.0262199	0.980198	0.946588	0.290975
Glrx5	0.284093	0.0262359	0.425743	0.391691	0.290975
Gm11518	0.268511	0.0263487	0.514851	0.391691	0.291661
Ndufs6	0.211498	0.0263649	0.49505	0.550445	0.291661
Morc4	0.500929	0.026381	1	0.982196	0.291661
Gm7866	0.306933	0.0267385	0.821782	0.81454	0.294994
Gm16286	0.278493	0.0268368	0.386139	0.4273	0.295148
Tagln2	0.396072	0.0268368	1	0.998516	0.295148
Wbscr16	0.454441	0.0269847	0.792079	0.78635	0.296465
Arfgap2	0.412627	0.0271002	0.405941	0.523739	0.297424
Eif1	0.117649	0.0271665	0.851485	0.88724	0.297839
Rbbp4	0.270472	0.027266	0.950495	0.939169	0.29862
Ftl1	0.129601	0.0272993	0.49505	0.511869	0.298673
Myh10	0.34988	0.0273993	0.732673	0.732938	0.299456
Mrps5	0.318659	0.0274662	0.851485	0.783383	0.299874
Rpl37rt	0.129091	0.0275667	0.554455	0.494065	0.300348
Rasal2	0.339674	0.0275667	0.425743	0.436202	0.300348
Pus7l	0.781484	0.0276507	0.524752	0.468843	0.300952
Amotl1	0.366762	0.0277012	0.227723	0.344214	0.30119
RP23-187K3.1	0.460165	0.0277349	0.980198	0.951039	0.301245
Dcun1d1	0.244735	0.0282108	0.29703	0.200297	0.305523
RP23-245J24.1	0.439263	0.0282108	0.623762	0.597923	0.305523
Nap1l4	0.195499	0.028245	0.613861	0.686944	0.305523
Med8	0.286561	0.028348	0.49505	0.621662	0.306007
Dpysl2	0.320205	0.028348	0.762376	0.753709	0.306007
Ptma	0.226235	0.028555	0.772277	0.765579	0.30761
Fam107b	0.349484	0.0289552	0.821782	0.851632	0.311284
Igf2bp3	0.253378	0.029078	0.633663	0.673591	0.312284
Mettl16	0.429433	0.0291484	0.574257	0.738872	0.31272
Mark4	0.365051	0.0296986	0.831683	0.781899	0.318226
D930015E06Rik	0.299051	0.0297524	0.485149	0.523739	0.318226
Eif4e3	0.555184	0.0297524	0.574257	0.654303	0.318226
Fabp4	0.606705	0.0298421	0.980198	0.985163	0.31873
Erg	0.33584	0.0298601	0.29703	0.305638	0.31873
Ostc	0.251495	0.029932	0.49505	0.491098	0.319174
Piezo1	0.278015	0.0301852	0.336634	0.379822	0.321221
Gm10053	0.446902	0.0302215	0.207921	0.252226	0.321283
Gm6900	0.461818	0.0303124	0.425743	0.486647	0.321924
Atf4	0.184275	0.0304767	0.782178	0.810089	0.322299
Gpd1l	0.333624	0.0304767	0.80198	0.808605	0.322299
Cd200	0.207375	0.0304767	0.930693	0.952522	0.322299
Ppie	0.293475	0.030495	0.514851	0.535608	0.322299
Gm5778	0.474272	0.0305133	0.613861	0.681009	0.322299
Fam212a	0.293665	0.0305316	0.405941	0.452522	0.322299
Gm7244	0.884358	0.0305866	0.891089	0.761128	0.322556
Gm5513	0.859944	0.0306234	0.940594	0.946588	0.322619
Rbx1	0.189068	0.0307522	0.930693	0.945104	0.323652
Eif3b	0.316607	0.0308076	0.861386	0.743323	0.323911
Gosr2	0.367335	0.0309185	0.712871	0.707715	0.324753
Sgce	0.264304	0.0311415	0.742574	0.827893	0.326768
Rars	0.28247	0.0311788	0.376238	0.442136	0.326833
Ltv1	0.350093	0.0313658	0.831683	0.790801	0.328467
Hmgn2-ps1	0.627306	0.0314034	0.207921	0.268546	0.328532
Klf16	0.571302	0.0317428	0.653465	0.709199	0.331754
Gm9385	0.426675	0.032162	0.851485	0.876855	0.335801
Gm13237	0.400323	0.0326829	0.990099	0.982196	0.340901
Gm7816	0.24202	0.0327802	0.752475	0.599407	0.341576
Nlrc3	0.183692	0.0328191	0.643564	0.623145	0.341644
Anp32e	0.261913	0.0329754	0.594059	0.608309	0.342931
Mrpl54	0.255249	0.0330146	0.990099	0.991098	0.342999
Fyttd1	0.268596	0.033093	0.60396	0.630564	0.343475
Ssrp1	0.220104	0.0332899	0.316832	0.402077	0.345177
Mgat1	0.368402	0.0333689	0.534653	0.704748	0.345656
Mfhas1	0.504921	0.0334481	0.683168	0.673591	0.346135
Mzt2	0.331255	0.0337664	0.990099	0.989614	0.348949
Adprh	0.24305	0.0337864	0.960396	0.879822	0.348949
Gm20746	0.51524	0.0340069	0.811881	0.807122	0.350608
Gm16148	0.455618	0.0340471	0.207921	0.277448	0.350608
Sgta	0.26124	0.0340471	0.158416	0.268546	0.350608
Cdca8	0.392626	0.0341075	0.990099	0.925816	0.350886
Ak4	0.512495	0.0345328	0.792079	0.654303	0.354569
Dph1	0.628832	0.0345736	0.782178	0.744807	0.354641
Hras	0.331042	0.0346961	0.722772	0.731454	0.35555
March5	0.299794	0.0347984	0.792079	0.727003	0.356252
Gm10154	0.47937	0.0348599	0.90099	0.95549	0.356398
Flywch1	0.408877	0.0348805	0.623762	0.569733	0.356398
Sqrdl	0.540223	0.0349833	0.178218	0.313056	0.357101
Rexo2	0.259362	0.0352311	0.594059	0.65727	0.358934
Gm15710	0.449028	0.0353556	0.950495	0.931751	0.359369
Gm12034	0.557265	0.0358152	0.633663	0.655786	0.362852
Pold2	0.315981	0.0358362	0.742574	0.651335	0.362852
Ctbp1	0.282476	0.0358572	0.178218	0.311573	0.362852
Actn4	0.265277	0.0367497	0.811881	0.813056	0.371169
RP24-137F10.1	0.442959	0.0368357	0.80198	0.621662	0.371324
Kdelr2	0.249225	0.0368357	0.663366	0.643917	0.371324
Plekha1	0.290824	0.0369434	0.752475	0.747774	0.372053
Gm5913	0.275372	0.0371596	0.544554	0.587537	0.373733
Gm6425	0.881879	0.0371813	0.29703	0.351632	0.373733
Ap1s1	0.271588	0.0372247	0.742574	0.795252	0.373811
Dera	0.324823	0.0374423	0.623762	0.452522	0.37528
Idh3a	0.350615	0.037661	0.663366	0.660237	0.377113
Rps12	0.196177	0.0377049	0.455446	0.437685	0.377193
Ttc27	0.534089	0.0377488	0.841584	0.897626	0.377273
Minos1	0.133213	0.0379691	0.524752	0.520772	0.378835
Ints2	0.388048	0.0380132	0.465347	0.575668	0.378835
Gm6139	0.387607	0.0380132	0.247525	0.348665	0.378835
Gm7363	0.327352	0.0382348	0.0792079	0.267062	0.380682
Arhgap28	0.314404	0.0384574	1	1	0.382537
Fau	0.183268	0.038861	0.732673	0.731454	0.385821
Aldoart2	0.936855	0.0389511	1	0.98368	0.386351
Mettl10	0.26919	0.0390189	0.831683	0.838279	0.386658
Ebf1	0.350104	0.0390867	0.782178	0.765579	0.386966
Naa25	0.33405	0.039132	0.415842	0.416914	0.387049
RP23-158A20.2	1.19631	0.0391773	0.920792	0.924332	0.387134
Sh3gl1	0.174373	0.039359	0.980198	0.979228	0.388179
Timm50	0.297931	0.0393818	0.90099	0.850148	0.388179
Gm5256	0.787526	0.039473	0.465347	0.421365	0.388179
Nol11	0.335965	0.0394958	0.683168	0.707715	0.388179
Ccnd3	0.234091	0.0395187	0.940594	0.882789	0.388179
Ripk3	0.282518	0.0395415	0.772277	0.654303	0.388179
Gsr	0.312808	0.0395415	0.80198	0.893175	0.388179
Usp22	0.249446	0.0396788	0.821782	0.851632	0.388801
Gm9575	-0.0616149	0.0396788	0.930693	0.900593	0.388801
Vaultrc5	0.482823	0.0398395	0.574257	0.54451	0.389874
Rpl13-ps3	0.381047	0.0398625	0.574257	0.60089	0.389874
Gm15920	0.205537	0.0399086	0.950495	0.936202	0.389962
Gm21596	0.310412	0.0399777	0.960396	0.841246	0.390275
Gm12416	0.615688	0.0400932	0.940594	0.956973	0.391039
Chst14	0.39956	0.0401858	0.821782	0.851632	0.391578
Fam149a	0.393895	0.0404646	0.465347	0.440653	0.39393
Gm6612	-0.161264	0.0408859	0.871287	0.894659	0.397296
Gm9294	0.175215	0.0411452	0.524752	0.562315	0.399447
Rae1	0.270167	0.0412162	0.683168	0.648368	0.399767
Wbscr22	0.263031	0.0412872	0.960396	0.918398	0.400087
Dlgap4	0.252931	0.0415487	0.980198	0.958457	0.401879
Lck	0.395532	0.0415487	0.990099	0.977745	0.401879
Gm14494	0.311618	0.0416441	0.257426	0.25816	0.402432
Lzts2	0.38442	0.0417876	0.633663	0.65727	0.403078
Gm4987	0.200788	0.0417876	0.306931	0.243323	0.403078
Igfbp3	0.156534	0.0425113	0.960396	0.897626	0.409682
Phactr2	0.306846	0.0427793	0.673267	0.609792	0.411888
Gm11249	0.57124	0.0433195	0.80198	0.845697	0.416564
Anxa5	0.384979	0.0433442	0.811881	0.838279	0.416564
Ewsr1	0.187703	0.0434431	0.792079	0.609792	0.417133
Zfp423	0.250739	0.043741	0.970297	0.909496	0.419227
Sh3glb1	0.263246	0.043741	0.336634	0.376855	0.419227
Polr3d	0.300287	0.0441909	0.435644	0.410979	0.423154
Gm5898	0.268714	0.0445689	1	0.992582	0.425852
Pin1	0.202593	0.0445942	0.90099	0.827893	0.425852
Cox8a	0.176688	0.0446955	0.950495	0.884273	0.426432
Thop1	0.317446	0.0450006	0.940594	0.854599	0.428954
Cdc42ep2	0.290589	0.0452049	0.950495	0.891691	0.430511
Plp2	0.23692	0.0453074	0.990099	0.994065	0.431002
Txn2	0.219004	0.0453587	0.990099	0.965875	0.431002
Tstd3	0.352626	0.0454357	0.861386	0.721068	0.431002
Llph	0.191959	0.0454614	0.287129	0.376855	0.431002
Gm10059	0.332035	0.0454614	0.663366	0.666172	0.431002
Zyg11b	0.389475	0.0455644	0.950495	0.945104	0.431589
Tal1	0.239666	0.0457709	0.594059	0.651335	0.432765
3110040N11Rik	0.428112	0.0457709	0.841584	0.854599	0.432765
Trmt61a	0.603733	0.0459004	0.920792	0.817507	0.43321
Gpihbp1	0.121927	0.0459782	0.990099	0.832344	0.433556
Slc25a51	0.301009	0.0460561	0.366337	0.492582	0.433901
Bud31	0.171991	0.0461863	0.722772	0.648368	0.434349
Gm14173	0.29805	0.0464999	0.792079	0.58457	0.436908
Pdcl3	0.285139	0.0466836	0.752475	0.774481	0.438243
Nudt16l1	0.250555	0.0468944	1	0.928783	0.439828
Ushbp1	0.299721	0.0471325	0.980198	0.964392	0.441667
Sec61g	0.290399	0.0476651	0.950495	0.954006	0.445864
Pgp	0.318785	0.0477455	1	0.998516	0.446073
Polr1e	0.551328	0.0477723	0.831683	0.847181	0.446073
Apln	0.580492	0.048068	0.415842	0.492582	0.448289
Bcat2	0.311336	0.0480949	0.851485	0.768546	0.448289
Gm5597	1.06781	0.0485823	0.772277	0.62908	0.451232
Ppid	0.20387	0.0486367	0.50495	0.412463	0.451338
Exosc4	0.31473	0.0487729	0.871287	0.775964	0.452204
Atg3	0.315958	0.0489095	0.881188	0.84273	0.452887
Rpl15-ps2	0.518731	0.0489642	1	0.994065	0.452887
Gale	0.412208	0.049019	0.950495	0.936202	0.452887
Snhg6	0.186943	0.049019	0.277228	0.316024	0.452887
Rap2a	0.333719	0.0491836	0.861386	0.807122	0.453611
Myl6	0.14306	0.0493487	0.405941	0.477745	0.454735
Gm28530	0.0928518	0.0495142	0.158416	0.252226	0.45586
Arpc4	0.189822	0.0497912	0.851485	0.853116	0.457864
Rai14	0.26655	0.0498189	0.534653	0.543027	0.457864
Gnai1	0.379615	0.0499023	0.405941	0.408012	0.458229
Prmt7	0.312188	0.0500694	0.257426	0.428783	0.459363
Dnajb6	0.196202	0.0505735	0.920792	0.829377	0.463179
Emg1	0.193848	0.0505735	0.970297	0.900593	0.463179
Gm5145	0.615083	0.0513091	0.70297	0.734421	0.469508
Dctn2	0.206775	0.0514802	0.940594	0.936202	0.470663
Gm4149	0.185305	0.0515945	0.930693	0.875371	0.470969
Gmpr2	0.226324	0.0516517	0.742574	0.801187	0.470969
Gm15198	0.479198	0.051709	0.534653	0.597923	0.470969
Fiz1	0.306358	0.051709	0.930693	0.946588	0.470969
Psmb4	0.205023	0.0517376	0.712871	0.627596	0.470969
Gm12242	0.543703	0.0521691	0.405941	0.410979	0.474486
Chtf8	0.28925	0.0525745	0.673267	0.74184	0.477611
Zfp706	0.166985	0.0526036	0.871287	0.835312	0.477611
Tdrp	0.807685	0.0530996	1	0.998516	0.480869
Npr1	0.194517	0.0530996	0.257426	0.25816	0.480869
Pwwp2b	0.769781	0.0533638	0.851485	0.882789	0.482282
Pkp4	0.425184	0.0533638	0.980198	0.992582	0.482282
Gm7493	0.900306	0.0533932	0.920792	0.942136	0.482282
Gm5614	0.42587	0.0535405	0.039604	0.320475	0.483198
Syde1	0.299086	0.0538658	0.742574	0.793769	0.4853
Idh2	0.241835	0.0538658	0.960396	0.9273	0.4853
Rpl39-ps	0.334611	0.0539251	0.485149	0.382789	0.485419
Phldb2	0.19696	0.0540142	1	0.94362	0.485805
Gipc1	0.231892	0.0541034	0.50495	0.422849	0.486191
Prmt3	0.382985	0.054163	0.732673	0.750742	0.48631
Elp3	0.335275	0.0543419	0.435644	0.531157	0.487501
Ctsz	0.298636	0.0544017	0.821782	0.838279	0.487621
Gm8326	0.493556	0.0545214	0.980198	0.857567	0.487983
Gm4945	0.692377	0.0545513	0.346535	0.5	0.487983
Gm8731	0.387132	0.0545813	0.50495	0.507418	0.487983
Xpnpep3	0.601816	0.0547013	0.445545	0.522255	0.48864
Tm2d2	0.246842	0.0547614	0.544554	0.464392	0.488762
Ccdc43	0.385824	0.0549721	0.643564	0.689911	0.490179
Akap1	0.279104	0.0550626	0.960396	0.980712	0.490179
Dync1i2	0.23343	0.0551231	0.584158	0.596439	0.490179
Bphl	0.662987	0.0551533	0.693069	0.694362	0.490179
Atp5j2	0.134931	0.0557913	0.445545	0.357567	0.495012
Ptpru	0.758515	0.056036	0.990099	0.967359	0.496764
Rsl24d1	0.228608	0.0562815	0.673267	0.675074	0.498521
Higd2a	0.172606	0.0564663	0.841584	0.694362	0.499736
Pgm3	0.376415	0.0567753	0.425743	0.473294	0.502049
Ctdp1	0.339004	0.0568373	0.267327	0.264095	0.502174
Gm7560	0.861529	0.0575228	0.346535	0.467359	0.507804
Rpl31-ps8	0.156671	0.0576482	0.861386	0.91543	0.508058
Tln2	0.358008	0.0576482	0.346535	0.287834	0.508058
Pam16	0.227298	0.057711	0.524752	0.468843	0.508185
Ahsa1	0.221536	0.0578996	0.841584	0.749258	0.50942
Ccnb1	0.402131	0.0579626	0.950495	0.89911	0.509547
Pxdn	0.319759	0.0582784	1	0.992582	0.511896
Akr1b3	0.241491	0.0584052	0.90099	0.885757	0.512283
Gm6736	0.471946	0.0584369	0.524752	0.508902	0.512283
Bcl2	0.158333	0.0584686	0.405941	0.379822	0.512283
Zfp664	0.195921	0.0586275	0.742574	0.716617	0.513098
Gm14859	0.395773	0.0586593	0.792079	0.71365	0.513098
Polr3b	0.486452	0.0588825	0.970297	0.95549	0.514622
Atp5l2-ps	0.621314	0.0590103	0.643564	0.646884	0.514883
Gm5879	0.173038	0.0590103	0.524752	0.47181	0.514883
Msn	0.32182	0.0592346	0.60396	0.627596	0.516411
D830030K20Rik	1.02717	0.0594917	0.217822	0.261128	0.518059
Msantd3	0.341269	0.0595239	0.841584	0.789318	0.518059
Timm8a1	0.246162	0.0595884	0.475248	0.571217	0.518059
Notch4	0.0846025	0.0596206	0.257426	0.327893	0.518059
Timm17b	0.250703	0.0598145	0.841584	0.810089	0.518458
Eif4b	0.209278	0.0598145	0.871287	0.89911	0.518458
Tigar	0.22708	0.059944	0.742574	0.683976	0.519152
Aen	0.386089	0.0600737	0.584158	0.715134	0.519848
Aaas	0.319681	0.0601712	0.425743	0.379822	0.520116
Gm6104	0.401615	0.0602037	0.475248	0.477745	0.520116
Dgkz	0.199428	0.0603339	0.861386	0.851632	0.520813
Aldh16a1	0.423548	0.0607259	0.60396	0.602374	0.523338
Gtf2f2	0.230057	0.0608898	0.940594	0.811573	0.524321
Atxn1l	0.470114	0.0609884	0.653465	0.811573	0.52474
Hsp25-ps1	0.436443	0.0610542	0.881188	0.835312	0.524876
Epn2	0.336106	0.0612518	0.752475	0.789318	0.526136
Ythdf2	0.251178	0.0613509	0.594059	0.541543	0.526136
Cald1	0.370909	0.0613509	0.653465	0.681009	0.526136
Tm2d3	0.313409	0.0615825	0.70297	0.474777	0.527692
[truncated: 9,373 more rows]

## Sheet: KEGG_Cluster_3
ID	Description	setSize	enrichmentScore	NES	pvalue	p.adjust	core_enrichment
[truncated: 55 more rows]

[truncated: 14 more sheets: Cluster_4-HSC-HE, KEGG_Cluster_4-HSC-HE, Cluster_5, KEGG_Cluster_5, Cluster_6, KEGG_Cluster_6, Cluster_7, KEGG_Cluster_7, Cluster_8, KEGG_Cluster_8, Cluster_9, KEGG_Cluster_9, Cluster_10, KEGG_Cluster_10]
