# Supplementary material for: Cis inhibition of NOTCH1 through JAGGED1 sustains embryonic hematopoietic stem cell fate
Source: Nat Commun. 2024 Feb 21;15:1604. doi: 10.1038/s41467-024-45716-y (PMC10882055; doi:10.1038/s41467-024-45716-y)
Supplement: Supplementary file 6 — Supplementary Data 3 [file 41467_2024_45716_MOESM6_ESM.xlsx]

## Sheet: README
This Supplementary Table T3 gathers results from Differential Expression Analysis in Gfi1+HE population cells conducted between
Hey1+Hey2 expressed vs Hey1+Hey2 NOT* expressed cells. Analysis was inpedendently done for E10.5 or E11.5 developmental stages
*Both genes showing no expression
Scanpy function rank_genes_groups using Wilcoxon rank-sum test (two-sided) method conducted with scanpy (v1.9.1) module (Python 3.8.9)
Additionally, DEGs from each comparison (adj pval <0 and abs log2FC>2) were considered for overreprentation analysis against KEGG Pathways
										The number of cells per group is:
										Among the total of 281 cells labelled as Gfi1_HE population:
												Hey1/2 Expressed	Hey1/2 NOT exprs	TOTAL
											E10.5	23	47	70
											E11.5	36	69	105
											TOTAL	59	116	175
											The rest of cells (106) were only expressing Hey1 or Hey2, so they were discarded for the analysis
										Columns in corresponding results sheets indicate:
										Expressed_n	Gene name
										Expressed_l	Log2 Fold Change (Expressed vs Not_Expressed)
										Expressed_p	p val. NA values for those cases where gene is not expressed in at least 25% of cells (in at least one of the conditions)
	Fig 2B - UMAP coloured by population				Supplementary Figure S5 - UMAP coloured by developmental stage					Expressed.pct	cell percentage [0,1] where that particular gene is present in the Expressed group
										NotExpressed.pct	cell percentage [0,1] where that particular gene is present in the Not_Expressed group
										adj.pval	adjusted p-value (Benjamini-Hochberg procedure). It only considers p-values different from NA
										Gene lists are sorted per adjusted p-value
	Fig 3A (Partial) - UMAPs coloured by Hey1 and Hey2 normalized expression level, respectively

## Sheet: E10.5_Hey1Hey2Exprs_vs_NotExprs
Expressed_n	Expressed_l	Expressed_p	Expressed.pct	NotExpressed.pct	adj.pval
Hey1	31.6725	1.39518e-11	1	0	5.16326e-08
Hey2	29.2233	1.39518e-11	1	0	5.16326e-08
Gja4	7.3863	1.80612e-11	1	0.148936	5.16326e-08
Igf2	2.87461	1.80612e-11	1	0.829787	5.16326e-08
H19	3.10548	2.33489e-11	1	0.851064	5.3399e-08
Serpinf1	6.17016	3.0143e-11	1	0.12766	5.36001e-08
Epas1	3.74301	3.28116e-11	1	0.595745	5.36001e-08
Zfp69	3.27179	4.59963e-11	1	0.723404	6.5746e-08
Mecom	4.04967	5.44091e-11	1	0.468085	6.91298e-08
Tmem2	3.26997	8.25809e-11	1	0.808511	9.44313e-08
Cdkn1c	2.86361	9.7476e-11	1	0.723404	9.68089e-08
Gja5	33.3279	1.01592e-10	0.956522	0	9.68089e-08
Prkcdbp	2.57512	1.14987e-10	1	0.765957	9.91822e-08
Efnb2	3.46345	1.24861e-10	1	0.531915	9.91822e-08
Pcsk5	5.66152	1.30104e-10	0.956522	0.12766	9.91822e-08
Fn1	4.89156	1.59719e-10	1	0.744681	1.14149e-07
Synpo	6.59381	1.95888e-10	0.956522	0.0425532	1.29614e-07
Unc5b	4.61742	2.04027e-10	1	0.170213	1.29614e-07
Fstl1	2.89248	2.40018e-10	1	0.851064	1.44453e-07
Notch4	2.92315	3.59311e-10	1	0.617021	1.93501e-07
Nrp1	3.23226	3.59311e-10	1	0.744681	1.93501e-07
Rgs3	2.79636	3.89329e-10	1	0.680851	1.93501e-07
Fbn1	5.89208	4.38998e-10	0.956522	0.170213	1.93501e-07
Nkx2-3	5.6509	4.38998e-10	0.956522	0.0425532	1.93501e-07
Clec14a	3.4966	4.56889e-10	1	0.638298	1.93501e-07
Col18a1	2.45853	4.56889e-10	1	0.914894	1.93501e-07
Vegfc	5.08577	4.56889e-10	0.956522	0.106383	1.93501e-07
Mmp14	2.91159	4.94832e-10	1	0.680851	1.95117e-07
Mmrn2	2.73976	4.94832e-10	1	0.680851	1.95117e-07
Dll4	4.0017	6.53431e-10	0.956522	0.297872	2.49066e-07
Col4a2	2.58461	7.96062e-10	1	0.744681	2.93644e-07
Cdh5	2.11023	8.6125e-10	1	0.744681	3.07762e-07
Cd44	4.38722	9.31635e-10	0.956522	0.191489	3.22826e-07
Smad6	4.55925	9.689e-10	0.956522	0.0851064	3.25864e-07
Agrn	3.34264	1.00762e-09	1	0.595745	3.29203e-07
Tie1	2.03968	1.08963e-09	1	0.87234	3.46109e-07
Sema3g	8.37253	1.17814e-09	0.913043	0.0425532	3.64109e-07
Ece1	2.40512	1.27364e-09	1	0.723404	3.83266e-07
Lama5	4.57857	1.4312e-09	0.956522	0.255319	4.19635e-07
Sat1	4.38384	1.60769e-09	1	0.787234	4.59599e-07
Efna1	3.0415	1.73696e-09	1	0.617021	4.84441e-07
Icam2	2.18505	2.02657e-09	1	0.723404	5.51758e-07
H2-K1	2.52395	2.18851e-09	1	0.87234	5.81991e-07
Fgfr1	2.76711	2.75367e-09	1	0.680851	7.15641e-07
Col5a2	3.30447	2.86076e-09	0.956522	0.510638	7.23056e-07
Calcrl	3.03705	2.9719e-09	1	0.595745	7.23056e-07
Col4a1	2.52516	2.9719e-09	1	0.744681	7.23056e-07
Pld1	3.61822	3.46002e-09	0.956522	0.319149	8.07456e-07
Aplp2	1.93749	3.46002e-09	1	0.829787	8.07456e-07
S100a11	2.26623	4.02587e-09	1	0.893617	8.85303e-07
Sparc	2.177	4.02587e-09	1	0.914894	8.85303e-07
Bmp1	3.21932	4.02587e-09	1	0.468085	8.85303e-07
Itga5	1.98628	4.68139e-09	1	0.87234	1.01003e-06
Vwf	3.71435	5.44033e-09	1	0.531915	1.15204e-06
Ctsh	4.28734	6.31846e-09	0.913043	0.446809	1.31367e-06
Itpr3	4.01891	6.55868e-09	0.956522	0.170213	1.33926e-06
Mapk3	2.23942	7.89939e-09	1	0.829787	1.58473e-06
Krtcap2	1.37326	1.14264e-08	1	0.914894	2.21458e-06
Ifitm2	1.2664	1.14264e-08	1	0.978723	2.21458e-06
Fam198b	3.71816	1.18535e-08	0.956522	0.212766	2.25909e-06
Ramp2	2.25954	1.53098e-08	1	0.680851	2.86996e-06
Plp2	2.11338	1.77053e-08	1	0.765957	3.21365e-06
Jag1	4.37905	1.77053e-08	0.913043	0.340426	3.21365e-06
Bmx	29.3189	2.36362e-08	0.826087	0	4.22313e-06
Mfap2	3.68286	2.45012e-08	0.956522	0.468085	4.31033e-06
Pam	2.70188	2.53969e-08	1	0.765957	4.40021e-06
Slc6a6	2.28918	2.63244e-08	0.956522	0.851064	4.49283e-06
Tmem59	1.24458	3.76028e-08	0.956522	0.978723	6.32336e-06
Ecscr	2.0941	4.18174e-08	1	0.702128	6.93018e-06
Emb	3.60176	4.48779e-08	0.913043	0.234043	7.33113e-06
Prnp	3.33301	5.16637e-08	0.913043	0.382979	8.32077e-06
Sparcl1	3.4571	5.73954e-08	0.956522	0.425532	8.94328e-06
Plod3	1.94012	5.94394e-08	1	0.744681	8.94328e-06
Nos3	2.07207	5.94394e-08	1	0.638298	8.94328e-06
Procr	3.36297	5.94394e-08	0.913043	0.340426	8.94328e-06
Clec1b	-4.20942	5.94394e-08	0.217391	0.893617	8.94328e-06
Npr3	4.14352	7.58569e-08	0.869565	0.255319	1.12652e-05
Camk2d	2.76771	7.85345e-08	0.956522	0.531915	1.15134e-05
Chd3	3.97404	8.13036e-08	0.869565	0.170213	1.17684e-05
Apoe	3.36481	8.41671e-08	0.956522	0.489362	1.18821e-05
Ptprb	2.50554	8.41671e-08	1	0.617021	1.18821e-05
P3h3	3.41554	9.01899e-08	0.913043	0.297872	1.25771e-05
Fblim1	2.55732	9.33558e-08	0.956522	0.553191	1.28617e-05
Pecam1	1.62085	9.66291e-08	1	0.914894	1.31542e-05
Syne2	1.97662	1.03512e-07	1	0.680851	1.39254e-05
F11r	1.49709	1.1873e-07	1	0.978723	1.54282e-05
Tmem47	3.14997	1.1873e-07	0.956522	0.446809	1.54282e-05
Igfbp2	2.51116	1.1873e-07	1	0.659574	1.54282e-05
Ifitm3	2.15203	1.2713e-07	1	0.744681	1.58014e-05
Ctsl	1.94747	1.2713e-07	1	0.808511	1.58014e-05
Sox6	3.68817	1.2713e-07	0.869565	0.106383	1.58014e-05
Asap2	1.57482	1.2713e-07	1	0.744681	1.58014e-05
Nrep	1.8995	1.36103e-07	1	0.723404	1.67349e-05
P4hb	1.09222	1.45688e-07	1	0.957447	1.75362e-05
Tmem100	7.94545	1.45688e-07	0.782609	0.0212766	1.75362e-05
Samsn1	-4.44899	1.55924e-07	0.0434783	0.829787	1.85728e-05
Id1	2.70107	1.66853e-07	0.956522	0.531915	1.96698e-05
Cd93	1.94822	1.90978e-07	1	0.744681	2.20589e-05
Id3	2.11914	1.90978e-07	1	0.744681	2.20589e-05
Nid1	2.04133	2.04272e-07	1	0.723404	2.29005e-05
Tacc2	2.54821	2.04272e-07	0.913043	0.489362	2.29005e-05
Ablim1	2.50218	2.04272e-07	1	0.425532	2.29005e-05
Heg1	2.0568	2.49741e-07	1	0.744681	2.77261e-05
Mmrn1	-3.45922	2.75999e-07	0.26087	0.893617	3.03466e-05
Ctnnb1	1.23583	2.8533e-07	1	1	3.10738e-05
Cd34	1.97106	3.04915e-07	1	0.744681	3.2586e-05
Ltbp4	6.07972	3.04915e-07	0.782609	0.0638298	3.2586e-05
Itm2a	3.28814	3.25794e-07	0.913043	0.489362	3.41785e-05
Azin1	1.87843	3.25794e-07	1	0.808511	3.41785e-05
Colgalt1	1.50491	3.4805e-07	1	0.808511	3.58554e-05
Gata3	2.49371	3.4805e-07	0.956522	0.489362	3.58554e-05
B2m	1.43614	3.71771e-07	1	0.957447	3.79571e-05
Plod1	2.20864	3.97048e-07	0.956522	0.744681	4.01791e-05
Adgre5	2.15837	4.103e-07	0.956522	0.510638	4.1156e-05
Igsf3	3.20012	4.23979e-07	0.913043	0.404255	4.21583e-05
Shisa5	2.12889	4.52669e-07	1	0.723404	4.38667e-05
Itm2c	2.02702	4.52669e-07	1	0.808511	4.38667e-05
Pmepa1	2.89656	4.52669e-07	0.913043	0.297872	4.38667e-05
Tspan13	1.94182	5.15769e-07	1	0.808511	4.95615e-05
Lama3	29.5905	5.8731e-07	0.73913	0	5.55033e-05
Gata6	3.60833	5.8731e-07	0.826087	0.170213	5.55033e-05
Trim47	2.75201	6.26578e-07	0.956522	0.361702	5.73194e-05
Fzd6	4.19891	6.26578e-07	0.826087	0.12766	5.73194e-05
Nxn	2.181	6.26578e-07	1	0.638298	5.73194e-05
Odc1	-2.38473	6.26578e-07	0.652174	0.957447	5.73194e-05
Lipa	2.69807	7.12842e-07	0.913043	0.553191	6.46933e-05
Cd63	2.08132	8.64029e-07	1	0.723404	7.77966e-05
Ehd4	1.82556	9.20962e-07	1	0.93617	8.16373e-05
Calu	1.31914	9.20962e-07	1	0.914894	8.16373e-05
Pdlim1	2.58638	9.50767e-07	0.956522	0.382979	8.36309e-05
Fndc3b	2.26435	1.01319e-06	0.956522	0.510638	8.84411e-05
Plvap	2.00051	1.04586e-06	1	0.744681	8.99201e-05
Foxc2	2.64183	1.04586e-06	0.913043	0.340426	8.99201e-05
Slc12a7	3.66521	1.18697e-06	0.826087	0.297872	9.98017e-05
Gm7665	2.34462	1.18697e-06	0.956522	0.404255	9.98017e-05
Jag2	3.57541	1.18697e-06	0.826087	0.234043	9.98017e-05
Pdcd4	1.80002	1.26423e-06	1	0.87234	0.000105522
Unc13b	4.30866	1.38926e-06	0.782609	0.0851064	0.000115117
Ltbp1	2.74644	1.52613e-06	0.913043	0.255319	0.000125549
Arhgef28	2.21242	1.72891e-06	0.913043	0.404255	0.000139226
Atp2b1	1.42069	1.72891e-06	1	0.893617	0.000139226
Dmd	4.03581	1.72891e-06	0.782609	0.106383	0.000139226
AU021092	4.09286	2.01897e-06	0.782609	0.12766	0.000160326
Cd40	2.92479	2.01897e-06	0.869565	0.297872	0.000160326
Pon3	2.04605	2.08235e-06	0.956522	0.659574	0.000161984
Ccdc80	3.97798	2.08235e-06	0.782609	0.148936	0.000161984
Nr2f2	-28.4738	2.08235e-06	0	0.702128	0.000161984
Mcam	2.01085	2.21487e-06	1	0.702128	0.000171129
Pik3c2b	2.06513	2.28414e-06	0.956522	0.723404	0.000175296
Prex2	1.95524	2.35548e-06	1	0.744681	0.000178377
Cldn5	2.06618	2.35548e-06	1	0.680851	0.000178377
Rgs2	2.35092	2.50463e-06	1	0.829787	0.000188424
Akr1c14	29.3053	2.58257e-06	0.695652	0	0.000193018
Elovl5	1.45131	2.66283e-06	1	0.829787	0.000197724
Ldha	-1.47915	2.8306e-06	1	0.978723	0.000208825
Creb3l2	1.8372	3.10139e-06	0.956522	0.723404	0.000227336
Adgrf5	1.94826	3.19706e-06	1	0.617021	0.000229927
Slit2	3.63585	3.19706e-06	0.782609	0.148936	0.000229927
Hspg2	1.80388	3.19706e-06	1	0.723404	0.000229927
Trim46	8.49375	3.39694e-06	0.695652	0.0212766	0.000238307
Palld	1.87757	3.39694e-06	1	0.723404	0.000238307
Gm24187	0.74761	3.39694e-06	1	0.787234	0.000238307
Phlda1	-3.20424	3.39694e-06	0.304348	0.851064	0.000238307
Tram2	1.92802	3.60878e-06	0.956522	0.702128	0.000248593
RP24-224N3.8	4.05288	3.60878e-06	0.73913	0.148936	0.000248593
Ptgs1	-3.73096	3.60878e-06	0.130435	0.787234	0.000248593
Acvrl1	1.72231	3.83326e-06	1	0.659574	0.000257843
Eml1	2.64605	3.83326e-06	0.826087	0.12766	0.000257843
Tnks1bp1	3.43191	3.83326e-06	0.826087	0.255319	0.000257843
Maged2	1.50466	3.83326e-06	1	0.957447	0.000257843
Entpd1	2.03715	4.07108e-06	0.956522	0.446809	0.000269091
Hsd11b2	4.42025	4.07108e-06	0.73913	0.106383	0.000269091
Psat1	-2.14725	4.07108e-06	0.478261	0.87234	0.000269091
Nfat5	2.4176	4.19523e-06	0.956522	0.595745	0.000275704
Sox7	2.31267	4.45451e-06	0.869565	0.680851	0.00029107
Gm23935	1.46245	4.58984e-06	1	1	0.000298209
Thsd7a	6.70903	4.7291e-06	0.695652	0.0425532	0.000305521
Notch1	1.69001	4.8724e-06	1	0.765957	0.000313011
Plec	1.87952	5.17158e-06	1	0.914894	0.000326724
Pvrl2	1.6711	5.17158e-06	1	0.702128	0.000326724
Igf2r	1.69987	5.17158e-06	1	0.808511	0.000326724
C1qtnf6	2.48199	5.48831e-06	0.913043	0.382979	0.00034108
Ptprm	2.08418	5.48831e-06	0.913043	0.617021	0.00034108
Cgnl1	1.66172	5.48831e-06	1	0.702128	0.00034108
Fam129b	1.68061	5.65355e-06	0.956522	0.680851	0.000349451
Fam213a	2.09788	6.36342e-06	0.956522	0.468085	0.000389121
Isl1	3.75137	6.36342e-06	0.782609	0.170213	0.000389121
Slco3a1	2.8553	6.55378e-06	0.826087	0.574468	0.000394434
Tjp1	1.76523	6.55378e-06	1	0.723404	0.000394434
RP23-57A17.2	-2.44724	6.55378e-06	0.565217	0.957447	0.000394434
Slc16a13	1.71185	6.95097e-06	0.913043	0.595745	0.000409713
Nrp2	-3.78802	6.95097e-06	0.130435	0.744681	0.000409713
Ubash3b	-4.07119	6.95097e-06	0.26087	0.829787	0.000409713
Adgrg3	-2.54675	6.95097e-06	0.304348	0.87234	0.000409713
Mmp2	1.76161	7.37113e-06	1	0.723404	0.000427862
Klhl13	2.94559	7.37113e-06	0.826087	0.361702	0.000427862
Ncl	-1.03456	7.37113e-06	1	0.957447	0.000427862
Pde9a	3.04232	7.59022e-06	0.782609	0.212766	0.000438354
Arhgap18	-2.09298	7.81552e-06	0.652174	0.957447	0.000449098
Slc18a2	2.35735	8.0472e-06	0.956522	0.553191	0.00045781
Dhrs3	-3.03226	8.0472e-06	0.347826	0.808511	0.00045781
Rcn1	1.83769	8.53042e-06	0.956522	0.765957	0.000482898
Pde3a	2.92106	9.30757e-06	0.826087	0.234043	0.000519181
Sh3pxd2b	1.65863	9.30757e-06	1	0.744681	0.000519181
Txndc5	1.80796	9.30757e-06	1	0.851064	0.000519181
Gm13453	1.33789	9.86277e-06	1	0.93617	0.000544835
Atxn1	2.98131	9.86277e-06	0.782609	0.191489	0.000544835
Tmem176b	3.03594	1.04495e-05	0.826087	0.340426	0.000563633
Eogt	2.04823	1.04495e-05	0.913043	0.638298	0.000563633
Dock6	1.42922	1.04495e-05	1	0.829787	0.000563633
Tmem176a	3.41605	1.04495e-05	0.782609	0.276596	0.000563633
Tspan6	1.6959	1.04495e-05	1	0.787234	0.000563633
Laptm4a	1.07962	1.10695e-05	1	0.978723	0.000594272
Creg1	1.79991	1.17245e-05	1	0.744681	0.000620694
C530008M17Rik	2.44849	1.17245e-05	0.826087	0.297872	0.000620694
Eif5a	-0.999972	1.17245e-05	1	1	0.000620694
Ssfa2	2.03369	1.20658e-05	0.956522	0.638298	0.000635815
Nisch	0.877231	1.24164e-05	1	1	0.000639559
Arglu1	0.968571	1.24164e-05	1	0.957447	0.000639559
Meis2	2.35207	1.24164e-05	0.869565	0.276596	0.000639559
Flt1	1.39671	1.24164e-05	1	0.765957	0.000639559
Tm4sf1	4.60957	1.24164e-05	0.73913	0.191489	0.000639559
Tmem50a	1.19217	1.31472e-05	1	0.914894	0.000671154
Gm13669	2.4546	1.31472e-05	0.782609	0.234043	0.000671154
Tspan2	1.76984	1.35278e-05	0.956522	0.595745	0.000687514
Csrp2	1.28957	1.39189e-05	1	0.87234	0.000695034
Aes	1.8367	1.39189e-05	0.956522	0.361702	0.000695034
Mall	4.1576	1.39189e-05	0.73913	0.148936	0.000695034
Gpr183	-4.51764	1.39189e-05	0.0434783	0.680851	0.000695034
Myl12b	1.52108	1.47337e-05	1	0.978723	0.00072935
Sox4	1.67016	1.47337e-05	0.956522	0.702128	0.00072935
Psap	1.60072	1.55938e-05	1	0.787234	0.000762033
Ckap4	1.67688	1.55938e-05	1	0.851064	0.000762033
Gm8762	-1.71903	1.55938e-05	0.695652	0.914894	0.000762033
Ptbp1	-1.05359	1.60417e-05	0.956522	0.978723	0.000780581
Lman1	1.27515	1.65017e-05	1	0.808511	0.000792846
Aplnr	-5.20413	1.65017e-05	0.130435	0.680851	0.000792846
Actb	-0.470556	1.65017e-05	1	1	0.000792846
Fxyd5	1.96876	1.74599e-05	0.956522	0.702128	0.000831889
Ndn	1.29605	1.74599e-05	1	0.829787	0.000831889
Nfkbia	1.68393	1.79586e-05	0.956522	0.680851	0.000852101
Rcn3	1.38716	1.84708e-05	1	0.808511	0.000865632
Vat1	1.61679	1.84708e-05	0.956522	0.787234	0.000865632
Pde2a	-3.98887	1.84708e-05	0.173913	0.702128	0.000865632
Smtnl2	4.29835	1.8997e-05	0.695652	0.0851064	0.000886657
Vps36	1.2054	1.95374e-05	1	0.829787	0.00090085
9530068E07Rik	1.34425	1.95374e-05	1	0.829787	0.00090085
Lyn	-2.42905	1.95374e-05	0.565217	0.893617	0.00090085
Sh3d19	2.33458	2.06625e-05	0.826087	0.361702	0.000945105
Nme1	-1.18982	2.06625e-05	0.913043	0.93617	0.000945105
Armcx3	1.52006	2.24665e-05	0.956522	0.851064	0.00102352
Sox13	2.16679	2.5106e-05	0.869565	0.425532	0.00113924
Capg	1.70531	2.58106e-05	0.956522	0.531915	0.00116658
Tgm2	1.89792	2.65339e-05	0.956522	0.553191	0.00119455
Plaur	2.87624	2.72765e-05	0.73913	0.297872	0.00121365
F2r	1.28554	2.72765e-05	1	0.978723	0.00121365
Cr1l	1.17131	2.72765e-05	0.956522	0.914894	0.00121365
Prdm16	4.80718	2.88214e-05	0.652174	0.0638298	0.00127248
Fbn2	1.97103	2.88214e-05	0.913043	0.765957	0.00127248
Crip1	1.80838	2.96247e-05	0.956522	0.680851	0.00130292
S1pr1	1.23036	3.04492e-05	1	0.829787	0.00132896
Zscan26	1.21655	3.04492e-05	0.956522	0.829787	0.00132896
Dnajc3	1.0167	3.21642e-05	1	0.93617	0.0013827
Timp2	4.05379	3.21642e-05	0.695652	0.148936	0.0013827
Pon2	1.20113	3.21642e-05	1	0.914894	0.0013827
Ptgis	3.30367	3.21642e-05	0.73913	0.276596	0.0013827
Pls3	1.73126	3.39706e-05	1	0.702128	0.00144407
Adipor2	1.70082	3.39706e-05	0.913043	0.765957	0.00144407
Fkbp9	1.61732	3.39706e-05	1	0.787234	0.00144407
Sost	4.81555	3.58732e-05	0.652174	0.0425532	0.00150812
Grn	1.61353	3.58732e-05	1	0.765957	0.00150812
Ahnak	2.30594	3.58732e-05	0.826087	0.234043	0.00150812
Cxcr4	27.4456	3.89177e-05	0.608696	0	0.00162418
Dkk2	28.545	3.89177e-05	0.608696	0	0.00162418
Gpm6b	4.84701	3.9986e-05	0.652174	0.0638298	0.00165667
Rpn2	0.893751	3.9986e-05	1	0.914894	0.00165667
Gm5864	1.27102	4.22065e-05	0.826087	0.234043	0.00173609
Sgk1	-2.8785	4.22065e-05	0.173913	0.744681	0.00173609
Arid5b	1.71423	4.45437e-05	1	0.617021	0.00181913
Gm6169	1.79721	4.45437e-05	0.869565	0.446809	0.00181913
Ushbp1	1.6829	4.57579e-05	0.956522	0.638298	0.00186207
Prdx4	1.27243	4.70033e-05	1	0.893617	0.00187931
Mast4	1.55058	4.70033e-05	1	0.808511	0.00187931
Cacybp	-1.20971	4.70033e-05	0.956522	0.957447	0.00187931
Pa2g4	-1.092	4.70033e-05	1	0.93617	0.00187931
Mif	-1.29439	4.70033e-05	1	0.957447	0.00187931
Ubr4	1.21728	4.95913e-05	1	0.851064	0.00195544
Itga1	2.2615	4.95913e-05	0.826087	0.255319	0.00195544
Itgb1	0.77826	4.95913e-05	1	1	0.00195544
Hspe1	-0.810139	4.95913e-05	1	0.914894	0.00195544
Fryl	2.27695	5.09355e-05	0.869565	0.510638	0.00200154
Prom1	2.25429	5.23141e-05	0.826087	0.382979	0.00204168
Eif2s2	-0.827629	5.23141e-05	1	1	0.00204168
Serf1	1.74527	5.5178e-05	1	0.723404	0.00214612
Cnrip1	-27.4745	5.66651e-05	0	0.595745	0.00218907
Gm10169	-1.6073	5.66651e-05	0.695652	0.93617	0.00218907
P4ha3	7.17779	5.81901e-05	0.608696	0.0212766	0.00222543
Apln	-5.59957	5.81901e-05	0.0434783	0.617021	0.00222543
Hsp90aa1	-0.677655	5.81901e-05	1	1	0.00222543
H2afv	1.12322	6.13574e-05	1	0.93617	0.00232325
Atp6v1g1	0.85735	6.13574e-05	1	0.978723	0.00232325
Sgce	1.75513	6.13574e-05	0.826087	0.765957	0.00232325
Rhoc	1.18907	6.46875e-05	1	0.851064	0.00242525
Hid1	2.69105	6.46875e-05	0.826087	0.425532	0.00242525
Apold1	-2.72853	6.46875e-05	0.26087	0.744681	0.00242525
Tnfrsf22	2.95522	6.6416e-05	0.782609	0.255319	0.00248192
Sufu	1.44901	6.81882e-05	0.913043	0.744681	0.00250718
Rsrp1	0.877197	6.81882e-05	1	0.957447	0.00250718
Gm11223	0.965628	6.81882e-05	1	0.87234	0.00250718
Mdk	1.1731	6.81882e-05	1	0.829787	0.00250718
Gm13394	-1.0358	6.81882e-05	1	1	0.00250718
Trub2	1.92447	7.18676e-05	0.869565	0.574468	0.00260891
Tmem44	2.4908	7.18676e-05	0.782609	0.319149	0.00260891
Pea15a	1.28529	7.18676e-05	1	0.87234	0.00260891
Spry1	-2.72284	7.18676e-05	0.0434783	0.659574	0.00260891
Glg1	1.25351	7.57343e-05	1	0.893617	0.00269789
Plscr3	1.39242	7.57343e-05	1	0.787234	0.00269789
Abhd17a	1.4188	7.57343e-05	1	0.851064	0.00269789
Nnat	2.19249	7.57343e-05	0.826087	0.489362	0.00269789
Glmp	1.49678	7.57343e-05	0.913043	0.829787	0.00269789
Igfbp4	1.3486	7.57343e-05	1	0.808511	0.00269789
Plat	5.17165	7.97971e-05	0.608696	0.0638298	0.0028163
Neo1	2.08922	7.97971e-05	0.913043	0.446809	0.0028163
Gm13431	-5.0233	7.97971e-05	0.0434783	0.617021	0.0028163
Tgfbr3	1.72345	8.40653e-05	0.956522	0.659574	0.00294873
Gm11942	-0.525799	8.40653e-05	1	1	0.00294873
Sncg	2.73419	8.62795e-05	0.782609	0.340426	0.00298068
Pdia5	1.40965	8.62795e-05	0.956522	0.808511	0.00298068
Acer2	2.39013	8.62795e-05	0.869565	0.425532	0.00298068
Igfbp3	2.22762	8.62795e-05	0.956522	0.680851	0.00298068
Jmjd6	-1.47994	8.62795e-05	0.782609	0.978723	0.00298068
Fbln1	1.60104	8.85487e-05	0.913043	0.680851	0.00304986
Tspan31	1.12149	9.08742e-05	0.956522	0.851064	0.00312056
Ecm1	1.80452	9.32573e-05	1	0.744681	0.00318328
Gdpd5	1.58352	9.32573e-05	0.956522	0.617021	0.00318328
Dbn1	1.43223	9.82017e-05	1	0.744681	0.0033223
Gm15066	-2.6398	9.82017e-05	0.478261	0.808511	0.0033223
Npm1	-0.564067	9.82017e-05	1	0.93617	0.0033223
Dnajb9	1.83173	0.000103393	0.869565	0.702128	0.00343691
Npc1	2.04451	0.000103393	0.826087	0.595745	0.00343691
Ctsa	1.36125	0.000103393	1	0.87234	0.00343691
Ddx21	-1.61266	0.000103393	0.826087	0.893617	0.00343691
Strn	-1.72395	0.000103393	0.478261	0.87234	0.00343691
Ccdc124	-1.05792	0.000103393	0.913043	0.978723	0.00343691
Cnpy4	1.53052	0.000106084	0.869565	0.808511	0.00351616
Plxdc2	3.49464	0.000108842	0.652174	0.0851064	0.00356622
Mfsd1	1.41873	0.000108842	0.913043	0.765957	0.00356622
H13	1.1508	0.000108842	1	0.851064	0.00356622
Npr1	1.36666	0.000108842	1	0.723404	0.00356622
Pik3r3	2.32315	0.000111667	0.782609	0.382979	0.00364833
Stx6	1.1963	0.000114562	1	0.851064	0.00369018
Myct1	0.931738	0.000114562	1	0.808511	0.00369018
Rab34	2.27833	0.000114562	0.73913	0.276596	0.00369018
Nat10	-2.53052	0.000114562	0.217391	0.723404	0.00369018
2010204K13Rik	-2.94774	0.000114562	0.217391	0.702128	0.00369018
Tmed4	1.52979	0.000120564	0.913043	0.702128	0.00382958
Gm8909	1.61255	0.000120564	0.826087	0.319149	0.00382958
Ctla2a	-2.33954	0.000120564	0.652174	0.93617	0.00382958
Ankrd27	-2.94633	0.000120564	0.217391	0.702128	0.00382958
Yars	-1.75238	0.000120564	0.652174	0.893617	0.00382958
Lrrc8a	0.99946	0.000126862	1	0.914894	0.00398534
Flnb	1.47154	0.000126862	1	0.723404	0.00398534
Rps27	0.608112	0.000126862	1	1	0.00398534
Bmpr2	1.74453	0.000126862	1	0.765957	0.00398534
H2-Q1	1.62448	0.000130126	0.782609	0.297872	0.00407667
Hnrnpm	-1.01293	0.000133469	1	1	0.00416998
Rplp1	-0.427367	0.000140399	1	1	0.00436266
Myo7a	-3.15829	0.000140399	0.0869565	0.659574	0.00436266
Gm24270	-0.0286926	0.000147667	0.913043	0.489362	0.00457607
Sepn1	1.39824	0.000151432	0.956522	0.680851	0.00468008
Lrrc58	0.910995	0.000155288	1	0.978723	0.00472266
Sec31a	1.19405	0.000155288	1	0.851064	0.00472266
Adgrg6	2.77459	0.000155288	0.695652	0.234043	0.00472266
Ptrf	1.39176	0.000155288	0.956522	0.87234	0.00472266
Egfl8	3.51143	0.000155288	0.652174	0.12766	0.00472266
Mtss1	-1.75771	0.000155288	0.565217	0.914894	0.00472266
Wbp1	1.34923	0.000159236	0.956522	0.808511	0.00482988
Skil	1.46876	0.000163278	1	0.829787	0.00492635
Txndc15	1.63796	0.000163278	0.913043	0.574468	0.00492635
Cenpt	1.36071	0.000167417	0.956522	0.723404	0.00501156
Hspd1	-0.869749	0.000167417	0.956522	0.93617	0.00501156
Nhp2	-1.22181	0.000167417	0.869565	0.851064	0.00501156
Cyp26a1	11.1559	0.000171654	0.565217	0.0212766	0.00507201
Hs6st1	3.68301	0.000171654	0.652174	0.191489	0.00507201
Wls	1.46913	0.000171654	0.956522	0.702128	0.00507201
Gm4204	-0.960058	0.000171654	1	0.914894	0.00507201
Snrpa1	-1.1545	0.000171654	0.913043	0.893617	0.00507201
Mllt3	1.79825	0.000175992	0.869565	0.553191	0.00517345
Hnrnpa3	-0.735364	0.000175992	0.956522	0.93617	0.00517345
Git2	1.16342	0.000180433	0.956522	0.87234	0.00519712
Ptprs	1.75175	0.000180433	0.913043	0.680851	0.00519712
Atp6ap1	1.36509	0.000180433	1	0.851064	0.00519712
Notch3	2.68535	0.000180433	0.782609	0.446809	0.00519712
Sema7a	9.32507	0.000180433	0.565217	0.0212766	0.00519712
Tm6sf1	1.40459	0.000180433	0.913043	0.744681	0.00519712
Rrp8	-2.15408	0.000180433	0.217391	0.765957	0.00519712
Eef1d	-0.521583	0.000180433	0.956522	0.914894	0.00519712
Trpc3	-27.2595	0.00018498	0	0.553191	0.0052881
Gmfg	-2.26334	0.00018498	0.347826	0.765957	0.0052881
Prdx3	-1.31693	0.00018498	0.782609	0.978723	0.0052881
Anxa6	1.53638	0.000189633	1	0.787234	0.00538078
Itm2b	0.835962	0.000189633	1	0.978723	0.00538078
Tek	1.47373	0.000189633	1	0.765957	0.00538078
Fkbp10	1.33216	0.000194397	0.956522	0.765957	0.00550229
Grcc10	1.21982	0.000199273	1	0.93617	0.00555776
Iqgap1	1.21016	0.000199273	1	0.893617	0.00555776
Dennd5b	1.61864	0.000199273	1	0.723404	0.00555776
Htra1	6.21143	0.000199273	0.565217	0.0212766	0.00555776
Gm9625	-0.439573	0.000199273	1	1	0.00555776
Cenpn	-2.05788	0.000199273	0.217391	0.744681	0.00555776
Il2rg	2.24138	0.000204263	0.782609	0.468085	0.00566929
Tjp2	-2.3296	0.000204263	0.347826	0.808511	0.00566929
Tpgs2	1.46029	0.000209371	0.913043	0.702128	0.00574138
Fabp5	1.68002	0.000209371	0.869565	0.787234	0.00574138
Slc9a3r2	1.63898	0.000209371	0.913043	0.702128	0.00574138
Mapre2	-1.40592	0.000209371	0.652174	0.93617	0.00574138
Cnbp	-0.526092	0.000209371	1	0.978723	0.00574138
Atf4	-1.08499	0.000214598	0.956522	0.978723	0.00587065
Prkcsh	1.07364	0.000219948	1	0.893617	0.00598835
Ano6	1.24971	0.000219948	1	0.829787	0.00598835
Casc4	2.9215	0.000225423	0.695652	0.255319	0.00612284
Tsc22d1	0.66544	0.000231026	1	0.978723	0.00620136
Sidt2	1.6524	0.000231026	0.956522	0.574468	0.00620136
Tmem181b-ps	1.52411	0.000231026	0.956522	0.787234	0.00620136
Esam	1.10367	0.000231026	1	0.851064	0.00620136
Rps2	-0.574186	0.000231026	1	1	0.00620136
Cd2ap	1.15987	0.000236759	0.956522	0.765957	0.00634037
Gpx8	2.14236	0.000242626	0.826087	0.531915	0.00642227
Edn1	2.93971	0.000242626	0.73913	0.340426	0.00642227
Fam102b	-2.07034	0.000242626	0.304348	0.765957	0.00642227
Abcf1	-0.9239	0.000242626	1	0.957447	0.00642227
Sept9	-1.02533	0.000242626	0.913043	0.978723	0.00642227
Sdc1	2.05466	0.000248628	0.782609	0.510638	0.00655083
Esyt1	1.60106	0.000248628	0.956522	0.595745	0.00655083
Furin	1.86993	0.00025477	0.826087	0.595745	0.00659116
Scd2	1.07547	0.00025477	1	0.87234	0.00659116
Lars2	0.652157	0.00025477	1	1	0.00659116
Cpxm1	2.20516	0.00025477	0.826087	0.574468	0.00659116
Gm11974	-2.43971	0.00025477	0.26087	0.744681	0.00659116
Rps16-ps2	-0.666695	0.00025477	1	0.957447	0.00659116
Kif21b	-3.12263	0.00025477	0.217391	0.659574	0.00659116
Mybbp1a	-1.1832	0.00025477	0.913043	0.893617	0.00659116
Asns	-2.32211	0.000261054	0.173913	0.723404	0.00673848
Gm2606	-1.49283	0.000267482	0.478261	0.829787	0.00688887
Podxl	1.45068	0.000274059	0.956522	0.765957	0.00702661
Adam15	1.37979	0.000274059	0.956522	0.723404	0.00702661
Coro7	2.29674	0.000280788	0.826087	0.446809	0.00711931
Large	2.14125	0.000280788	0.695652	0.191489	0.00711931
Hsbp1	0.631974	0.000280788	1	0.978723	0.00711931
Slc39a1	0.694618	0.000280788	1	0.978723	0.00711931
Anp32b	-0.798398	0.000280788	1	0.93617	0.00711931
Tns1	3.05859	0.000294711	0.73913	0.340426	0.00742296
Bcl3	2.78512	0.000294711	0.652174	0.148936	0.00742296
Oaz1	-0.512737	0.000294711	1	0.978723	0.00742296
Maea	-1.09809	0.000301913	0.869565	0.978723	0.00758764
Rassf3	2.10851	0.00030928	0.826087	0.574468	0.00770504
Sipa1l2	2.44158	0.00030928	0.73913	0.297872	0.00770504
St3gal5	1.5144	0.00030928	0.956522	0.829787	0.00770504
Grasp	1.46091	0.00030928	0.913043	0.638298	0.00770504
Hmga2	1.15488	0.00032452	1	0.893617	0.0079976
Slc27a4	2.40549	0.00032452	0.695652	0.276596	0.0079976
Cct8	-0.578722	0.00032452	1	0.957447	0.0079976
Ndufa8	-1.11743	0.00032452	0.913043	0.914894	0.0079976
Atp5b	-0.592664	0.00032452	1	1	0.0079976
Anxa5	1.02426	0.000340461	1	0.914894	0.00830101
Fgd5	1.41531	0.000340461	0.956522	0.702128	0.00830101
RP23-172K2.12	-2.77803	0.000340461	0.173913	0.659574	0.00830101
Rrp9	-1.87622	0.000340461	0.304348	0.765957	0.00830101
Adamts9	-3.76659	0.000340461	0.130435	0.617021	0.00830101
Stxbp1	1.5323	0.000348704	0.869565	0.595745	0.00846587
Csf1	3.29839	0.000348704	0.608696	0.0851064	0.00846587
Nid2	1.71705	0.000357133	0.869565	0.531915	0.00856145
Hs3st1	3.12239	0.000357133	0.652174	0.148936	0.00856145
Pgrmc1	1.00604	0.000357133	1	0.851064	0.00856145
Pxdn	1.3176	0.000357133	1	0.744681	0.00856145
Myc	-1.94268	0.000357133	0.434783	0.829787	0.00856145
Hmga1-rs1	-1.09322	0.000357133	0.826087	0.957447	0.00856145
C2cd3	1.54141	0.000365752	0.869565	0.553191	0.00873146
Adprh	-1.09775	0.000365752	0.869565	0.978723	0.00873146
Ocln	3.92296	0.000374565	0.565217	0.0425532	0.00879497
Hacd3	1.21044	0.000374565	0.913043	0.787234	0.00879497
Il11ra1	1.33791	0.000374565	0.913043	0.787234	0.00879497
Nedd9	3.12299	0.000374565	0.695652	0.361702	0.00879497
Rpl12	-0.45917	0.000374565	1	0.914894	0.00879497
Ppp1r14a	-1.86866	0.000374565	0.217391	0.723404	0.00879497
Txndc11	-1.65456	0.000374565	0.347826	0.829787	0.00879497
Gm13436	-0.649176	0.000374565	1	0.978723	0.00879497
Rras	1.91821	0.00039279	0.826087	0.531915	0.00909222
Tuba1c	-1.45694	0.00039279	0.869565	1	0.00909222
Ddx39	-1.25734	0.00039279	0.826087	0.914894	0.00909222
Cebpd	-2.39281	0.00039279	0.26087	0.702128	0.00909222
Etf1	-1.08422	0.00039279	0.913043	0.893617	0.00909222
Usp14	-1.15605	0.00039279	0.869565	0.957447	0.00909222
S100a10	-1.34313	0.00039279	0.782609	0.957447	0.00909222
Gm11951	1.35953	0.000402211	0.782609	0.510638	0.00929147
6330403K07Rik	2.85102	0.000411842	0.652174	0.170213	0.00945665
Saraf	1.01354	0.000411842	1	0.93617	0.00945665
Slc38a10	-1.17449	0.000411842	0.869565	0.957447	0.00945665
Mt3	27.0999	0.000421688	0.521739	0	0.00958648
Nmi	2.62441	0.000421688	0.695652	0.212766	0.00958648
Acta2	29.8485	0.000421688	0.521739	0	0.00958648
Tnfrsf23	28.0239	0.000421688	0.521739	0	0.00958648
Cpd	1.33742	0.000421688	0.956522	0.808511	0.00958648
Tes	1.02755	0.000431753	1	0.93617	0.00973787
Lamp1	0.75204	0.000431753	1	0.978723	0.00973787
Snhg12	-2.12031	0.000431753	0.173913	0.702128	0.00973787
Bmp2k	-2.06793	0.000431753	0.652174	0.93617	0.00973787
Nudt2	-2.23448	0.000442043	0.173913	0.680851	0.00995032
Sox17	1.40498	0.000452561	1	0.617021	0.0101273
Bmpr1a	3.74778	0.000452561	0.608696	0.148936	0.0101273
Eif3i	-0.737947	0.000452561	1	0.914894	0.0101273
Uaca	1.42567	0.000474301	0.913043	0.659574	0.0105518
Nfil3	-2.69613	0.000474301	0.173913	0.659574	0.0105518
Kpnb1	-0.762072	0.000474301	1	0.93617	0.0105518
Wipf3	3.59312	0.000485533	0.608696	0.0851064	0.0107807
Tanc1	1.5407	0.000497013	0.869565	0.574468	0.0108876
Cd63-ps	2.38313	0.000497013	0.73913	0.340426	0.0108876
Wwtr1	1.19148	0.000497013	1	0.723404	0.0108876
Dnajb6	0.795634	0.000497013	1	0.978723	0.0108876
Chchd6	-2.05668	0.000497013	0.26087	0.744681	0.0108876
Cotl1	-1.341	0.000497013	0.826087	0.957447	0.0108876
Pkm	-0.862681	0.000497013	1	0.978723	0.0108876
Zdhhc15	1.62044	0.000520735	0.826087	0.531915	0.0113638
Ube2d3	-0.544697	0.000520735	1	1	0.0113638
Lamb2	2.29355	0.000532988	0.695652	0.212766	0.0115869
Gm14681	-1.44992	0.000532988	0.956522	0.893617	0.0115869
Hdac7	1.14811	0.00054551	1	0.744681	0.0116815
Plxnd1	1.27113	0.00054551	1	0.851064	0.0116815
Twsg1	1.62497	0.00054551	0.826087	0.510638	0.0116815
Ltbr	1.32973	0.00054551	0.913043	0.787234	0.0116815
Clec1a	5.4044	0.00054551	0.565217	0.106383	0.0116815
Mtch1	1.04703	0.00054551	1	0.87234	0.0116815
Slc39a10	1.07706	0.00054551	1	0.744681	0.0116815
Hmga1	-1.105	0.00054551	1	0.957447	0.0116815
Lyar	-1.51255	0.000558304	0.695652	0.851064	0.0119331
Mkl2	1.14016	0.000571378	1	0.808511	0.0121219
Ccm2l	1.90317	0.000571378	0.782609	0.446809	0.0121219
Junb	-1.48209	0.000571378	0.565217	0.914894	0.0121219
Gas7	-4.81114	0.000571378	0.130435	0.574468	0.0121219
Ghr	2.29495	0.000584737	0.782609	0.425532	0.0123823
Tnks2	0.832137	0.000598386	1	0.93617	0.0125321
Zdhhc20	0.909773	0.000598386	1	0.893617	0.0125321
Znrf1	1.28259	0.000598386	0.913043	0.808511	0.0125321
Lamb1	1.30489	0.000598386	1	0.702128	0.0125321
Pja1	-1.6012	0.000598386	0.478261	0.851064	0.0125321
Rbfa	-3.67762	0.000598386	0.217391	0.659574	0.0125321
Zfp532	1.45732	0.00061233	0.956522	0.510638	0.0127774
Micall2	-5.05068	0.00061233	0.0869565	0.553191	0.0127774
Fjx1	4.10599	0.000626577	0.565217	0.0851064	0.0129097
App	1.41235	0.000626577	1	0.744681	0.0129097
Dst	2.05433	0.000626577	0.695652	0.234043	0.0129097
Adam10	0.748241	0.000626577	1	0.978723	0.0129097
Eng	1.34886	0.000626577	1	0.808511	0.0129097
Eno1	-1.10301	0.000626577	1	0.978723	0.0129097
Rplp0	-0.385673	0.000626577	1	1	0.0129097
Hmcn1	1.34869	0.000641132	0.956522	0.765957	0.0131386
Gsta4	2.79141	0.000641132	0.695652	0.255319	0.0131386
Cap1	-0.951878	0.000641132	0.956522	0.978723	0.0131386
Ndst1	1.38818	0.000656	0.913043	0.680851	0.0133239
Marf1	1.46209	0.000656	0.826087	0.553191	0.0133239
Arap3	1.18892	0.000656	1	0.787234	0.0133239
Add3	-1.31123	0.000656	0.73913	0.93617	0.0133239
Gart	-1.54423	0.000656	0.608696	0.829787	0.0133239
Atp6v0a2	-1.6655	0.000671189	0.521739	0.851064	0.0136082
Bsg	0.588823	0.000686704	1	0.957447	0.0138005
Mink1	1.95102	0.000686704	0.782609	0.574468	0.0138005
Mir99ahg	1.55181	0.000686704	0.826087	0.382979	0.0138005
L3mbtl2	-2.23103	0.000686704	0.217391	0.702128	0.0138005
Rps3	-0.15702	0.000686704	1	1	0.0138005
Snrnp25	-1.60527	0.000702552	0.347826	0.808511	0.0140942
Slc22a23	2.0384	0.00071874	0.826087	0.446809	0.0142935
Dok4	-2.95322	0.00071874	0.217391	0.638298	0.0142935
Max	-3.40256	0.00071874	0.217391	0.617021	0.0142935
Mpp1	-1.70392	0.00071874	0.391304	0.808511	0.0142935
Gm14150	-0.932612	0.00071874	0.869565	0.957447	0.0142935
Pcyox1l	1.52523	0.000752159	0.913043	0.744681	0.0148805
Bmp4	-3.4338	0.000752159	0.130435	0.595745	0.0148805
Nap1l1	-0.766178	0.000752159	1	0.914894	0.0148805
Nrarp	2.57457	0.000769404	0.782609	0.382979	0.0151431
Mboat2	1.57829	0.000769404	0.869565	0.510638	0.0151431
Ubl7	1.06679	0.000769404	0.956522	0.765957	0.0151431
Ppap2a	1.50475	0.000787016	0.826087	0.574468	0.0154366
Cyp26b1	1.9604	0.000787016	0.826087	0.489362	0.0154366
Bcl11a	1.31363	0.000823368	0.73913	0.234043	0.0160395
Wsb1	0.857022	0.000823368	1	0.914894	0.0160395
Rps2-ps13	-0.601131	0.000823368	1	0.914894	0.0160395
Tmem123	-1.3731	0.000823368	0.608696	0.914894	0.0160395
Slc25a40	1.5927	0.000842123	0.782609	0.382979	0.0163215
Kdelr2	0.618563	0.000842123	0.956522	0.978723	0.0163215
Svil	-1.25446	0.000842123	0.782609	0.978723	0.0163215
Olfr1372-ps1	3.8177	0.000861273	0.565217	0.0851064	0.0163599
Casp4	3.98196	0.000861273	0.521739	0.0212766	0.0163599
Tnfrsf26	3.92896	0.000861273	0.565217	0.0851064	0.0163599
Calm2	0.437515	0.000861273	1	1	0.0163599
Tm7sf2	2.19518	0.000861273	0.782609	0.361702	0.0163599
Ptms	1.03275	0.000861273	1	0.957447	0.0163599
Set	-0.502154	0.000861273	1	0.957447	0.0163599
Sfxn1	-1.27923	0.000861273	0.652174	0.93617	0.0163599
Emg1	-0.835934	0.000861273	0.956522	0.957447	0.0163599
Nsun2	-1.35489	0.000861273	0.782609	0.87234	0.0163599
Cct3	-0.727066	0.000861273	1	0.957447	0.0163599
Pfn1	-0.35371	0.000861273	1	1	0.0163599
Cct2	-0.662488	0.000880826	0.956522	0.978723	0.0167036
Ldlrad4	3.08661	0.00090079	0.565217	0.106383	0.0169138
Cnpy2	0.861907	0.00090079	1	0.914894	0.0169138
Dhx57	1.7855	0.00090079	0.826087	0.404255	0.0169138
Hecw2	-2.21607	0.00090079	0.173913	0.659574	0.0169138
Bop1	-1.54886	0.00090079	0.478261	0.87234	0.0169138
Aldoa	-0.521363	0.00090079	1	0.978723	0.0169138
H2-Q7	2.22364	0.000921173	0.608696	0.12766	0.0172399
C1qbp	-0.838987	0.000921173	0.869565	0.893617	0.0172399
Gata2	1.16665	0.000941982	0.913043	0.638298	0.017458
Brd3	0.923283	0.000941982	1	0.957447	0.017458
Cd38	1.04038	0.000941982	0.913043	0.829787	0.017458
Lhx6	-28.4996	0.000941982	0	0.489362	0.017458
2810025M15Rik	-1.55139	0.000941982	0.782609	0.87234	0.017458
Pabpc1	-0.647603	0.000941982	1	1	0.017458
Mob3a	-2.4539	0.000963226	0.26087	0.680851	0.017794
Fubp1	-0.910087	0.000963226	0.956522	0.978723	0.017794
Dync1h1	1.00279	0.000984913	1	0.93617	0.018136
Ldha-ps2	-1.55999	0.000984913	0.478261	0.787234	0.018136
Tmem63b	1.74094	0.00100705	0.869565	0.553191	0.0185139
C330007P06Rik	1.39126	0.00102965	0.869565	0.531915	0.018689
Ikzf2	1.64772	0.00102965	0.73913	0.255319	0.018689
Zfand6	0.764947	0.00102965	1	0.957447	0.018689
Rab18	0.933225	0.00102965	1	0.87234	0.018689
Herc2	1.33704	0.00102965	0.913043	0.787234	0.018689
Gnl3	-1.12142	0.00102965	0.782609	0.914894	0.018689
Ran	-0.440278	0.00102965	1	1	0.018689
Vps26b	-1.44438	0.00102965	0.565217	0.893617	0.018689
Nhsl2	1.17453	0.00105272	0.956522	0.553191	0.0190472
Jkamp	1.19367	0.00105272	0.956522	0.765957	0.0190472
Tmem181a	1.38949	0.00107626	1	0.851064	0.0191699
Ctage5	1.11393	0.00107626	0.913043	0.680851	0.0191699
Ppic	0.861072	0.00107626	1	0.914894	0.0191699
Spag9	1.5765	0.00107626	0.869565	0.829787	0.0191699
Fis1	0.470689	0.00107626	1	0.978723	0.0191699
Pqlc1	2.0545	0.00107626	0.73913	0.468085	0.0191699
Nars	-1.02273	0.00107626	0.826087	0.957447	0.0191699
Nol9	-1.74413	0.00107626	0.434783	0.787234	0.0191699
Gtf2a1	-1.1803	0.00107626	0.695652	0.957447	0.0191699
C77370	-3.52489	0.00107626	0.0434783	0.531915	0.0191699
Mef2c	-1.30313	0.00110029	0.869565	0.93617	0.019537
Tns3	-2.01424	0.00110029	0.0869565	0.595745	0.019537
Adam12	1.34545	0.00112482	0.956522	0.617021	0.0197274
Fmnl3	1.23301	0.00112482	0.913043	0.659574	0.0197274
Malat1	1.016	0.00112482	1	0.93617	0.0197274
Crtap	1.2457	0.00112482	0.956522	0.787234	0.0197274
Ddit4	0.994326	0.00112482	0.782609	0.361702	0.0197274
Dusp4	-3.67371	0.00112482	0.0434783	0.531915	0.0197274
Eif4h	-0.495896	0.00112482	1	0.978723	0.0197274
Rnf115	-1.34151	0.00112482	0.695652	0.87234	0.0197274
Abhd6	2.04803	0.00117539	0.695652	0.276596	0.0204575
Cers2	0.889491	0.00117539	0.913043	0.893617	0.0204575
Fam162a	-0.859304	0.00117539	0.956522	0.914894	0.0204575
Gapdh	-0.817648	0.00117539	1	1	0.0204575
Gm14044	-0.600108	0.00117539	0.956522	0.957447	0.0204575
Tmem255b	28.4442	0.00122806	0.478261	0	0.0211171
Fam114a1	2.03425	0.00122806	0.73913	0.361702	0.0211171
Ace	27.5707	0.00122806	0.478261	0	0.0211171
Ret	28.9278	0.00122806	0.478261	0	0.0211171
Ctnnd1	1.07174	0.00122806	1	0.787234	0.0211171
Tsr1	-1.47379	0.00122806	0.478261	0.808511	0.0211171
Ccnd1	-2.195	0.00122806	0.434783	0.744681	0.0211171
Rpl14	-0.315621	0.00122806	1	1	0.0211171
Litaf	1.14219	0.00125521	0.956522	0.893617	0.0215191
Lamc1	1.10517	0.00125521	0.956522	0.851064	0.0215191
Lrp10	1.01412	0.0012829	0.913043	0.893617	0.0217979
Slc9a3r1	1.89193	0.0012829	0.73913	0.382979	0.0217979
Cyb5r3	0.948229	0.0012829	1	0.93617	0.0217979
Nradd	1.52428	0.0012829	0.826087	0.489362	0.0217979
Igf2bp2	0.965492	0.0012829	1	0.765957	0.0217979
Slc25a5	-0.651305	0.0012829	1	0.957447	0.0217979
Ncstn	1.13629	0.00131116	0.956522	0.893617	0.0221464
Rassf9	3.14316	0.00131116	0.608696	0.212766	0.0221464
Ypel3	1.11173	0.00131116	0.869565	0.553191	0.0221464
Homer3	-1.05664	0.00131116	0.869565	0.93617	0.0221464
Laptm4b	1.17156	0.00134	0.913043	0.744681	0.0224346
Hnrnpa2b1	-0.281131	0.00134	1	1	0.0224346
1810055G02Rik	-2.02374	0.00134	0.130435	0.638298	0.0224346
Cse1l	-1.14584	0.00134	0.826087	0.893617	0.0224346
Rps5	-0.12255	0.00134	1	0.957447	0.0224346
Ldlrap1	-1.48325	0.00134	0.565217	0.893617	0.0224346
Dchs1	1.58845	0.00136941	0.869565	0.638298	0.0228269
Rnf141	1.66871	0.00136941	0.869565	0.595745	0.0228269
2310022B05Rik	-2.17156	0.00136941	0.347826	0.680851	0.0228269
Cx3cl1	1.71693	0.00139943	0.782609	0.446809	0.0230583
Adamts10	1.75081	0.00139943	0.869565	0.659574	0.0230583
Ndufa11	0.65386	0.00139943	1	0.978723	0.0230583
Mycbp2	0.997805	0.00139943	1	0.87234	0.0230583
Orai1	1.32961	0.00139943	0.913043	0.744681	0.0230583
Slc44a1	1.15904	0.00139943	0.869565	0.489362	0.0230583
Gaa	1.97466	0.00139943	0.782609	0.489362	0.0230583
Llph	-0.955472	0.00139943	0.782609	0.957447	0.0230583
Spin1	1.02303	0.00146128	1	0.829787	0.023803
mt-Co3	0.712598	0.00146128	0.956522	0.87234	0.023803
Ktn1	0.750908	0.00146128	1	0.93617	0.023803
Gm15564	0.398498	0.00146128	1	1	0.023803
Mrps6	0.904143	0.00146128	1	0.914894	0.023803
Gchfr	-1.42913	0.00146128	0.565217	0.829787	0.023803
Hibadh	-1.24935	0.00146128	0.434783	0.87234	0.023803
Mpp6	-1.93876	0.00146128	0.434783	0.744681	0.023803
Morf4l1	0.642826	0.00152564	1	0.978723	0.0245369
Vim	1.45279	0.00152564	1	0.808511	0.0245369
Nbea	2.17792	0.00152564	0.73913	0.382979	0.0245369
Tpt1-ps3	0.548293	0.00152564	1	0.978723	0.0245369
Wbp1l	1.08111	0.00152564	1	0.893617	0.0245369
Ahsa1	-0.756961	0.00152564	0.956522	0.957447	0.0245369
Rap1a	-1.25209	0.00152564	0.695652	0.957447	0.0245369
Ywhah	-0.855213	0.00152564	1	1	0.0245369
Gm10275	-0.728447	0.00152564	1	0.914894	0.0245369
Alpk3	2.80423	0.00155879	0.521739	0.0425532	0.0249997
Nlrc3	-27.228	0.00155879	0	0.468085	0.0249997
Tinagl1	2.42852	0.00159261	0.652174	0.276596	0.0253289
Utrn	1.2438	0.00159261	0.956522	0.914894	0.0253289
Cdk14	2.08558	0.00159261	0.652174	0.191489	0.0253289
Trim44	2.25033	0.00159261	0.695652	0.319149	0.0253289
Hmgn5	-1.16807	0.00159261	0.73913	0.914894	0.0253289
Mif-ps3	-1.19625	0.00159261	0.782609	0.87234	0.0253289
Szrd1	-1.28095	0.0016271	0.695652	0.893617	0.0258056
Gng2	-1.6741	0.0016271	0.521739	0.808511	0.0258056
Il15	1.90247	0.00166227	0.652174	0.191489	0.0261819
Hmgcl	-1.39611	0.00166227	0.652174	0.851064	0.0261819
Serbp1	-0.26284	0.00166227	1	0.957447	0.0261819
Pfkl	-1.18454	0.00166227	0.826087	0.93617	0.0261819
Epc1	-2.29128	0.00166227	0.391304	0.765957	0.0261819
Gm10499	0.647673	0.00169814	0.869565	0.425532	0.0266368
Auts2	1.17879	0.00169814	0.956522	0.808511	0.0266368
Arid3b	1.45593	0.00169814	0.869565	0.595745	0.0266368
Setbp1	1.74177	0.00173472	0.565217	0.0851064	0.0269885
Krt18	3.67226	0.00173472	0.521739	0.0638298	0.0269885
Nme4	-1.2872	0.00173472	0.565217	0.808511	0.0269885
RP23-349J3.8	-1.33582	0.00173472	0.913043	0.893617	0.0269885
Pim1	-2.4991	0.00173472	0.478261	0.808511	0.0269885
Mid2	-1.29353	0.00173472	0.0869565	0.574468	0.0269885
Sptbn1	0.76763	0.00181007	1	0.957447	0.0277828
Met	5.43935	0.00181007	0.478261	0.0212766	0.0277828
Tax1bp3	0.902159	0.00181007	1	0.93617	0.0277828
Cct5	-0.609187	0.00181007	1	0.957447	0.0277828
Snx1	-0.887146	0.00181007	0.826087	0.957447	0.0277828
Gtpbp4	-1.10657	0.00181007	0.695652	0.87234	0.0277828
Ppif	-2.28715	0.00181007	0.391304	0.744681	0.0277828
Rpl4	-0.0745717	0.00181007	1	1	0.0277828
Gm33707	-2.09106	0.00181007	0.26087	0.617021	0.0277828
Gm13493	-0.853056	0.00181007	1	0.957447	0.0277828
Map4k3	2.17773	0.00184887	0.782609	0.510638	0.0283402
Gpr156	6.035	0.00188842	0.478261	0.0212766	0.0286774
Ldlrad3	2.63807	0.00188842	0.652174	0.276596	0.0286774
Tspan18	1.05812	0.00188842	1	0.829787	0.0286774
Stmn1	0.806527	0.00188842	1	0.93617	0.0286774
Stab1	1.25811	0.00188842	1	0.744681	0.0286774
Zfand5	-1.11567	0.00188842	0.956522	0.957447	0.0286774
Zfp36	-1.67972	0.00188842	0.565217	0.851064	0.0286774
Elmo1	1.20062	0.00192875	0.956522	0.723404	0.0291736
Spata13	1.49624	0.00192875	0.869565	0.510638	0.0291736
Btd	2.04605	0.00192875	0.695652	0.340426	0.0291736
Dag1	0.940549	0.00196987	1	0.808511	0.0293301
Slc45a4	3.71117	0.00196987	0.565217	0.148936	0.0293301
Lxn	0.952731	0.00196987	1	0.808511	0.0293301
Smurf1	1.27093	0.00196987	0.869565	0.404255	0.0293301
Tpt1	0.493648	0.00196987	1	0.978723	0.0293301
Jmjd8	1.37836	0.00196987	0.826087	0.468085	0.0293301
Ndfip2	0.935297	0.00196987	1	0.765957	0.0293301
Cox5a	-0.425515	0.00196987	1	0.978723	0.0293301
Cfdp1	-0.777061	0.00196987	1	0.93617	0.0293301
Slc16a3	-1.70236	0.00196987	0.304348	0.744681	0.0293301
Btf3	-0.348884	0.00196987	1	1	0.0293301
Atp5a1	-0.426329	0.00196987	1	0.978723	0.0293301
Shroom2	1.1647	0.0020118	0.956522	0.680851	0.0298377
Ptpn4	-3.12847	0.0020118	0.173913	0.595745	0.0298377
Nfe2l2	-1.16508	0.0020118	0.869565	0.93617	0.0298377
Numa1	1.10356	0.00205454	0.913043	0.893617	0.0301975
Slc25a1	1.26955	0.00205454	0.869565	0.617021	0.0301975
Dctpp1	-1.07803	0.00205454	0.652174	0.93617	0.0301975
Polr1d	-0.918551	0.00205454	0.956522	0.957447	0.0301975
Wdr48	-1.46869	0.00205454	0.652174	0.829787	0.0301975
Bms1	-1.36737	0.00205454	0.478261	0.893617	0.0301975
Prkce	-2.74819	0.00205454	0.130435	0.574468	0.0301975
Gm12854	2.03271	0.00209811	0.695652	0.340426	0.0307588
Rhbdf1	1.59266	0.00209811	0.869565	0.510638	0.0307588
Pdia6	0.708315	0.00214253	1	0.957447	0.0309732
Copb1	0.75956	0.00214253	1	0.893617	0.0309732
Xpr1	0.989906	0.00214253	0.826087	0.425532	0.0309732
Dennd5a	1.29152	0.00214253	0.869565	0.744681	0.0309732
Mfge8	1.06157	0.00214253	1	0.787234	0.0309732
Fam124b	3.50654	0.00214253	0.565217	0.170213	0.0309732
Pced1b	1.50797	0.00214253	0.826087	0.468085	0.0309732
Apoo	-1.45113	0.00214253	0.391304	0.787234	0.0309732
Gm16379	-1.55155	0.00214253	0.73913	0.808511	0.0309732
Hint1	-0.437517	0.00214253	1	0.914894	0.0309732
Thop1	-1.38003	0.00214253	0.695652	0.829787	0.0309732
Spint2	3.24788	0.00218781	0.521739	0.0851064	0.0315083
Ankrd13a	1.08992	0.00218781	0.956522	0.851064	0.0315083
Gm11914	-1.26399	0.00218781	0.608696	0.851064	0.0315083
H2-K2	1.53561	0.00223396	0.826087	0.574468	0.0317334
Sec11a	0.692504	0.00223396	1	0.93617	0.0317334
Myzap	1.24481	0.00223396	0.869565	0.702128	0.0317334
Ganab	0.951905	0.00223396	1	0.87234	0.0317334
Psme2	0.818419	0.00223396	1	0.87234	0.0317334
Adgra2	1.19509	0.00223396	0.956522	0.659574	0.0317334
Rpl14-ps1	-0.532882	0.00223396	1	0.978723	0.0317334
Ipo11	-0.863018	0.00223396	1	0.978723	0.0317334
Fam188a	-1.67271	0.00223396	0.391304	0.787234	0.0317334
Spata5	-2.0972	0.00223396	0.304348	0.680851	0.0317334
Rn18s-rs5	-0.268885	0.00223396	1	1	0.0317334
Rrbp1	0.812074	0.00232896	1	0.914894	0.0327976
Pld3	1.74231	0.00232896	0.73913	0.531915	0.0327976
Mir6236	0.406549	0.00232896	1	1	0.0327976
Cant1	1.3637	0.00232896	0.869565	0.702128	0.0327976
Airn	1.88547	0.00232896	0.73913	0.425532	0.0327976
Irak1	-1.43282	0.00232896	0.652174	0.893617	0.0327976
Rps11	-0.185702	0.00232896	1	0.978723	0.0327976
Rnf149	2.04902	0.00237783	0.782609	0.468085	0.0332809
Tln2	-2.29428	0.00237783	0.26087	0.638298	0.0332809
Lsm3	-0.821863	0.00237783	0.869565	0.93617	0.0332809
Park7	-0.50622	0.00237783	0.956522	0.93617	0.0332809
Itga6	-0.998831	0.00237783	0.869565	0.978723	0.0332809
Fchsd2	1.37514	0.00242764	0.869565	0.574468	0.0336079
Gna11	1.13604	0.00242764	1	0.723404	0.0336079
Prmt7	-1.34269	0.00242764	0.565217	0.851064	0.0336079
BC005537	-1.06967	0.00242764	0.608696	0.914894	0.0336079
Snrnp70	-1.01058	0.00242764	0.956522	0.914894	0.0336079
Zswim6	-2.78534	0.00242764	0.217391	0.595745	0.0336079
Mpc1-ps	-1.67147	0.00242764	0.434783	0.744681	0.0336079
Ltv1	-1.07331	0.00242764	0.826087	0.893617	0.0336079
Phf5a	-0.623328	0.00242764	0.913043	0.957447	0.0336079
Csad	1.47933	0.00247841	0.782609	0.595745	0.0341453
2900026A02Rik	1.42751	0.00247841	0.782609	0.553191	0.0341453
Pcyox1	1.43734	0.00247841	0.869565	0.680851	0.0341453
Rrp12	-1.89985	0.00247841	0.26087	0.680851	0.0341453
Slc43a2	1.89677	0.00253014	0.73913	0.489362	0.0345252
Slc35b3	1.26439	0.00253014	0.869565	0.617021	0.0345252
Spats2	1.3864	0.00253014	0.869565	0.744681	0.0345252
Mphosph8	1.14584	0.00253014	0.913043	0.851064	0.0345252
B230219D22Rik	0.688542	0.00253014	0.956522	1	0.0345252
Pabpc4	-1.39685	0.00253014	0.826087	0.87234	0.0345252
Bcl2	-3.58444	0.00253014	0.173913	0.574468	0.0345252
Hspa9	-0.630375	0.00253014	1	0.893617	0.0345252
Rgp1	1.40296	0.00258286	0.782609	0.638298	0.0351607
Ebp	-1.4539	0.00258286	0.347826	0.765957	0.0351607
Atp7a	1.28589	0.00263658	0.826087	0.553191	0.0355115
Chrnb1	5.50087	0.00263658	0.478261	0.0425532	0.0355115
Mbtps1	1.08335	0.00263658	0.956522	0.787234	0.0355115
Madcam1	3.36881	0.00263658	0.565217	0.148936	0.0355115
Clptm1l	0.977836	0.00263658	1	0.765957	0.0355115
Adh6b	-8.14785	0.00263658	0.0434783	0.468085	0.0355115
Dcaf13	-1.18982	0.00263658	0.652174	0.893617	0.0355115
Dynlt1a	-1.9315	0.00263658	0.391304	0.702128	0.0355115
Aldh9a1	-1.47636	0.00263658	0.347826	0.787234	0.0355115
Eva1a	1.86745	0.00269132	0.695652	0.297872	0.0361636
Pim3	-1.59188	0.00269132	0.521739	0.765957	0.0361636
Zfp57	1.04727	0.0027471	1	0.808511	0.036612
Marveld1	3.60285	0.0027471	0.521739	0.106383	0.036612
Spcs1	0.627622	0.0027471	0.956522	1	0.036612
Serinc1	0.85055	0.0027471	1	0.914894	0.036612
Pet100	0.695486	0.0027471	1	0.978723	0.036612
Dhodh	-1.57185	0.0027471	0.391304	0.744681	0.036612
Stx2	-2.02055	0.0027471	0.565217	0.765957	0.036612
Frk	2.97305	0.00280393	0.521739	0.0851064	0.0372392
Amt	1.23128	0.00280393	0.869565	0.595745	0.0372392
1500011K16Rik	1.18892	0.00280393	0.869565	0.680851	0.0372392
Ptk7	1.67629	0.00286184	0.782609	0.617021	0.0376583
Tmeff1	1.79456	0.00286184	0.73913	0.468085	0.0376583
Ivns1abp	0.880286	0.00286184	1	0.87234	0.0376583
Gm28437	0.738028	0.00286184	1	0.914894	0.0376583
Lgr4	-5.83077	0.00286184	0.0434783	0.468085	0.0376583
Rpl8	-0.197573	0.00286184	1	1	0.0376583
Rpl35a	-0.3845	0.00286184	1	0.978723	0.0376583
Prps1	-1.49254	0.00286184	0.478261	0.808511	0.0376583
Pcgf2	0.979117	0.00292083	0.956522	0.638298	0.0383464
Rnf214	1.32607	0.00292083	0.782609	0.638298	0.0383464
Ext1	1.47369	0.00298093	0.782609	0.489362	0.0388234
Tmem131	0.938241	0.00298093	0.913043	0.765957	0.0388234
Tram1	0.65061	0.00298093	1	0.978723	0.0388234
Lypd6	2.96884	0.00298093	0.521739	0.106383	0.0388234
Dgkk	3.25538	0.00298093	0.521739	0.106383	0.0388234
Rin2	1.72354	0.00298093	0.73913	0.404255	0.0388234
Eif5	-0.374394	0.00298093	1	0.978723	0.0388234
Scp2	0.772933	0.00304216	0.956522	0.893617	0.0394411
Sh3rf1	1.84036	0.00304216	0.782609	0.510638	0.0394411
Srm	-0.944544	0.00304216	0.869565	0.893617	0.0394411
Gm26623	-1.12807	0.00304216	0.956522	0.93617	0.0394411
Clu	1.04444	0.00310453	0.913043	0.489362	0.0399778
Ssbp3	0.785087	0.00310453	1	0.893617	0.0399778
Bex1	1.99121	0.00310453	0.73913	0.617021	0.0399778
H1f0	1.15671	0.00310453	0.956522	0.702128	0.0399778
Rplp2	-0.267951	0.00310453	1	1	0.0399778
Lrrc8c	-1.51766	0.00310453	0.73913	0.914894	0.0399778
Cmtm3	-1.11126	0.00323279	0.913043	0.87234	0.0413038
Yars2	-1.59001	0.00323279	0.478261	0.744681	0.0413038
Mettl16	-1.51368	0.00323279	0.391304	0.744681	0.0413038
Ppp6c	-1.07584	0.00323279	0.695652	0.914894	0.0413038
Nop10	-0.6321	0.00323279	1	0.893617	0.0413038
Opa1	-1.2353	0.00323279	0.565217	0.808511	0.0413038
Mrpl37	-1.25807	0.00323279	0.652174	0.87234	0.0413038
Glt8d1	1.74503	0.00329871	0.695652	0.382979	0.0418654
Xaf1	26.9556	0.00329871	0.434783	0	0.0418654
Sptssa	0.847742	0.00329871	0.956522	0.851064	0.0418654
Gm20467	26.0014	0.00329871	0.434783	0	0.0418654
Rbms2	1.01908	0.00329871	0.956522	0.765957	0.0418654
Micu1	-1.34295	0.00329871	0.347826	0.808511	0.0418654
Prss23	2.31242	0.00336586	0.695652	0.404255	0.0422487
Smagp	1.07684	0.00336586	0.869565	0.702128	0.0422487
Smad7	1.46814	0.00336586	0.782609	0.361702	0.0422487
Dnaaf5	-1.90048	0.00336586	0.391304	0.765957	0.0422487
Cct7	-0.10399	0.00336586	1	0.957447	0.0422487
Mrps18b	-1.26512	0.00336586	0.478261	0.808511	0.0422487
Zfp715	-2.48866	0.00336586	0.217391	0.617021	0.0422487
Prkd2	-1.78	0.00336586	0.478261	0.744681	0.0422487
Trip13	-1.29637	0.00336586	0.478261	0.829787	0.0422487
Mrrf	-1.67561	0.00336586	0.304348	0.702128	0.0422487
Hmgn3	1.37465	0.00343424	0.869565	0.638298	0.0429656
Slit3	2.92048	0.00343424	0.521739	0.0851064	0.0429656
Fam84b	1.89925	0.00343424	0.608696	0.212766	0.0429656
Shank3	0.770937	0.00350389	1	0.723404	0.0432689
Pnkd	0.993612	0.00350389	0.913043	0.87234	0.0432689
Dynll1	0.614041	0.00350389	1	0.957447	0.0432689
Lpcat1	1.14735	0.00350389	0.956522	0.87234	0.0432689
Agpat3	1.645	0.00350389	0.73913	0.574468	0.0432689
Wsb2	1.57247	0.00350389	0.782609	0.446809	0.0432689
Pnrc2	0.693497	0.00350389	0.956522	0.914894	0.0432689
Rftn1	1.28223	0.00350389	0.826087	0.553191	0.0432689
Ciapin1	-0.839962	0.00350389	0.913043	0.957447	0.0432689
Sox11	-1.40555	0.00350389	0.391304	0.723404	0.0432689
Gadd45gip1	-1.28389	0.00350389	0.782609	0.787234	0.0432689
Ctla2b	-2.54352	0.00350389	0.304348	0.702128	0.0432689
Chm	1.30139	0.00357482	0.782609	0.382979	0.043955
Gm14328	2.09578	0.00357482	0.608696	0.255319	0.043955
Klhl5	1.4788	0.00357482	0.695652	0.297872	0.043955
Las1l	-1.30295	0.00357482	0.434783	0.808511	0.043955
Lmf2	1.42994	0.00364706	0.826087	0.680851	0.0440847
Msx1	3.04413	0.00364706	0.521739	0.106383	0.0440847
Atp13a2	1.27345	0.00364706	0.913043	0.638298	0.0440847
Cxxc5	1.01148	0.00364706	0.956522	0.744681	0.0440847
2210018M11Rik	1.58168	0.00364706	0.826087	0.638298	0.0440847
Zfp608	1.15991	0.00364706	0.956522	0.574468	0.0440847
Degs1	0.904429	0.00364706	1	0.851064	0.0440847
Ttc14	1.09877	0.00364706	0.913043	0.744681	0.0440847
Tpm4	-0.291857	0.00364706	1	0.957447	0.0440847
Cct6a	-0.46138	0.00364706	0.956522	0.957447	0.0440847
Ybx1	-0.34794	0.00364706	1	1	0.0440847
Spc24	-1.2616	0.00364706	0.652174	0.808511	0.0440847
Ccdc58	-1.06706	0.00364706	0.652174	0.87234	0.0440847
Rps27l	-0.51746	0.00364706	1	0.978723	0.0440847
Sh2d3c	-1.67495	0.00364706	0.608696	0.744681	0.0440847
Sub1	-0.526162	0.00364706	1	0.978723	0.0440847
Dtd1	-2.84328	0.00372062	0.173913	0.553191	0.0447845
Snx9	-1.01369	0.00372062	0.869565	0.93617	0.0447845
Cbl	-1.47802	0.00372062	0.347826	0.765957	0.0447845
Llph-ps2	-1.5401	0.00372062	0.347826	0.723404	0.0447845
Bloc1s1	1.32491	0.00379553	0.913043	0.765957	0.0451633
Trim30a	3.6844	0.00379553	0.478261	0.0638298	0.0451633
Vangl1	0.880251	0.00379553	0.956522	0.829787	0.0451633
Nedd4	0.481742	0.00379553	1	0.978723	0.0451633
St6galnac3	1.03757	0.00379553	0.826087	0.638298	0.0451633
Gm5844	-1.1973	0.00379553	1	0.978723	0.0451633
Mcm8	-1.7517	0.00379553	0.217391	0.638298	0.0451633
Cct4	-0.409701	0.00379553	1	0.93617	0.0451633
Tceb1	-0.602163	0.00379553	1	0.978723	0.0451633
Tubb4b	-1.1671	0.00379553	0.956522	0.957447	0.0451633
Gm13092	-0.612721	0.00379553	0.913043	0.93617	0.0451633
mmu-mir-703	0.65042	0.00387181	0.956522	0.765957	0.0459752
Ophn1	1.17263	0.00387181	0.869565	0.553191	0.0459752
Parva	1.24157	0.00394947	0.913043	0.702128	0.0462727
Sh3tc1	1.20825	0.00394947	0.869565	0.531915	0.0462727
Crtc3	1.49928	0.00394947	0.73913	0.531915	0.0462727
Loxl2	1.57997	0.00394947	0.73913	0.510638	0.0462727
Tmx4	2.07116	0.00394947	0.73913	0.510638	0.0462727
Txndc12	1.00824	0.00394947	0.956522	0.787234	0.0462727
Dpysl3	1.07054	0.00394947	1	0.723404	0.0462727
Ankrd29	3.41556	0.00394947	0.478261	0.0638298	0.0462727
Ints9	-1.32799	0.00394947	0.608696	0.87234	0.0462727
Mnd1	-2.10947	0.00394947	0.0869565	0.531915	0.0462727
Tmem183a	-1.06235	0.00394947	0.782609	0.914894	0.0462727
Tardbp	-0.719773	0.00394947	1	0.93617	0.0462727
Vps29	-0.684357	0.00394947	0.869565	1	0.0462727
Tor2a	1.26484	0.00402855	0.869565	0.723404	0.0470546
Lsm6	-0.657433	0.00402855	0.956522	0.893617	0.0470546
Stab2	-28.2539	0.00402855	0	0.425532	0.0470546
Mpzl1	1.07717	0.00410906	1	0.829787	0.0474138
Sh3glb2	0.995315	0.00410906	0.913043	0.659574	0.0474138
Gm2830	0.749734	0.00410906	1	0.978723	0.0474138
Mea1	0.814328	0.00410906	0.913043	0.893617	0.0474138
Npdc1	1.85689	0.00410906	0.73913	0.425532	0.0474138
Wbp5	0.868577	0.00410906	1	0.893617	0.0474138
H2-Q4	1.1306	0.00410906	0.826087	0.638298	0.0474138
Kirrel	0.898697	0.00410906	1	0.531915	0.0474138
Pcmtd2	1.37371	0.00410906	0.73913	0.404255	0.0474138
Sept4	3.33778	0.00410906	0.521739	0.148936	0.0474138
Eif1	-0.348488	0.00410906	1	1	0.0474138
Ikzf5	-1.43517	0.00410906	0.304348	0.680851	0.0474138
Dpm3	0.942802	0.00419103	0.869565	0.723404	0.0481653
Grap	-1.38719	0.00419103	0.608696	0.808511	0.0481653
Anp32e	-0.711015	0.00419103	0.956522	0.93617	0.0481653
Chek1	-1.62586	0.00419103	0.347826	0.680851	0.0481653
Anxa3	0.994598	0.00427448	0.956522	0.787234	0.0485389
Hexb	1.59222	0.00427448	0.73913	0.404255	0.0485389
Adgrl4	1.21152	0.00427448	0.869565	0.574468	0.0485389
C1galt1c1	1.37238	0.00427448	0.73913	0.531915	0.0485389
Hip1	1.07088	0.00427448	0.913043	0.765957	0.0485389
Lrrfip1	0.970455	0.00427448	1	0.787234	0.0485389
St8sia6	6.56785	0.00427448	0.434783	0.0212766	0.0485389
Rpl7a	-0.260353	0.00427448	1	1	0.0485389
Bnip3	-2.50326	0.00427448	0.130435	0.553191	0.0485389
Arhgap10	-1.52246	0.00427448	0.304348	0.723404	0.0485389
Ccdc34	-1.02679	0.00427448	0.73913	0.829787	0.0485389
Prmt1	-0.711076	0.00427448	1	0.87234	0.0485389
Nav1	0.993589	0.00435944	0.956522	0.808511	0.0493566
Magi1	1.35557	0.00435944	0.782609	0.468085	0.0493566
Mycbp	-0.908366	0.00435944	0.608696	0.893617	0.0493566
Emp3	1.57653	0.00444592	0.73913	0.382979	0.0497934
Ezr	1.62942	0.00444592	0.73913	0.531915	0.0497934
Mgat2	0.946055	0.00444592	0.956522	0.829787	0.0497934
Ccdc28b	1.35477	0.00444592	0.73913	0.446809	0.0497934
Cirh1a	-1.27998	0.00444592	0.652174	0.851064	0.0497934
Nop58	-0.817006	0.00444592	0.913043	0.893617	0.0497934
Banf1	-0.313789	0.00444592	1	0.893617	0.0497934
Igf2bp1	-0.682255	0.00444592	1	0.93617	0.0497934
Galk1	-1.07979	0.00444592	0.913043	0.914894	0.0497934
Hgsnat	-2.61308	0.00444592	0.304348	0.595745	0.0497934
Mgmt	-1.82935	0.00444592	0.217391	0.638298	0.0497934
Hdgf	-0.760357	0.00453395	0.956522	0.978723	0.0507297
Pcdh1	1.24603	0.00462356	0.826087	0.553191	0.0513305
Cd59a	0.592105	0.00462356	0.913043	0.744681	0.0513305
Mprip	0.727072	0.00462356	0.913043	0.93617	0.0513305
Supt20	1.00313	0.00462356	0.913043	0.787234	0.0513305
Adgra3	1.11001	0.00462356	0.869565	0.702128	0.0513305
Ostf1	-0.787636	0.00462356	0.869565	0.957447	0.0513305
Ppan	-1.19918	0.00462356	0.608696	0.829787	0.0513305
Sec11c	-1.96441	0.00462356	0.521739	0.87234	0.0513305
Dock5	-2.58631	0.00471477	0.173913	0.553191	0.0522924
Hif3a	1.18556	0.00480761	0.782609	0.361702	0.0528606
Akap12	0.811607	0.00480761	0.913043	0.787234	0.0528606
Gm6969	0.625291	0.00480761	1	0.893617	0.0528606
Slc9a1	2.09214	0.00480761	0.695652	0.446809	0.0528606
Aff4	1.07557	0.00480761	0.913043	0.765957	0.0528606
Abhd2	0.787256	0.00480761	1	0.978723	0.0528606
Cops4	-0.760976	0.00480761	0.913043	0.957447	0.0528606
Wdr61	-1.00296	0.00480761	0.826087	0.914894	0.0528606
Atic	-0.985138	0.00480761	0.826087	0.893617	0.0528606
Aaed1	1.75831	0.0049021	0.695652	0.468085	0.0537961
Asah1	1.17967	0.0049021	0.869565	0.638298	0.0537961
Bst2	1.62156	0.00499826	0.73913	0.595745	0.0543817
Fas	3.06307	0.00499826	0.521739	0.148936	0.0543817
Gdpd1	1.58236	0.00499826	0.695652	0.404255	0.0543817
Rtn4	0.791855	0.00499826	1	0.957447	0.0543817
Zswim7	-1.56737	0.00499826	0.26087	0.659574	0.0543817
Ndufa12	-0.538618	0.00499826	1	0.893617	0.0543817
Rps15	-0.164281	0.00499826	1	0.978723	0.0543817
Dhx37	-1.68668	0.00499826	0.173913	0.617021	0.0543817
Gm10039	-0.512008	0.00499826	1	0.957447	0.0543817
Ruvbl1	-0.82305	0.00509613	0.956522	0.893617	0.0553412
Gm24357	-1.06727	0.00509613	0.869565	0.93617	0.0553412
Zfp36l1	0.934565	0.00519573	1	0.829787	0.055787
Emc4	0.809686	0.00519573	0.956522	0.829787	0.055787
Tecr	0.607581	0.00519573	1	0.978723	0.055787
Tcn2	1.19547	0.00519573	0.913043	0.702128	0.055787
Sulf1	3.67237	0.00519573	0.478261	0.0851064	0.055787
Rcn2	0.972773	0.00519573	0.913043	0.829787	0.055787
Fzd2	2.02758	0.00519573	0.521739	0.106383	0.055787
Bex2	-1.76443	0.00519573	0.391304	0.702128	0.055787
Nucks1	-0.950637	0.00519573	0.913043	0.93617	0.055787
Gnb2l1	-0.048693	0.00519573	1	0.93617	0.055787
Mphosph10	-1.27835	0.00519573	0.565217	0.808511	0.055787
Mtcl1	-3.12996	0.00519573	0.130435	0.510638	0.055787
Ifngr1	0.920052	0.00529708	0.956522	0.765957	0.0567686
Grwd1	-1.19366	0.00529708	0.695652	0.808511	0.0567686
Cope	0.703604	0.00540021	1	0.978723	0.0570716
Cbfa2t3	1.04083	0.00540021	0.913043	0.744681	0.0570716
Dhh	2.67931	0.00540021	0.521739	0.148936	0.0570716
Pdgfd	2.24562	0.00540021	0.565217	0.191489	0.0570716
Tmed2	0.576052	0.00540021	0.956522	1	0.0570716
Ctsb	0.841433	0.00540021	1	0.87234	0.0570716
Baz1b	0.714875	0.00540021	1	0.87234	0.0570716
Tstd2	-1.4218	0.00540021	0.478261	0.787234	0.0570716
Mcm3ap	-1.58093	0.00540021	0.608696	0.829787	0.0570716
Hus1	-0.916431	0.00540021	0.304348	0.765957	0.0570716
Ddx24	-0.868107	0.00540021	0.913043	0.893617	0.0570716
Utp11l	-0.798742	0.00540021	0.782609	0.914894	0.0570716
Egr1	-3.26623	0.00540021	0.173913	0.531915	0.0570716
Rpl18	-0.172115	0.00540021	1	0.978723	0.0570716
Hsp90ab1	0.0349706	0.00540021	1	0.978723	0.0570716
Oaz2	0.992125	0.00550516	0.956522	0.893617	0.0580198
Dsp	7.90517	0.00550516	0.434783	0.0425532	0.0580198
Fnta	0.857395	0.00550516	0.956522	0.808511	0.0580198
Ralb	0.771677	0.00561194	1	0.93617	0.0588199
Hmbs	-1.08792	0.00561194	0.73913	0.914894	0.0588199
Tuba1b	-0.807423	0.00561194	1	1	0.0588199
Phgdh	-1.49885	0.00561194	0.391304	0.744681	0.0588199
Camsap1	-1.45904	0.00561194	0.391304	0.723404	0.0588199
Prkab1	-1.47716	0.00561194	0.652174	0.914894	0.0588199
Gm1673	1.25565	0.00572058	0.869565	0.595745	0.0598489
Ppil3	-1.26487	0.00572058	0.521739	0.808511	0.0598489
Acox1	1.24344	0.00583112	0.913043	0.617021	0.0606172
Gulp1	2.70168	0.00583112	0.565217	0.255319	0.0606172
Cox8a	-0.471523	0.00583112	1	1	0.0606172
Rab1b	-0.570794	0.00583112	1	0.978723	0.0606172
Fkbp3	-0.57954	0.00583112	1	0.914894	0.0606172
Gm5620	-0.974447	0.00583112	0.73913	0.87234	0.0606172
Gm10232	-1.24181	0.00583112	0.478261	0.787234	0.0606172
Aqp1	6.05322	0.00594358	0.434783	0.0425532	0.0616182
Marveld2	6.45925	0.00594358	0.434783	0.0425532	0.0616182
Ago3	1.28947	0.00594358	0.695652	0.297872	0.0616182
Piezo1	1.0936	0.00605799	0.956522	0.744681	0.0620172
Mansc1	1.88385	0.00605799	0.608696	0.234043	0.0620172
Dcaf8	0.808998	0.00605799	1	0.893617	0.0620172
Afap1l1	0.866435	0.00605799	1	0.808511	0.0620172
Slc38a2	0.721716	0.00605799	1	0.957447	0.0620172
Shisa4	1.3605	0.00605799	0.73913	0.489362	0.0620172
Slc44a2	0.729814	0.00605799	0.913043	0.914894	0.0620172
Wdr75	-1.05598	0.00605799	0.652174	0.893617	0.0620172
Snhg4	-1.47806	0.00605799	0.347826	0.744681	0.0620172
Zfp691	-1.60137	0.00605799	0.434783	0.787234	0.0620172
Hsph1	-1.12958	0.00605799	0.73913	0.914894	0.0620172
Bub3	-0.810655	0.00605799	0.913043	0.93617	0.0620172
Zswim1	-4.95028	0.00605799	0.130435	0.489362	0.0620172
Lsm4	-0.564646	0.00605799	1	0.914894	0.0620172
Asna1	-0.821318	0.00617439	0.782609	0.93617	0.0631522
Rbpms	0.870687	0.00629279	1	0.829787	0.0637361
Copz2	1.34534	0.00629279	0.782609	0.489362	0.0637361
Rcor1	0.873779	0.00629279	1	0.851064	0.0637361
Lifr	1.40755	0.00629279	0.782609	0.574468	0.0637361
Tcea2	2.01715	0.00629279	0.652174	0.489362	0.0637361
Praf2	1.07587	0.00629279	0.913043	0.595745	0.0637361
Mt1	-27.5965	0.00629279	0	0.404255	0.0637361
Anp32b-ps1	-2.20566	0.00629279	0.608696	0.744681	0.0637361
Tmem37	-2.98178	0.00629279	0.173913	0.531915	0.0637361
Suv39h2	-1.23053	0.00629279	0.304348	0.680851	0.0637361
Coa6	-0.951276	0.00629279	0.565217	0.87234	0.0637361
Lmo7	5.83772	0.00641323	0.434783	0.0425532	0.0647838
Pds5b	0.932465	0.00641323	0.956522	0.851064	0.0647838
Tmem14c	-1.6806	0.00641323	0.26087	0.638298	0.0647838
Osbpl5	3.10856	0.00653574	0.521739	0.191489	0.065386
Rnf125	2.39291	0.00653574	0.608696	0.361702	0.065386
Reep3	0.953869	0.00653574	0.913043	0.829787	0.065386
Armcx6	1.29073	0.00653574	0.652174	0.255319	0.065386
Pdia4	0.626482	0.00653574	1	0.914894	0.065386
Phactr2	0.820141	0.00653574	1	0.87234	0.065386
Mre11a	-1.87536	0.00653574	0.565217	0.744681	0.065386
Rrnad1	-1.53768	0.00653574	0.347826	0.702128	0.065386
Gm23374	-1.2518	0.00653574	0.695652	0.787234	0.065386
Rpl22l1	-0.423908	0.00653574	1	0.978723	0.065386
Gmfb	-1.11567	0.00653574	0.652174	0.87234	0.065386
Fam101b	1.698	0.00666036	0.695652	0.382979	0.0662271
Pi16	4.36806	0.00666036	0.434783	0.0425532	0.0662271
Klhl4	0.988055	0.00666036	0.956522	0.723404	0.0662271
Plekha1	0.991985	0.00666036	0.869565	0.595745	0.0662271
Smim14	0.98518	0.00666036	0.869565	0.510638	0.0662271
Mthfd1l	-1.57257	0.00666036	0.434783	0.723404	0.0662271
Pfkp	-2.18698	0.00666036	0.173913	0.553191	0.0662271
Mcoln1	1.10885	0.0067871	0.826087	0.595745	0.0669056
Tbp	1.30184	0.0067871	0.826087	0.659574	0.0669056
Gm15427	-0.377385	0.0067871	1	1	0.0669056
Pgk1-rs7	-2.40225	0.0067871	0.130435	0.510638	0.0669056
Psmb2	-0.357787	0.0067871	1	1	0.0669056
2410016O06Rik	-1.58214	0.0067871	0.26087	0.659574	0.0669056
Sik3	-1.33631	0.0067871	0.478261	0.765957	0.0669056
Tacc3	-1.20713	0.0067871	0.521739	0.87234	0.0669056
Fhl1	-1.77445	0.0067871	0.478261	0.702128	0.0669056
Map1s	-0.964007	0.0067871	0.782609	0.87234	0.0669056
Ubfd1	0.707812	0.00691601	0.956522	0.93617	0.0681176
Gcn1l1	0.806139	0.00704711	0.956522	0.87234	0.069052
Tpt1-ps6	0.880599	0.00704711	0.913043	0.765957	0.069052
Fundc2	-1.15614	0.00704711	0.826087	0.893617	0.069052
Gm7984	-1.43107	0.00704711	0.608696	0.744681	0.069052
Sap130	-0.887087	0.00704711	0.73913	0.93617	0.069052
Gm11814	-1.53573	0.00704711	0.608696	0.787234	0.069052
Sfxn3	2.13153	0.00718044	0.608696	0.255319	0.0700583
Tmem180	2.52069	0.00718044	0.521739	0.170213	0.0700583
Uchl1	2.1746	0.00718044	0.608696	0.255319	0.0700583
Mcm10	-1.37405	0.00718044	0.26087	0.680851	0.0700583
Ppm1g	-0.698607	0.00718044	0.956522	0.978723	0.0700583
Ammecr1	1.90647	0.00731603	0.826087	0.680851	0.0707175
Tspan12	1.60773	0.00731603	0.782609	0.489362	0.0707175
Necap1	1.61872	0.00731603	0.73913	0.531915	0.0707175
B4galt1	0.716608	0.00731603	1	0.957447	0.0707175
Golgb1	0.938155	0.00731603	0.956522	0.914894	0.0707175
Dennd4a	-2.9856	0.00731603	0.130435	0.510638	0.0707175
Cdc42ep2	-3.90458	0.00731603	0.130435	0.489362	0.0707175
Eif3j1	-0.636091	0.00731603	0.869565	1	0.0707175
Senp2	-1.01581	0.00731603	0.565217	0.87234	0.0707175
Gatc	-1.59371	0.00731603	0.391304	0.702128	0.0707175
Anapc15	-0.777248	0.00731603	0.478261	0.851064	0.0707175
Nucb1	0.826008	0.00745392	0.956522	0.93617	0.0718681
Kctd12	-3.49579	0.00745392	0.0869565	0.468085	0.0718681
Alad	-1.19905	0.00745392	0.782609	0.851064	0.0718681
Frrs1	1.41496	0.00759413	0.826087	0.510638	0.0726077
Hoxa7	1.44189	0.00759413	0.73913	0.425532	0.0726077
mt-Atp8	1.14435	0.00759413	0.73913	0.510638	0.0726077
Gm21769	1.0465	0.00759413	0.869565	0.659574	0.0726077
Ehd2	0.893713	0.00759413	1	0.723404	0.0726077
Gm7125	-1.11432	0.00759413	0.652174	0.851064	0.0726077
Gm3222	-2.38066	0.00759413	0.130435	0.510638	0.0726077
Kctd17	-1.95816	0.00759413	0.304348	0.617021	0.0726077
Tubb6	-1.17551	0.00759413	0.73913	0.829787	0.0726077
Hspbap1	-2.47269	0.00759413	0.0869565	0.489362	0.0726077
Ppdpf	0.584069	0.00788166	1	0.93617	0.0744849
Ubr3	1.07885	0.00788166	0.913043	0.659574	0.0744849
RP23-173L24.3	0.676655	0.00788166	0.956522	0.787234	0.0744849
Arf5	0.449199	0.00788166	1	1	0.0744849
Pdia3	0.6208	0.00788166	1	0.978723	0.0744849
Rai1	0.877529	0.00788166	0.913043	0.659574	0.0744849
Mgrn1	0.924093	0.00788166	0.913043	0.808511	0.0744849
Dnajc11	-0.953862	0.00788166	0.73913	0.87234	0.0744849
Tada2a	-1.33225	0.00788166	0.434783	0.744681	0.0744849
Cirbp	-0.928389	0.00788166	0.565217	0.87234	0.0744849
Psmb7	-0.408507	0.00788166	1	1	0.0744849
Tbkbp1	-1.0295	0.00788166	0.304348	0.765957	0.0744849
Shmt1	-1.62611	0.00788166	0.347826	0.659574	0.0744849
Mrpl12	-0.651554	0.00788166	0.913043	0.914894	0.0744849
Sppl3	0.824777	0.00802905	0.956522	0.851064	0.0757526
Uqcrfs1	-0.630027	0.00802905	0.956522	0.893617	0.0757526
Tmem160	0.827808	0.0081789	0.956522	0.829787	0.0763476
Mamld1	27.331	0.0081789	0.391304	0	0.0763476
Srpk2	0.866018	0.0081789	0.826087	0.765957	0.0763476
Cops6	0.568028	0.0081789	1	0.978723	0.0763476
Slc25a45	1.63232	0.0081789	0.652174	0.382979	0.0763476
Pla2g7	28.0491	0.0081789	0.391304	0	0.0763476
Gm3699	-0.437869	0.0081789	1	1	0.0763476
Eif4ebp1	-0.383768	0.0081789	1	0.893617	0.0763476
Actl6a	-0.77515	0.0081789	0.869565	0.914894	0.0763476
Samm50	-0.790694	0.0081789	0.826087	0.957447	0.0763476
Aimp2	-1.02134	0.0081789	0.478261	0.851064	0.0763476
Tstd3	-2.14941	0.0081789	0.217391	0.574468	0.0763476
Rpsa-ps10	-0.394087	0.0081789	1	1	0.0763476
Arl5c	-1.53932	0.00833126	0.173913	0.553191	0.0777063
Specc1l	0.881491	0.00848614	0.869565	0.659574	0.0780057
Aff1	1.88387	0.00848614	0.565217	0.234043	0.0780057
mt-Cytb	0.529475	0.00848614	1	1	0.0780057
Plcg2	0.899772	0.00848614	0.869565	0.361702	0.0780057
Nenf	1.05697	0.00848614	0.826087	0.744681	0.0780057
Plekhg5	1.33918	0.00848614	0.782609	0.531915	0.0780057
Dpysl2	0.610862	0.00848614	1	0.93617	0.0780057
Athl1	2.30532	0.00848614	0.565217	0.297872	0.0780057
Rnf126	-1.14496	0.00848614	0.608696	0.829787	0.0780057
Ppp2r5a	-1.00135	0.00848614	0.652174	0.87234	0.0780057
Ranbp1	-0.389537	0.00848614	1	0.93617	0.0780057
Kars	-0.439898	0.00848614	0.956522	0.87234	0.0780057
Csde1	-0.431322	0.00848614	1	1	0.0780057
Exo1	-1.12005	0.00848614	0.521739	0.829787	0.0780057
Coa5	-1.13432	0.00848614	0.652174	0.87234	0.0780057
Tomm34	-1.09655	0.00848614	0.913043	0.87234	0.0780057
Mrto4	-0.766796	0.00848614	0.913043	0.893617	0.0780057
Gm3272	-0.948784	0.00848614	0.73913	0.87234	0.0780057
Nuak1	3.58746	0.0086436	0.434783	0.0425532	0.0790084
Abcg2	0.983962	0.0086436	0.956522	0.851064	0.0790084
Tvp23b	1.24294	0.0086436	0.782609	0.595745	0.0790084
Zhx1	1.01614	0.0086436	0.869565	0.638298	0.0790084
Arhgap35	0.911048	0.0086436	0.869565	0.680851	0.0790084
Rchy1	-1.2194	0.0086436	0.695652	0.851064	0.0790084
Ppie	-1.21926	0.0086436	0.521739	0.765957	0.0790084
Lrrc57	1.17297	0.00880366	0.73913	0.595745	0.0793301
Pik3c2a	1.07616	0.00880366	0.913043	0.574468	0.0793301
Eif4g3	0.775219	0.00880366	1	0.87234	0.0793301
Txnrd3	2.57946	0.00880366	0.565217	0.212766	0.0793301
Wwc2	1.20173	0.00880366	0.826087	0.765957	0.0793301
Zfp260	0.873644	0.00880366	0.913043	0.829787	0.0793301
Nop9	-1.11244	0.00880366	0.565217	0.808511	0.0793301
Dkc1	-1.00692	0.00880366	0.695652	0.87234	0.0793301
Wrnip1	-1.38565	0.00880366	0.391304	0.744681	0.0793301
Ptcd3	-1.06811	0.00880366	0.73913	0.851064	0.0793301
Wdr46	-1.11709	0.00880366	0.521739	0.829787	0.0793301
Tpi1	-0.789649	0.00880366	1	0.978723	0.0793301
Mtrr	-2.41541	0.00880366	0.130435	0.510638	0.0793301
Bicd2	-1.33803	0.00880366	0.652174	0.87234	0.0793301
Cdkl1	-3.93508	0.00880366	0.0434783	0.425532	0.0793301
Pxn	-1.45073	0.00880366	0.73913	0.787234	0.0793301
Usp15	-0.980318	0.00880366	0.695652	0.957447	0.0793301
Comtd1	-1.96872	0.00880366	0.173913	0.574468	0.0793301
Gm25911	-0.305675	0.00896637	0.608696	0.297872	0.080416
Map7d1	0.738488	0.00896637	0.956522	0.893617	0.080416
Apmap	1.11333	0.00896637	0.782609	0.638298	0.080416
Sptan1	0.72543	0.00896637	0.956522	0.93617	0.080416
Exoc6b	1.66264	0.00896637	0.782609	0.553191	0.080416
Psmf1	-1.23092	0.00896637	0.521739	0.808511	0.080416
Ankrd10	0.836686	0.00913175	0.956522	0.914894	0.0814521
Crip2	1.24812	0.00913175	1	0.744681	0.0814521
Mcfd2	0.888758	0.00913175	0.913043	0.808511	0.0814521
Cfl1	-0.109524	0.00913175	1	1	0.0814521
2810004N23Rik	-1.06407	0.00913175	0.826087	0.893617	0.0814521
Mef2a	-0.887022	0.00913175	0.73913	0.957447	0.0814521
Gm10110	-1.27842	0.00913175	0.304348	0.680851	0.0814521
Tm2d1	1.142	0.00929986	0.869565	0.638298	0.0824371
Brd8	0.78968	0.00929986	0.956522	0.893617	0.0824371
Gcnt2	1.26341	0.00929986	0.521739	0.12766	0.0824371
Gm37024	2.34879	0.00929986	0.521739	0.170213	0.0824371
Rps6ka5	2.41961	0.00929986	0.521739	0.170213	0.0824371
Ipmk	-1.77139	0.00929986	0.347826	0.638298	0.0824371
Nqo2	-1.17436	0.00929986	0.347826	0.765957	0.0824371
Traf3ip2	-3.15285	0.00929986	0.0869565	0.468085	0.0824371
Hcfc1r1	1.33915	0.00947072	0.73913	0.531915	0.0831141
Tro	1.34056	0.00947072	0.782609	0.489362	0.0831141
Ilvbl	2.02687	0.00947072	0.565217	0.255319	0.0831141
Mgst3	1.62507	0.00947072	0.695652	0.489362	0.0831141
Itga2	1.71462	0.00947072	0.652174	0.425532	0.0831141
Gm1821	0.716999	0.00947072	1	1	0.0831141
Dmtn	-1.89719	0.00947072	0.217391	0.595745	0.0831141
Sos2	-1.37204	0.00947072	0.130435	0.553191	0.0831141
Poldip2	-1.06797	0.00947072	0.608696	0.829787	0.0831141
Rangap1	-0.998724	0.00947072	0.73913	0.893617	0.0831141
Rbm15	-0.807392	0.00947072	0.782609	0.957447	0.0831141
Ogfrl1	-1.26127	0.00947072	0.173913	0.574468	0.0831141
Rars	-0.861455	0.00947072	0.869565	0.87234	0.0831141
Sorbs2	4.63065	0.00964437	0.434783	0.0851064	0.0842501
Cdca7l	0.996382	0.00964437	0.869565	0.553191	0.0842501
Ppp1r16b	1.0259	0.00964437	0.869565	0.595745	0.0842501
Fdxr	-27.5613	0.00964437	0	0.382979	0.0842501
Mto1	-1.63346	0.00964437	0.173913	0.553191	0.0842501
Gm9835	-22.9486	0.00964437	0	0.382979	0.0842501
Fat4	1.04674	0.00982086	0.913043	0.595745	0.085206
Abi3	1.19923	0.00982086	0.782609	0.574468	0.085206
Spata6	0.903484	0.00982086	0.956522	0.702128	0.085206
Carhsp1	-0.857236	0.00982086	0.869565	0.87234	0.085206
Tomm7	-0.272193	0.00982086	1	0.957447	0.085206
Zdhhc5	-0.93806	0.00982086	0.565217	0.829787	0.085206
Rad51ap1	-1.36616	0.00982086	0.26087	0.659574	0.085206
Spry4	-1.43447	0.00982086	0.130435	0.553191	0.085206
Umps	-1.11346	0.00982086	0.652174	0.851064	0.085206
Fkbp5	1.36027	0.0100002	0.782609	0.553191	0.0863037
Guf1	1.12494	0.0100002	0.782609	0.638298	0.0863037
Cab39l	-1.28272	0.0100002	0.695652	0.851064	0.0863037
Pitpnm2	-1.17643	0.0100002	0.521739	0.808511	0.0863037
Wdr73	-1.27619	0.0100002	0.347826	0.723404	0.0863037
Pno1	-0.814627	0.0100002	0.869565	0.851064	0.0863037
Metap1d	-2.4704	0.0100002	0.0869565	0.468085	0.0863037
Cd164	0.592849	0.0101825	1	0.93617	0.087023
Klhdc2	0.777152	0.0101825	1	0.893617	0.087023
Gtf2ird1	1.30232	0.0101825	0.826087	0.702128	0.087023
Dgcr2	0.92834	0.0101825	0.913043	0.744681	0.087023
Fbxl17	1.27642	0.0101825	0.695652	0.404255	0.087023
Plxna2	1.81983	0.0101825	0.652174	0.446809	0.087023
H2-D1	0.999271	0.0101825	1	0.957447	0.087023
Dab2ip	0.905173	0.0101825	0.869565	0.702128	0.087023
Fh1	-0.823891	0.0101825	0.782609	0.87234	0.087023
Pmpca	-0.945141	0.0101825	0.695652	0.87234	0.087023
Zfp275	-1.96259	0.0101825	0.304348	0.617021	0.087023
Gm10163	-0.942403	0.0101825	0.826087	0.893617	0.087023
RP23-424O22.1	-2.1567	0.0101825	0.217391	0.553191	0.087023
Gm5611	-0.9656	0.0103677	0.869565	0.893617	0.0883418
Bok	-1.42346	0.0103677	0.347826	0.680851	0.0883418
Gstk1	-1.53565	0.0103677	0.26087	0.638298	0.0883418
RP23-234F9.2	-1.45975	0.0103677	0.521739	0.765957	0.0883418
Plcg1	0.778551	0.0105559	1	0.851064	0.0889513
Tmppe	2.41489	0.0105559	0.565217	0.297872	0.0889513
Tgoln1	1.07463	0.0105559	0.869565	0.744681	0.0889513
Irf2	1.08338	0.0105559	0.826087	0.744681	0.0889513
Lat	-3.43642	0.0105559	0.130435	0.489362	0.0889513
Dgkz	-0.831327	0.0105559	0.913043	0.957447	0.0889513
Tcp1	-0.363962	0.0105559	1	0.978723	0.0889513
Blvra	-1.33	0.0105559	0.304348	0.702128	0.0889513
Rbm8a	-0.460589	0.0105559	1	0.957447	0.0889513
Akr1b3	-0.781667	0.0105559	0.826087	0.87234	0.0889513
Cycs	-0.620679	0.0105559	1	0.978723	0.0889513
Crcp	-1.08174	0.0105559	0.391304	0.808511	0.0889513
Nudt19	-1.54242	0.0105559	0.304348	0.638298	0.0889513
Fbl	-0.871402	0.0105559	0.913043	0.914894	0.0889513
Gpi1	-0.370865	0.0105559	1	0.914894	0.0889513
Dhdds	1.02757	0.0107472	0.869565	0.723404	0.0904962
Grina	1.34086	0.0109415	0.652174	0.276596	0.0912589
Ubb	0.395513	0.0109415	1	1	0.0912589
Lama4	1.07424	0.0109415	0.826087	0.702128	0.0912589
Fam134a	1.17413	0.0109415	0.782609	0.574468	0.0912589
Polr2a	0.689486	0.0109415	1	1	0.0912589
Snap25	6.89169	0.0109415	0.391304	0.0212766	0.0912589
Zfp771	-1.46165	0.0109415	0.347826	0.702128	0.0912589
Mafb	-3.49459	0.0109415	0.0869565	0.446809	0.0912589
Snrpf	-0.599008	0.0109415	0.913043	0.893617	0.0912589
Ndufb8	-0.507315	0.0109415	1	0.978723	0.0912589
Mir17hg	-3.13542	0.0109415	0.0434783	0.425532	0.0912589
Smim11	-0.643523	0.0109415	0.913043	0.957447	0.0912589
Sf3a2	-0.635228	0.0109415	0.826087	0.957447	0.0912589
Khdrbs3	1.40609	0.0111389	0.695652	0.382979	0.0926354
Gmpr	-1.54871	0.0111389	0.434783	0.765957	0.0926354
Mybl2	-1.06465	0.0111389	0.347826	0.765957	0.0926354
Cenpw	-0.87891	0.0111389	0.608696	0.93617	0.0926354
Shoc2	0.659709	0.0113395	1	0.87234	0.0932189
Spon2	5.90283	0.0113395	0.391304	0.0212766	0.0932189
Tspan3	0.849759	0.0113395	1	0.87234	0.0932189
Gm37421	0.668097	0.0113395	0.913043	0.702128	0.0932189
Faf2	0.946597	0.0113395	0.913043	0.765957	0.0932189
Ddost	0.495231	0.0113395	1	0.93617	0.0932189
Eno1b	-1.03801	0.0113395	1	0.957447	0.0932189
1810058I24Rik	-0.7968	0.0113395	1	0.957447	0.0932189
Tbx1	-2.06209	0.0113395	0.173913	0.531915	0.0932189
Rpl36al	-0.277885	0.0113395	1	0.978723	0.0932189
Gm6159	-1.68893	0.0113395	0.26087	0.574468	0.0932189
Atp5g3	-0.39208	0.0113395	1	0.914894	0.0932189
Snrpe	-0.384118	0.0113395	1	0.914894	0.0932189
Brd4	-0.546696	0.0113395	1	0.978723	0.0932189
Rhoj	-0.772145	0.0113395	0.869565	0.87234	0.0932189
Pcbp1	-0.383438	0.0113395	1	1	0.0932189
Tmem98	1.03687	0.0115433	0.956522	0.723404	0.0944191
RP24-95O4.6	2.98341	0.0115433	0.521739	0.170213	0.0944191
Psme2b	0.651883	0.0115433	0.782609	0.468085	0.0944191
Snn	1.25444	0.0115433	0.956522	0.808511	0.0944191
Zbtb11	-1.27833	0.0115433	0.434783	0.680851	0.0944191
Gm9013	-0.880114	0.0115433	0.608696	0.808511	0.0944191
Farsa	-0.932269	0.0115433	0.695652	0.893617	0.0944191
Bnip2	0.561371	0.0117504	1	0.957447	0.0951596
Tspan14	0.737653	0.0117504	0.956522	0.914894	0.0951596
Tiam2	1.70858	0.0117504	0.478261	0.106383	0.0951596
Tspan5	1.16296	0.0117504	0.913043	0.574468	0.0951596
Emp2	4.75231	0.0117504	0.391304	0.0212766	0.0951596
Creld1	1.77107	0.0117504	0.652174	0.361702	0.0951596
Maged1	0.802888	0.0117504	1	0.914894	0.0951596
Lsm5	-0.506721	0.0117504	0.956522	0.914894	0.0951596
Mcts2	-1.58094	0.0117504	0.478261	0.702128	0.0951596
Dnph1	-1.29809	0.0117504	0.173913	0.574468	0.0951596
Spns1	-1.06152	0.0117504	0.695652	0.87234	0.0951596
2410006H16Rik	-0.720538	0.0117504	0.913043	0.978723	0.0951596
Rpl41	-0.20174	0.0117504	1	1	0.0951596
Ambra1	-1.85929	0.0117504	0.391304	0.659574	0.0951596
Ada	-2.59393	0.0119607	0.173913	0.510638	0.0965212
Prpf8	-0.604801	0.0119607	0.956522	0.978723	0.0965212
Strn4	-0.926794	0.0119607	0.695652	0.851064	0.0965212
Pitrm1	-0.985084	0.0119607	0.869565	0.93617	0.0965212
Gm3940	-1.18125	0.0119607	0.347826	0.680851	0.0965212
Smap2	1.53644	0.0121744	0.73913	0.723404	0.0975569
Hmg20b	0.647872	0.0121744	0.956522	0.957447	0.0975569
Macf1	0.785405	0.0121744	1	0.914894	0.0975569
Deaf1	1.1732	0.0121744	0.869565	0.702128	0.0975569
Fam69a	1.46973	0.0121744	0.652174	0.340426	0.0975569
Soat1	0.960641	0.0121744	0.826087	0.702128	0.0975569
Prtg	-1.5233	0.0121744	0.347826	0.659574	0.0975569
Taf4b	-3.18088	0.0121744	0.0869565	0.446809	0.0975569
Birc5	-1.33788	0.0121744	0.478261	0.829787	0.0975569
Idh3a	-1.01446	0.0121744	0.652174	0.829787	0.0975569
Armc10	0.929425	0.0123914	0.956522	0.851064	0.0988114
Rnf145	1.03697	0.0123914	0.869565	0.765957	0.0988114
Dab2	-1.53721	0.0123914	0.521739	0.680851	0.0988114
Sin3a	-0.993462	0.0123914	0.608696	0.893617	0.0988114
Gm17383	-0.906624	0.0123914	0.782609	0.93617	0.0988114
Mrps22	-1.10205	0.0123914	0.521739	0.808511	0.0988114
Gm7846	-1.16246	0.0123914	0.26087	0.638298	0.0988114
Gm16386	4.42282	0.0126118	0.391304	0.0212766	0.0995282
Baz2b	0.873263	0.0126118	0.956522	0.829787	0.0995282
Atp6v1d	0.80894	0.0126118	1	0.829787	0.0995282
Anapc11	0.573262	0.0126118	0.956522	0.957447	0.0995282
Syt11	1.58596	0.0126118	0.565217	0.212766	0.0995282
Stmn2	2.29495	0.0126118	0.608696	0.276596	0.0995282
Gm4575	-1.13092	0.0126118	0.826087	0.87234	0.0995282
Mtch2	-0.437838	0.0126118	1	0.978723	0.0995282
Zfp652	-1.16495	0.0126118	0.347826	0.702128	0.0995282
Snhg5	-0.95557	0.0126118	0.826087	0.914894	0.0995282
Utp6	-1.19237	0.0126118	0.478261	0.765957	0.0995282
Naa20	-0.643672	0.0126118	0.956522	0.957447	0.0995282
Mcm4	-0.843872	0.0126118	0.913043	0.87234	0.0995282
Wbscr22	-0.743047	0.0126118	0.782609	0.914894	0.0995282
Edem1	-1.09236	0.0126118	0.695652	0.957447	0.0995282
Fcho2	0.859645	0.0128358	0.956522	0.680851	0.100947
Arl5b	0.872693	0.0128358	0.956522	0.808511	0.100947
Gm12933	-2.12057	0.0128358	0.173913	0.510638	0.100947
Snupn	-1.26472	0.0128358	0.26087	0.638298	0.100947
Smarcal1	-1.59131	0.0128358	0.347826	0.680851	0.100947
Mysm1	0.982446	0.0130632	0.913043	0.723404	0.101964
Cst3	0.572363	0.0130632	0.956522	0.957447	0.101964
Zcchc11	0.666815	0.0130632	1	0.787234	0.101964
Trib2	-3.03784	0.0130632	0.0869565	0.446809	0.101964
Tssc1	-1.34899	0.0130632	0.391304	0.744681	0.101964
Btbd1	-1.1381	0.0130632	0.73913	0.829787	0.101964
Nhlrc2	-1.18294	0.0130632	0.478261	0.787234	0.101964
Gm10327	-2.96677	0.0130632	0.0869565	0.446809	0.101964
Prmt5	-0.860645	0.0130632	0.73913	0.87234	0.101964
Rsad2	-4.67953	0.0130632	0.0434783	0.404255	0.101964
Tiparp	-1.37152	0.0130632	0.304348	0.659574	0.101964
BC031181	0.787843	0.0132942	0.956522	0.93617	0.103344
B3gnt8	2.99154	0.0132942	0.434783	0.0851064	0.103344
RP23-55P19.1	0.936808	0.0132942	0.869565	0.638298	0.103344
Mast3	-2.33619	0.0132942	0.0869565	0.468085	0.103344
Fam96b	-0.764899	0.0132942	0.782609	0.893617	0.103344
Rtca	-1.01422	0.0132942	0.434783	0.765957	0.103344
Adgrl1	1.15588	0.0135288	0.73913	0.574468	0.104387
Atp6v0b	0.66938	0.0135288	1	0.893617	0.104387
Dysf	0.866972	0.0135288	0.913043	0.617021	0.104387
Phb	0.685345	0.0135288	1	0.93617	0.104387
Uhrf2	0.769295	0.0135288	0.956522	0.829787	0.104387
Map4k2	0.933169	0.0135288	0.869565	0.744681	0.104387
Sept7	0.400233	0.0135288	1	0.957447	0.104387
Rps9	-0.114642	0.0135288	1	0.978723	0.104387
Eif2a	-1.28116	0.0135288	0.565217	0.744681	0.104387
Esf1	-1.2154	0.0135288	0.826087	0.851064	0.104387
Rpsa	-0.227607	0.0135288	1	1	0.104387
Gm13305	1.81545	0.013767	0.608696	0.297872	0.106154
Shfm1	0.384242	0.0140089	1	0.978723	0.106795
Tm9sf3	0.605194	0.0140089	1	0.851064	0.106795
Edem3	1.59348	0.0140089	0.695652	0.489362	0.106795
Smpdl3a	4.78979	0.0140089	0.391304	0.0425532	0.106795
Gpx7	1.73134	0.0140089	0.608696	0.361702	0.106795
Pcnx	1.07079	0.0140089	0.913043	0.680851	0.106795
Rb1cc1	0.886164	0.0140089	0.913043	0.702128	0.106795
Man2a2	1.87172	0.0140089	0.652174	0.404255	0.106795
Tsg101	0.84047	0.0140089	1	0.957447	0.106795
Gm8730	-0.231176	0.0140089	1	1	0.106795
Acot13	-1.36324	0.0140089	0.391304	0.638298	0.106795
Lin28b	-1.17917	0.0140089	0.391304	0.723404	0.106795
Eif3k	-0.656774	0.0140089	1	0.957447	0.106795
Rps23	-0.12832	0.0140089	1	1	0.106795
Icam1	-1.4932	0.0140089	0.565217	0.680851	0.106795
Gm12715	-0.755337	0.0140089	1	1	0.106795
Stx17	-1.79515	0.0140089	0.217391	0.574468	0.106795
Dnajc10	0.748902	0.0142546	0.956522	0.765957	0.108235
Vangl2	1.20723	0.0142546	0.782609	0.510638	0.108235
Brip1	-1.82611	0.0142546	0.0869565	0.468085	0.108235
Eif3l	-0.509515	0.0142546	0.956522	0.93617	0.108235
Oaz1-ps	-0.477646	0.0142546	0.956522	0.978723	0.108235
Dnajc21	-1.63054	0.0142546	0.347826	0.638298	0.108235
Chmp5	0.638251	0.0145041	1	0.93617	0.109187
Lap3	0.56711	0.0145041	0.956522	0.914894	0.109187
Parp16	1.86177	0.0145041	0.565217	0.276596	0.109187
Tcf7l2	0.735958	0.0145041	0.913043	0.702128	0.109187
Rhbdd1	-26.962	0.0145041	0	0.361702	0.109187
9230114K14Rik	-25.9634	0.0145041	0	0.361702	0.109187
Gm4887	-22.7332	0.0145041	0	0.361702	0.109187
Dyrk1a	-0.999651	0.0145041	0.652174	0.851064	0.109187
Gm12286	-1.3503	0.0145041	0.217391	0.617021	0.109187
Gm3531	-0.88202	0.0145041	1	0.957447	0.109187
Ptpn7	-27.975	0.0145041	0	0.361702	0.109187
Gtf3c6	-0.76449	0.0145041	0.826087	0.829787	0.109187
Prkar2b	-2.74503	0.0145041	0.391304	0.744681	0.109187
Itgav	1.58237	0.0147574	0.782609	0.468085	0.110729
Eva1b	0.785044	0.0147574	0.956522	0.851064	0.110729
Trp53inp2	1.808	0.0147574	0.695652	0.553191	0.110729
Col23a1	-1.71379	0.0147574	0.26087	0.553191	0.110729
Ddx27	-0.925334	0.0147574	0.521739	0.893617	0.110729
Aif1l	2.1176	0.0150146	0.565217	0.276596	0.111779
Wdr11	1.15688	0.0150146	0.73913	0.574468	0.111779
Ift52	1.30894	0.0150146	0.695652	0.574468	0.111779
Id2	1.21025	0.0150146	0.782609	0.574468	0.111779
Cnn3	1.01323	0.0150146	1	0.829787	0.111779
Birc6	0.61954	0.0150146	1	0.978723	0.111779
Ogt	0.679782	0.0150146	1	0.851064	0.111779
Ptges3	-0.456231	0.0150146	1	0.978723	0.111779
Gm4654	-1.05548	0.0150146	0.478261	0.787234	0.111779
Snrpg	-0.275613	0.0150146	1	0.978723	0.111779
Clasp2	-1.10002	0.0150146	0.73913	0.851064	0.111779
Hnrnpab	-0.470124	0.0150146	1	0.893617	0.111779
Mesdc2	0.755001	0.0152758	0.956522	0.851064	0.113281
Efemp2	1.27741	0.0152758	0.782609	0.510638	0.113281
Fam57a	1.01765	0.0152758	0.956522	0.680851	0.113281
Nipal2	2.83483	0.0152758	0.434783	0.0851064	0.113281
Krr1	-0.892459	0.0152758	0.434783	0.765957	0.113281
Ccdc32	-1.15621	0.0152758	0.347826	0.723404	0.113281
Cox7a2l	0.37172	0.0155409	1	1	0.114063
Kdm4c	1.51015	0.0155409	0.695652	0.446809	0.114063
Agap1	0.894946	0.0155409	0.73913	0.382979	0.114063
Gm13340	0.556828	0.0155409	1	0.93617	0.114063
Glce	1.83042	0.0155409	0.565217	0.276596	0.114063
Tox2	2.19188	0.0155409	0.521739	0.191489	0.114063
Ackr3	1.45172	0.0155409	0.434783	0.0638298	0.114063
Tusc3	0.845739	0.0155409	0.869565	0.744681	0.114063
Znf512b	1.12832	0.0155409	0.826087	0.617021	0.114063
Rab27a	1.67986	0.0155409	0.652174	0.468085	0.114063
AW209491	1.38153	0.0155409	0.695652	0.446809	0.114063
Ptov1	0.566099	0.0155409	1	0.978723	0.114063
Ndufab1	-0.509647	0.0155409	0.913043	0.957447	0.114063
Txndc9	-0.545662	0.0155409	1	0.893617	0.114063
Ppp1r8	-0.917803	0.0155409	0.652174	0.851064	0.114063
Mdc1	-0.875048	0.0155409	0.521739	0.87234	0.114063
Cav2	1.61881	0.0158101	0.608696	0.425532	0.115742
Anapc2	0.676243	0.0158101	0.956522	0.893617	0.115742
Itga9	0.944828	0.0158101	0.869565	0.638298	0.115742
Lnx2	-1.15547	0.0158101	0.347826	0.680851	0.115742
Gsk3b	0.477077	0.0160834	1	0.978723	0.116475
Cachd1	1.13797	0.0160834	0.826087	0.638298	0.116475
Ypel1	1.66513	0.0160834	0.565217	0.212766	0.116475
Lrch3	1.08523	0.0160834	0.826087	0.702128	0.116475
Spin4	2.63377	0.0160834	0.478261	0.148936	0.116475
Por	0.754744	0.0160834	0.956522	0.87234	0.116475
Ccnt2	0.636035	0.0160834	1	0.851064	0.116475
Armcx2	0.986313	0.0160834	0.913043	0.765957	0.116475
Gns	0.963943	0.0160834	0.869565	0.787234	0.116475
Asf1b	-1.11438	0.0160834	0.478261	0.787234	0.116475
RP23-286M3.4	-6.16884	0.0160834	0.0434783	0.382979	0.116475
Sgol1	-1.40212	0.0160834	0.478261	0.744681	0.116475
Ppid	-0.543537	0.0160834	1	0.893617	0.116475
Cptp	-2.03852	0.0160834	0.217391	0.531915	0.116475
Rae1	-0.697951	0.0160834	0.913043	0.914894	0.116475
Cs	-0.474903	0.0160834	1	1	0.116475
Ino80c	-1.59427	0.0160834	0.391304	0.680851	0.116475
Ripply3	-1.17802	0.0163608	0.26087	0.638298	0.118184
Cebpg	-1.25906	0.0163608	0.434783	0.723404	0.118184
Gm6682	-2.17789	0.0163608	0.26087	0.595745	0.118184
Btaf1	-0.763597	0.0163608	0.434783	0.765957	0.118184
Wdr6	0.928666	0.0166424	0.869565	0.702128	0.118423
Prrg3	1.98324	0.0166424	0.565217	0.234043	0.118423
Art4	4.43622	0.0166424	0.391304	0.0425532	0.118423
Nrk	3.6191	0.0166424	0.434783	0.106383	0.118423
Ldb2	0.994262	0.0166424	0.913043	0.765957	0.118423
Ube2a	0.60131	0.0166424	0.956522	0.957447	0.118423
Fam60a	0.553235	0.0166424	1	0.851064	0.118423
St8sia1	-2.33499	0.0166424	0.0869565	0.446809	0.118423
Abce1	-0.78926	0.0166424	0.782609	0.829787	0.118423
Gab1	-1.34839	0.0166424	0.391304	0.680851	0.118423
Eif5al3-ps	-0.945899	0.0166424	0.913043	0.87234	0.118423
Tubb5	-0.268599	0.0166424	1	1	0.118423
Rpl17-ps5	-1.03169	0.0166424	0.478261	0.744681	0.118423
Ptprd	-8.13975	0.0166424	0.0434783	0.382979	0.118423
Arpc5	-0.486588	0.0166424	1	0.978723	0.118423
Actr3	-0.455427	0.0166424	1	0.978723	0.118423
Tma16	-1.39175	0.0166424	0.478261	0.744681	0.118423
Ptpn9	-1.16861	0.0166424	0.565217	0.765957	0.118423
Prpf31	-0.726325	0.0166424	0.826087	0.914894	0.118423
Tbc1d20	-1.28787	0.0166424	0.695652	0.829787	0.118423
Rpl13-ps1	-0.723577	0.0166424	0.782609	0.87234	0.118423
Nrf1	-1.0274	0.0166424	0.652174	0.851064	0.118423
Rps3a1	-0.0204889	0.0166424	1	1	0.118423
Gm38365	-5.88022	0.0166424	0.0434783	0.382979	0.118423
Fads2	1.23888	0.0169283	0.782609	0.510638	0.120158
Taz	0.889472	0.0169283	0.956522	0.680851	0.120158
Unc119b	-1.5296	0.0169283	0.347826	0.638298	0.120158
Dohh	-0.874839	0.0169283	0.608696	0.893617	0.120158
Slc31a2	1.48988	0.0172184	0.652174	0.468085	0.120941
Txnip	0.965265	0.0172184	0.913043	0.787234	0.120941
Smarcc2	0.856537	0.0172184	0.956522	0.744681	0.120941
Plxna1	1.0292	0.0172184	0.73913	0.404255	0.120941
Gas6	1.16999	0.0172184	0.695652	0.361702	0.120941
Fam149b	1.06063	0.0172184	0.73913	0.510638	0.120941
Cd276	0.77641	0.0172184	1	0.829787	0.120941
Kif1b	0.81575	0.0172184	0.913043	0.851064	0.120941
Atox1	0.521714	0.0172184	1	0.93617	0.120941
Arl6ip1	0.687051	0.0172184	1	1	0.120941
Zfpm1	-1.31521	0.0172184	0.565217	0.829787	0.120941
Hmgb1	-0.319824	0.0172184	1	1	0.120941
Cstf1	-1.00146	0.0172184	0.565217	0.808511	0.120941
Actg1	-0.448575	0.0172184	1	1	0.120941
Wdr1	-0.556635	0.0172184	1	0.978723	0.120941
Nabp2	-0.591714	0.0172184	0.73913	0.893617	0.120941
Plk1	-1.19677	0.0172184	0.391304	0.765957	0.120941
Rrs1	-1.0474	0.0175129	0.608696	0.808511	0.122935
Hoxa10	2.90012	0.0178119	0.434783	0.106383	0.123516
Atp6v0a1	0.757438	0.0178119	0.913043	0.638298	0.123516
Kdsr	1.15498	0.0178119	0.782609	0.617021	0.123516
Arf4	0.390348	0.0178119	1	0.978723	0.123516
Smpd1	1.12681	0.0178119	0.73913	0.468085	0.123516
Clptm1	0.623751	0.0178119	0.913043	0.957447	0.123516
Tnrc6c	1.00791	0.0178119	0.869565	0.702128	0.123516
Tmem120a	1.12809	0.0178119	0.73913	0.553191	0.123516
Gm12435	0.843875	0.0178119	0.826087	0.574468	0.123516
Setd5	0.759342	0.0178119	1	0.914894	0.123516
Ndufa9	-0.653075	0.0178119	0.913043	0.978723	0.123516
Zc3h18	-1.04457	0.0178119	0.652174	0.851064	0.123516
Hmha1	-6.5082	0.0178119	0.0434783	0.382979	0.123516
Gm9797	-1.87506	0.0178119	0.26087	0.574468	0.123516
Engase	-1.92675	0.0178119	0.130435	0.489362	0.123516
Isoc1	-0.941789	0.0178119	0.565217	0.829787	0.123516
Decr2	-0.677202	0.0178119	0.217391	0.638298	0.123516
Slc16a1	-0.913303	0.0178119	0.304348	0.723404	0.123516
Mthfd1	-0.79822	0.0178119	0.652174	0.957447	0.123516
Ercc2	-2.31926	0.0178119	0.217391	0.531915	0.123516
Prpf40b	1.13664	0.0181152	0.782609	0.595745	0.125468
Bcl2l11	-1.63771	0.0181152	0.173913	0.553191	0.125468
Zfhx2	1.78192	0.0184231	0.652174	0.382979	0.126376
Tm9sf2	0.642743	0.0184231	0.913043	0.87234	0.126376
Sptlc1	1.1103	0.0184231	0.826087	0.617021	0.126376
Tm9sf4	0.668979	0.0184231	0.913043	0.893617	0.126376
Capns1	0.624856	0.0184231	1	0.93617	0.126376
Tox	0.498488	0.0184231	0.565217	0.191489	0.126376
Gm13139	-1.46129	0.0184231	0.26087	0.574468	0.126376
Gm4459	-1.14025	0.0184231	0.304348	0.638298	0.126376
Fhl3	-0.87725	0.0184231	0.869565	0.914894	0.126376
Vcpkmt	-1.42487	0.0184231	0.304348	0.638298	0.126376
Gm5908	-0.945935	0.0184231	0.521739	0.744681	0.126376
Chaf1a	-1.26021	0.0184231	0.391304	0.723404	0.126376
Tefm	-2.23997	0.0184231	0.130435	0.468085	0.126376
Rbm14	-0.728804	0.0184231	0.826087	0.93617	0.126376
Usp46	-1.19939	0.0184231	0.565217	0.829787	0.126376
Gm2214	-2.49383	0.0184231	0.130435	0.446809	0.126376
Upb1	26.1086	0.0187356	0.347826	0	0.127449
Dusp26	27.9373	0.0187356	0.347826	0	0.127449
Gm13111	27.8381	0.0187356	0.347826	0	0.127449
Ssu2	27.9092	0.0187356	0.347826	0	0.127449
Olfm2	26.5919	0.0187356	0.347826	0	0.127449
Chkb	0.685729	0.0187356	0.869565	0.723404	0.127449
Fkbp7	1.03394	0.0187356	0.782609	0.595745	0.127449
Gm26578	25.8569	0.0187356	0.347826	0	0.127449
Lrrc9	25.5157	0.0187356	0.347826	0	0.127449
Dap3	-0.879255	0.0187356	0.782609	0.93617	0.127449
Crmp1	-1.19231	0.0187356	0.521739	0.723404	0.127449
Rab3il1	-1.8328	0.0187356	0.173913	0.510638	0.127449
Timm17a	-0.820941	0.0187356	0.869565	0.893617	0.127449
Nasp	-0.788302	0.0187356	0.956522	0.893617	0.127449
Itfg1	0.719258	0.0190527	1	0.93617	0.127932
Gm13212	1.70882	0.0190527	0.521739	0.191489	0.127932
Adpgk	1.10082	0.0190527	0.782609	0.702128	0.127932
Zfp568	0.975671	0.0190527	0.782609	0.702128	0.127932
4933434E20Rik	0.519561	0.0190527	0.913043	0.957447	0.127932
Tmem55a	0.635541	0.0190527	1	0.829787	0.127932
Wnk4	2.81464	0.0190527	0.521739	0.276596	0.127932
Gm24245	-0.435503	0.0190527	0.565217	0.276596	0.127932
Enpp4	2.40019	0.0190527	0.478261	0.170213	0.127932
Rhou	2.74037	0.0190527	0.478261	0.170213	0.127932
Atp5sl	1.33584	0.0190527	0.73913	0.574468	0.127932
Zdhhc12	0.977005	0.0190527	0.826087	0.744681	0.127932
Lpp	0.728673	0.0190527	1	0.851064	0.127932
Pbx2	0.591647	0.0190527	0.956522	0.787234	0.127932
Atp5g1	-0.37302	0.0190527	1	0.957447	0.127932
Ptrhd1	-1.218	0.0190527	0.73913	0.829787	0.127932
Fanca	-1.99581	0.0190527	0.217391	0.531915	0.127932
Zkscan1	-1.09701	0.0190527	0.565217	0.808511	0.127932
Gpx1	-0.316886	0.0190527	1	1	0.127932
Eif3c	-0.379523	0.0190527	1	1	0.127932
1110004E09Rik	-1.07758	0.0190527	0.478261	0.723404	0.127932
Kiz	-1.62913	0.0190527	0.217391	0.553191	0.127932
Rbm5	0.509452	0.0193745	0.956522	0.978723	0.12994
Gm10222	0.560085	0.0193745	0.956522	0.808511	0.12994
Fry	3.30006	0.019701	0.478261	0.191489	0.130673
Tmem206	1.23109	0.019701	0.782609	0.574468	0.130673
Slc38a1	0.731781	0.019701	1	0.87234	0.130673
Ajuba	1.25046	0.019701	0.73913	0.510638	0.130673
Gm10425	1.59109	0.019701	0.695652	0.489362	0.130673
Kctd1	1.72514	0.019701	0.521739	0.191489	0.130673
Anpep	4.31308	0.019701	0.391304	0.0638298	0.130673
Gm7589	-1.22114	0.019701	0.478261	0.659574	0.130673
Gm4609	-2.56555	0.019701	0.217391	0.531915	0.130673
E2f1	-1.49683	0.019701	0.217391	0.553191	0.130673
Dars2	-1.09327	0.019701	0.304348	0.659574	0.130673
Elp4	-1.0685	0.019701	0.304348	0.659574	0.130673
Naa15	-0.844113	0.019701	0.913043	0.914894	0.130673
Slc22a15	-4.00353	0.019701	0.0434783	0.382979	0.130673
Rpusd4	-1.09796	0.019701	0.391304	0.702128	0.130673
Parp1	-0.391165	0.019701	1	0.914894	0.130673
Sfmbt1	-0.833917	0.019701	0.217391	0.617021	0.130673
Cmc2	-1.08306	0.019701	0.565217	0.765957	0.130673
G3bp1	-0.436204	0.019701	1	0.957447	0.130673
Spred3	0.786486	0.0200323	0.521739	0.170213	0.13264
Ubac2	0.952531	0.0200323	0.869565	0.808511	0.13264
Eif4a3	-0.436995	0.0200323	0.956522	0.978723	0.13264
Ephb4	0.860193	0.0203685	1	0.744681	0.133475
Ikbkb	1.13008	0.0203685	0.782609	0.617021	0.133475
Gba2	1.31008	0.0203685	0.73913	0.510638	0.133475
Clip3	1.8003	0.0203685	0.521739	0.191489	0.133475
Tmem138	1.09461	0.0203685	0.695652	0.446809	0.133475
Glis2	1.65625	0.0203685	0.608696	0.319149	0.133475
Zfp609	1.77762	0.0203685	0.608696	0.319149	0.133475
Pctp	1.38971	0.0203685	0.695652	0.404255	0.133475
Gm9844	0.636904	0.0203685	1	0.93617	0.133475
Hoxa9	0.841944	0.0203685	0.913043	0.595745	0.133475
Erp29	0.394275	0.0203685	1	0.978723	0.133475
Mios	-2.10927	0.0203685	0.347826	0.574468	0.133475
Rbbp4	-0.612111	0.0203685	0.956522	0.957447	0.133475
Nsmce1	-0.745283	0.0203685	0.73913	0.914894	0.133475
Rpl7l1	-0.617341	0.0203685	0.913043	0.93617	0.133475
Slc39a8	-1.64103	0.0203685	0.217391	0.531915	0.133475
Mrpl40	-0.831796	0.0203685	0.695652	0.87234	0.133475
Gm6425	-2.28288	0.0203685	0.173913	0.489362	0.133475
Megf6	2.27175	0.0207096	0.521739	0.212766	0.135632
Nsd1	0.540882	0.0210556	1	1	0.136879
Gm13597	1.50322	0.0210556	0.73913	0.510638	0.136879
Atp11a	0.870755	0.0210556	0.869565	0.531915	0.136879
Galnt1	0.667239	0.0210556	1	0.93617	0.136879
Kdm1a	0.68357	0.0210556	0.913043	0.851064	0.136879
mt-Nd4	0.498163	0.0210556	1	1	0.136879
Pcif1	-0.785987	0.0210556	0.73913	0.93617	0.136879
Rap2b	-0.807765	0.0210556	0.826087	0.957447	0.136879
Mak16	-0.64912	0.0210556	0.956522	0.829787	0.136879
Wdr33	-0.941507	0.0210556	0.782609	0.829787	0.136879
Caprin1	-0.448913	0.0210556	1	0.978723	0.136879
Prpf19	-1.04326	0.0210556	0.565217	0.829787	0.136879
Rps8	-0.100653	0.0210556	1	0.978723	0.136879
Bptf	0.744672	0.0214067	0.956522	0.893617	0.138532
Atg101	0.804329	0.0214067	0.869565	0.851064	0.138532
Timm8b	0.542371	0.0214067	0.956522	0.93617	0.138532
Irx3	-25.8868	0.0214067	0	0.340426	0.138532
Rmi2	-2.36019	0.0214067	0.0869565	0.425532	0.138532
Asb1	-26.8885	0.0214067	0	0.340426	0.138532
Hist2h2ac	-24.5799	0.0214067	0	0.340426	0.138532
Prl3b1	-28.6892	0.0214067	0	0.340426	0.138532
Atp1a1	1.07162	0.0217628	0.913043	0.723404	0.139573
Uggt1	0.607578	0.0217628	1	0.87234	0.139573
D1Ertd622e	1.28932	0.0217628	0.73913	0.468085	0.139573
Glrx2	0.629005	0.0217628	0.913043	0.893617	0.139573
Ddah1	0.855089	0.0217628	1	0.744681	0.139573
Rnf7	0.512568	0.0217628	1	0.93617	0.139573
Bod1	1.17849	0.0217628	0.73913	0.574468	0.139573
Cul5	-0.690155	0.0217628	0.73913	0.914894	0.139573
St8sia4	-2.08221	0.0217628	0.26087	0.531915	0.139573
Ckb	-1.78515	0.0217628	0.347826	0.659574	0.139573
Brpf3	-2.02082	0.0217628	0.217391	0.510638	0.139573
Gm8325	-1.00992	0.0217628	0.652174	0.914894	0.139573
Gars	-0.704239	0.0217628	0.913043	0.893617	0.139573
Chchd4	-0.909519	0.0217628	0.652174	0.808511	0.139573
Herpud1	-1.41042	0.0217628	0.434783	0.744681	0.139573
Snx2	-0.708517	0.0217628	0.869565	0.914894	0.139573
St3gal2	1.45066	0.0221241	0.608696	0.340426	0.141572
Cep68	0.842674	0.0221241	0.869565	0.808511	0.141572
Itgb3bp	-1.3827	0.0221241	0.173913	0.510638	0.141572
Fignl1	-1.13657	0.0221241	0.434783	0.765957	0.141572
Cux1	0.69609	0.0224906	1	0.851064	0.142089
Il27ra	1.79996	0.0224906	0.521739	0.191489	0.142089
Gpaa1	0.827983	0.0224906	0.913043	0.829787	0.142089
Akr1a1	0.633067	0.0224906	1	0.93617	0.142089
5830428H23Rik	1.60582	0.0224906	0.565217	0.276596	0.142089
Gpcpd1	0.954168	0.0224906	0.826087	0.553191	0.142089
Oaz2-ps	0.933954	0.0224906	0.869565	0.744681	0.142089
Gstm2	1.4288	0.0224906	0.565217	0.212766	0.142089
Ap2a2	0.560435	0.0224906	1	0.93617	0.142089
Mrpl19	-0.826269	0.0224906	0.608696	0.87234	0.142089
Lage3	-0.834012	0.0224906	0.73913	0.914894	0.142089
Pitpnc1	-1.06091	0.0224906	0.695652	0.829787	0.142089
Gm10241	-1.53696	0.0224906	0.304348	0.595745	0.142089
Tango2	-1.65937	0.0224906	0.217391	0.553191	0.142089
Slc25a15	-2.06203	0.0224906	0.130435	0.468085	0.142089
Gng10	-1.41714	0.0224906	0.173913	0.531915	0.142089
Bub1	-0.974526	0.0224906	0.347826	0.744681	0.142089
Pla2g12a	-1.66624	0.0224906	0.217391	0.531915	0.142089
Ywhag	-0.675388	0.0224906	0.826087	0.93617	0.142089
Rpl7	-0.115334	0.0224906	1	1	0.142089
Exosc3	-0.944814	0.0224906	0.652174	0.765957	0.142089
Gm9892	-0.670663	0.0224906	0.652174	0.87234	0.142089
Taf1d	-0.802191	0.0224906	1	0.93617	0.142089
B4galt5	1.71832	0.0228624	0.869565	0.595745	0.143881
Shprh	1.51372	0.0228624	0.695652	0.553191	0.143881
Nudt9	0.861598	0.0228624	0.956522	0.765957	0.143881
Card10	1.13573	0.0228624	0.782609	0.638298	0.143881
Cd200	1.3653	0.0228624	0.695652	0.510638	0.143881
Pemt	-2.23164	0.0228624	0.0869565	0.425532	0.143881
Lin28a	-2.76059	0.0228624	0.173913	0.468085	0.143881
Acsf3	1.20039	0.0232395	0.652174	0.361702	0.145057
Zfp266	0.789245	0.0232395	1	0.808511	0.145057
Gm13050	0.741595	0.0232395	0.869565	0.829787	0.145057
Tmsb10	0.843905	0.0232395	1	1	0.145057
Fam171a1	1.18502	0.0232395	0.826087	0.638298	0.145057
Megf8	1.74668	0.0232395	0.652174	0.446809	0.145057
Nadk2	1.05696	0.0232395	0.73913	0.531915	0.145057
Rsrc2	0.549436	0.0232395	1	0.978723	0.145057
Magoh	-0.513047	0.0232395	1	0.957447	0.145057
Ccng1	-1.3724	0.0232395	0.434783	0.702128	0.145057
RP24-285G1.2	-1.62404	0.0232395	0.26087	0.531915	0.145057
Gm7278	0.645535	0.0232395	0.130435	0.468085	0.145057
Eef1e1	-0.948909	0.0232395	0.652174	0.808511	0.145057
Grpel1	-0.619714	0.0232395	0.913043	0.957447	0.145057
Cyc1	-0.441679	0.0232395	1	0.93617	0.145057
Tsen15	-0.780043	0.023622	0.695652	0.808511	0.147203
Tbc1d15	-0.896956	0.023622	0.608696	0.851064	0.147203
Gmps	-0.886619	0.023622	0.695652	0.893617	0.147203
Enah	0.795324	0.0240099	1	0.829787	0.147848
Gm28439	0.633457	0.0240099	0.956522	0.87234	0.147848
Fbln2	7.22815	0.0240099	0.347826	0.0212766	0.147848
Ptpn14	0.904219	0.0240099	0.913043	0.638298	0.147848
Tor1a	0.818477	0.0240099	0.956522	0.744681	0.147848
Gm8566	0.443958	0.0240099	1	0.914894	0.147848
Slc37a3	1.32644	0.0240099	0.695652	0.489362	0.147848
Slc38a4	0.867555	0.0240099	0.826087	0.553191	0.147848
Zfp667	2.34964	0.0240099	0.478261	0.170213	0.147848
Wnt11	7.01528	0.0240099	0.347826	0.0212766	0.147848
Igfbp7	6.90043	0.0240099	0.347826	0.0212766	0.147848
Shmt2	-0.840522	0.0240099	0.695652	0.87234	0.147848
Gm10293	-1.11516	0.0240099	0.391304	0.659574	0.147848
Stambpl1	-5.37015	0.0240099	0.0434783	0.361702	0.147848
Rnpep	-1.05189	0.0240099	0.73913	0.787234	0.147848
Mrpl57	-0.676281	0.0240099	0.913043	0.93617	0.147848
Kpna6	-0.943303	0.0240099	0.347826	0.702128	0.147848
Gm14165	-0.280166	0.0240099	1	1	0.147848
Hist1h3e	-3.92768	0.0240099	0.0434783	0.382979	0.147848
Slc1a5	-1.0122	0.0240099	0.565217	0.808511	0.147848
Tars	-0.785494	0.0240099	0.826087	0.851064	0.147848
Gm12346	-0.681113	0.0240099	1	1	0.147848
Gm10479	1.92935	0.0244034	0.521739	0.255319	0.150028
Akt3	1.09576	0.0244034	0.782609	0.595745	0.150028
Reep1	-1.94502	0.0244034	0.0869565	0.425532	0.150028
Lemd2	0.865129	0.0248024	0.826087	0.425532	0.15094
Kdm6b	0.714748	0.0248024	1	0.978723	0.15094
Wipi2	0.829534	0.0248024	0.869565	0.914894	0.15094
Mkks	0.730982	0.0248024	1	0.765957	0.15094
Sc5d	1.17104	0.0248024	0.869565	0.744681	0.15094
Dennd3	2.16014	0.0248024	0.478261	0.148936	0.15094
Btg2	1.04132	0.0248024	0.826087	0.638298	0.15094
Zmynd15	7.15591	0.0248024	0.347826	0.0212766	0.15094
Mrgpre	3.38683	0.0248024	0.391304	0.0851064	0.15094
Pvt1	-2.85058	0.0248024	0.0434783	0.382979	0.15094
Uqcrc1	-0.263022	0.0248024	1	1	0.15094
Uba1	-0.324142	0.0248024	1	0.978723	0.15094
Itga3	-2.2132	0.0248024	0.347826	0.574468	0.15094
Cep85	-1.01917	0.0248024	0.304348	0.680851	0.15094
Enoph1	-0.960973	0.0248024	0.434783	0.787234	0.15094
Mest	-0.0110672	0.0248024	1	0.808511	0.15094
Cdca8	-1.11379	0.0248024	0.565217	0.829787	0.15094
Mecr	-1.32163	0.0248024	0.304348	0.617021	0.15094
Rpl32	0.069897	0.0248024	1	1	0.15094
Endod1	3.3183	0.0252071	0.434783	0.12766	0.152995
Tead1	1.49596	0.0252071	0.608696	0.382979	0.152995
Gm4518	-1.0503	0.0252071	0.434783	0.723404	0.152995
Alyref	-0.822193	0.0252071	0.782609	0.893617	0.152995
Rrm2	-1.1201	0.0252071	0.521739	0.851064	0.152995
Rgs12	1.11188	0.0256175	0.826087	0.574468	0.153691
Mdga2	3.46002	0.0256175	0.391304	0.0638298	0.153691
Sncaip	2.43213	0.0256175	0.478261	0.170213	0.153691
Rbpms2	0.674212	0.0256175	0.73913	0.489362	0.153691
Fads1	0.979968	0.0256175	0.956522	0.829787	0.153691
Msn	0.517484	0.0256175	1	0.93617	0.153691
Sox18	0.969982	0.0256175	1	0.702128	0.153691
Pmf1	-0.650728	0.0256175	0.869565	0.87234	0.153691
Smc4	-0.89557	0.0256175	0.826087	0.914894	0.153691
Itsn1	-1.04321	0.0256175	0.478261	0.829787	0.153691
Otud7b	-1.74262	0.0256175	0.391304	0.702128	0.153691
Rbmx2	-1.35196	0.0256175	0.391304	0.680851	0.153691
Kri1	-0.862439	0.0256175	0.217391	0.574468	0.153691
Gm5648	-1.06868	0.0256175	0.478261	0.723404	0.153691
Nfkbib	-0.771651	0.0256175	0.652174	0.893617	0.153691
Smu1	-0.690995	0.0256175	0.826087	0.914894	0.153691
Naa50	-0.707733	0.0256175	0.826087	0.87234	0.153691
Clic4	-0.670945	0.0256175	0.956522	1	0.153691
Aprt	-0.674362	0.0256175	0.869565	0.914894	0.153691
Stim1	-1.05435	0.0256175	0.565217	0.808511	0.153691
Rpusd1	-3.29239	0.0256175	0.0869565	0.404255	0.153691
Rpl10	-0.0968114	0.0256175	1	1	0.153691
Pigu	0.97964	0.0260336	0.782609	0.680851	0.155698
N4bp2	0.687561	0.0260336	0.956522	0.851064	0.155698
Pcbd2	-0.867142	0.0260336	0.521739	0.765957	0.155698
Prickle1	-1.27823	0.0260336	0.695652	0.851064	0.155698
Psmd3	-0.491897	0.0260336	0.956522	0.978723	0.155698
Gpr146	-2.73687	0.0260336	0.0869565	0.425532	0.155698
Myadm	0.702348	0.0264556	1	0.765957	0.156665
Amer1	1.34669	0.0264556	0.652174	0.468085	0.156665
Nipsnap1	1.09756	0.0264556	0.73913	0.617021	0.156665
Nrg1	5.52148	0.0264556	0.347826	0.0212766	0.156665
Prcp	0.795749	0.0264556	1	0.914894	0.156665
Lsr	3.70823	0.0264556	0.391304	0.0851064	0.156665
Ppm1m	0.987306	0.0264556	0.826087	0.659574	0.156665
Scly	0.992263	0.0264556	0.652174	0.382979	0.156665
Gm12341	0.959356	0.0264556	0.608696	0.319149	0.156665
Chst7	1.49881	0.0264556	0.565217	0.319149	0.156665
Gm10132	-0.264834	0.0264556	1	0.978723	0.156665
Eps15	-0.980044	0.0264556	0.695652	0.87234	0.156665
Gpd1l	-1.48921	0.0264556	0.26087	0.574468	0.156665
Tfpi	-1.01319	0.0264556	0.652174	0.829787	0.156665
Gm12669	-0.664878	0.0264556	0.782609	0.829787	0.156665
2700094K13Rik	-0.413076	0.0264556	1	0.87234	0.156665
Ncapd2	-0.911504	0.0264556	0.652174	0.914894	0.156665
Agl	-1.95585	0.0264556	0.26087	0.574468	0.156665
Mtmr14	-1.72215	0.0264556	0.391304	0.638298	0.156665
Stip1	-0.461785	0.0268834	0.956522	0.93617	0.158951
Hnrnph2	-0.728454	0.0268834	0.782609	0.93617	0.158951
Psmd4	-0.438852	0.0268834	0.956522	0.978723	0.158951
Gm13413	1.05037	0.0273173	0.608696	0.361702	0.159945
Mogat2	1.42068	0.0273173	0.695652	0.446809	0.159945
Tnfrsf11a	5.21884	0.0273173	0.347826	0.0212766	0.159945
Tmco1	0.631223	0.0273173	1	0.93617	0.159945
Sbf1	0.7543	0.0273173	0.913043	0.702128	0.159945
Rn7sk	-0.105758	0.0273173	0.73913	0.489362	0.159945
Efna3	5.14952	0.0273173	0.347826	0.0212766	0.159945
Dhx38	-0.959344	0.0273173	0.565217	0.87234	0.159945
Rps24	0.00018088	0.0273173	1	1	0.159945
Gpn3	-0.810617	0.0273173	0.478261	0.829787	0.159945
Hps3	-1.46832	0.0273173	0.173913	0.489362	0.159945
D19Bwg1357e	-0.853069	0.0273173	0.826087	0.851064	0.159945
Leo1	-0.781442	0.0273173	0.608696	0.87234	0.159945
Ybey	-5.31739	0.0273173	0.130435	0.404255	0.159945
Rpl6	-0.156568	0.0273173	1	1	0.159945
Rbm18	-0.9806	0.0273173	0.652174	0.808511	0.159945
Glrx	-1.41521	0.0273173	0.173913	0.531915	0.159945
Smn1	-0.539174	0.0273173	0.913043	0.914894	0.159945
Noc2l	-1.1839	0.0273173	0.565217	0.744681	0.159945
Gm29216	0.496941	0.0277571	0.956522	0.893617	0.162271
Smpd2	1.32605	0.0277571	0.695652	0.468085	0.162271
Mcm5	-0.876319	0.0277571	0.869565	0.893617	0.162271
Arhgef25	1.31183	0.0282031	0.521739	0.191489	0.163375
Erlec1	0.979844	0.0282031	0.73913	0.595745	0.163375
Tmx1	0.557208	0.0282031	0.913043	0.851064	0.163375
Apc	1.12248	0.0282031	0.826087	0.765957	0.163375
Inpp1	1.19582	0.0282031	0.652174	0.446809	0.163375
Cables1	1.76488	0.0282031	0.565217	0.297872	0.163375
Sar1a	0.67474	0.0282031	1	0.914894	0.163375
Lfng	2.08055	0.0282031	0.478261	0.191489	0.163375
Akap1	-1.4158	0.0282031	0.347826	0.617021	0.163375
Rps10-ps2	-0.345733	0.0282031	1	0.957447	0.163375
Rpl23a	-0.455337	0.0282031	1	0.978723	0.163375
Ftsj1	-0.997969	0.0282031	0.478261	0.744681	0.163375
Rpp14	-1.16631	0.0282031	0.478261	0.680851	0.163375
Xpo1	-0.645361	0.0282031	0.913043	0.893617	0.163375
Gm13509	-0.696703	0.0282031	0.956522	0.957447	0.163375
Pus1	-0.945084	0.0282031	0.521739	0.744681	0.163375
Mycn	-0.916656	0.0282031	0.347826	0.702128	0.163375
Ndufv2	-0.329784	0.0282031	1	0.93617	0.163375
Il10rb	-3.67915	0.0286552	0.0869565	0.382979	0.165658
Gtf2f1	-0.784557	0.0286552	0.695652	0.893617	0.165658
Api5	-0.60637	0.0286552	0.956522	0.93617	0.165658
Gm37025	-0.909551	0.0286552	0.521739	0.765957	0.165658
Myo1b	0.711763	0.0291135	1	0.744681	0.166373
Ankrd11	0.576384	0.0291135	1	0.93617	0.166373
Fgd4	3.16454	0.0291135	0.391304	0.0851064	0.166373
Fbxo10	1.46749	0.0291135	0.565217	0.276596	0.166373
Tank	1.55396	0.0291135	0.652174	0.617021	0.166373
4921524J17Rik	0.774372	0.0291135	0.913043	0.744681	0.166373
Parvb	0.345821	0.0291135	1	0.829787	0.166373
Man2b1	0.89783	0.0291135	0.869565	0.744681	0.166373
4930402H24Rik	0.915202	0.0291135	0.826087	0.595745	0.166373
Cdk17	0.996902	0.0291135	0.913043	0.702128	0.166373
Arhgef40	1.95477	0.0291135	0.565217	0.361702	0.166373
Myof	3.58994	0.0291135	0.347826	0.0212766	0.166373
Gm17709	-0.87777	0.0291135	0.347826	0.617021	0.166373
Xpot	-1.02494	0.0291135	0.608696	0.787234	0.166373
Wdr43	-0.680086	0.0291135	0.826087	0.914894	0.166373
Nolc1	-0.500066	0.0291135	0.956522	0.87234	0.166373
6430548M08Rik	-2.51739	0.0291135	0.0869565	0.404255	0.166373
Txnl1	-0.39224	0.0291135	1	0.93617	0.166373
Tpx2	-1.10615	0.0291135	0.565217	0.808511	0.166373
Ppil4	-0.770772	0.0291135	0.73913	0.914894	0.166373
Dnajc17	-1.10679	0.0291135	0.217391	0.574468	0.166373
[truncated: 28,363 more rows]

## Sheet: Overrepresent_KEGG_DEGs_E10.5
Supplementary Table T3. Results from an overrepresentation analysis over DEGs E10.5 against KEGG Pathways database
ClusterProfiler execution with default parameters (one-side Hypergeometric test). Benjamini-Hochberg procedure for obtaining adjusted p-values.
GeneRatio column refers to genes of interest (query) within the specific biological term or pathway / total genes of interest (query)
BgRatio column refers to genes within the specific biological term or pathway / total background genes (complete database)
ID	Description	GeneRatio	BgRatio	pvalue	p.adjust	geneID
mmu04360	Axon guidance - Mus musculus (house mouse)	17/166	181/9070	2.97224e-08	7.13338e-06	Efnb2/Unc5b/Nrp1/Rgs3/Sema3g/Efna1/Mapk3/Camk2d/Ablim1/Slit2/Cxcr4/Neo1/Pik3r3/Sema7a/Trpc3/Met/Slit3
mmu04933	AGE-RAGE signaling pathway in diabetic complications - Mus musculus (house mouse)	12/166	101/9070	2.76208e-07	3.3145e-05	Fn1/Vegfc/Col4a2/Col4a1/Mapk3/Nos3/Pik3r3/Edn1/Ccnd1/Pim1/Prkce/Bcl2
mmu04512	ECM-receptor interaction - Mus musculus (house mouse)	11/166	88/9070	5.2486e-07	3.4318e-05	Fn1/Col4a2/Cd44/Agrn/Lama5/Col4a1/Vwf/Lama3/Itga1/Sdc1/Lamb2
mmu04151	PI3K-Akt signaling pathway - Mus musculus (house mouse)	22/166	359/9070	5.71966e-07	3.4318e-05	Igf2/Fn1/Vegfc/Col4a2/Lama5/Efna1/Fgfr1/Col4a1/Vwf/Mapk3/Nos3/Lama3/Sgk1/Itga1/Pik3r3/Il2rg/Csf1/Lamb2/Ghr/Ccnd1/Met/Bcl2
mmu04510	Focal adhesion - Mus musculus (house mouse)	15/166	203/9070	4.31207e-06	0.000206979	Fn1/Vegfc/Col4a2/Lama5/Col4a1/Vwf/Mapk3/Lama3/Itga1/Pik3r3/Lamb2/Ccnd1/Met/Tln2/Bcl2
mmu05222	Small cell lung cancer - Mus musculus (house mouse)	10/166	93/9070	7.02699e-06	0.00028108	Fn1/Col4a2/Lama5/Col4a1/Lama3/Pik3r3/Lamb2/Max/Ccnd1/Bcl2
mmu04330	Notch signaling pathway - Mus musculus (house mouse)	8/166	60/9070	1.21117e-05	0.000415259	Hey1/Hey2/Notch4/Dll4/Jag1/Jag2/Atxn1/Notch3
mmu05224	Breast cancer - Mus musculus (house mouse)	12/166	147/9070	1.50088e-05	0.000450265	Hey1/Hey2/Notch4/Dll4/Fgfr1/Mapk3/Jag1/Fzd6/Jag2/Pik3r3/Notch3/Ccnd1
mmu05205	Proteoglycans in cancer - Mus musculus (house mouse)	14/166	205/9070	2.2339e-05	0.000595707	Igf2/Fn1/Cd44/Fgfr1/Itpr3/Mapk3/Camk2d/Fzd6/Cd63/Plaur/Pik3r3/Sdc1/Ccnd1/Met
mmu05165	Human papillomavirus infection - Mus musculus (house mouse)	19/166	362/9070	3.25847e-05	0.000782033	Hey1/Hey2/Fn1/Notch4/Col4a2/Lama5/H2-K1/Col4a1/Vwf/Mapk3/Jag1/Lama3/Fzd6/Itga1/Pik3r3/Notch3/Lamb2/H2-Q7/Ccnd1
mmu04371	Apelin signaling pathway - Mus musculus (house mouse)	11/166	137/9070	4.00913e-05	0.00087472	Itpr3/Mapk3/Jag1/Nos3/Aplnr/Apln/Plat/Notch3/Acta2/Ccnd1/Prkce
mmu01522	Endocrine resistance - Mus musculus (house mouse)	9/166	93/9070	4.78487e-05	0.000956975	Notch4/Dll4/Mapk3/Jag1/Jag2/Pik3r3/Notch3/Ccnd1/Bcl2
mmu04350	TGF-beta signaling pathway - Mus musculus (house mouse)	9/166	99/9070	7.84164e-05	0.00144769	Fbn1/Smad6/Mapk3/Id1/Id3/Ltbp1/Neo1/Bmpr1a/Bmp4
mmu05418	Fluid shear stress and atherosclerosis - Mus musculus (house mouse)	10/166	147/9070	0.000354047	0.00606937	Cdh5/Nos3/Plat/Pik3r3/Edn1/Sdc1/Bmpr1a/Gsta4/Bmp4/Bcl2
mmu04514	Cell adhesion molecules - Mus musculus (house mouse)	11/166	182/9070	0.000498475	0.0079756	Cdh5/Icam2/H2-K1/Cd40/Cldn5/Ptprm/Neo1/Sdc1/Ocln/H2-Q7/Madcam1
mmu04928	Parathyroid hormone synthesis, secretion and action - Mus musculus (house mouse)	8/166	108/9070	0.000792848	0.0118927	Mmp14/Fgfr1/Pld1/Itpr3/Mapk3/Gata3/Sost/Bcl2
mmu04550	Signaling pathways regulating pluripotency of stem cells - Mus musculus (house mouse)	9/166	140/9070	0.00104795	0.014791	Fgfr1/Mapk3/Id1/Id3/Fzd6/Isl1/Pik3r3/Bmpr1a/Bmp4
mmu04658	Th1 and Th2 cell differentiation - Mus musculus (house mouse)	7/166	88/9070	0.00110932	0.014791	Dll4/Mapk3/Jag1/Gata3/Jag2/Notch3/Il2rg
mmu04668	TNF signaling pathway - Mus musculus (house mouse)	8/166	115/9070	0.00119597	0.015107	Vegfc/Mmp14/Mapk3/Jag1/Pik3r3/Edn1/Bcl3/Csf1
mmu04611	Platelet activation - Mus musculus (house mouse)	8/166	125/9070	0.00203907	0.0244689	Vwf/Itpr3/Mapk3/Nos3/Ptgs1/Lyn/Pik3r3/Tln2
mmu04926	Relaxin signaling pathway - Mus musculus (house mouse)	8/166	129/9070	0.00248496	0.0283995	Vegfc/Col4a2/Col4a1/Mapk3/Nos3/Pik3r3/Edn1/Acta2
mmu05146	Amoebiasis - Mus musculus (house mouse)	7/166	107/9070	0.00341318	0.0372347	Fn1/Col4a2/Lama5/Col4a1/Lama3/Pik3r3/Lamb2
mmu05145	Toxoplasmosis - Mus musculus (house mouse)	7/166	110/9070	0.00398	0.0415304	Lama5/Mapk3/Lama3/Cd40/Lamb2/Ppif/Bcl2
mmu04960	Aldosterone-regulated sodium reabsorption - Mus musculus (house mouse)	4/166	38/9070	0.00491942	0.0491942	Mapk3/Hsd11b2/Sgk1/Pik3r3
mmu04015	Rap1 signaling pathway - Mus musculus (house mouse)	10/166	214/9070	0.00588092	0.0564568	Vegfc/Efna1/Fgfr1/Mapk3/Id1/Pik3r3/Sipa1l2/Csf1/Met/Tln2
mmu04071	Sphingolipid signaling pathway - Mus musculus (house mouse)	7/166	126/9070	0.00828948	0.0752507	Pld1/Mapk3/Nos3/Acer2/Pik3r3/Prkce/Bcl2
mmu05230	Central carbon metabolism in cancer - Mus musculus (house mouse)	5/166	69/9070	0.0084657	0.0752507	Fgfr1/Mapk3/Pik3r3/Ret/Met
mmu05215	Prostate cancer - Mus musculus (house mouse)	6/166	99/9070	0.00948522	0.0781145	Fgfr1/Mapk3/Plat/Pik3r3/Ccnd1/Bcl2
mmu04520	Adherens junction - Mus musculus (house mouse)	5/166	71/9070	0.00952652	0.0781145	Fgfr1/Mapk3/Ptprb/Ptprm/Met
mmu05218	Melanoma - Mus musculus (house mouse)	5/166	72/9070	0.0100898	0.0781145	Fgfr1/Mapk3/Pik3r3/Ccnd1/Met
mmu05223	Non-small cell lung cancer - Mus musculus (house mouse)	5/166	72/9070	0.0100898	0.0781145	Mapk3/Pik3r3/Ret/Ccnd1/Met
mmu04022	cGMP-PKG signaling pathway - Mus musculus (house mouse)	8/166	173/9070	0.0140468	0.105351	Itpr3/Mapk3/Nos3/Rgs2/Pde3a/Pde2a/Ppif/Prkce
mmu05166	Human T-cell leukemia virus 1 infection - Mus musculus (house mouse)	10/166	250/9070	0.0164432	0.115406	Nrp1/H2-K1/Mapk3/Cd40/Pik3r3/Il2rg/H2-Q7/Ccnd1/Tln2/Msx1
mmu04270	Vascular smooth muscle contraction - Mus musculus (house mouse)	7/166	144/9070	0.016447	0.115406	Calcrl/Itpr3/Mapk3/Ramp2/Edn1/Acta2/Prkce
mmu00330	Arginine and proline metabolism - Mus musculus (house mouse)	4/166	54/9070	0.01683	0.115406	Sat1/Nos3/Odc1/P4ha3
mmu04066	HIF-1 signaling pathway - Mus musculus (house mouse)	6/166	114/9070	0.0180774	0.120516	Mapk3/Nos3/Camk2d/Pik3r3/Edn1/Bcl2
mmu04010	MAPK signaling pathway - Mus musculus (house mouse)	11/166	294/9070	0.0190631	0.123652	Igf2/Mecom/Vegfc/Efna1/Fgfr1/Mapk3/Csf1/Max/Dusp4/Met/Map4k3
mmu05416	Viral myocarditis - Mus musculus (house mouse)	5/166	88/9070	0.022412	0.139382	H2-K1/Dmd/Cd40/H2-Q7/Ccnd1
mmu04919	Thyroid hormone signaling pathway - Mus musculus (house mouse)	6/166	120/9070	0.0226617	0.139382	Notch4/Mapk3/Pik3r3/Notch3/Bmp4/Ccnd1
mmu05206	MicroRNAs in cancer - Mus musculus (house mouse)	11/166	303/9070	0.0232303	0.139382	Notch4/Cd44/Efna1/Mapk3/Pik3r3/Notch3/Ccnd1/Pim1/Met/Prkce/Bcl2
mmu04912	GnRH signaling pathway - Mus musculus (house mouse)	5/166	90/9070	0.0244287	0.142997	Mmp14/Pld1/Itpr3/Mapk3/Camk2d
mmu05169	Epstein-Barr virus infection - Mus musculus (house mouse)	9/166	231/9070	0.0259401	0.148229	Cd44/H2-K1/Cd40/Entpd1/Lyn/Pik3r3/H2-Q7/Ccnd1/Bcl2
mmu04666	Fc gamma R-mediated phagocytosis - Mus musculus (house mouse)	5/166	93/9070	0.027667	0.154421	Pld1/Mapk3/Lyn/Pik3r3/Prkce
mmu04014	Ras signaling pathway - Mus musculus (house mouse)	9/166	235/9070	0.0285567	0.155764	Igf2/Vegfc/Efna1/Fgfr1/Pld1/Mapk3/Pik3r3/Csf1/Met
mmu05216	Thyroid cancer - Mus musculus (house mouse)	3/166	37/9070	0.0296885	0.158339	Mapk3/Ret/Ccnd1
mmu04020	Calcium signaling pathway - Mus musculus (house mouse)	9/166	240/9070	0.0320824	0.167387	Vegfc/Fgfr1/Itpr3/Nos3/Camk2d/Cxcr4/Ret/Met/Ppif
mmu04530	Tight junction - Mus musculus (house mouse)	7/166	167/9070	0.0335737	0.17144	Synpo/Cldn5/Tjp2/Ocln/Micall2/Ccnd1/Prkce
mmu05211	Renal cell carcinoma - Mus musculus (house mouse)	4/166	68/9070	0.0356616	0.177547	Epas1/Mapk3/Pik3r3/Met
mmu04915	Estrogen signaling pathway - Mus musculus (house mouse)	6/166	134/9070	0.0362492	0.177547	Itpr3/Mapk3/Nos3/Pik3r3/Krt18/Bcl2
mmu04310	Wnt signaling pathway - Mus musculus (house mouse)	7/166	171/9070	0.037443	0.179726	Serpinf1/Camk2d/Fzd6/Sost/Dkk2/Ccnd1/Lgr4
mmu05221	Acute myeloid leukemia - Mus musculus (house mouse)	4/166	70/9070	0.0390534	0.183781	Mapk3/Pik3r3/Ccnd1/Pim1
mmu05225	Hepatocellular carcinoma - Mus musculus (house mouse)	7/166	174/9070	0.0405308	0.187065	Igf2/Mapk3/Fzd6/Pik3r3/Gsta4/Ccnd1/Met
mmu04115	p53 signaling pathway - Mus musculus (house mouse)	4/166	72/9070	0.0426236	0.193012	Shisa5/Igfbp3/Ccnd1/Bcl2
mmu04672	Intestinal immune network for IgA production - Mus musculus (house mouse)	3/166	43/9070	0.04358	0.193689	Cd40/Cxcr4/Madcam1
mmu05214	Glioma - Mus musculus (house mouse)	4/166	74/9070	0.0463723	0.202352	Mapk3/Camk2d/Pik3r3/Ccnd1
mmu04924	Renin secretion - Mus musculus (house mouse)	4/166	76/9070	0.0502992	0.207298	Itpr3/Pde3a/Edn1/Ace
mmu05212	Pancreatic cancer - Mus musculus (house mouse)	4/166	76/9070	0.0502992	0.207298	Pld1/Mapk3/Pik3r3/Ccnd1
mmu05220	Chronic myeloid leukemia - Mus musculus (house mouse)	4/166	76/9070	0.0502992	0.207298	Mecom/Mapk3/Pik3r3/Ccnd1
mmu00100	Steroid biosynthesis - Mus musculus (house mouse)	2/166	20/9070	0.0509966	0.207298	Lipa/Tm7sf2
mmu04218	Cellular senescence - Mus musculus (house mouse)	7/166	184/9070	0.0520063	0.207298	H2-K1/Itpr3/Mapk3/Igfbp3/Pik3r3/H2-Q7/Ccnd1
mmu05202	Transcriptional misregulation in cancer - Mus musculus (house mouse)	8/166	224/9070	0.0532892	0.207298	Cd40/Prom1/Plat/Igfbp3/Bmp2k/Max/Cdk14/Met
mmu04625	C-type lectin receptor signaling pathway - Mus musculus (house mouse)	5/166	112/9070	0.0544157	0.207298	Itpr3/Mapk3/Clec1b/Pik3r3/Bcl3
mmu04725	Cholinergic synapse - Mus musculus (house mouse)	5/166	112/9070	0.0544157	0.207298	Itpr3/Mapk3/Camk2d/Pik3r3/Bcl2
mmu01521	EGFR tyrosine kinase inhibitor resistance - Mus musculus (house mouse)	4/166	79/9070	0.0565219	0.208056	Mapk3/Pik3r3/Met/Bcl2
mmu05226	Gastric cancer - Mus musculus (house mouse)	6/166	150/9070	0.0571499	0.208056	Mapk3/Fzd6/Pik3r3/Ccnd1/Met/Bcl2
mmu04930	Type II diabetes mellitus - Mus musculus (house mouse)	3/166	48/9070	0.0572154	0.208056	Mapk3/Pik3r3/Prkce
mmu01524	Platinum drug resistance - Mus musculus (house mouse)	4/166	80/9070	0.0586842	0.210212	Mapk3/Pik3r3/Gsta4/Bcl2
mmu04921	Oxytocin signaling pathway - Mus musculus (house mouse)	6/166	153/9070	0.0617348	0.217022	Itpr3/Mapk3/Nos3/Camk2d/Rgs2/Ccnd1
mmu04979	Cholesterol metabolism - Mus musculus (house mouse)	3/166	50/9070	0.0631706	0.217022	Apoe/Lipa/Npc1
mmu04935	Growth hormone synthesis, secretion and action - Mus musculus (house mouse)	5/166	117/9070	0.0632981	0.217022	Itpr3/Mapk3/Igfbp3/Pik3r3/Ghr
mmu04670	Leukocyte transendothelial migration - Mus musculus (house mouse)	5/166	118/9070	0.0651673	0.220284	Cdh5/Cldn5/Cxcr4/Pik3r3/Ocln
mmu00534	Glycosaminoglycan biosynthesis - heparan sulfate / heparin - Mus musculus (house mouse)	2/166	24/9070	0.0706702	0.235567	Hs6st1/Hs3st1
mmu05210	Colorectal cancer - Mus musculus (house mouse)	4/166	88/9070	0.0775391	0.254923	Mapk3/Pik3r3/Ccnd1/Bcl2
mmu05410	Hypertrophic cardiomyopathy - Mus musculus (house mouse)	4/166	91/9070	0.085305	0.275604	Dmd/Itga1/Edn1/Ace
mmu05144	Malaria - Mus musculus (house mouse)	3/166	57/9070	0.0861263	0.275604	Cd40/Sdc1/Met
mmu04370	VEGF signaling pathway - Mus musculus (house mouse)	3/166	58/9070	0.0896595	0.279458	Mapk3/Nos3/Pik3r3
mmu05213	Endometrial cancer - Mus musculus (house mouse)	3/166	58/9070	0.0896595	0.279458	Mapk3/Pik3r3/Ccnd1
mmu04068	FoxO signaling pathway - Mus musculus (house mouse)	5/166	131/9070	0.0922348	0.281088	Mapk3/Sgk1/Pik3r3/Ccnd1/Bnip3
mmu04610	Complement and coagulation cascades - Mus musculus (house mouse)	4/166	94/9070	0.093436	0.281088	Vwf/Procr/Plaur/Plat
mmu04630	JAK-STAT signaling pathway - Mus musculus (house mouse)	6/166	171/9070	0.093696	0.281088	Pik3r3/Il2rg/Ghr/Ccnd1/Pim1/Bcl2
mmu04730	Long-term depression - Mus musculus (house mouse)	3/166	60/9070	0.0969047	0.283455	Itpr3/Mapk3/Lyn
mmu04070	Phosphatidylinositol signaling system - Mus musculus (house mouse)	4/166	96/9070	0.0990543	0.283455	Itpr3/Pik3c2b/Pik3r3/Dgkk
mmu00230	Purine metabolism - Mus musculus (house mouse)	5/166	134/9070	0.0991941	0.283455	Entpd1/Pde9a/Pde3a/Pde2a/Nudt2
mmu05417	Lipid and atherosclerosis - Mus musculus (house mouse)	7/166	216/9070	0.101405	0.283455	Mapk3/Nos3/Camk2d/Cd40/Lyn/Pik3r3/Bcl2
mmu04142	Lysosome - Mus musculus (house mouse)	5/166	135/9070	0.101571	0.283455	Ctsh/Lipa/Cd63/Npc1/Hgsnat
mmu05135	Yersinia infection - Mus musculus (house mouse)	5/166	135/9070	0.101571	0.283455	Fn1/Mapk3/Arhgef28/Pik3r3/Wipf3
mmu04210	Apoptosis - Mus musculus (house mouse)	5/166	136/9070	0.103977	0.285891	Ctsh/Itpr3/Mapk3/Pik3r3/Bcl2
mmu05231	Choline metabolism in cancer - Mus musculus (house mouse)	4/166	98/9070	0.104827	0.285891	Pld1/Mapk3/Pik3r3/Dgkk
mmu04929	GnRH secretion - Mus musculus (house mouse)	3/166	63/9070	0.108201	0.288537	Itpr3/Mapk3/Pik3r3
mmu05330	Allograft rejection - Mus musculus (house mouse)	3/166	63/9070	0.108201	0.288537	H2-K1/Cd40/H2-Q7
mmu04916	Melanogenesis - Mus musculus (house mouse)	4/166	100/9070	0.11075	0.292087	Mapk3/Camk2d/Fzd6/Edn1
mmu00310	Lysine degradation - Mus musculus (house mouse)	3/166	64/9070	0.112076	0.292373	Mecom/Plod1/Prdm16
mmu05017	Spinocerebellar ataxia - Mus musculus (house mouse)	5/166	141/9070	0.116425	0.295123	Itpr3/Atxn1/Pik3r3/Trpc3/Ppif
mmu05167	Kaposi sarcoma-associated herpesvirus infection - Mus musculus (house mouse)	7/166	224/9070	0.116765	0.295123	H2-K1/Itpr3/Mapk3/Lyn/Pik3r3/H2-Q7/Ccnd1
mmu04925	Aldosterone synthesis and secretion - Mus musculus (house mouse)	4/166	102/9070	0.116819	0.295123	Itpr3/Camk2d/Pde2a/Prkce
mmu05207	Chemical carcinogenesis - receptor activation - Mus musculus (house mouse)	7/166	225/9070	0.118766	0.296864	Dll4/Mapk3/Jag1/Pik3r3/Gsta4/Ccnd1/Bcl2
mmu04664	Fc epsilon RI signaling pathway - Mus musculus (house mouse)	3/166	66/9070	0.119983	0.296864	Mapk3/Lyn/Pik3r3
mmu04720	Long-term potentiation - Mus musculus (house mouse)	3/166	67/9070	0.124011	0.303701	Itpr3/Mapk3/Camk2d
mmu04974	Protein digestion and absorption - Mus musculus (house mouse)	4/166	108/9070	0.135869	0.329379	Col18a1/Col4a2/Col5a2/Col4a1
mmu05340	Primary immunodeficiency - Mus musculus (house mouse)	2/166	36/9070	0.140304	0.33673	Cd40/Il2rg
mmu04931	Insulin resistance - Mus musculus (house mouse)	4/166	110/9070	0.142484	0.338577	Nos3/Pik3r3/Slc27a4/Prkce
mmu00480	Glutathione metabolism - Mus musculus (house mouse)	3/166	72/9070	0.144862	0.340852	Odc1/Gpx8/Gsta4
mmu05170	Human immunodeficiency virus 1 infection - Mus musculus (house mouse)	7/166	240/9070	0.150878	0.35156	H2-K1/Itpr3/Mapk3/Cxcr4/Pik3r3/H2-Q7/Bcl2
mmu04917	Prolactin signaling pathway - Mus musculus (house mouse)	3/166	74/9070	0.153507	0.352293	Mapk3/Pik3r3/Ccnd1
mmu05022	Pathways of neurodegeneration - multiple diseases - Mus musculus (house mouse)	12/166	471/9070	0.154128	0.352293	Itpr3/Mapk3/Prnp/Camk2d/Fzd6/Atxn1/Dkk2/Trpc3/Gpx8/Csf1/Ppif/Bcl2
mmu04390	Hippo signaling pathway - Mus musculus (house mouse)	5/166	157/9070	0.160638	0.363708	Id1/Fzd6/Bmpr1a/Bmp4/Ccnd1
mmu05100	Bacterial invasion of epithelial cells - Mus musculus (house mouse)	3/166	76/9070	0.162312	0.364065	Fn1/Pik3r3/Met
mmu04216	Ferroptosis - Mus musculus (house mouse)	2/166	40/9070	0.165917	0.367202	Sat1/Prnp
mmu04721	Synaptic vesicle cycle - Mus musculus (house mouse)	3/166	77/9070	0.166771	0.367202	Unc13b/Slc18a2/Stx2
mmu03260	Virion - Human immunodeficiency virus - Mus musculus (house mouse)	1/166	10/9070	0.168737	0.368153	Cxcr4
mmu05219	Bladder cancer - Mus musculus (house mouse)	2/166	41/9070	0.172444	0.372852	Mapk3/Ccnd1
mmu04934	Cushing syndrome - Mus musculus (house mouse)	5/166	162/9070	0.17569	0.37337	Itpr3/Mapk3/Camk2d/Fzd6/Ccnd1
mmu05320	Autoimmune thyroid disease - Mus musculus (house mouse)	3/166	79/9070	0.175795	0.37337	H2-K1/Cd40/H2-Q7
mmu04722	Neurotrophin signaling pathway - Mus musculus (house mouse)	4/166	121/9070	0.180993	0.381037	Mapk3/Camk2d/Pik3r3/Bcl2
mmu04650	Natural killer cell mediated cytotoxicity - Mus musculus (house mouse)	4/166	122/9070	0.184655	0.382702	Icam2/H2-K1/Mapk3/Pik3r3
mmu05160	Hepatitis C - Mus musculus (house mouse)	5/166	165/9070	0.184973	0.382702	Mapk3/Cldn5/Pik3r3/Ocln/Ccnd1
mmu05163	Human cytomegalovirus infection - Mus musculus (house mouse)	7/166	256/9070	0.189125	0.387948	H2-K1/Itpr3/Mapk3/Cxcr4/Pik3r3/H2-Q7/Ccnd1
mmu04662	B cell receptor signaling pathway - Mus musculus (house mouse)	3/166	83/9070	0.194234	0.395052	Mapk3/Lyn/Pik3r3
mmu04012	ErbB signaling pathway - Mus musculus (house mouse)	3/166	84/9070	0.198918	0.401179	Mapk3/Camk2d/Pik3r3
mmu04750	Inflammatory mediator regulation of TRP channels - Mus musculus (house mouse)	4/166	127/9070	0.20332	0.40664	Itpr3/Camk2d/Pik3r3/Prkce
mmu04726	Serotonergic synapse - Mus musculus (house mouse)	4/166	131/9070	0.21864	0.433665	Itpr3/Mapk3/Ptgs1/Slc18a2
mmu05208	Chemical carcinogenesis - reactive oxygen species - Mus musculus (house mouse)	6/166	222/9070	0.221511	0.435759	Pld1/Mapk3/Pik3r3/Gsta4/Met/Ppif
mmu04024	cAMP signaling pathway - Mus musculus (house mouse)	6/166	224/9070	0.227426	0.443759	Pld1/Mapk3/Camk2d/Pde3a/Pik3r3/Edn1
mmu05203	Viral carcinogenesis - Mus musculus (house mouse)	6/166	229/9070	0.242434	0.469228	H2-K1/Mapk3/Lyn/Pik3r3/H2-Q7/Ccnd1
mmu04640	Hematopoietic cell lineage - Mus musculus (house mouse)	3/166	94/9070	0.247057	0.473372	Cd44/Itga1/Csf1
mmu04810	Regulation of actin cytoskeleton - Mus musculus (house mouse)	6/166	231/9070	0.24852	0.473372	Fn1/Fgfr1/Mapk3/Cxcr4/Itga1/Pik3r3
mmu04061	Viral protein interaction with cytokine and cytokine receptor - Mus musculus (house mouse)	3/166	95/9070	0.251975	0.476173	Cxcr4/Il2rg/Csf1
mmu04140	Autophagy - animal - Mus musculus (house mouse)	4/166	142/9070	0.262209	0.491642	Mapk3/Pik3r3/Bcl2/Bnip3
mmu04713	Circadian entrainment - Mus musculus (house mouse)	3/166	98/9070	0.266813	0.496397	Itpr3/Mapk3/Camk2d
mmu00240	Pyrimidine metabolism - Mus musculus (house mouse)	2/166	56/9070	0.273488	0.504901	Entpd1/Nudt2
mmu04620	Toll-like receptor signaling pathway - Mus musculus (house mouse)	3/166	100/9070	0.276764	0.505807	Mapk3/Cd40/Pik3r3
mmu05162	Measles - Mus musculus (house mouse)	4/166	146/9070	0.278463	0.505807	Pik3r3/Il2rg/Ccnd1/Bcl2
mmu04923	Regulation of lipolysis in adipocytes - Mus musculus (house mouse)	2/166	57/9070	0.280301	0.505807	Ptgs1/Pik3r3
mmu04060	Cytokine-cytokine receptor interaction - Mus musculus (house mouse)	7/166	292/9070	0.286989	0.510418	Cd40/Cxcr4/Il2rg/Csf1/Bmpr1a/Ghr/Bmp4
mmu04340	Hedgehog signaling pathway - Mus musculus (house mouse)	2/166	58/9070	0.28711	0.510418	Ccnd1/Bcl2
mmu04072	Phospholipase D signaling pathway - Mus musculus (house mouse)	4/166	149/9070	0.290759	0.511107	Pld1/Mapk3/Pik3r3/Dgkk
mmu05142	Chagas disease - Mus musculus (house mouse)	3/166	103/9070	0.291757	0.511107	Mapk3/Pik3r3/Ace
mmu04064	NF-kappa B signaling pathway - Mus musculus (house mouse)	3/166	105/9070	0.301785	0.521068	Cd40/Lyn/Bcl2
mmu04659	Th17 cell differentiation - Mus musculus (house mouse)	3/166	105/9070	0.301785	0.521068	Mapk3/Gata3/Il2rg
mmu00220	Arginine biosynthesis - Mus musculus (house mouse)	1/166	20/9070	0.309144	0.529961	Nos3
mmu05321	Inflammatory bowel disease - Mus musculus (house mouse)	2/166	62/9070	0.314258	0.534908	Gata3/Il2rg
mmu05217	Basal cell carcinoma - Mus musculus (house mouse)	2/166	63/9070	0.321014	0.53607	Fzd6/Bmp4
mmu05332	Graft-versus-host disease - Mus musculus (house mouse)	2/166	63/9070	0.321014	0.53607	H2-K1/H2-Q7
mmu00531	Glycosaminoglycan degradation - Mus musculus (house mouse)	1/166	21/9070	0.321816	0.53607	Hgsnat
mmu04150	mTOR signaling pathway - Mus musculus (house mouse)	4/166	157/9070	0.323876	0.53607	Mapk3/Fzd6/Sgk1/Pik3r3
mmu04613	Neutrophil extracellular trap formation - Mus musculus (house mouse)	5/166	208/9070	0.332638	0.546802	Vwf/Mapk3/Pik3r3/Casp4/Ppif
mmu04724	Glutamatergic synapse - Mus musculus (house mouse)	3/166	113/9070	0.342005	0.557099	Pld1/Itpr3/Mapk3
mmu05415	Diabetic cardiomyopathy - Mus musculus (house mouse)	5/166	211/9070	0.343545	0.557099	Nos3/Camk2d/Pik3r3/Ace/Ppif
mmu04977	Vitamin digestion and absorption - Mus musculus (house mouse)	1/166	24/9070	0.358463	0.57739	Btd
mmu05031	Amphetamine addiction - Mus musculus (house mouse)	2/166	69/9070	0.361157	0.577851	Camk2d/Slc18a2
mmu04940	Type I diabetes mellitus - Mus musculus (house mouse)	2/166	70/9070	0.367768	0.584532	H2-K1/H2-Q7
mmu05310	Asthma - Mus musculus (house mouse)	1/166	25/9070	0.370235	0.584582	Cd40
mmu04144	Endocytosis - Mus musculus (house mouse)	6/166	272/9070	0.380046	0.595428	H2-K1/Pld1/Cxcr4/Il2rg/Wipf3/H2-Q7
mmu04114	Oocyte meiosis - Mus musculus (house mouse)	3/166	121/9070	0.382066	0.595428	Itpr3/Mapk3/Camk2d
mmu04966	Collecting duct acid secretion - Mus musculus (house mouse)	1/166	27/9070	0.39314	0.606055	Slc12a7
mmu04918	Thyroid hormone synthesis - Mus musculus (house mouse)	2/166	74/9070	0.393936	0.606055	Itpr3/Gpx8
mmu04971	Gastric acid secretion - Mus musculus (house mouse)	2/166	75/9070	0.400403	0.611682	Itpr3/Camk2d
mmu05010	Alzheimer disease - Mus musculus (house mouse)	8/166	383/9070	0.40269	0.611682	Itpr3/Mapk3/Apoe/Fzd6/Dkk2/Pik3r3/Csf1/Ppif
mmu05412	Arrhythmogenic right ventricular cardiomyopathy - Mus musculus (house mouse)	2/166	77/9070	0.413239	0.623757	Dmd/Itga1
mmu04380	Osteoclast differentiation - Mus musculus (house mouse)	3/166	128/9070	0.416687	0.62503	Mapk3/Pik3r3/Csf1
mmu04080	Neuroactive ligand-receptor interaction - Mus musculus (house mouse)	8/166	391/9070	0.425184	0.631022	Calcrl/Aplnr/Apln/Edn1/Ghr/Gpr156/Chrnb1/Lypd6
mmu01230	Biosynthesis of amino acids - Mus musculus (house mouse)	2/166	79/9070	0.42594	0.631022	Psat1/Asns
mmu04215	Apoptosis - multiple species - Mus musculus (house mouse)	1/166	32/9070	0.446844	0.657929	Bcl2
mmu04728	Dopaminergic synapse - Mus musculus (house mouse)	3/166	135/9070	0.450674	0.659523	Itpr3/Camk2d/Slc18a2
mmu04130	SNARE interactions in vesicular transport - Mus musculus (house mouse)	1/166	33/9070	0.457003	0.662434	Stx2
mmu00590	Arachidonic acid metabolism - Mus musculus (house mouse)	2/166	85/9070	0.463157	0.662434	Ptgs1/Ptgis
mmu04710	Circadian rhythm - Mus musculus (house mouse)	1/166	34/9070	0.466978	0.662434	Nfil3
mmu04062	Chemokine signaling pathway - Mus musculus (house mouse)	4/166	192/9070	0.468559	0.662434	Mapk3/Lyn/Cxcr4/Pik3r3
mmu04540	Gap junction - Mus musculus (house mouse)	2/166	86/9070	0.469224	0.662434	Itpr3/Mapk3
mmu04911	Insulin secretion - Mus musculus (house mouse)	2/166	86/9070	0.469224	0.662434	Itpr3/Camk2d
mmu05171	Coronavirus disease - COVID-19 - Mus musculus (house mouse)	5/166	248/9070	0.477582	0.670291	Nrp1/Vwf/Mapk3/Pik3r3/Ace
mmu05235	PD-L1 expression and PD-1 checkpoint pathway in cancer - Mus musculus (house mouse)	2/166	88/9070	0.481234	0.67149	Mapk3/Pik3r3
mmu04612	Antigen processing and presentation - Mus musculus (house mouse)	2/166	90/9070	0.493078	0.679983	H2-K1/H2-Q7
mmu05132	Salmonella infection - Mus musculus (house mouse)	5/166	253/9070	0.495181	0.679983	Mapk3/Pik3c2b/Ahnak/Casp4/Bcl2
mmu04614	Renin-angiotensin system - Mus musculus (house mouse)	1/166	37/9070	0.495821	0.679983	Ace
mmu05032	Morphine addiction - Mus musculus (house mouse)	2/166	91/9070	0.498936	0.680367	Pde3a/Pde2a
mmu04914	Progesterone-mediated oocyte maturation - Mus musculus (house mouse)	2/166	92/9070	0.504751	0.684407	Mapk3/Pik3r3
mmu04723	Retrograde endocannabinoid signaling - Mus musculus (house mouse)	3/166	148/9070	0.511509	0.688332	Itpr3/Mapk3/Abhd6
mmu00250	Alanine, aspartate and glutamate metabolism - Mus musculus (house mouse)	1/166	39/9070	0.514182	0.688332	Asns
mmu05414	Dilated cardiomyopathy - Mus musculus (house mouse)	2/166	94/9070	0.516249	0.688332	Dmd/Itga1
mmu00260	Glycine, serine and threonine metabolism - Mus musculus (house mouse)	1/166	40/9070	0.523112	0.693629	Psat1
mmu00830	Retinol metabolism - Mus musculus (house mouse)	2/166	97/9070	0.533166	0.703075	Dhrs3/Cyp26a1
mmu00564	Glycerophospholipid metabolism - Mus musculus (house mouse)	2/166	98/9070	0.538715	0.704515	Pld1/Dgkk
mmu05020	Prion disease - Mus musculus (house mouse)	5/166	268/9070	0.546572	0.704515	Itpr3/Mapk3/Prnp/Pik3r3/Ppif
mmu04261	Adrenergic signaling in cardiomyocytes - Mus musculus (house mouse)	3/166	156/9070	0.547156	0.704515	Mapk3/Camk2d/Bcl2
mmu00514	Other types of O-glycan biosynthesis - Mus musculus (house mouse)	1/166	43/9070	0.548935	0.704515	Eogt
mmu04975	Fat digestion and absorption - Mus musculus (house mouse)	1/166	43/9070	0.548935	0.704515	Slc27a4
mmu04621	NOD-like receptor signaling pathway - Mus musculus (house mouse)	4/166	216/9070	0.561335	0.716598	Itpr3/Mapk3/Casp4/Bcl2
mmu04660	T cell receptor signaling pathway - Mus musculus (house mouse)	2/166	103/9070	0.565777	0.718447	Mapk3/Pik3r3
mmu04922	Glucagon signaling pathway - Mus musculus (house mouse)	2/166	104/9070	0.571051	0.721328	Itpr3/Camk2d
mmu05161	Hepatitis B - Mus musculus (house mouse)	3/166	163/9070	0.577082	0.72513	Mapk3/Pik3r3/Bcl2
mmu00565	Ether lipid metabolism - Mus musculus (house mouse)	1/166	48/9070	0.588919	0.72856	Pld1
mmu04973	Carbohydrate digestion and absorption - Mus musculus (house mouse)	1/166	48/9070	0.588919	0.72856	Pik3r3
mmu05030	Cocaine addiction - Mus musculus (house mouse)	1/166	48/9070	0.588919	0.72856	Slc18a2
mmu00270	Cysteine and methionine metabolism - Mus musculus (house mouse)	1/166	54/9070	0.632276	0.774215	Psat1
mmu00600	Sphingolipid metabolism - Mus musculus (house mouse)	1/166	54/9070	0.632276	0.774215	Acer2
mmu05152	Tuberculosis - Mus musculus (house mouse)	3/166	180/9070	0.644446	0.785112	Mapk3/Camk2d/Bcl2
mmu03008	Ribosome biogenesis in eukaryotes - Mus musculus (house mouse)	2/166	121/9070	0.653633	0.792282	Nat10/Spata5
mmu03250	Viral life cycle - HIV-1 - Mus musculus (house mouse)	1/166	61/9070	0.677144	0.81148	Cxcr4
mmu05134	Legionellosis - Mus musculus (house mouse)	1/166	61/9070	0.677144	0.81148	Bnip3
mmu04152	AMPK signaling pathway - Mus musculus (house mouse)	2/166	127/9070	0.679615	0.81148	Pik3r3/Ccnd1
mmu04213	Longevity regulating pathway - multiple species - Mus musculus (house mouse)	1/166	62/9070	0.683093	0.811596	Pik3r3
mmu00561	Glycerolipid metabolism - Mus musculus (house mouse)	1/166	63/9070	0.688933	0.814502	Dgkk
mmu04137	Mitophagy - animal - Mus musculus (house mouse)	1/166	68/9070	0.716567	0.839569	Bnip3
mmu05012	Parkinson disease - Mus musculus (house mouse)	4/166	264/9070	0.717132	0.839569	Itpr3/Camk2d/Slc18a2/Ppif
mmu04910	Insulin signaling pathway - Mus musculus (house mouse)	2/166	139/9070	0.726823	0.842177	Mapk3/Pik3r3
mmu05140	Leishmaniasis - Mus musculus (house mouse)	1/166	70/9070	0.726924	0.842177	Mapk3
mmu00982	Drug metabolism - cytochrome P450 - Mus musculus (house mouse)	1/166	71/9070	0.731961	0.842177	Gsta4
mmu00562	Inositol phosphate metabolism - Mus musculus (house mouse)	1/166	72/9070	0.736905	0.842177	Pik3c2b
mmu04927	Cortisol synthesis and secretion - Mus musculus (house mouse)	1/166	72/9070	0.736905	0.842177	Itpr3
mmu00980	Metabolism of xenobiotics by cytochrome P450 - Mus musculus (house mouse)	1/166	73/9070	0.741759	0.843707	Gsta4
mmu05133	Pertussis - Mus musculus (house mouse)	1/166	77/9070	0.7603	0.860717	Mapk3
mmu01240	Biosynthesis of cofactors - Mus musculus (house mouse)	2/166	152/9070	0.771227	0.868988	Psat1/Dhrs3
mmu04110	Cell cycle - Mus musculus (house mouse)	2/166	155/9070	0.780543	0.875375	Cdkn1c/Ccnd1
mmu01232	Nucleotide metabolism - Mus musculus (house mouse)	1/166	84/9070	0.789618	0.877353	Entpd1
mmu05204	Chemical carcinogenesis - DNA adducts - Mus musculus (house mouse)	1/166	84/9070	0.789618	0.877353	Gsta4
mmu04970	Salivary secretion - Mus musculus (house mouse)	1/166	86/9070	0.797319	0.880856	Itpr3
mmu05323	Rheumatoid arthritis - Mus musculus (house mouse)	1/166	87/9070	0.801064	0.880856	Csf1
mmu03320	PPAR signaling pathway - Mus musculus (house mouse)	1/166	89/9070	0.808349	0.880856	Slc27a4
mmu04211	Longevity regulating pathway - Mus musculus (house mouse)	1/166	90/9070	0.811891	0.880856	Pik3r3
mmu00983	Drug metabolism - other enzymes - Mus musculus (house mouse)	1/166	92/9070	0.818782	0.880856	Gsta4
mmu04742	Taste transduction - Mus musculus (house mouse)	1/166	92/9070	0.818782	0.880856	Itpr3
mmu00140	Steroid hormone biosynthesis - Mus musculus (house mouse)	1/166	93/9070	0.822133	0.880856	Hsd11b2
mmu04657	IL-17 signaling pathway - Mus musculus (house mouse)	1/166	93/9070	0.822133	0.880856	Mapk3
mmu05164	Influenza A - Mus musculus (house mouse)	2/166	173/9070	0.829763	0.88508	Mapk3/Pik3r3
mmu04217	Necroptosis - Mus musculus (house mouse)	2/166	176/9070	0.836933	0.888779	Camk2d/Bcl2
mmu04145	Phagosome - Mus musculus (house mouse)	2/166	182/9070	0.850466	0.896898	H2-K1/H2-Q7
mmu05168	Herpes simplex virus 1 infection - Mus musculus (house mouse)	6/166	459/9070	0.852053	0.896898	Zfp69/H2-K1/Pik3r3/H2-Q7/Bcl2/Zfp715
mmu04972	Pancreatic secretion - Mus musculus (house mouse)	1/166	114/9070	0.879863	0.922127	Itpr3
mmu05034	Alcoholism - Mus musculus (house mouse)	2/166	205/9070	0.893409	0.929469	Mapk3/Slc18a2
mmu01200	Carbon metabolism - Mus musculus (house mouse)	1/166	121/9070	0.894614	0.929469	Psat1
mmu05150	Staphylococcus aureus infection - Mus musculus (house mouse)	1/166	128/9070	0.907564	0.938859	Krt18
mmu04936	Alcoholic liver disease - Mus musculus (house mouse)	1/166	141/9070	0.927561	0.951882	Ccnd1
mmu04714	Thermogenesis - Mus musculus (house mouse)	2/166	231/9070	0.928085	0.951882	Fgfr1/Prdm16
mmu04120	Ubiquitin mediated proteolysis - Mus musculus (house mouse)	1/166	147/9070	0.935277	0.953555	Klhl13
mmu05322	Systemic lupus erythematosus - Mus musculus (house mouse)	1/166	149/9070	0.937663	0.953555	Cd40
mmu04932	Non-alcoholic fatty liver disease - Mus musculus (house mouse)	1/166	156/9070	0.945345	0.957312	Pik3r3
mmu04141	Protein processing in endoplasmic reticulum - Mus musculus (house mouse)	1/166	172/9070	0.959552	0.967616	Bcl2
mmu05014	Amyotrophic lateral sclerosis - Mus musculus (house mouse)	3/166	369/9070	0.968005	0.972055	Itpr3/Gpx8/Bcl2
mmu05016	Huntington disease - Mus musculus (house mouse)	2/166	302/9070	0.976555	0.976555	Gpx8/Ppif

## Sheet: E11.5_Hey1Hey2Exprs_vs_NotExprs
Expressed_n	Expressed_l	Expressed_p	Expressed.pct	NotExpressed.pct	adj.pval
Hey1	31.8806	5.0889e-17	1	0	2.57193e-13
Hey2	30.4717	5.0889e-17	1	0	2.57193e-13
Gja4	8.36707	9.54105e-17	1	0.115942	3.2147e-13
Gja5	11.4888	4.01151e-16	0.972222	0.0289855	1.01371e-12
Nrp1	2.58846	6.43267e-16	1	0.898551	1.30043e-12
Epas1	2.66666	1.55098e-15	1	0.782609	2.61288e-12
Agrn	2.70977	3.14397e-15	1	0.797101	3.9724e-12
Fstl1	3.33749	3.14397e-15	1	0.884058	3.9724e-12
Ltbp4	6.3199	7.42407e-15	0.944444	0.188406	8.33806e-12
Sat1	3.93959	8.71073e-15	1	0.84058	8.80481e-12
Plod1	2.84714	1.64419e-14	1	0.797101	1.38495e-11
Lama3	13.7292	1.64419e-14	0.916667	0.0144928	1.38495e-11
Dkk2	9.95246	1.82667e-14	0.916667	0.0144928	1.42031e-11
Ptprb	3.12543	3.42203e-14	1	0.84058	2.47071e-11
Jag1	5.33416	6.04956e-14	0.944444	0.318841	3.92157e-11
Mecom	3.7478	6.20748e-14	0.972222	0.637681	3.92157e-11
Vwf	5.33716	1.23948e-13	0.972222	0.42029	7.3698e-11
Eif5a	-1.69117	1.8601e-13	1	1	1.04455e-10
Efnb2	2.53664	2.16434e-13	1	0.73913	1.15041e-10
Unc5b	3.99137	2.27623e-13	0.972222	0.304348	1.15041e-10
Zfp69	3.20397	2.92671e-13	1	0.724638	1.40872e-10
Serpinf1	4.90648	3.23525e-13	0.916667	0.188406	1.48645e-10
Synpo	6.06709	6.82174e-13	0.888889	0.130435	2.71839e-10
Htra1	9.01107	6.82174e-13	0.861111	0.0144928	2.71839e-10
Bmx	9.83742	6.99229e-13	0.861111	0.0289855	2.71839e-10
Aplnr	-6.76769	6.99229e-13	0.0833333	0.869565	2.71839e-10
Mmrn2	2.04857	9.1678e-13	1	0.855072	3.39186e-10
Ran	-2.01863	9.39574e-13	0.861111	0.985507	3.39186e-10
Sema3g	7.70932	9.86843e-13	0.861111	0.0289855	3.43966e-10
Tmem2	2.84218	2.00061e-12	1	0.811594	6.74072e-10
Rplp0	-1.26714	3.39835e-12	1	1	1.10808e-09
H19	1.97096	4.1149e-12	1	0.956522	1.2998e-09
Calcrl	2.85558	4.74761e-12	1	0.811594	1.45421e-09
Vegfc	3.59402	6.46335e-12	0.916667	0.318841	1.91129e-09
Nme1	-2.3017	6.61805e-12	0.722222	0.985507	1.91129e-09
Mfap2	2.54786	7.27396e-12	1	0.768116	2.04237e-09
Edn1	4.03694	7.62539e-12	0.916667	0.304348	2.08317e-09
P4ha3	6.92727	7.99345e-12	0.833333	0.0869565	2.12626e-09
Fn1	3.94574	9.64779e-12	0.944444	0.753623	2.50051e-09
AU021092	5.10951	1.05964e-11	0.861111	0.15942	2.67771e-09
Fgfr1	2.65559	1.21929e-11	1	0.623188	2.93443e-09
Ndufa8	-2.24566	1.21929e-11	0.722222	0.942029	2.93443e-09
Col5a2	3.36326	1.46927e-11	0.944444	0.797101	3.45382e-09
Lrrc8a	1.51124	1.53923e-11	1	0.884058	3.45745e-09
Mif	-2.30152	1.53923e-11	0.888889	1	3.45745e-09
Nhp2	-2.34911	1.61244e-11	0.611111	0.971014	3.54316e-09
Mllt3	3.57065	1.7287e-11	0.916667	0.318841	3.7178e-09
Nr2f2	-4.44331	2.22949e-11	0.0833333	0.855072	4.69494e-09
Rps3	-0.873087	2.3347e-11	1	1	4.81616e-09
Cnbp	-1.45904	2.68035e-11	1	1	5.4186e-09
Pde3a	7.30397	3.77858e-11	0.805556	0.0869565	7.48899e-09
Npm1	-1.20355	3.86574e-11	1	0.985507	7.51439e-09
Pcsk5	4.23384	4.74403e-11	0.861111	0.231884	8.7595e-09
Pam	2.56105	4.85291e-11	1	0.898551	8.7595e-09
2810025M15Rik	-2.56333	4.85291e-11	0.555556	0.927536	8.7595e-09
Ncl	-1.54126	4.63753e-11	1	0.985507	8.7595e-09
Smad6	4.19396	4.96424e-11	0.861111	0.202899	8.80325e-09
Pmepa1	2.97303	5.8166e-11	0.944444	0.550725	1.01369e-08
Camk2d	3.03488	6.08538e-11	0.972222	0.391304	1.04256e-08
Gm9625	-1.31201	6.65987e-11	1	1	1.12197e-08
Cd34	1.88875	6.96668e-11	1	0.942029	1.15441e-08
Gpr183	-11.8698	7.45298e-11	0.0277778	0.782609	1.21508e-08
Fbn1	4.47397	9.11969e-11	0.861111	0.304348	1.4632e-08
Ranbp1	-1.81766	1.14001e-10	0.833333	0.985507	1.8005e-08
Smad7	3.27857	1.16567e-10	0.916667	0.347826	1.8127e-08
Gng2	-3.07695	1.19189e-10	0.277778	0.913043	1.8254e-08
Trim47	2.99363	1.24608e-10	0.944444	0.434783	1.8799e-08
Mmp2	2.5227	1.36177e-10	0.972222	0.710145	2.02423e-08
Tm4sf1	3.68765	1.52122e-10	0.916667	0.405797	2.22848e-08
Gm14150	-2.36849	1.6255e-10	0.527778	0.971014	2.31416e-08
Nrp2	-5.03925	1.6255e-10	0.222222	0.826087	2.31416e-08
Pde2a	-4.42552	1.69887e-10	0.194444	0.855072	2.38502e-08
Igsf3	3.49291	2.52256e-10	0.888889	0.347826	3.49288e-08
Tmem59	1.64059	2.69341e-10	0.972222	0.956522	3.67906e-08
Tuba1b	-2.28879	2.75284e-10	0.888889	1	3.71009e-08
Bpgm	3.806	2.93889e-10	0.861111	0.289855	3.89235e-08
Tjp1	1.7158	3.0036e-10	1	0.855072	3.89235e-08
Ssfa2	3.09587	3.0036e-10	0.916667	0.391304	3.89235e-08
Sdc1	3.87181	3.34857e-10	0.805556	0.231884	4.21832e-08
Tsc22d1	2.07023	3.42207e-10	1	0.913043	4.21832e-08
Sh2d3c	-2.99703	3.42207e-10	0.333333	0.913043	4.21832e-08
Prdx6	-1.89018	3.34857e-10	0.861111	0.985507	4.21832e-08
Mmrn1	-3.98502	3.57381e-10	0.138889	0.826087	4.3523e-08
Fbln5	9.64846	4.06955e-10	0.75	0.0144928	4.89702e-08
Rgs3	1.96643	4.24925e-10	1	0.753623	5.05311e-08
Tuba1c	-2.22004	4.43669e-10	0.833333	1	5.21466e-08
Creg1	2.37694	4.63219e-10	1	0.623188	5.38186e-08
Nfat5	2.40098	4.83609e-10	1	0.666667	5.4925e-08
Fryl	2.59598	4.83609e-10	0.944444	0.594203	5.4925e-08
Ccnd1	-3.58697	5.99438e-10	0.277778	0.855072	6.73236e-08
Hmgb1	-1.26241	6.81495e-10	1	1	7.56983e-08
Clec14a	2.20856	7.11208e-10	1	0.797101	7.81401e-08
Dctpp1	-2.73909	8.98643e-10	0.472222	0.869565	9.76719e-08
Atp5b	-1.19835	9.57618e-10	1	1	1.02975e-07
Itga6	-2.43169	9.78103e-10	0.472222	0.956522	1.0407e-07
Pkm	-1.85511	9.99014e-10	0.944444	1	1.05188e-07
Tie1	1.35086	1.13395e-09	1	0.913043	1.18164e-07
Rpsa	-1.14008	1.23361e-09	1	1	1.27238e-07
Slc25a5	-1.38279	1.4592e-09	1	1	1.48986e-07
Pdlim1	3.27486	1.5216e-09	0.833333	0.217391	1.53804e-07
Malat1	1.81262	1.79826e-09	1	0.898551	1.79968e-07
Srm	-2.66703	1.87474e-09	0.388889	0.898551	1.85783e-07
Pld1	3.55728	1.91416e-09	0.861111	0.347826	1.86042e-07
Arhgap18	-2.80748	1.91416e-09	0.416667	0.927536	1.86042e-07
Gm14165	-1.23213	2.03733e-09	0.972222	1	1.96127e-07
Rps15	-0.913758	2.21363e-09	1	1	2.11089e-07
Dmd	4.18436	2.40476e-09	0.777778	0.0869565	2.25068e-07
Nop58	-2.68855	2.40476e-09	0.444444	0.898551	2.25068e-07
Ecm1	2.34934	2.455e-09	0.972222	0.695652	2.27662e-07
Cmtm3	-2.34044	2.72192e-09	0.583333	0.942029	2.5012e-07
Rps2	-1.26525	2.95562e-09	1	1	2.69148e-07
Tubb5	-1.05884	3.07969e-09	1	1	2.77942e-07
Odc1	-2.89599	3.20882e-09	0.416667	0.913043	2.87033e-07
Serbp1	-1.00892	3.34321e-09	1	1	2.96432e-07
Anp32b	-1.57044	3.48308e-09	0.916667	0.971014	3.06148e-07
Lmo2	1.85767	3.70362e-09	0.972222	0.869565	3.22726e-07
Emg1	-1.87619	3.85814e-09	0.694444	0.956522	3.33317e-07
Nuak1	6.11221	3.93774e-09	0.722222	0.0289855	3.34476e-07
Pecam1	1.30018	3.93774e-09	1	0.956522	3.34476e-07
Pdcd4	1.77928	4.10175e-09	1	0.84058	3.42649e-07
Hint1	-1.44347	4.10175e-09	0.888889	0.985507	3.42649e-07
Fblim1	2.29889	4.44996e-09	0.944444	0.695652	3.6869e-07
S100a11	1.94728	4.63469e-09	0.972222	0.855072	3.80874e-07
RP23-57A17.2	-3.77397	5.02681e-09	0.388889	0.855072	4.09766e-07
Samsn1	-28.5708	5.45112e-09	0	0.695652	4.33858e-07
Rpl21	-0.918355	5.45112e-09	1	1	4.33858e-07
Rplp0-ps1	-1.42776	5.45112e-09	0.722222	0.985507	4.33858e-07
Cct6a	-1.47235	6.40682e-09	0.888889	1	5.02017e-07
Adgrg3	-4.63941	6.40682e-09	0.111111	0.753623	5.02017e-07
Notch4	2.04607	7.22865e-09	0.944444	0.695652	5.62056e-07
Igf2	1.51139	7.83257e-09	1	0.913043	6.04363e-07
Notch1	1.46966	8.15265e-09	1	0.898551	6.19601e-07
Tspan6	1.44148	8.15265e-09	0.972222	0.884058	6.19601e-07
Mmp14	1.76972	8.48543e-09	0.972222	0.73913	6.4008e-07
Stmn2	3.87841	8.65674e-09	0.805556	0.231884	6.43399e-07
Gm13394	-1.65447	8.65674e-09	0.916667	0.985507	6.43399e-07
Gpi1	-1.75018	8.8314e-09	0.777778	0.985507	6.5159e-07
Rps5	-0.824555	9.19108e-09	1	1	6.73213e-07
Gata6	3.59474	9.37621e-09	0.805556	0.231884	6.81833e-07
Cdh5	1.58852	9.56497e-09	1	0.884058	6.90591e-07
Ramp2	1.50287	1.1214e-08	1	0.884058	7.98247e-07
Rpl27a	-1.06203	1.1214e-08	1	1	7.98247e-07
Nme4	-3.3515	1.16676e-08	0.166667	0.782609	8.24727e-07
Notch3	3.89572	1.26289e-08	0.777778	0.202899	8.74335e-07
Dennd3	3.57252	1.26289e-08	0.805556	0.217391	8.74335e-07
Eif4a1	-1.1818	1.26289e-08	1	0.985507	8.74335e-07
Plcg2	2.65619	1.3138e-08	0.888889	0.217391	8.85324e-07
Actb	-1.15682	1.3138e-08	1	1	8.85324e-07
Rps3a1	-0.807322	1.3138e-08	1	1	8.85324e-07
Hmgb2	-2.36902	1.2881e-08	0.694444	0.956522	8.85324e-07
Eln	8.52807	1.39392e-08	0.694444	0.057971	9.33094e-07
Rpl18	-1.04012	1.47878e-08	1	1	9.83386e-07
Ccm2l	2.25008	1.53811e-08	0.916667	0.507246	1.00305e-06
Procr	2.44465	1.53811e-08	0.888889	0.463768	1.00305e-06
Rps11	-0.640781	1.53811e-08	1	1	1.00305e-06
Ctsl	1.8079	1.59976e-08	1	0.869565	1.02996e-06
Rpl32	-0.838567	1.59976e-08	1	1	1.02996e-06
Fbln2	6.25234	1.66381e-08	0.694444	0.0434783	1.06441e-06
Rplp1	-0.926219	1.73034e-08	1	1	1.10002e-06
Atp5e	-0.949344	1.79945e-08	0.972222	1	1.12974e-06
Nudc	-1.56264	1.79945e-08	0.861111	0.971014	1.12974e-06
Itgav	2.82541	1.87124e-08	0.833333	0.434783	1.16756e-06
Ptgs1	-5.63621	1.94581e-08	0.0555556	0.695652	1.20664e-06
Ski	1.77265	1.98417e-08	0.972222	0.724638	1.21733e-06
Ctsh	3.17752	2.02326e-08	0.888889	0.478261	1.21733e-06
Prdm16	2.77211	2.02326e-08	0.861111	0.217391	1.21733e-06
Ets2	-2.46626	2.02326e-08	0.444444	0.942029	1.21733e-06
Dut	-2.40406	2.02326e-08	0.361111	0.942029	1.21733e-06
Pfn1	-0.930453	2.1037e-08	1	1	1.25823e-06
Bmp1	2.10481	2.27399e-08	0.972222	0.565217	1.35209e-06
H2afx	-2.32793	2.41042e-08	0.361111	0.898551	1.42483e-06
Sfrp1	5.92753	2.50575e-08	0.694444	0.057971	1.47257e-06
Gm17383	-3.13407	2.55478e-08	0.222222	0.797101	1.48412e-06
Slc29a1	-2.34843	2.55478e-08	0.361111	0.913043	1.48412e-06
Slc18a2	2.52042	2.65565e-08	0.916667	0.449275	1.5339e-06
Tspan13	1.67467	2.76037e-08	1	0.898551	1.58533e-06
Itga5	1.27899	2.8691e-08	1	0.927536	1.62926e-06
Kank3	-2.634	2.8691e-08	0.388889	0.869565	1.62926e-06
Dhh	3.62105	2.92501e-08	0.75	0.144928	1.65173e-06
Nid1	1.46506	2.98198e-08	1	0.884058	1.66529e-06
Dll4	2.79267	2.98198e-08	0.888889	0.333333	1.66529e-06
Fzd6	2.48297	3.04002e-08	0.861111	0.376812	1.68838e-06
Slc45a4	5.10081	3.15941e-08	0.694444	0.057971	1.7451e-06
Cald1	1.68999	3.47813e-08	1	0.884058	1.9107e-06
Ecscr	1.30292	3.75536e-08	1	0.884058	2.04082e-06
Gm8762	-2.47876	3.75536e-08	0.305556	0.855072	2.04082e-06
Pik3c2b	2.14396	4.05397e-08	1	0.681159	2.19131e-06
Prickle2	5.16391	4.13214e-08	0.694444	0.057971	2.22169e-06
Sparc	1.48217	4.21178e-08	1	0.927536	2.25252e-06
Txndc5	2.15929	4.37554e-08	0.972222	0.797101	2.32779e-06
Nkx2-3	3.59803	4.54547e-08	0.75	0.101449	2.393e-06
Lsm6	-1.85927	4.54547e-08	0.5	0.956522	2.393e-06
Naca	-0.674467	4.72179e-08	1	1	2.4602e-06
Hnrnpa1	-1.12245	4.72179e-08	0.916667	1	2.4602e-06
C1qbp	-1.82453	4.90473e-08	0.75	0.942029	2.54241e-06
Tmem100	6.53635	5.09454e-08	0.666667	0.0289855	2.62732e-06
Gm10163	-1.9992	5.49573e-08	0.555556	0.884058	2.81984e-06
Gart	-3.17882	5.70765e-08	0.222222	0.768116	2.89914e-06
Cotl1	-2.0366	5.70765e-08	0.583333	0.913043	2.89914e-06
Nop56	-1.6526	5.81655e-08	0.75	0.956522	2.93969e-06
Gnas	-1.96777	6.15549e-08	0.638889	0.942029	3.09551e-06
Nap1l1	-1.26837	6.8917e-08	0.944444	0.985507	3.44858e-06
Gm8730	-1.33363	7.15555e-08	1	1	3.56297e-06
Elovl5	1.63285	7.42916e-08	1	0.927536	3.66312e-06
Piezo2	-3.27549	7.42916e-08	0.138889	0.768116	3.66312e-06
Gnl3	-2.15928	8.31219e-08	0.555556	0.913043	4.07862e-06
Lama5	3.82607	8.62851e-08	0.722222	0.101449	4.1335e-06
Eef1d	-1.50433	8.62851e-08	0.861111	0.971014	4.1335e-06
Gnb2l1	-0.744395	8.62851e-08	1	1	4.1335e-06
Snrpb	-1.0461	8.62851e-08	0.972222	0.971014	4.1335e-06
Sept9	-1.99728	8.62851e-08	0.583333	0.942029	4.1335e-06
Palmd	2.93694	8.95646e-08	0.777778	0.15942	4.27037e-06
Naa50	-2.74031	9.12493e-08	0.305556	0.811594	4.33027e-06
Prdx4	1.5996	9.64896e-08	1	0.869565	4.49455e-06
Gng11	-1.45092	9.64896e-08	0.888889	0.913043	4.49455e-06
Carhsp1	-2.25848	9.64896e-08	0.416667	0.884058	4.49455e-06
Hspe1	-1.3514	9.64896e-08	0.944444	0.956522	4.49455e-06
Anp32b-ps1	-1.87042	9.83003e-08	0.583333	0.927536	4.55789e-06
Gm13461	-1.81495	1.02021e-07	0.583333	0.898551	4.70879e-06
Nup54	-2.76275	1.03932e-07	0.277778	0.797101	4.77519e-06
Sox17	1.69801	1.05877e-07	0.972222	0.753623	4.84257e-06
Rps8	-0.968975	1.07858e-07	1	1	4.91095e-06
Slc39a1	1.05872	1.25049e-07	1	0.942029	5.64284e-06
Sfxn3	2.55623	1.25049e-07	0.833333	0.289855	5.64284e-06
Ptgis	4.16031	1.27376e-07	0.694444	0.115942	5.72229e-06
App	1.32973	1.29745e-07	1	0.869565	5.72689e-06
Rps15a	-0.793219	1.29745e-07	1	1	5.72689e-06
Tmem88	-2.01236	1.29745e-07	0.555556	0.884058	5.72689e-06
Lig1	-2.36114	1.29745e-07	0.333333	0.869565	5.72689e-06
Park7	-1.34488	1.32156e-07	0.916667	0.956522	5.80796e-06
Thsd7a	3.6325	1.3461e-07	0.722222	0.130435	5.89023e-06
Dok4	-3.35516	1.39653e-07	0.277778	0.768116	6.08452e-06
Ypel3	2.13231	1.44877e-07	0.944444	0.492754	6.28506e-06
Uqcr10	-0.955332	1.4756e-07	0.972222	0.985507	6.37409e-06
Ednrb	-3.11305	1.5307e-07	0.305556	0.782609	6.58398e-06
Cox5a	-1.19515	1.5878e-07	0.861111	0.956522	6.80061e-06
F11r	1.24485	1.73968e-07	1	0.869565	7.41968e-06
Lipa	2.09994	1.87121e-07	0.944444	0.594203	7.91387e-06
Rpl8	-0.687775	1.87121e-07	1	1	7.91387e-06
Gapdh	-1.55545	1.94052e-07	1	1	8.17284e-06
Eno1	-1.56168	1.97611e-07	0.916667	0.985507	8.28818e-06
Nolc1	-2.08472	2.01232e-07	0.611111	0.884058	8.40519e-06
Palld	2.63315	2.04918e-07	0.861111	0.405797	8.52391e-06
Irf2	1.63658	2.12486e-07	0.972222	0.695652	8.80248e-06
Ltbp1	3.02067	2.1637e-07	0.777778	0.202899	8.92681e-06
Got2	-2.677	2.20323e-07	0.305556	0.811594	9.05295e-06
Mcm2	-2.44128	2.24346e-07	0.333333	0.855072	9.18092e-06
Hid1	2.26197	2.36845e-07	0.916667	0.463768	9.65333e-06
Efna1	1.89001	2.41158e-07	0.972222	0.855072	9.71167e-06
Cd44	2.89454	2.41158e-07	0.75	0.130435	9.71167e-06
Nrros	-2.66236	2.41158e-07	0.305556	0.826087	9.71167e-06
Npr3	4.23309	2.50015e-07	0.694444	0.188406	1.00284e-05
Clec1a	3.08212	2.59185e-07	0.777778	0.246377	1.02739e-05
Txn1	-0.953518	2.59185e-07	1	0.956522	1.02739e-05
Rpl12	-1.02594	2.59185e-07	1	1	1.02739e-05
Rpl15	-0.922989	2.6868e-07	1	1	1.05264e-05
Mest	-2.01555	2.6868e-07	0.944444	0.927536	1.05264e-05
Dtymk	-1.66851	2.6868e-07	0.638889	0.942029	1.05264e-05
6330403K07Rik	3.33094	2.7851e-07	0.722222	0.173913	1.08694e-05
Cdk4	-0.839426	2.88687e-07	1	0.985507	1.12233e-05
Ghr	3.11991	2.9391e-07	0.75	0.26087	1.13825e-05
Arhgap44	3.63063	2.99223e-07	0.722222	0.202899	1.14566e-05
Igf1	-3.12842	2.99223e-07	0.25	0.768116	1.14566e-05
Gm5620	-2.16304	2.99223e-07	0.333333	0.826087	1.14566e-05
Gm16897	2.5788	3.1013e-07	0.805556	0.333333	1.17849e-05
Lyn	-2.10558	3.1013e-07	0.361111	0.884058	1.17849e-05
Grpel1	-1.68078	3.15726e-07	0.638889	0.927536	1.19527e-05
Rplp2	-0.809492	3.2142e-07	1	1	1.21228e-05
Naa20	-1.9564	3.27213e-07	0.416667	0.898551	1.22954e-05
Icam2	1.27155	3.33106e-07	1	0.927536	1.23335e-05
Rsrp1	1.22898	3.33106e-07	1	0.913043	1.23335e-05
Heg1	1.57435	3.33106e-07	1	0.884058	1.23335e-05
Rpl19	-0.818307	3.33106e-07	1	1	1.23335e-05
Ccdc80	2.98947	3.57722e-07	0.75	0.15942	1.31965e-05
Stip1	-1.45536	3.70679e-07	0.805556	0.942029	1.35264e-05
Ltv1	-2.18563	3.70679e-07	0.361111	0.855072	1.35264e-05
Cox6b1	-0.806022	3.70679e-07	1	0.985507	1.35264e-05
Auts2	1.63207	3.84088e-07	1	0.710145	1.39653e-05
Ltbp3	5.88327	4.05084e-07	0.638889	0.057971	1.46759e-05
Hmga1	-1.89311	4.12325e-07	0.555556	0.913043	1.4832e-05
Sf3a3	-1.65566	4.12325e-07	0.694444	0.913043	1.4832e-05
Sox4	1.6665	4.19692e-07	0.972222	0.811594	1.50434e-05
Prex2	1.49025	4.27185e-07	0.972222	0.826087	1.52042e-05
Snx3	-1.15462	4.27185e-07	0.888889	0.985507	1.52042e-05
Smpdl3a	4.48828	4.42561e-07	0.666667	0.144928	1.56413e-05
Mamld1	4.03885	4.42561e-07	0.666667	0.0869565	1.56413e-05
Laptm4a	1.2298	4.74929e-07	1	0.927536	1.66687e-05
Ehd4	2.0497	4.74929e-07	0.888889	0.73913	1.66687e-05
Gata3	3.45017	4.83371e-07	0.694444	0.144928	1.69063e-05
Gm1840	-2.39193	5.00692e-07	0.25	0.782609	1.74517e-05
Tmem176b	1.85743	5.1861e-07	0.916667	0.695652	1.79524e-05
Tns1	2.28232	5.1861e-07	0.916667	0.521739	1.79524e-05
Mtus1	2.03067	5.27799e-07	0.916667	0.536232	1.81462e-05
Gm10123	-1.20455	5.27799e-07	0.888889	1	1.81462e-05
Gimap6	-1.52367	5.46652e-07	0.805556	0.942029	1.86674e-05
Banf1	-1.16372	5.46652e-07	0.944444	0.971014	1.86674e-05
Hecw2	-3.20194	5.66152e-07	0.194444	0.710145	1.91394e-05
Ppia	-1.17029	5.66152e-07	1	1	1.91394e-05
Nup85	-2.69105	5.66152e-07	0.25	0.768116	1.91394e-05
Adam10	1.17696	5.86323e-07	1	1	1.96243e-05
Wipf3	3.2018	5.86323e-07	0.75	0.275362	1.96243e-05
Tra2b	-0.97518	5.86323e-07	1	0.985507	1.96243e-05
Flrt2	-3.43234	6.17883e-07	0.194444	0.724638	2.06124e-05
Gm11942	-0.794108	6.28762e-07	0.972222	1	2.09063e-05
Cd63	1.80542	6.51077e-07	0.944444	0.637681	2.1298e-05
Acvrl1	1.52179	6.51077e-07	1	0.73913	2.1298e-05
Fndc3b	2.03082	6.51077e-07	0.861111	0.594203	2.1298e-05
Fundc2	-1.64653	6.51077e-07	0.5	0.927536	2.1298e-05
Snrpd2	-1.05705	6.51077e-07	0.916667	1	2.1298e-05
Ruvbl2	-2.02555	6.62519e-07	0.583333	0.869565	2.16024e-05
Ifitm2	0.977403	6.74155e-07	1	0.971014	2.17711e-05
Sipa1l2	2.50665	6.74155e-07	0.833333	0.42029	2.17711e-05
Set	-1.01942	6.74155e-07	1	0.985507	2.17711e-05
Uhrf1	-2.50943	7.22696e-07	0.277778	0.811594	2.32644e-05
Myc	-2.66582	7.48213e-07	0.305556	0.797101	2.39334e-05
Eif4a-ps4	-1.37984	7.48213e-07	0.666667	0.942029	2.39334e-05
Snrpg	-0.990807	7.74597e-07	1	0.985507	2.46991e-05
Hmga1-rs1	-2.15471	8.01876e-07	0.416667	0.855072	2.54886e-05
Wnk4	4.37275	8.1586e-07	0.638889	0.0869565	2.58518e-05
Prmt7	-2.73268	8.30078e-07	0.166667	0.73913	2.60572e-05
Tpi1	-1.34614	8.30078e-07	0.916667	1	2.60572e-05
Tubb6	-2.45214	8.30078e-07	0.361111	0.797101	2.60572e-05
Pbx1	1.80847	8.59235e-07	0.916667	0.710145	2.6889e-05
Prmt1	-1.53759	8.74181e-07	0.638889	0.956522	2.72723e-05
Plekhg1	1.73715	8.89377e-07	0.944444	0.57971	2.7661e-05
G3bp1	-1.15412	9.04827e-07	0.972222	0.985507	2.80552e-05
Lypd6	5.49484	9.20536e-07	0.611111	0.0289855	2.81111e-05
Cdca8	-3.06854	9.20536e-07	0.111111	0.710145	2.81111e-05
Rpl36	-0.899047	9.20536e-07	1	1	2.81111e-05
Hspd1	-1.41655	9.20536e-07	0.75	0.971014	2.81111e-05
Cct3	-1.30968	9.20536e-07	0.833333	0.985507	2.81111e-05
Akap12	-2.31516	9.36507e-07	0.25	0.811594	2.84271e-05
Sfxn1	-2.4665	9.36507e-07	0.305556	0.782609	2.84271e-05
Fbl	-1.7894	1.02045e-06	0.722222	0.913043	3.08822e-05
Creb3l2	1.69824	1.03808e-06	0.916667	0.782609	3.13222e-05
B2m	0.835921	1.05601e-06	1	1	3.17683e-05
Fkbp3	-1.44715	1.09277e-06	0.805556	0.942029	3.27765e-05
Pcna	-1.52266	1.17001e-06	0.833333	0.956522	3.48862e-05
Hsp90aa1	-1.17237	1.17001e-06	0.972222	1	3.48862e-05
Sox13	1.84377	1.21057e-06	0.888889	0.521739	3.57791e-05
Mrto4	-1.64764	1.21057e-06	0.555556	0.913043	3.57791e-05
Rps24	-0.676664	1.21057e-06	1	1	3.57791e-05
Cox4i1	-0.794433	1.25249e-06	1	1	3.68027e-05
Cks1b	-1.4558	1.25249e-06	0.861111	0.942029	3.68027e-05
P4hb	0.912251	1.2958e-06	1	0.985507	3.79649e-05
Ywhah	-1.34615	1.34054e-06	0.916667	1	3.90496e-05
Rpl7a	-0.707816	1.34054e-06	1	1	3.90496e-05
Gata2	1.59763	1.38678e-06	0.916667	0.478261	4.02802e-05
Lrrc58	1.0585	1.43454e-06	1	1	4.13115e-05
Klhdc2	1.45849	1.43454e-06	1	0.797101	4.13115e-05
Rpl19-ps11	-1.01477	1.43454e-06	1	1	4.13115e-05
Fkbp9	1.76754	1.48388e-06	0.944444	0.695652	4.24903e-05
Slc1a5	-3.26487	1.48388e-06	0.138889	0.681159	4.24903e-05
Slc12a7	2.57531	1.50916e-06	0.75	0.26087	4.30921e-05
Gm12854	1.93801	1.53486e-06	0.861111	0.536232	4.37023e-05
Dnajb9	2.23986	1.56097e-06	0.805556	0.637681	4.4321e-05
Ldha	-1.52075	1.58751e-06	0.972222	1	4.46979e-05
Stab2	-5.13584	1.58751e-06	0.0555556	0.608696	4.46979e-05
Adamts9	-2.58081	1.58751e-06	0.166667	0.724638	4.46979e-05
Map1lc3b	1.04266	1.6419e-06	1	0.956522	4.57198e-05
Dmtn	-7.83522	1.6419e-06	0.0555556	0.594203	4.57198e-05
Rps14	-0.608918	1.6419e-06	1	1	4.57198e-05
Mcm7	-1.95737	1.6419e-06	0.555556	0.855072	4.57198e-05
Spry1	-4.94247	1.69807e-06	0.0555556	0.608696	4.71542e-05
Prps1	-3.70808	1.72685e-06	0.138889	0.666667	4.7822e-05
Sox6	8.56969	1.78582e-06	0.583333	0.0289855	4.91854e-05
Adipor2	1.75535	1.78582e-06	0.916667	0.608696	4.91854e-05
Fjx1	5.54734	1.81602e-06	0.583333	0.0144928	4.97462e-05
Rps13	-0.839359	1.81602e-06	1	1	4.97462e-05
Azin1	1.69825	1.87791e-06	0.944444	0.797101	5.11641e-05
Snrpd1	-1.10896	1.87791e-06	0.861111	0.971014	5.11641e-05
Saraf	1.58468	1.94182e-06	1	0.753623	5.27632e-05
Cfl1	-0.655908	2.00782e-06	1	1	5.412e-05
Ywhae	-0.596583	2.00782e-06	1	1	5.412e-05
Pfkl	-1.791	2.00782e-06	0.638889	0.971014	5.412e-05
Atp5a1	-0.869393	2.07597e-06	1	1	5.56601e-05
Impdh2	-1.45303	2.07597e-06	0.722222	0.985507	5.56601e-05
Ets1	-1.77826	2.14633e-06	0.583333	0.913043	5.69426e-05
Dnmt1	-1.94169	2.14633e-06	0.5	0.884058	5.69426e-05
Hmgn5	-1.96556	2.14633e-06	0.472222	0.855072	5.69426e-05
Nop10	-1.3677	2.14633e-06	0.833333	0.971014	5.69426e-05
Nfatc4	5.00331	2.294e-06	0.611111	0.0869565	6.05425e-05
Dennd5b	1.67534	2.294e-06	0.916667	0.623188	6.05425e-05
Gm14586	-1.26856	2.37145e-06	0.888889	0.971014	6.22613e-05
Gmfg	-2.42024	2.37145e-06	0.166667	0.73913	6.22613e-05
Irf6	5.75612	2.41111e-06	0.583333	0.0289855	6.31385e-05
Gm5611	-1.65298	2.4514e-06	0.666667	0.898551	6.36986e-05
2700094K13Rik	-1.48027	2.4514e-06	0.777778	0.971014	6.36986e-05
Hnrnpc	-0.675439	2.4514e-06	1	0.985507	6.36986e-05
Mkl2	1.33183	2.49234e-06	0.972222	0.811594	6.45964e-05
Id3	1.46639	2.53394e-06	1	0.855072	6.55065e-05
Serinc3	1.15039	2.61914e-06	1	0.971014	6.68542e-05
Pafah1b3	-1.70823	2.61914e-06	0.416667	0.855072	6.68542e-05
Rpl18a	-0.684517	2.61914e-06	1	1	6.68542e-05
Ripply3	-2.87615	2.61914e-06	0.166667	0.695652	6.68542e-05
Rpl22	-0.802754	2.61914e-06	1	1	6.68542e-05
Vegfa	5.98197	2.66277e-06	0.583333	0.0289855	6.76262e-05
Dkc1	-1.95674	2.66277e-06	0.361111	0.869565	6.76262e-05
Arglu1	0.841746	2.70709e-06	1	0.956522	6.82375e-05
Hspa9	-1.44421	2.70709e-06	0.75	0.884058	6.82375e-05
Rpl10a	-0.954917	2.70709e-06	1	1	6.82375e-05
Itgb4	5.47427	2.75212e-06	0.583333	0.0289855	6.92e-05
Fscn1	-1.15336	2.79786e-06	1	0.985507	7.01757e-05
Gm14681	-1.23761	2.84434e-06	0.916667	0.956522	7.11649e-05
Eef1g	-0.873073	2.89156e-06	1	1	7.21676e-05
Gm13436	-0.844919	2.93953e-06	0.972222	0.985507	7.31841e-05
Klhl13	3.23383	2.98826e-06	0.694444	0.217391	7.42146e-05
Adgre5	1.51221	3.03777e-06	0.972222	0.753623	7.50751e-05
Gm10094	-1.43325	3.03777e-06	0.527778	0.898551	7.50751e-05
Myct1	1.30721	3.08806e-06	0.944444	0.855072	7.59467e-05
Tshz2	-2.38008	3.08806e-06	0.166667	0.724638	7.59467e-05
Wls	1.84639	3.13915e-06	0.861111	0.637681	7.70158e-05
Uqcr11	-0.953979	3.19105e-06	0.916667	1	7.77232e-05
Mcm6	-2.02671	3.19105e-06	0.5	0.869565	7.77232e-05
Mrrf	-3.21369	3.19105e-06	0.166667	0.666667	7.77232e-05
Furin	1.57529	3.24377e-06	0.861111	0.492754	7.88175e-05
Isl1	4.9073	3.29733e-06	0.611111	0.101449	7.97355e-05
Ddx54	-2.14169	3.29733e-06	0.388889	0.826087	7.97355e-05
Cxcr4	2.24492	3.35174e-06	0.638889	0.0869565	8.08577e-05
Slco3a1	2.54648	3.407e-06	0.833333	0.405797	8.16066e-05
Rpl9	-0.775763	3.407e-06	1	1	8.16066e-05
Fam111a	-2.87008	3.407e-06	0.166667	0.695652	8.16066e-05
Hnrnpk	-0.690757	3.52017e-06	1	1	8.37221e-05
Alad	-2.54099	3.52017e-06	0.305556	0.73913	8.37221e-05
Ddx21	-1.79371	3.52017e-06	0.583333	0.913043	8.37221e-05
Bnip2	1.02509	3.63693e-06	0.972222	0.913043	8.6094e-05
Pomt2	1.93869	3.63693e-06	0.861111	0.362319	8.6094e-05
H13	1.22775	3.75741e-06	1	0.869565	8.85312e-05
Uqcrq	-0.926953	3.75741e-06	0.972222	1	8.85312e-05
Unc13b	4.26551	3.8817e-06	0.611111	0.0724638	9.10353e-05
Tspan2	2.53568	3.8817e-06	0.777778	0.362319	9.10353e-05
Sparcl1	1.6686	3.94532e-06	0.972222	0.84058	9.20999e-05
Apold1	-2.67157	3.94532e-06	0.138889	0.724638	9.20999e-05
Pde9a	3.25683	4.00993e-06	0.666667	0.15942	9.31779e-05
Rpl35a	-0.757413	4.00993e-06	1	0.985507	9.31779e-05
Trim8	1.88374	4.14221e-06	0.888889	0.608696	9.51579e-05
Col18a1	1.19202	4.14221e-06	1	0.898551	9.51579e-05
Ifitm3	1.73825	4.14221e-06	0.888889	0.782609	9.51579e-05
Anp32e	-1.85286	4.14221e-06	0.583333	0.884058	9.51579e-05
Sf3b3	-1.58755	4.14221e-06	0.777778	0.942029	9.51579e-05
Fam167b	-3.98554	4.20991e-06	0.0833333	0.608696	9.64939e-05
Bsg	0.757725	4.27867e-06	1	0.985507	9.76271e-05
Ubash3b	-3.94016	4.27867e-06	0.111111	0.623188	9.76271e-05
Sacs	-2.56836	4.41943e-06	0.222222	0.724638	0.000100386
Prdx1	-0.686224	4.41943e-06	1	0.985507	0.000100386
Cbfa2t3	1.75642	4.56462e-06	0.861111	0.623188	0.000102989
Gm10039	-0.976417	4.56462e-06	0.972222	0.971014	0.000102989
Rpl23	-0.645816	4.56462e-06	1	1	0.000102989
Gimap4	-2.26019	4.63892e-06	0.416667	0.811594	0.000104201
Lsm2	-1.43555	4.63892e-06	0.694444	0.927536	0.000104201
Ccdc60	2.91108	4.71438e-06	0.666667	0.130435	0.000104962
Nt5c	-1.7938	4.71438e-06	0.277778	0.855072	0.000104962
Telo2	-2.31078	4.71438e-06	0.222222	0.724638	0.000104962
Pmf1	-1.84632	4.71438e-06	0.388889	0.84058	0.000104962
Gm4204	-1.23483	4.79101e-06	0.861111	0.985507	0.000106434
Nrep	1.09942	4.86883e-06	1	0.898551	0.00010722
Idh3a	-2.31222	4.86883e-06	0.388889	0.782609	0.00010722
Lsm4	-1.35486	4.86883e-06	0.666667	0.942029	0.00010722
Pa2g4	-1.43462	4.86883e-06	0.833333	0.942029	0.00010722
Itm2a	2.42118	5.02813e-06	0.833333	0.492754	0.000110009
Uchl3	-1.94526	5.02813e-06	0.305556	0.797101	0.000110009
Gstp1	-1.50283	5.02813e-06	0.722222	0.884058	0.000110009
Zfp608	1.68753	5.19241e-06	0.944444	0.594203	0.000113114
Eogt	1.89897	5.19241e-06	0.888889	0.695652	0.000113114
PISD	1.89213	5.27646e-06	0.916667	0.492754	0.000114698
Ass1	2.20447	5.36182e-06	0.805556	0.362319	0.000116303
Aprt	-1.4078	5.44849e-06	0.805556	0.985507	0.00011793
Gm15484	-1.44299	5.53651e-06	0.722222	0.913043	0.000119579
Rbbp7	-1.29703	5.71665e-06	0.944444	1	0.000122683
Peg10	-2.06891	5.71665e-06	0.416667	0.826087	0.000122683
Llph	-1.28259	5.71665e-06	0.666667	0.913043	0.000122683
Nfix	4.36227	5.90238e-06	0.583333	0.0434783	0.000125603
Ddx39	-1.68767	5.90238e-06	0.666667	0.855072	0.000125603
Rps26	-0.561545	5.90238e-06	1	1	0.000125603
Pabpc1	-0.806746	5.90238e-06	1	1	0.000125603
Rpl4	-0.512349	6.09389e-06	1	1	0.000129406
Itm2b	0.804981	6.29133e-06	1	0.985507	0.000132762
Rpl14	-0.685694	6.29133e-06	1	1	0.000132762
Pola2	-2.11724	6.29133e-06	0.444444	0.797101	0.000132762
Dst	2.18448	6.39234e-06	0.75	0.26087	0.000134612
Magoh	-1.14536	6.49489e-06	0.833333	0.956522	0.000136204
Rps16	-0.7957	6.49489e-06	1	1	0.000136204
Map7d1	1.19079	6.70474e-06	0.944444	0.956522	0.000139448
Tkt	-1.41738	6.70474e-06	0.722222	0.985507	0.000139448
Bahcc1	-2.14792	6.70474e-06	0.361111	0.797101	0.000139448
Cks2	-1.69415	6.70474e-06	0.638889	0.913043	0.000139448
Cd47	-1.78699	6.81208e-06	0.638889	0.898551	0.000141389
Akap9	1.48374	6.92107e-06	1	0.811594	0.000142772
Bmpr2	1.45643	6.92107e-06	0.944444	0.84058	0.000142772
Rpl27	-0.837007	6.92107e-06	1	1	0.000142772
Psma2	-0.831794	7.03172e-06	0.972222	0.956522	0.000144759
Erh	-0.882699	7.14406e-06	0.972222	1	0.000146475
Timp3	-1.86603	7.14406e-06	0.388889	0.855072	0.000146475
Utrn	1.46732	7.25811e-06	0.972222	0.811594	0.000148512
Hsp90ab1	-0.245612	7.37391e-06	1	0.985507	0.000150273
Dctd	-2.99069	7.37391e-06	0.138889	0.652174	0.000150273
Ywhaq	-0.962041	7.61083e-06	0.972222	1	0.000154478
RP24-285G1.2	-2.10439	7.61083e-06	0.194444	0.710145	0.000154478
Mtch1	0.935718	7.732e-06	0.972222	0.956522	0.00015631
Nfia	1.80508	7.732e-06	0.972222	0.811594	0.00015631
Calu	1.07583	7.85501e-06	1	0.942029	0.000158164
Itgb1	0.932882	7.85501e-06	1	0.985507	0.000158164
Rbms2	1.59364	7.97989e-06	0.972222	0.753623	0.000160359
Slc6a6	1.45199	8.10667e-06	1	0.884058	0.000162262
Eva1a	2.15312	8.10667e-06	0.777778	0.376812	0.000162262
Nop16	-1.73193	8.23538e-06	0.416667	0.869565	0.000164512
Gm38197	4.42277	8.36603e-06	0.583333	0.0724638	0.000166137
Mtss1	-1.72654	8.36603e-06	0.333333	0.869565	0.000166137
Gmpr	-3.73458	8.36603e-06	0.111111	0.608696	0.000166137
Sf3b4	-1.321	8.63331e-06	0.666667	0.927536	0.000170774
2810417H13Rik	-2.24821	8.63331e-06	0.25	0.73913	0.000170774
Zbtb4	2.91364	8.77e-06	0.638889	0.115942	0.000172801
Prmt5	-1.79682	8.77e-06	0.416667	0.869565	0.000172801
Ppic	0.978354	8.90874e-06	1	0.913043	0.000174854
Kank1	3.23163	8.90874e-06	0.666667	0.188406	0.000174854
Foxc2	2.49955	9.19256e-06	0.722222	0.333333	0.000179033
Emb	2.20219	9.19256e-06	0.694444	0.101449	0.000179033
Gins2	-2.75306	9.19256e-06	0.166667	0.652174	0.000179033
Dusp2	-2.60209	9.19256e-06	0.194444	0.681159	0.000179033
Lamp1	0.891651	9.485e-06	1	0.956522	0.000183667
Nhp2l1	-1.31595	9.485e-06	0.777778	0.942029	0.000183667
Rcsd1	-1.91525	9.485e-06	0.388889	0.811594	0.000183667
Syt15	29.2026	9.63453e-06	0.527778	0	0.000185851
Ace	28.2425	9.63453e-06	0.527778	0	0.000185851
Chd3	1.6651	9.78631e-06	0.888889	0.536232	0.000188061
Rgl1	-2.00296	9.78631e-06	0.361111	0.797101	0.000188061
St3gal2	2.47253	1.00968e-05	0.694444	0.217391	0.000192926
Map4k3	2.25793	1.00968e-05	0.777778	0.333333	0.000192926
Tipin	-1.945	1.00968e-05	0.416667	0.768116	0.000192926
Trp53i11	-2.23829	1.02555e-05	0.361111	0.782609	0.00019559
Col15a1	-1.57993	1.04166e-05	0.194444	0.797101	0.000197915
Gpx3	-1.82063	1.04166e-05	0.305556	0.826087	0.000197915
Adamts10	1.68428	1.07461e-05	0.916667	0.681159	0.000203411
Ece1	1.13289	1.07461e-05	1	0.927536	0.000203411
Ddx39b	-0.835331	1.09146e-05	0.972222	0.985507	0.000206214
Aldh9a1	-4.36915	1.10855e-05	0.111111	0.594203	0.00020789
Birc5	-2.26701	1.10855e-05	0.222222	0.753623	0.00020789
Ctla2a	-2.23173	1.10855e-05	0.277778	0.753623	0.00020789
Ebna1bp2	-1.26895	1.10855e-05	0.722222	0.956522	0.00020789
Tcp1	-1.09008	1.12591e-05	0.916667	0.956522	0.000210753
Ogt	1.32403	1.14352e-05	1	0.826087	0.000213654
Rapgef5	1.94754	1.17954e-05	0.888889	0.57971	0.000219572
Rps25	-0.687705	1.17954e-05	1	1	0.000219572
Noc2l	-2.38266	1.2356e-05	0.305556	0.724638	0.000229585
Mast4	1.3507	1.25485e-05	1	0.811594	0.000231459
Eif4a2	0.840671	1.25485e-05	1	1	0.000231459
Spc24	-2.59845	1.25485e-05	0.111111	0.652174	0.000231459
Rps15a-ps5	-1.22235	1.25485e-05	0.444444	0.913043	0.000231459
Tmem44	2.10764	1.27438e-05	0.805556	0.405797	0.000234207
Mcu	-3.51655	1.27438e-05	0.138889	0.608696	0.000234207
Sptan1	0.993455	1.2942e-05	1	0.985507	0.000236988
Rpl28	-0.654106	1.2942e-05	1	0.985507	0.000236988
Egfl8	5.74453	1.33473e-05	0.555556	0.057971	0.000243968
Usp10	-1.53282	1.35544e-05	0.638889	0.869565	0.000247308
Sdpr	2.29258	1.37647e-05	0.722222	0.231884	0.000249791
Fh1	-1.55507	1.37647e-05	0.611111	0.884058	0.000249791
Dcps	-1.91826	1.37647e-05	0.333333	0.753623	0.000249791
Exosc3	-2.2861	1.3978e-05	0.25	0.695652	0.000253207
Jag2	2.40284	1.41945e-05	0.722222	0.318841	0.000255299
Timp2	5.09778	1.41945e-05	0.555556	0.057971	0.000255299
Cracr2b	1.58406	1.41945e-05	0.833333	0.391304	0.000255299
Mpp1	-2.48024	1.41945e-05	0.305556	0.710145	0.000255299
Ctsz	-1.47749	1.44142e-05	0.694444	0.956522	0.000258789
Rras	1.862	1.46371e-05	0.805556	0.42029	0.000260478
Impad1	1.18305	1.46371e-05	0.944444	0.782609	0.000260478
Trp53	-1.10123	1.46371e-05	0.888889	0.971014	0.000260478
Atp5d	-0.858107	1.46371e-05	1	0.985507	0.000260478
Coq7	-1.87401	1.46371e-05	0.388889	0.782609	0.000260478
Cct7	-1.21354	1.48633e-05	0.916667	0.985507	0.000264039
Tmem47	1.85253	1.50928e-05	0.833333	0.565217	0.00026671
Btf3	-0.725108	1.50928e-05	0.972222	1	0.00026671
Gm5844	-1.34814	1.50928e-05	0.888889	0.985507	0.00026671
Adgra3	2.30321	1.53258e-05	0.75	0.376812	0.000270354
Pcna-ps2	-1.57102	1.55621e-05	0.722222	0.913043	0.000274045
Atpif1	-0.843907	1.60452e-05	1	0.985507	0.000281084
Psat1	-2.39889	1.60452e-05	0.277778	0.695652	0.000281084
Lsm12	-1.55168	1.60452e-05	0.5	0.869565	0.000281084
Rcc1	-2.85335	1.65427e-05	0.111111	0.623188	0.000288796
Knop1	-1.21019	1.65427e-05	0.861111	0.942029	0.000288796
Gap43	-2.57197	1.67968e-05	0.138889	0.666667	0.000292728
Nifk	-1.80343	1.70547e-05	0.444444	0.84058	0.000296202
Atp5g3	-0.773907	1.70547e-05	1	0.971014	0.000296202
Fam3c	1.61479	1.73164e-05	0.916667	0.695652	0.000300231
Rest	1.23133	1.75819e-05	0.944444	0.84058	0.000301728
Tmem50a	1.02999	1.75819e-05	1	0.884058	0.000301728
Hells	-2.11538	1.75819e-05	0.416667	0.768116	0.000301728
Nsun2	-1.84562	1.75819e-05	0.472222	0.826087	0.000301728
Pold1	-2.6929	1.75819e-05	0.222222	0.666667	0.000301728
Rps19	-0.730972	1.75819e-05	1	1	0.000301728
Gm10275	-1.05936	1.81246e-05	0.944444	0.927536	0.000309465
Hnrnpa3	-1.12115	1.81246e-05	0.888889	0.956522	0.000309465
Mcm4	-1.88997	1.81246e-05	0.5	0.84058	0.000309465
Rpl36-ps3	-1.06188	1.84019e-05	0.805556	0.985507	0.000313142
Eif6	-1.70286	1.84019e-05	0.527778	0.84058	0.000313142
Ptges3	-0.902035	1.86832e-05	0.972222	0.971014	0.000316862
Rbmxl1	-1.08437	1.86832e-05	0.777778	0.956522	0.000316862
Utp18	-2.48047	1.89686e-05	0.361111	0.724638	0.000321164
Glg1	0.924215	1.92582e-05	1	0.927536	0.000324978
Gm7964	-0.736644	1.92582e-05	1	0.985507	0.000324978
Rpl7l1	-1.34261	1.985e-05	0.777778	0.927536	0.000334407
Glipr2	-2.82759	2.04592e-05	0.138889	0.623188	0.000344095
2410006H16Rik	-1.18441	2.1086e-05	0.722222	0.913043	0.000354049
Paip1	1.83461	2.14063e-05	0.916667	0.666667	0.000358831
Frrs1	2.12805	2.17312e-05	0.777778	0.405797	0.000360688
Ptpn1	-1.33899	2.17312e-05	0.722222	0.942029	0.000360688
Pfdn6	-1.5303	2.17312e-05	0.527778	0.855072	0.000360688
Gm13092	-0.881216	2.17312e-05	0.888889	0.971014	0.000360688
Cyc1	-1.06972	2.17312e-05	0.833333	0.956522	0.000360688
Rps12	-0.694582	2.17312e-05	1	1	0.000360688
Cpxm1	2.3868	2.20608e-05	0.75	0.376812	0.000365558
Rtn4	1.22255	2.23951e-05	0.972222	0.797101	0.00036868
Lrp10	1.36109	2.23951e-05	0.944444	0.797101	0.00036868
Tyms	-1.74803	2.23951e-05	0.361111	0.826087	0.00036868
Chaf1b	-3.15161	2.23951e-05	0.111111	0.608696	0.00036868
Pcnx	1.70187	2.30783e-05	0.888889	0.594203	0.00037808
Shisa5	1.24418	2.30783e-05	0.944444	0.768116	0.00037808
Tmem255a	-2.08007	2.30783e-05	0.277778	0.811594	0.00037808
Mir99ahg	1.6394	2.37813e-05	0.916667	0.565217	0.000387087
Dfna5	-4.13852	2.37813e-05	0.0277778	0.536232	0.000387087
Mrpl12	-1.4504	2.37813e-05	0.583333	0.884058	0.000387087
Gm10169	-1.85659	2.37813e-05	0.277778	0.768116	0.000387087
Cdca3	-2.523	2.45046e-05	0.111111	0.637681	0.00039758
Trib1	-2.30306	2.45046e-05	0.277778	0.710145	0.00039758
Nckap5l	1.60986	2.52488e-05	0.888889	0.608696	0.000406394
Gpr107	1.60733	2.52488e-05	0.888889	0.594203	0.000406394
Vamp5	-1.52657	2.52488e-05	0.638889	0.855072	0.000406394
Dnajc9	-2.00433	2.52488e-05	0.333333	0.768116	0.000406394
Nelfcd	-1.57053	2.52488e-05	0.527778	0.884058	0.000406394
Lrch3	1.38166	2.60145e-05	0.972222	0.73913	0.000416727
Epha4	2.68829	2.60145e-05	0.611111	0.115942	0.000416727
Adam19	-2.15366	2.60145e-05	0.305556	0.73913	0.000416727
Arhgap28	1.47691	2.64056e-05	0.916667	0.666667	0.000421656
Nutf2	-1.21566	2.64056e-05	0.861111	0.956522	0.000421656
Tek	1.31536	2.68023e-05	0.944444	0.84058	0.000425971
Prr5l	-1.96949	2.68023e-05	0.444444	0.811594	0.000425971
Parp1	-1.50795	2.68023e-05	0.666667	0.913043	0.000425971
Gm10254	-1.60575	2.72046e-05	0.361111	0.753623	0.000431687
Mgp	29.6209	2.76127e-05	0.5	0	0.000436108
Rpl13	-0.735608	2.76127e-05	1	1	0.000436108
Snrpa1	-1.22968	2.76127e-05	0.722222	0.942029	0.000436108
Mcm5	-1.91078	2.80266e-05	0.472222	0.782609	0.000441954
Snx5	-1.36045	2.84464e-05	0.777778	0.971014	0.000447179
Gm13493	-1.08898	2.84464e-05	1	1	0.000447179
Nlrc3	-3.34185	2.88721e-05	0.0833333	0.57971	0.000453167
Nfic	1.54572	2.93039e-05	0.888889	0.73913	0.000457812
Rps4x	-0.554297	2.93039e-05	1	1	0.000457812
2310022B05Rik	-1.9959	2.93039e-05	0.222222	0.710145	0.000457812
Tomm5	-1.17938	2.97419e-05	0.638889	0.898551	0.000463937
Mpped2	2.76208	3.0186e-05	0.611111	0.130435	0.000469416
Cox6a1	-0.814055	3.0186e-05	0.972222	1	0.000469416
Mdh2	-0.84096	3.06365e-05	0.972222	0.985507	0.000475689
Rp9	-2.33828	3.10933e-05	0.277778	0.681159	0.000481304
Phlda1	-2.5779	3.10933e-05	0.138889	0.623188	0.000481304
Nasp	-1.31115	3.15566e-05	0.75	0.927536	0.000486984
Sgk1	-2.15728	3.15566e-05	0.361111	0.782609	0.000486984
Tulp4	1.52956	3.20265e-05	0.944444	0.710145	0.000491235
Usp53	2.64126	3.20265e-05	0.694444	0.304348	0.000491235
Kpna2	-1.78341	3.20265e-05	0.444444	0.84058	0.000491235
Fasn	-1.802	3.20265e-05	0.444444	0.782609	0.000491235
St6galnac3	1.62686	3.29862e-05	0.888889	0.666667	0.000501391
Uchl1	2.42151	3.29862e-05	0.666667	0.26087	0.000501391
Aldoa	-1.0131	3.29862e-05	1	0.985507	0.000501391
Tk1	-3.05515	3.29862e-05	0.194444	0.623188	0.000501391
Mcm3	-1.58578	3.29862e-05	0.555556	0.855072	0.000501391
Cenpa	-2.32705	3.29862e-05	0.277778	0.724638	0.000501391
Palm	-1.71987	3.34763e-05	0.472222	0.84058	0.000508076
Plxnb2	1.87897	3.39733e-05	0.805556	0.42029	0.000511776
Dab2ip	1.45369	3.39733e-05	0.888889	0.652174	0.000511776
Pon3	1.54345	3.39733e-05	0.888889	0.594203	0.000511776
Ndufb8	-0.925164	3.39733e-05	0.861111	0.971014	0.000511776
Utp11l	-1.32034	3.39733e-05	0.666667	0.942029	0.000511776
Rcn1	1.37439	3.44772e-05	0.861111	0.84058	0.000518595
Slc38a2	1.00323	3.49883e-05	1	0.956522	0.000521625
B4galt1	1.00377	3.49883e-05	0.944444	0.913043	0.000521625
Tanc2	2.47884	3.49883e-05	0.722222	0.289855	0.000521625
Rpl13a	-0.402385	3.49883e-05	1	1	0.000521625
Rpl14-ps1	-0.773975	3.49883e-05	1	1	0.000521625
Rps23	-0.766124	3.49883e-05	1	1	0.000521625
Gm11223	-0.866608	3.55065e-05	0.916667	0.956522	0.000528572
Flt1	1.06093	3.60321e-05	1	0.898551	0.00053482
Snrpe	-0.721248	3.60321e-05	0.972222	1	0.00053482
Luzp1	1.0858	3.71054e-05	1	0.884058	0.000549138
Psmc6	-1.32393	3.71054e-05	0.777778	0.927536	0.000549138
P3h3	2.46893	3.76534e-05	0.694444	0.26087	0.000556433
Nr6a1os	3.85232	3.8209e-05	0.583333	0.130435	0.000561361
1810043H04Rik	-1.64161	3.8209e-05	0.333333	0.768116	0.000561361
Pole4	-1.58455	3.8209e-05	0.388889	0.826087	0.000561361
Cox8a	-0.677965	3.8209e-05	1	0.985507	0.000561361
Dpysl3	1.53023	3.93437e-05	0.972222	0.681159	0.000576357
Mrpl28	-1.40963	3.93437e-05	0.583333	0.826087	0.000576357
Txndc15	1.50518	3.9923e-05	0.916667	0.637681	0.000583153
Cgnl1	1.5537	3.9923e-05	0.916667	0.695652	0.000583153
Kmt2c	1.50496	4.05104e-05	0.944444	0.695652	0.000588332
Rnps1	-0.862089	4.05104e-05	0.916667	0.971014	0.000588332
Cox7a2	-0.748197	4.05104e-05	1	1	0.000588332
Rpl34	-0.605878	4.05104e-05	1	1	0.000588332
Nos3	1.17667	4.1106e-05	0.972222	0.811594	0.000595271
Fxn	-2.53758	4.1106e-05	0.194444	0.637681	0.000595271
Sncg	1.58162	4.17098e-05	0.861111	0.623188	0.000600574
Rangap1	-1.87787	4.17098e-05	0.555556	0.826087	0.000600574
Hmgn2	-0.882445	4.17098e-05	1	1	0.000600574
Mgmt	-5.27443	4.17098e-05	0.0555556	0.521739	0.000600574
Cav1	1.3151	4.23221e-05	0.972222	0.782609	0.000608523
Ctxn1	1.94287	4.29429e-05	0.777778	0.405797	0.000615698
Pprc1	-1.63496	4.29429e-05	0.472222	0.826087	0.000615698
Rps13-ps2	-0.819704	4.35724e-05	0.972222	0.985507	0.000623838
Rgs2	1.17309	4.42105e-05	1	0.898551	0.000631187
Ruvbl1	-1.57257	4.42105e-05	0.555556	0.855072	0.000631187
Orai1	1.63241	4.55136e-05	0.833333	0.521739	0.000643429
Rab31	-1.70417	4.55136e-05	0.25	0.768116	0.000643429
Gm2000	-0.632207	4.55136e-05	1	1	0.000643429
Rpl38	-0.590787	4.55136e-05	1	1	0.000643429
Gmnn	-2.43183	4.55136e-05	0.277778	0.695652	0.000643429
Tuba1a	-1.25348	4.55136e-05	0.916667	1	0.000643429
Ftsj3	-1.91698	4.55136e-05	0.388889	0.768116	0.000643429
Akr1c14	3.53857	4.61787e-05	0.583333	0.144928	0.00065101
Gm7984	-2.69597	4.61787e-05	0.25	0.666667	0.00065101
Bmpr1a	4.7764	4.6853e-05	0.555556	0.115942	0.000656852
Ube2c	-2.08065	4.6853e-05	0.222222	0.724638	0.000656852
Rps16-ps2	-0.601868	4.6853e-05	1	1	0.000656852
U2af1	-1.21606	4.6853e-05	0.722222	0.956522	0.000656852
Ncaph	-2.97055	4.75367e-05	0.25	0.637681	0.000665513
Rps17	-0.669771	4.82298e-05	1	1	0.000671496
Tcof1	-1.80055	4.82298e-05	0.388889	0.782609	0.000671496
Tsen15	-1.72055	4.82298e-05	0.277778	0.73913	0.000671496
Sf3b2	-1.135	4.82298e-05	0.833333	0.956522	0.000671496
Cuta	-1.26506	4.89324e-05	0.694444	0.927536	0.000679408
Cycs	-1.22911	4.89324e-05	0.861111	0.956522	0.000679408
Bcl11a	1.95366	4.96448e-05	0.805556	0.391304	0.00068741
Bri3bp	-3.22386	4.96448e-05	0.166667	0.594203	0.00068741
Ergic3	1.12869	5.0367e-05	0.916667	0.898551	0.000696456
Zeb2	1.97795	5.10991e-05	0.777778	0.362319	0.000703692
Ppa1	-1.80505	5.10991e-05	0.333333	0.782609	0.000703692
Ssrp1	-1.03785	5.10991e-05	0.916667	0.942029	0.000703692
Stx1a	2.62619	5.18413e-05	0.638889	0.26087	0.000712942
St3gal5	1.95725	5.25938e-05	0.833333	0.637681	0.000717433
Dhfr	-3.03938	5.25938e-05	0.111111	0.57971	0.000717433
Tsr2	-2.28669	5.25938e-05	0.166667	0.637681	0.000717433
Uqcc2	-1.1444	5.25938e-05	0.777778	0.898551	0.000717433
Rn18s-rs5	-0.298452	5.25938e-05	1	1	0.000717433
Atp5o	-0.856635	5.25938e-05	0.944444	1	0.000717433
Pold2	-2.31794	5.33565e-05	0.25	0.666667	0.000725879
Klk8	-1.87403	5.33565e-05	0.416667	0.782609	0.000725879
Aqp1	3.43845	5.41298e-05	0.555556	0.0869565	0.000733437
Nhsl2	1.53543	5.41298e-05	0.888889	0.666667	0.000733437
Fabp5	-1.44536	5.41298e-05	0.555556	0.898551	0.000733437
Rps9	-0.439945	5.57082e-05	1	1	0.000753814
Asb4	-1.59975	5.73302e-05	0.555556	0.797101	0.000774724
Ptbp1	-1.03173	5.81579e-05	0.861111	0.956522	0.00078486
Sgce	1.48347	5.89969e-05	0.861111	0.623188	0.000791953
Top2a	-2.27689	5.89969e-05	0.25	0.710145	0.000791953
H2afz	-0.998957	5.89969e-05	1	0.985507	0.000791953
Gm4609	-1.73526	5.89969e-05	0.5	0.797101	0.000791953
Clca3a1	3.03895	5.98473e-05	0.583333	0.115942	0.00080124
Ppp2r5a	-1.4724	5.98473e-05	0.583333	0.869565	0.00080124
Mgst3	1.87809	6.07093e-05	0.75	0.42029	0.000808498
Rpl5	-0.635993	6.07093e-05	1	1	0.000808498
Shmt1	-28.6669	6.07093e-05	0	0.478261	0.000808498
Irx3	-26.619	6.07093e-05	0	0.478261	0.000808498
RP23-223J11.1	-1.23603	6.24688e-05	0.277778	0.768116	0.000830835
Nup50	-1.78046	6.33665e-05	0.416667	0.782609	0.000840562
Tfdp1	-1.75028	6.33665e-05	0.361111	0.753623	0.000840562
Aplp2	0.882301	6.42764e-05	1	0.913043	0.000844871
Klf3	1.52468	6.42764e-05	0.888889	0.782609	0.000844871
Cenpw	-1.77181	6.42764e-05	0.361111	0.73913	0.000844871
Bub1	-2.81124	6.42764e-05	0.111111	0.57971	0.000844871
Pxn	-1.49311	6.42764e-05	0.722222	0.884058	0.000844871
Kif15	-2.8353	6.42764e-05	0.111111	0.57971	0.000844871
Hn1	-1.3095	6.42764e-05	0.777778	0.942029	0.000844871
Tapbp	2.06203	6.51987e-05	0.694444	0.289855	0.000855881
Cdt1	-2.19859	6.61335e-05	0.222222	0.666667	0.000865904
Ndufs2	-0.729344	6.61335e-05	0.888889	0.971014	0.000865904
Arhgef28	1.81506	6.80413e-05	0.777778	0.536232	0.000888581
Nucks1	-1.28477	6.80413e-05	0.611111	0.913043	0.000888581
Mall	2.68302	7.00011e-05	0.666667	0.304348	0.000905981
Sepn1	1.40993	7.00011e-05	0.888889	0.652174	0.000905981
Sulf1	4.88604	7.00011e-05	0.5	0.0289855	0.000905981
Amigo2	2.54128	7.00011e-05	0.666667	0.289855	0.000905981
Tmed4	1.34952	7.00011e-05	0.888889	0.710145	0.000905981
Apex1	-1.26253	7.00011e-05	0.527778	0.855072	0.000905981
Ipo5	-1.33455	7.00011e-05	0.611111	0.942029	0.000905981
Slmo2	-1.30714	7.10009e-05	0.638889	0.898551	0.000917745
Stard9	1.49761	7.20142e-05	0.916667	0.536232	0.000927286
Tnks2	1.10786	7.20142e-05	0.972222	0.913043	0.000927286
Snrpf	-1.01896	7.20142e-05	0.75	0.913043	0.000927286
Marveld1	2.40868	7.40819e-05	0.666667	0.289855	0.00095028
Ckb	-3.15069	7.40819e-05	0.166667	0.594203	0.00095028
Prpf31	-1.53836	7.40819e-05	0.472222	0.826087	0.00095028
E130308A19Rik	1.56556	7.51368e-05	0.861111	0.550725	0.000960155
Cfi	29.8883	7.51368e-05	0.472222	0	0.000960155
Gkn3	29.5473	7.51368e-05	0.472222	0	0.000960155
Tmem176a	1.57475	7.62058e-05	0.833333	0.449275	0.000967699
Sh3pxd2b	1.18131	7.62058e-05	0.972222	0.768116	0.000967699
Hmgb1-ps7	-1.13307	7.62058e-05	0.916667	0.971014	0.000967699
Hn1l	-1.67631	7.62058e-05	0.5	0.826087	0.000967699
Gm11361	-0.656408	7.62058e-05	1	1	0.000967699
Gm12346	-1.27196	7.72892e-05	0.527778	0.869565	0.000980225
Id1	1.53273	7.83871e-05	0.888889	0.57971	0.000989185
Atp5g1	-0.952875	7.83871e-05	0.916667	0.971014	0.000989185
Gpr182	-2.69673	7.83871e-05	0.166667	0.608696	0.000989185
Gchfr	-2.42369	7.83871e-05	0.194444	0.623188	0.000989185
C530008M17Rik	2.17583	7.94998e-05	0.638889	0.173913	0.00100073
2010107E04Rik	-0.649439	7.94998e-05	0.972222	0.985507	0.00100073
Pld3	1.72813	8.06274e-05	0.805556	0.449275	0.0010124
Hspg2	0.89922	8.06274e-05	1	0.884058	0.0010124
Pcbp1	-0.610055	8.29281e-05	1	0.985507	0.00103871
Rpl17	-0.535859	8.29281e-05	1	1	0.00103871
Sema3f	2.46792	8.52907e-05	0.638889	0.217391	0.00106042
Lmnb1	-1.59525	8.52907e-05	0.555556	0.855072	0.00106042
Atad3a	-1.84929	8.52907e-05	0.361111	0.73913	0.00106042
Gar1	-1.28901	8.52907e-05	0.5	0.84058	0.00106042
Cox7b	-0.883	8.52907e-05	0.916667	1	0.00106042
Hnrnpf	-0.759188	8.52907e-05	1	0.985507	0.00106042
Yipf4	1.63587	8.77168e-05	0.833333	0.594203	0.0010879
Tmx4	1.89013	8.77168e-05	0.805556	0.42029	0.0010879
Dusp3	-1.71753	8.89542e-05	0.416667	0.811594	0.0011019
RP24-224N3.8	3.4626	9.02081e-05	0.527778	0.0724638	0.00111334
Gm10224	-0.861594	9.02081e-05	0.666667	0.927536	0.00111334
Snx1	-1.59939	9.02081e-05	0.472222	0.826087	0.00111334
Sox11	-1.44931	9.14786e-05	0.361111	0.811594	0.00112353
RP24-246N21.1	-0.884369	9.14786e-05	0.972222	0.985507	0.00112353
Cebpz	-1.43361	9.14786e-05	0.694444	0.869565	0.00112353
Fam64a	-3.09654	9.14786e-05	0.0833333	0.550725	0.00112353
Lyl1	1.35223	9.2766e-05	0.861111	0.710145	0.00113383
Crmp1	-1.95805	9.2766e-05	0.194444	0.681159	0.00113383
Cdk2	-1.39678	9.2766e-05	0.388889	0.855072	0.00113383
Cenph	-2.23462	9.2766e-05	0.166667	0.623188	0.00113383
Arhgef3	-2.91285	9.40706e-05	0.0833333	0.550725	0.00114839
Rrm1	-1.87565	9.53924e-05	0.583333	0.797101	0.00116172
Setd8	-1.94731	9.53924e-05	0.416667	0.73913	0.00116172
Exosc8	-1.5775	9.67318e-05	0.472222	0.782609	0.00117661
Mcam	1.17112	9.80889e-05	1	0.826087	0.00118598
Surf4	0.959141	9.80889e-05	0.944444	0.927536	0.00118598
Bcr	1.78046	9.80889e-05	0.833333	0.57971	0.00118598
Rps6-ps4	-0.952503	9.80889e-05	0.777778	0.927536	0.00118598
Dgkz	-1.00059	9.80889e-05	0.805556	0.971014	0.00118598
Cd151	1.55498	9.9464e-05	0.805556	0.463768	0.00119974
Psma5	-1.09538	9.9464e-05	0.861111	0.956522	0.00119974
Nle1	-2.54373	0.000100857	0.277778	0.652174	0.00121365
Bag3	-2.21397	0.000100857	0.388889	0.710145	0.00121365
Nono	-0.766676	0.000102269	0.972222	0.985507	0.00122917
Cct5	-0.654868	0.000103699	1	1	0.00124341
Hmgn1	-0.60561	0.000103699	1	0.985507	0.00124341
Alpk3	3.97247	0.000105148	0.527778	0.0869565	0.00125929
Smurf2	1.57485	0.000106617	0.861111	0.594203	0.00127385
Lsm3	-1.2112	0.000106617	0.611111	0.898551	0.00127385
Cd164	1.00787	0.000109611	1	0.913043	0.00130194
Ahcy	-1.65927	0.000109611	0.333333	0.73913	0.00130194
Psmb6	-0.922604	0.000109611	0.944444	0.971014	0.00130194
Smarcb1	-1.13497	0.000109611	0.833333	0.971014	0.00130194
Cct8	-0.871197	0.000109611	0.944444	0.971014	0.00130194
Rad51ap1	-2.88402	0.000111138	0.138889	0.57971	0.00131853
Cxcl12	7.38001	0.000112685	0.472222	0.0144928	0.00133219
Tpx2	-2.64298	0.000112685	0.194444	0.623188	0.00133219
Mrps33	-0.930042	0.000112685	0.777778	0.956522	0.00133219
Kdm5b	1.0452	0.00011584	0.972222	0.826087	0.00136311
Nup43	-2.85976	0.00011584	0.166667	0.57971	0.00136311
Reep1	-5.74367	0.00011584	0.0277778	0.478261	0.00136311
Pfkp	-3.16714	0.00011584	0.138889	0.565217	0.00136311
Dag1	1.40481	0.000117449	0.916667	0.637681	0.00137883
Noc4l	-1.79841	0.000117449	0.361111	0.753623	0.00137883
Abhd4	1.50205	0.000119079	0.833333	0.565217	0.00139311
Etfb	-1.12714	0.000119079	0.722222	0.913043	0.00139311
Rpl36a	-0.667723	0.000119079	1	1	0.00139311
Itgb3bp	-1.92401	0.00012073	0.0833333	0.550725	0.00141079
Smim14	1.46989	0.000122402	0.777778	0.550725	0.00142212
Setbp1	5.79436	0.000122402	0.472222	0.0144928	0.00142212
Ccdc86	-2.15627	0.000122402	0.25	0.652174	0.00142212
Psmb2	-0.837473	0.000122402	0.944444	0.956522	0.00142212
Cnrip1	-3.79894	0.000122402	0.0555556	0.507246	0.00142212
Ripk3	-1.55214	0.000125813	0.444444	0.811594	0.00145672
Enc1	-2.36231	0.000125813	0.111111	0.57971	0.00145672
Coro1c	-1.33372	0.000125813	0.75	0.942029	0.00145672
Mad2l1	-2.26042	0.000127552	0.194444	0.637681	0.00147348
Pttg1	-1.83377	0.000127552	0.361111	0.724638	0.00147348
Nisch	0.595005	0.000129314	1	1	0.00148873
Ipo11	-1.01346	0.000129314	0.805556	0.971014	0.00148873
Gimap9	-1.69278	0.000129314	0.277778	0.73913	0.00148873
Pde1b	4.29358	0.000132906	0.5	0.057971	0.00152487
Ak2	-1.06643	0.000132906	0.75	0.971014	0.00152487
Hlx	-1.65343	0.000132906	0.138889	0.623188	0.00152487
Ptchd1	6.59511	0.000134737	0.472222	0.0289855	0.00154238
Plxna2	2.0005	0.000134737	0.805556	0.463768	0.00154238
Ccna2	-2.66387	0.000136591	0.166667	0.594203	0.00156184
Ptpn14	1.66775	0.00013847	0.805556	0.57971	0.00158153
Pgrmc1	0.952768	0.000140373	0.916667	0.913043	0.00159606
Rpl11	-0.549078	0.000140373	1	1	0.00159606
Tmem97	-2.34835	0.000140373	0.222222	0.623188	0.00159606
Ndufa12	-0.75798	0.000140373	0.944444	0.942029	0.00159606
Gm9234	-1.22081	0.000142301	0.694444	0.898551	0.00161434
Imp4	-1.46888	0.000142301	0.694444	0.898551	0.00161434
Mapk3	0.943198	0.000144254	1	0.913043	0.00162736
Egfl7	1.02147	0.000144254	1	0.913043	0.00162736
Rcn3	1.11665	0.000144254	0.916667	0.826087	0.00162736
Rpl23a	-0.817246	0.000144254	1	1	0.00162736
Rrm2	-2.6164	0.000144254	0.222222	0.623188	0.00162736
Chd6	1.16274	0.000148235	0.972222	0.797101	0.00166115
Rpl31	-0.62017	0.000148235	1	1	0.00166115
Orc6	-1.55504	0.000148235	0.444444	0.797101	0.00166115
Leo1	-1.99393	0.000148235	0.333333	0.695652	0.00166115
Ppp5c	-1.29789	0.000148235	0.666667	0.884058	0.00166115
Rsl24d1	-1.36221	0.000148235	0.666667	0.84058	0.00166115
Pdia5	1.37476	0.000150264	0.916667	0.753623	0.00168203
Prom1	1.89612	0.00015232	0.777778	0.449275	0.00169939
Bok	-2.84242	0.00015232	0.222222	0.594203	0.00169939
Twf2	-1.52965	0.00015232	0.416667	0.797101	0.00169939
Neo1	2.12236	0.000154401	0.694444	0.318841	0.00171882
RP23-110C17.2	-1.62242	0.000154401	0.638889	0.84058	0.00171882
Scd2	1.04012	0.00015651	1	0.927536	0.00173656
Rap1a	-1.20086	0.00015651	0.611111	0.927536	0.00173656
Gtpbp4	-1.35029	0.00015651	0.638889	0.884058	0.00173656
Xpr1	1.57061	0.000158646	0.805556	0.521739	0.00175832
Calcoco1	1.59339	0.000160809	0.833333	0.521739	0.0017784
Gm7536	-1.441	0.000160809	0.583333	0.884058	0.0017784
Gm12715	-0.96284	0.000162999	0.916667	0.985507	0.00180065
Sidt2	1.49139	0.000165218	0.888889	0.608696	0.0018192
Dap	1.36744	0.000165218	0.888889	0.637681	0.0018192
Clec1b	-2.93765	0.000165218	0.222222	0.594203	0.0018192
Id2	1.35472	0.000167466	0.916667	0.724638	0.00183794
Gm5864	2.40087	0.000167466	0.583333	0.173913	0.00183794
Utp3	-1.40843	0.000167466	0.583333	0.84058	0.00183794
Tox	1.70703	0.000169741	0.666667	0.231884	0.00185687
Ssr3	0.813708	0.000169741	0.944444	0.927536	0.00185687
Slc25a4	-0.680688	0.000169741	1	1	0.00185687
Gm15210	-0.880208	0.000172046	0.527778	0.927536	0.00188005
Zpr1	-1.88787	0.000174381	0.333333	0.710145	0.0018994
Rps10	-0.61965	0.000174381	1	0.985507	0.0018994
Ncapg	-3.90644	0.000174381	0.0833333	0.507246	0.0018994
Csrp2	1.1397	0.000176745	0.972222	0.811594	0.00192308
Spaca6	2.57405	0.000179139	0.555556	0.101449	0.0019387
Prss23	1.92789	0.000179139	0.777778	0.507246	0.0019387
Dcakd	-1.05726	0.000179139	0.777778	0.913043	0.0019387
Dnttip2	-1.34082	0.000179139	0.583333	0.855072	0.0019387
Kif22	-2.3179	0.000179139	0.222222	0.637681	0.0019387
Atp7a	1.53923	0.000181564	0.861111	0.695652	0.00196074
Mcrs1	-1.36613	0.000181564	0.361111	0.811594	0.00196074
Ubn2	1.13698	0.00018402	0.972222	0.768116	0.0019746
Tagln2	-0.991855	0.00018402	0.888889	0.985507	0.0019746
Rps27a	-0.561865	0.00018402	1	1	0.0019746
Xpnpep1	-1.22587	0.00018402	0.666667	0.942029	0.0019746
Umps	-2.15997	0.00018402	0.277778	0.652174	0.0019746
Cacybp	-0.878729	0.00018402	0.916667	0.942029	0.0019746
Aaed1	1.79347	0.000186507	0.75	0.405797	0.00199916
Dram2	1.01766	0.000189025	1	0.768116	0.00202187
Eno1b	-1.13437	0.000189025	0.777778	0.956522	0.00202187
Pola1	-1.7034	0.000191575	0.194444	0.666667	0.00204482
Prim1	-2.4391	0.000191575	0.138889	0.57971	0.00204482
Mt3	27.7851	0.000194158	0.444444	0	0.0020615
Ext1	2.18418	0.000194158	0.694444	0.333333	0.0020615
Ost4	-0.74971	0.000194158	0.972222	0.971014	0.0020615
Rfc3	-1.83635	0.000194158	0.444444	0.753623	0.0020615
Kctd17	-2.25418	0.000194158	0.194444	0.623188	0.0020615
Klhl35	3.59973	0.000199422	0.5	0.057971	0.00210413
Mpp6	-2.80236	0.000199422	0.0555556	0.507246	0.00210413
Ctps	-1.94683	0.000199422	0.194444	0.623188	0.00210413
Gm12966	-1.38165	0.000199422	0.388889	0.753623	0.00210413
3110082I17Rik	-3.48827	0.000199422	0.222222	0.565217	0.00210413
Gm14303	-0.667674	0.000199422	0.916667	1	0.00210413
Cdca7	-1.58206	0.000202104	0.527778	0.811594	0.00212798
Gm7289	-2.38314	0.000202104	0.138889	0.57971	0.00212798
Ptprm	1.09318	0.000204819	0.861111	0.826087	0.00214763
Rpl10	-0.498142	0.000204819	1	1	0.00214763
Rad51	-3.76948	0.000204819	0.0833333	0.507246	0.00214763
Tpst2	-1.43895	0.000204819	0.555556	0.84058	0.00214763
Idh2	-1.06969	0.000207569	0.805556	0.985507	0.00217421
Bub1b	-2.94772	0.000210354	0.111111	0.536232	0.00219882
D19Bwg1357e	-1.55584	0.000210354	0.5	0.811594	0.00219882
Armcx2	1.28614	0.000213174	0.861111	0.753623	0.00222599
Stmn1	-0.885639	0.000216029	0.944444	0.956522	0.00225348
Rgcc	-3.0675	0.000221847	0.111111	0.536232	0.00230466
Idh3g	-1.27826	0.000221847	0.666667	0.956522	0.00230466
Trip13	-2.90744	0.000221847	0.138889	0.536232	0.00230466
Tacc3	-1.80507	0.000221847	0.388889	0.768116	0.00230466
Atxn1	1.77185	0.000224811	0.694444	0.318841	0.00232827
Fam198b	1.35746	0.000224811	0.861111	0.550725	0.00232827
Calml4	5.17173	0.000224811	0.472222	0.057971	0.00232827
Ssb	-0.755649	0.000227812	0.944444	0.971014	0.00235453
Gm7729	-1.72059	0.000227812	0.25	0.681159	0.00235453
Micu1	-1.35118	0.000230851	0.25	0.753623	0.00238106
Thrap3	-1.02687	0.000230851	0.916667	0.956522	0.00238106
Pdgfd	3.00934	0.000233928	0.555556	0.144928	0.00240299
Gm11914	-1.43342	0.000233928	0.305556	0.681159	0.00240299
Gm6030	-1.34276	0.000233928	0.444444	0.826087	0.00240299
Pak2	-1.01291	0.000233928	0.833333	0.985507	0.00240299
Dnajc10	1.1556	0.000237043	0.916667	0.84058	0.00243252
Cers4	1.64069	0.000246624	0.75	0.333333	0.00251551
Rabgap1	1.30719	0.000246624	0.888889	0.695652	0.00251551
Psmc2	-1.07789	0.000246624	0.75	0.942029	0.00251551
Rsl1d1	-1.24392	0.000246624	0.666667	0.898551	0.00251551
Mrpl35	-1.51073	0.000246624	0.416667	0.768116	0.00251551
Bax	-0.810786	0.000246624	0.888889	0.956522	0.00251551
Tmub2	1.55414	0.000249897	0.805556	0.463768	0.00254633
Tacc2	1.47896	0.000253212	0.805556	0.507246	0.00256459
Ocln	11.1994	0.000253212	0.444444	0.0144928	0.00256459
Spon2	9.3179	0.000253212	0.444444	0.0144928	0.00256459
Bub3	-1.03132	0.000253212	0.888889	0.942029	0.00256459
Gadd45gip1	-1.56393	0.000253212	0.388889	0.73913	0.00256459
Nip7	-1.66158	0.000253212	0.388889	0.724638	0.00256459
Gm4617	-0.657598	0.000256567	0.916667	0.956522	0.00259597
Ckap4	1.11755	0.000259964	1	0.884058	0.00262509
Sorbs2	2.98213	0.000259964	0.583333	0.217391	0.00262509
Dennd5a	1.31301	0.000263403	0.916667	0.695652	0.00265717
Gulp1	2.68605	0.000266885	0.638889	0.304348	0.00268425
Lhx6	-28.5089	0.000266885	0	0.434783	0.00268425
Chtf8	-1.79423	0.000266885	0.361111	0.73913	0.00268425
Fam171a1	1.25598	0.00027041	0.916667	0.637681	0.0027143
Pgam1	-1.11752	0.00027041	0.916667	0.956522	0.0027143
Adgrg6	2.8589	0.000273978	0.527778	0.101449	0.00273924
Zbtb20	1.4589	0.000273978	0.833333	0.550725	0.00273924
Gm15500	-0.481083	0.000273978	1	1	0.00273924
Orc2	-2.09046	0.000273978	0.277778	0.637681	0.00273924
Lamb2	1.7803	0.000277591	0.694444	0.347826	0.00276988
Ndufv3	-1.03246	0.000277591	0.805556	0.927536	0.00276988
Pmpca	-1.56801	0.000281248	0.388889	0.768116	0.00280085
RP24-324L19.3	-1.37806	0.000281248	0.388889	0.782609	0.00280085
Sssca1	-1.62297	0.000284951	0.361111	0.724638	0.00283492
Rpl7	-0.426119	0.000288699	1	1	0.00286657
Upp1	-1.72437	0.000288699	0.305556	0.710145	0.00286657
Man1c1	1.4223	0.000292493	0.861111	0.637681	0.00289855
Prpf19	-1.54606	0.000292493	0.527778	0.811594	0.00289855
Cnnm2	3.61771	0.000296334	0.5	0.0869565	0.00292514
Lcp1	-1.33822	0.000296334	0.611111	0.956522	0.00292514
Fpgs	-2.76474	0.000296334	0.277778	0.608696	0.00292514
Fam107b	-1.39962	0.000296334	0.527778	0.826087	0.00292514
Hif3a	1.53397	0.000300222	0.861111	0.521739	0.00295774
Rfc5	-1.62738	0.000300222	0.25	0.695652	0.00295774
Klhdc8b	3.47326	0.000304157	0.527778	0.130435	0.00299068
Rrp15	-1.68617	0.000304157	0.444444	0.724638	0.00299068
Ascc3	1.61213	0.000308141	0.805556	0.608696	0.00302104
Slc16a3	-2.19114	0.000308141	0.194444	0.608696	0.00302104
Rpa1	-1.53493	0.000308141	0.527778	0.811594	0.00302104
Sdf4	0.835471	0.000312174	0.944444	0.913043	0.00304581
Tbc1d2b	-4.35983	0.000312174	0.0555556	0.478261	0.00304581
Gm6863	-0.63927	0.000312174	0.944444	0.985507	0.00304581
Hnrnpa2b1	-0.481999	0.000312174	1	1	0.00304581
Rpl30	-0.515426	0.000312174	1	1	0.00304581
1810037I17Rik	0.825609	0.000316256	0.972222	0.956522	0.00307969
Cyth3	1.57973	0.000316256	0.805556	0.492754	0.00307969
Impa2	-5.61149	0.000320388	0.0277778	0.449275	0.00311693
Sf3a1	-1.18713	0.000324571	0.583333	0.927536	0.00315458
Grn	1.15506	0.000328805	0.916667	0.768116	0.00318044
Alox12	2.67227	0.000328805	0.5	0.0869565	0.00318044
Tmem181b-ps	1.06602	0.000328805	0.944444	0.724638	0.00318044
Rps18	-0.593345	0.000328805	1	1	0.00318044
Eef1b2	-0.508078	0.000328805	1	1	0.00318044
Tfip11	-1.62334	0.00033309	0.416667	0.753623	0.00321881
Tmem106b	1.52949	0.000337427	0.777778	0.608696	0.00324521
Reck	1.91328	0.000337427	0.722222	0.391304	0.00324521
Gm9844	-0.691725	0.000337427	0.944444	1	0.00324521
Polr1b	-3.10108	0.000337427	0.111111	0.521739	0.00324521
mt-Tp	-0.776871	0.000337427	0.555556	0.811594	0.00324521
2610203C20Rik	4.6958	0.000341818	0.472222	0.057971	0.00328431
Spcs1	0.775408	0.000346262	1	0.927536	0.00332069
Tsfm	-1.66859	0.000346262	0.305556	0.681159	0.00332069
Gm9769	-0.829309	0.000350759	0.638889	0.898551	0.00336064
Arxes1	-1.71226	0.000355312	0.166667	0.594203	0.00339781
Cse1l	-1.17165	0.000355312	0.694444	0.942029	0.00339781
Gm12696	-0.637821	0.000359919	0.972222	0.956522	0.00343862
St6gal1	1.66077	0.000364582	0.777778	0.463768	0.00346353
Tmem255b	5.37917	0.000364582	0.444444	0.0289855	0.00346353
Ska3	-3.25853	0.000364582	0.0555556	0.478261	0.00346353
Ndufa4	-0.613836	0.000364582	1	1	0.00346353
Mapre2	-1.32202	0.000364582	0.583333	0.826087	0.00346353
Gm8186	-0.779531	0.000364582	1	0.985507	0.00346353
Atp10d	1.7068	0.000374079	0.722222	0.434783	0.00354044
Gm11974	-1.85374	0.000374079	0.277778	0.652174	0.00354044
Snrnp40	-1.19212	0.000374079	0.638889	0.826087	0.00354044
Hnrnpab	-0.85159	0.000374079	0.972222	0.942029	0.00354044
Tmem63b	1.41037	0.000383807	0.833333	0.536232	0.00361221
Sap18	-0.895524	0.000383807	0.888889	0.985507	0.00361221
Gm12751	-1.47841	0.000383807	0.5	0.826087	0.00361221
Rrp7a	-1.25957	0.000383807	0.527778	0.855072	0.00361221
Gem	-3.50838	0.000383807	0.194444	0.536232	0.00361221
Cenpe	-1.90711	0.000383807	0.222222	0.652174	0.00361221
Smc4	-1.42281	0.000388759	0.638889	0.869565	0.00364863
Atf4	-1.11701	0.000388759	0.694444	0.927536	0.00364863
Shmt2	-1.45823	0.000388759	0.472222	0.811594	0.00364863
Dync1h1	0.887028	0.00039377	0.972222	0.884058	0.00368199
Mia3	1.34753	0.00039377	0.888889	0.753623	0.00368199
RP23-349J3.8	-1.23594	0.00039377	0.5	0.855072	0.00368199
Ahsa1	-1.00136	0.00039377	0.805556	0.942029	0.00368199
Grap	-1.52748	0.000398842	0.416667	0.782609	0.00372597
E030024N20Rik	-0.727105	0.000403975	0.805556	0.971014	0.00376695
Thop1	-1.8462	0.000403975	0.277778	0.666667	0.00376695
Cdc42ep4	-2.57127	0.000409169	0.194444	0.57971	0.00380837
Kars	-0.975781	0.000409169	0.805556	0.985507	0.00380837
Igf2r	0.955271	0.000414426	1	0.869565	0.00382559
Krtcap2	0.687062	0.000414426	1	0.956522	0.00382559
Phf5a	-1.16955	0.000414426	0.833333	0.927536	0.00382559
Utp6	-1.76235	0.000414426	0.222222	0.637681	0.00382559
Sept11	-0.794222	0.000414426	0.916667	1	0.00382559
Tbrg4	-1.52797	0.000414426	0.305556	0.710145	0.00382559
Flt4	-1.00138	0.000414426	0.888889	0.898551	0.00382559
Vars	-1.52744	0.000414426	0.5	0.797101	0.00382559
Tcf4	-0.969924	0.000414426	0.944444	0.956522	0.00382559
Lat	-3.22237	0.000419746	0.138889	0.521739	0.00387116
Tspan12	1.57984	0.00042513	0.777778	0.507246	0.00390301
Gemin5	-2.37352	0.00042513	0.277778	0.623188	0.00390301
Nop2	-1.94489	0.00042513	0.444444	0.681159	0.00390301
Gm13889	-26.8321	0.00042513	0	0.42029	0.00390301
Hpgd	-1.67167	0.00042513	0.111111	0.565217	0.00390301
Rassf9	2.34344	0.000430578	0.638889	0.318841	0.00394944
Cd40	1.31158	0.000436091	0.861111	0.536232	0.00398194
Metap2	-0.734621	0.000436091	0.972222	1	0.00398194
Hmces	-1.5753	0.000436091	0.305556	0.710145	0.00398194
Mrpl2	-1.30148	0.000436091	0.5	0.855072	0.00398194
Kif2c	-2.71186	0.000436091	0.0833333	0.507246	0.00398194
Syne2	1.11197	0.000447316	0.861111	0.797101	0.00405513
Tcn2	1.1003	0.000447316	0.888889	0.695652	0.00405513
Lrpap1	0.999406	0.000447316	0.916667	0.768116	0.00405513
Tram2	1.35997	0.000447316	0.888889	0.666667	0.00405513
Cfdp1	-0.764585	0.000447316	0.944444	0.985507	0.00405513
Ndufa10	-1.09775	0.000447316	0.777778	0.927536	0.00405513
Rbm3	-0.766657	0.000447316	0.944444	0.985507	0.00405513
Gm7658	-0.858643	0.000447316	0.694444	0.884058	0.00405513
Pnisr	1.0397	0.000458809	1	0.884058	0.00415188
Ralgps2	-1.31985	0.000458809	0.583333	0.855072	0.00415188
Dnmt3a	0.957459	0.000464659	0.916667	0.898551	0.0041973
Immt	-0.904507	0.000464659	0.805556	0.956522	0.0041973
Eef1a1	-0.409338	0.000470578	1	1	0.00424318
Elavl1	-0.906462	0.000470578	0.833333	0.956522	0.00424318
Nbea	1.55525	0.000482628	0.75	0.478261	0.00434022
Pik3r3	1.84662	0.000482628	0.722222	0.405797	0.00434022
Mki67	-2.24991	0.000482628	0.222222	0.623188	0.00434022
Nop14	-1.16115	0.000488761	0.361111	0.782609	0.00439146
Rpl18a-ps1	-0.742366	0.000494966	0.888889	0.971014	0.00443538
Rpl9-ps6	-0.839359	0.000494966	0.972222	1	0.00443538
Mdc1	-2.35358	0.000494966	0.333333	0.623188	0.00443538
Gm7665	2.46594	0.000501244	0.527778	0.115942	0.00447182
Rbm8a	-0.769587	0.000501244	0.916667	0.956522	0.00447182
Pus1	-1.98117	0.000501244	0.25	0.637681	0.00447182
Bin1	-1.43686	0.000501244	0.416667	0.782609	0.00447182
F2rl3	-6.08392	0.000501244	0.0277778	0.434783	0.00447182
Tnrc6b	1.38595	0.000507597	0.888889	0.73913	0.00450464
Cobll1	3.8204	0.000507597	0.472222	0.0724638	0.00450464
Srrt	-1.27838	0.000507597	0.666667	0.884058	0.00450464
Nsfl1c	-1.02968	0.000507597	0.75	0.971014	0.00450464
Puf60	-0.881209	0.000507597	0.888889	0.942029	0.00450464
Ube2l3	-1.02764	0.000507597	0.888889	0.942029	0.00450464
Polr1d	-0.980719	0.000514024	0.75	0.956522	0.00455768
Plxna4	2.89131	0.000520527	0.527778	0.130435	0.00459921
Vash2	-3.19545	0.000520527	0.0277778	0.449275	0.00459921
Zc3hav1	-2.50161	0.000520527	0.166667	0.565217	0.00459921
Cmtm7	-1.4506	0.000520527	0.388889	0.768116	0.00459921
Mycn	-2.20759	0.000527107	0.138889	0.550725	0.00464922
Ppp1r7	-1.708	0.000527107	0.361111	0.695652	0.00464922
Leng8	1.17887	0.000533765	0.944444	0.724638	0.00469564
Gm5424	2.01056	0.000533765	0.666667	0.304348	0.00469564
Eif2s2	-0.641085	0.000533765	1	1	0.00469564
Itpr3	1.57428	0.0005405	0.805556	0.492754	0.00474664
Sh3bp5	-1.22073	0.0005405	0.694444	0.898551	0.00474664
Ddah1	1.3088	0.000547315	0.833333	0.623188	0.00478984
Cdc37	-0.803286	0.000547315	1	0.985507	0.00478984
Rbp1	-0.971732	0.000547315	0.888889	0.884058	0.00478984
Prdx3	-1.32683	0.000547315	0.472222	0.797101	0.00478984
Tgfbr3	1.71425	0.00055421	0.694444	0.463768	0.00484598
Sec62	0.631798	0.000561186	1	0.971014	0.00489427
Rpl3	-0.454943	0.000561186	1	1	0.00489427
Rps28	-0.551204	0.000561186	1	1	0.00489427
Mid2	-2.79462	0.000568243	0.0833333	0.492754	0.00494729
Gm7204	-0.818931	0.000568243	0.861111	0.927536	0.00494729
Arid3b	2.60616	0.000575383	0.583333	0.246377	0.00499654
Nuf2	-2.01102	0.000575383	0.111111	0.550725	0.00499654
Gm14284	-0.712536	0.000575383	0.972222	0.971014	0.00499654
Ctnnd1	0.883131	0.000582606	0.972222	0.84058	0.00505059
Tbc1d8	3.07162	0.000582606	0.527778	0.173913	0.00505059
Incenp	-2.10674	0.000589914	0.166667	0.57971	0.00510518
Ncaph2	-1.27281	0.000589914	0.611111	0.884058	0.00510518
Vangl1	1.22324	0.000597307	0.916667	0.666667	0.00516474
Galk1	-1.41342	0.000604786	0.444444	0.782609	0.00521157
Uchl4	-2.70784	0.000604786	0.222222	0.57971	0.00521157
Gm14044	-0.648335	0.000604786	0.972222	1	0.00521157
1810011O10Rik	-1.36079	0.000604786	0.388889	0.797101	0.00521157
Krt18	5.64188	0.000620006	0.444444	0.057971	0.00532457
Ddx18	-1.23642	0.000620006	0.777778	0.869565	0.00532457
Tspan15	-1.95333	0.000620006	0.166667	0.57971	0.00532457
Rps6ka1	-1.67139	0.000620006	0.527778	0.797101	0.00532457
Herpud2	1.6243	0.000627749	0.694444	0.347826	0.00538193
Kitl	-1.32885	0.000627749	0.361111	0.753623	0.00538193
Arid4b	1.02617	0.000635583	0.944444	0.855072	0.00543066
Tsen34	-1.08567	0.000635583	0.777778	0.884058	0.00543066
Rpl35	-0.561016	0.000635583	1	1	0.00543066
Peg13	-1.90154	0.000635583	0.222222	0.623188	0.00543066
Nup133	-1.70017	0.000643506	0.25	0.637681	0.00549372
Pebp1	-0.875554	0.000651522	0.972222	0.971014	0.00554809
Prkrip1	-1.30366	0.000651522	0.416667	0.73913	0.00554809
Dek	-1.02672	0.000651522	0.888889	0.956522	0.00554809
Mylip	2.0452	0.000659631	0.583333	0.202899	0.00559358
Mif-ps3	-2.02607	0.000659631	0.194444	0.57971	0.00559358
Wdr18	-1.5206	0.000659631	0.527778	0.753623	0.00559358
Eif2s1	-0.817996	0.000659631	0.861111	0.956522	0.00559358
Cisd1	-1.22416	0.000659631	0.472222	0.84058	0.00559358
Ano6	1.12694	0.000667833	0.944444	0.797101	0.00563477
RP24-95O4.1	2.82546	0.000667833	0.5	0.101449	0.00563477
Llgl1	1.49218	0.000667833	0.777778	0.637681	0.00563477
Fndc3a	1.1803	0.000667833	0.888889	0.753623	0.00563477
Gsg2	-27.923	0.000667833	0	0.405797	0.00563477
Dna2	-1.8593	0.000667833	0.194444	0.594203	0.00563477
Ccnf	-2.76217	0.00067613	0.0833333	0.492754	0.00569527
Fignl1	-2.02727	0.00067613	0.138889	0.550725	0.00569527
Ctsw	2.94178	0.000684522	0.5	0.115942	0.00573727
Farsa	-1.27623	0.000684522	0.555556	0.869565	0.00573727
Esd	-0.934657	0.000684522	0.777778	0.869565	0.00573727
Exosc1	-1.42497	0.000684522	0.416667	0.768116	0.00573727
Anapc13	-0.737632	0.000684522	0.722222	0.942029	0.00573727
Gm3699	-0.736259	0.000684522	0.944444	0.985507	0.00573727
Ly6e	-3.03064	0.000701599	0.111111	0.507246	0.00586096
Psmd14	-1.15262	0.000701599	0.666667	0.884058	0.00586096
B4galt5	-1.12084	0.000701599	0.25	0.652174	0.00586096
Tssc4	-1.47067	0.000701599	0.388889	0.724638	0.00586096
Lta4h	-0.985406	0.000710285	0.805556	0.927536	0.00592373
Fabp4	-4.28894	0.000710285	0.0277778	0.434783	0.00592373
Clcf1	5.47894	0.000719071	0.416667	0.0144928	0.00597728
Nfe2l1	1.07483	0.000719071	0.944444	0.811594	0.00597728
Arhgef40	1.74651	0.000719071	0.638889	0.275362	0.00597728
2700029M09Rik	-1.19675	0.000719071	0.444444	0.782609	0.00597728
Chek1	-2.0157	0.000727958	0.138889	0.550725	0.00603626
Gm7290	-0.781733	0.000727958	0.916667	0.956522	0.00603626
Gm7079	-1.57504	0.000727958	0.361111	0.724638	0.00603626
Gm15387	-1.3531	0.000736946	0.361111	0.710145	0.00610078
Suclg2	-1.36192	0.000736946	0.444444	0.768116	0.00610078
Prr15	3.46237	0.000746038	0.472222	0.0869565	0.00617099
Gm38211	2.90712	0.000755234	0.5	0.115942	0.00620642
Sdhc	-0.896917	0.000755234	0.805556	0.913043	0.00620642
Ndufb6	-0.959169	0.000755234	0.75	0.884058	0.00620642
Tpm3	-0.461244	0.000755234	1	1	0.00620642
Jmjd6	-1.28868	0.000755234	0.555556	0.84058	0.00620642
Sae1	-1.08534	0.000755234	0.833333	0.898551	0.00620642
Rpl23a-ps3	-0.753903	0.000755234	0.888889	1	0.00620642
Actr2	-0.822266	0.000755234	0.916667	1	0.00620642
Dtl	-1.65946	0.000764535	0.305556	0.666667	0.00626249
Pmp22	-2.09626	0.000764535	0.138889	0.550725	0.00626249
Nsmce1	-1.57611	0.000764535	0.472222	0.724638	0.00626249
D10Wsu102e	-1.98015	0.000764535	0.138889	0.550725	0.00626249
Gcnt2	2.07176	0.000773942	0.583333	0.188406	0.00630887
Grik5	3.2819	0.000773942	0.444444	0.0434783	0.00630887
Wwp1	2.01744	0.000773942	0.694444	0.42029	0.00630887
Adcy6	2.23014	0.000773942	0.583333	0.275362	0.00630887
Tmsb10	-0.732616	0.000773942	1	1	0.00630887
Cdk1	-1.54998	0.000773942	0.694444	0.797101	0.00630887
Mrpl11	-1.39773	0.000783456	0.472222	0.753623	0.00638128
Hacd4	2.68145	0.000793079	0.5	0.130435	0.00643891
Ubp1	1.33017	0.000793079	0.833333	0.681159	0.00643891
Dctn1	-1.16287	0.000793079	0.611111	0.927536	0.00643891
1700025G04Rik	-2.98487	0.000793079	0.166667	0.521739	0.00643891
Stx2	-1.39966	0.000802812	0.305556	0.695652	0.00648667
Smyd2	-1.4271	0.000802812	0.305556	0.695652	0.00648667
Kif20a	-2.12564	0.000802812	0.138889	0.550725	0.00648667
Mrpl42	-0.880815	0.000802812	0.75	0.898551	0.00648667
Cab39l	-1.87252	0.000802812	0.305556	0.637681	0.00648667
Rae1	-1.17232	0.000802812	0.583333	0.869565	0.00648667
Pdgfb	1.43082	0.000812655	0.777778	0.463768	0.00654006
Pnpla6	1.90581	0.000812655	0.694444	0.391304	0.00654006
Sufu	1.41517	0.000812655	0.75	0.391304	0.00654006
Acvr1	1.7553	0.000812655	0.694444	0.362319	0.00654006
Exosc7	-1.29574	0.000812655	0.472222	0.797101	0.00654006
F10	2.29821	0.00082261	0.472222	0.057971	0.00660965
Gm8210	-0.630623	0.00082261	0.972222	0.985507	0.00660965
Pfdn5	0.606955	0.000832678	1	0.956522	0.00665879
Adcy4	1.11969	0.000832678	0.944444	0.681159	0.00665879
Olfml2a	4.72569	0.000832678	0.416667	0.0144928	0.00665879
Aatf	-1.89346	0.000832678	0.333333	0.637681	0.00665879
Rpl37a	-0.515313	0.000832678	1	1	0.00665879
Zfp710	-1.4025	0.000832678	0.5	0.768116	0.00665879
N4bp3	-1.61653	0.000842861	0.472222	0.724638	0.00673489
RP24-95O4.6	2.01095	0.000853159	0.611111	0.304348	0.00677434
Ulk1	1.61874	0.000853159	0.722222	0.391304	0.00677434
Cct4	-0.834101	0.000853159	0.972222	0.971014	0.00677434
Spry2	-1.76987	0.000853159	0.277778	0.666667	0.00677434
Psmb7	-0.667389	0.000853159	0.888889	0.971014	0.00677434
Arhgap27	-1.21904	0.000853159	0.555556	0.84058	0.00677434
Lbp	-2.21265	0.000853159	0.305556	0.623188	0.00677434
Ccdc58	-1.13737	0.000853159	0.638889	0.855072	0.00677434
Kif23	-1.60172	0.000863573	0.194444	0.608696	0.00684627
Pitpnm2	-1.75272	0.000863573	0.416667	0.695652	0.00684627
Atp2b1	0.886649	0.000874105	0.944444	0.898551	0.0069081
Ror2	4.66799	0.000874105	0.472222	0.101449	0.0069081
Arcn1	-0.991136	0.000874105	0.805556	0.942029	0.0069081
Hmgb1-ps3	-1.40579	0.000874105	0.333333	0.666667	0.0069081
Ndufs7	-0.9531	0.000884757	0.861111	0.927536	0.00698136
Thumpd1	-1.48831	0.000884757	0.361111	0.724638	0.00698136
Cd2ap	1.16043	0.000895528	0.944444	0.724638	0.0070225
Rc3h2	1.02245	0.000895528	0.861111	0.652174	0.0070225
Ewsr1	-0.704726	0.000895528	0.944444	1	0.0070225
Socs3	-3.63483	0.000895528	0.111111	0.478261	0.0070225
Nup62	-1.49922	0.000895528	0.472222	0.73913	0.0070225
Racgap1	-1.52709	0.000895528	0.222222	0.652174	0.0070225
Pim3	-1.63852	0.000895528	0.416667	0.710145	0.0070225
Trpc3	-3.30705	0.000895528	0.0555556	0.449275	0.0070225
Sost	3.10199	0.000906421	0.472222	0.0869565	0.0070969
Lamp2	0.9544	0.000906421	0.972222	0.956522	0.0070969
Numa1	0.976566	0.000917436	1	0.869565	0.00714992
Hoxa9	1.65775	0.000917436	0.722222	0.405797	0.00714992
Ppp1ca	-0.582479	0.000917436	0.972222	1	0.00714992
RP24-291E8.2	-0.630624	0.000917436	0.972222	1	0.00714992
Triap1	-1.84294	0.000917436	0.277778	0.623188	0.00714992
Ppid	-0.961587	0.000917436	0.833333	0.942029	0.00714992
Pacsin2	-1.28756	0.00093984	0.277778	0.710145	0.00730762
S100a10	-1.20497	0.00093984	0.555556	0.869565	0.00730762
Eif3l	-0.924143	0.00093984	0.805556	0.971014	0.00730762
Kdm6b	0.806084	0.000962751	1	0.927536	0.00743429
Mprip	1.04046	0.000962751	0.944444	0.855072	0.00743429
Megf6	1.42946	0.000962751	0.722222	0.347826	0.00743429
1600012H06Rik	1.24066	0.000962751	0.777778	0.42029	0.00743429
Eif4a3	-0.776151	0.000962751	0.916667	1	0.00743429
Sf3a2	-0.931996	0.000962751	0.722222	0.884058	0.00743429
Tpm4	-0.614001	0.000962751	1	0.985507	0.00743429
Aurkb	-2.87284	0.000962751	0.111111	0.492754	0.00743429
Hprt	-1.07074	0.000962751	0.555556	0.84058	0.00743429
Hmbs	-1.50495	0.000998087	0.416667	0.695652	0.0076954
Glrx3	-0.754214	0.000998087	0.916667	0.927536	0.0076954
Spag9	1.10088	0.00101013	0.944444	0.884058	0.00776456
Bola2	-0.769557	0.00101013	0.916667	0.971014	0.00776456
Rps19-ps6	-0.485521	0.00101013	1	1	0.00776456
Parp2	-1.23528	0.00101013	0.527778	0.826087	0.00776456
Gm4987	-0.666488	0.00102231	0.916667	0.985507	0.00785219
Igfbp4	0.648098	0.00103462	1	0.956522	0.00792869
Gls	1.28879	0.00103462	0.944444	0.768116	0.00792869
Tgfbi	-28.9423	0.00103462	0	0.391304	0.00792869
Fbxo18	1.62506	0.00104707	0.805556	0.695652	0.00801196
Gas2l3	-1.93952	0.00104707	0.138889	0.521739	0.00801196
Plxnd1	0.680747	0.00105966	1	0.942029	0.00806555
Spata13	1.54032	0.00105966	0.777778	0.521739	0.00806555
Acat2	-1.24981	0.00105966	0.583333	0.855072	0.00806555
Adprh	-0.719437	0.00105966	0.888889	0.956522	0.00806555
Rpl10a-ps1	-0.657564	0.00105966	0.944444	1	0.00806555
Sqle	-1.51726	0.00105966	0.333333	0.695652	0.00806555
Gm4737	-1.72046	0.00105966	0.333333	0.681159	0.00806555
St8sia6	6.44949	0.00107239	0.416667	0.0289855	0.00815016
Atp5g2	-0.931019	0.00107239	0.972222	0.985507	0.00815016
Letm1	-1.62097	0.00108526	0.388889	0.695652	0.00821093
Asnsd1	-1.53868	0.00108526	0.416667	0.73913	0.00821093
Vcp-rs	-0.817918	0.00108526	0.888889	0.985507	0.00821093
Mrpl17	-0.799924	0.00108526	0.861111	0.971014	0.00821093
A430005L14Rik	-1.98594	0.00108526	0.277778	0.608696	0.00821093
Gm3756	-2.77568	0.00108526	0.0833333	0.478261	0.00821093
Enpp3	-1.64986	0.00109827	0.25	0.637681	0.00830317
Dock6	0.830112	0.00111143	1	0.884058	0.00837757
Nob1	-1.53555	0.00111143	0.527778	0.768116	0.00837757
Cd9	-1.18599	0.00111143	0.722222	0.913043	0.00837757
Asf1b	-2.02541	0.00111143	0.111111	0.521739	0.00837757
Bace1	1.52889	0.00113818	0.777778	0.492754	0.00854101
Senp3	-1.11956	0.00113818	0.5	0.811594	0.00854101
Cenpq	-1.68462	0.00113818	0.166667	0.594203	0.00854101
Rps27l	-0.596382	0.00113818	1	1	0.00854101
Nup107	-1.35181	0.00113818	0.333333	0.695652	0.00854101
Mrpl14	-1.15084	0.00113818	0.611111	0.826087	0.00854101
Dcaf4	-1.88397	0.00115178	0.361111	0.666667	0.00861109
Nol9	-1.38564	0.00115178	0.361111	0.724638	0.00861109
Ifrd1	-1.36541	0.00115178	0.583333	0.782609	0.00861109
Wdr12	-1.61148	0.00115178	0.305556	0.666667	0.00861109
Pkmyt1	-5.09978	0.00115178	0.138889	0.463768	0.00861109
Oxct1	-2.03138	0.00116553	0.194444	0.565217	0.008701
Ppap2b	-1.27916	0.00116553	0.638889	0.855072	0.008701
Slc25a46	-0.909868	0.00117943	0.361111	0.753623	0.00879827
Stard8	-2.0166	0.00119348	0.166667	0.550725	0.00889653
Nmral1	-2.16008	0.00120769	0.194444	0.550725	0.00899581
Srpr	0.75321	0.00122205	0.916667	0.855072	0.00906273
Msrb3	1.49658	0.00122205	0.777778	0.478261	0.00906273
Meis2	1.21723	0.00122205	0.833333	0.536232	0.00906273
Mapk7	-1.56727	0.00122205	0.333333	0.681159	0.00906273
Spry4	-1.852	0.00122205	0.111111	0.521739	0.00906273
Atp5k	-0.623938	0.00122205	1	1	0.00906273
Rrp9	-1.7645	0.00123657	0.25	0.608696	0.00916369
Asap2	1.0406	0.00125125	0.916667	0.623188	0.00921841
Bcl9	1.64589	0.00125125	0.75	0.507246	0.00921841
Bcam	3.66616	0.00125125	0.472222	0.130435	0.00921841
Pop7	-1.64712	0.00125125	0.333333	0.637681	0.00921841
Pnkd	-1.35019	0.00125125	0.722222	0.898551	0.00921841
Sema6b	-3.29035	0.00125125	0.0277778	0.42029	0.00921841
Ncapd2	-1.39742	0.00125125	0.333333	0.695652	0.00921841
Cdc7	-1.69612	0.00125125	0.222222	0.608696	0.00921841
Nxn	1.38898	0.00126609	0.805556	0.521739	0.00929388
Pla2g12a	3.13931	0.00126609	0.472222	0.115942	0.00929388
Rpsa-ps9	-1.01463	0.00126609	0.361111	0.782609	0.00929388
Eif3m	-0.774675	0.00126609	0.916667	0.985507	0.00929388
Arxes2	-2.2104	0.00126609	0.138889	0.521739	0.00929388
Oaz2	0.864653	0.0012811	1	0.855072	0.00936322
Phf21a	1.14018	0.0012811	0.833333	0.507246	0.00936322
Tomm40	-1.13243	0.0012811	0.722222	0.898551	0.00936322
Oaz1	-0.681172	0.0012811	1	1	0.00936322
Slc35a4	-1.06847	0.0012811	0.611111	0.84058	0.00936322
Smyd5	-1.46788	0.0012811	0.305556	0.681159	0.00936322
Iqgap1	0.832918	0.00129626	0.972222	0.956522	0.00946723
Reep3	1.00077	0.0013116	0.944444	0.826087	0.00954473
Creld1	2.04465	0.0013116	0.583333	0.246377	0.00954473
Utp20	-1.41134	0.0013116	0.388889	0.710145	0.00954473
Rpl34-ps1	-0.478455	0.0013116	1	1	0.00954473
Rbm27	-1.17645	0.0013116	0.75	0.855072	0.00954473
Sub1	-0.621873	0.0013271	0.972222	0.985507	0.00965058
Cxxc5	1.10714	0.00134277	0.888889	0.623188	0.0097156
Tmem165	1.08947	0.00134277	0.833333	0.681159	0.0097156
Ppp1r8	-1.42719	0.00134277	0.388889	0.695652	0.0097156
Rad9a	-1.93578	0.00134277	0.194444	0.565217	0.0097156
Aimp2	-1.18017	0.00134277	0.361111	0.73913	0.0097156
Rpl31-ps8	-0.522025	0.00134277	1	1	0.0097156
Gm12338	-0.913253	0.00134277	0.694444	0.913043	0.0097156
Polr1a	-2.29865	0.00135861	0.305556	0.57971	0.00981615
Bik	-2.82447	0.00135861	0.0833333	0.463768	0.00981615
Psme4	1.08344	0.00137462	0.888889	0.869565	0.00990352
Haus2	-1.76889	0.00137462	0.333333	0.623188	0.00990352
Prkab1	-1.46171	0.00137462	0.583333	0.797101	0.00990352
Cct2	-0.817736	0.00137462	0.972222	1	0.00990352
Wbp1l	1.31067	0.0013908	0.861111	0.695652	0.0100059
Ctcf	-1.34313	0.0013908	0.527778	0.782609	0.0100059
Mfge8	0.842759	0.00140717	0.944444	0.898551	0.0100948
Cstf2	-1.28694	0.00140717	0.472222	0.768116	0.0100948
Timm10	-1.20621	0.00140717	0.333333	0.753623	0.0100948
Stra13	-1.01813	0.00140717	0.611111	0.898551	0.0100948
Glmp	1.00568	0.0014237	0.972222	0.782609	0.010199
Snora68	-2.06706	0.0014237	0.138889	0.521739	0.010199
Pycrl	-1.22589	0.00144042	0.388889	0.768116	0.0102823
Gm8394	-1.16274	0.00144042	0.388889	0.710145	0.0102823
Cad	-1.71445	0.00144042	0.277778	0.623188	0.0102823
Gm5160	-0.977907	0.00144042	0.555556	0.826087	0.0102823
Rars	-1.26822	0.00144042	0.666667	0.811594	0.0102823
Tmem181a	1.03606	0.0014744	0.944444	0.869565	0.0104952
Gak	0.91857	0.0014744	0.972222	0.942029	0.0104952
Sema7a	7.03077	0.0014744	0.388889	0.0144928	0.0104952
Snrpa	-0.800309	0.0014744	0.888889	0.956522	0.0104952
Hist1h4i	-2.68267	0.00149167	0.0833333	0.463768	0.0106107
Rasl11b	2.27717	0.00150912	0.555556	0.217391	0.0107122
Ppp2r1a	-0.614541	0.00150912	0.972222	1	0.0107122
Eif3j2	-1.01001	0.00150912	0.611111	0.884058	0.0107122
Itga3	-2.09329	0.00152676	0.194444	0.550725	0.0108222
Uqcrc1	-0.735512	0.00152676	0.972222	0.956522	0.0108222
Plxnb1	2.29489	0.00154459	0.555556	0.231884	0.0108875
Sh3rf1	1.91766	0.00154459	0.666667	0.478261	0.0108875
Rps15a-ps3	-1.08222	0.00154459	0.555556	0.869565	0.0108875
Fkbp4	-1.15657	0.00154459	0.805556	0.855072	0.0108875
Rpl36a-ps2	-0.527265	0.00154459	1	0.971014	0.0108875
Gm6065	-1.77637	0.00154459	0.277778	0.623188	0.0108875
Poc1a	-4.61526	0.00154459	0.0555556	0.42029	0.0108875
Dbf4	-1.07839	0.00154459	0.388889	0.797101	0.0108875
Mrpl41	-1.51556	0.00156261	0.416667	0.695652	0.0109992
Nadk	-1.1678	0.00156261	0.583333	0.811594	0.0109992
Actg1	-0.898406	0.00158082	1	1	0.0110734
Polr2f	-0.748288	0.00158082	0.861111	0.942029	0.0110734
Gm16286	-0.928114	0.00158082	0.805556	0.942029	0.0110734
Slc7a5	-27.5045	0.00158082	0	0.376812	0.0110734
Cd36	-28.4163	0.00158082	0	0.376812	0.0110734
St6galnac4	-1.53129	0.00158082	0.472222	0.710145	0.0110734
Gm9761	-1.07842	0.00158082	0.666667	0.898551	0.0110734
Efcab14	1.12805	0.00159923	0.861111	0.608696	0.0111637
Cachd1	1.75008	0.00159923	0.694444	0.405797	0.0111637
Ckap2	-1.9404	0.00159923	0.138889	0.521739	0.0111637
Pfas	-1.01132	0.00159923	0.583333	0.898551	0.0111637
Gm10689	-0.824255	0.00159923	0.805556	0.985507	0.0111637
Crispld1	2.08438	0.00161784	0.527778	0.188406	0.0112161
Calr	0.398314	0.00161784	1	1	0.0112161
Smap1	1.23086	0.00161784	0.888889	0.710145	0.0112161
Svil	-1.00339	0.00161784	0.611111	0.898551	0.0112161
Cbx3	-0.771795	0.00161784	0.888889	0.942029	0.0112161
Wdhd1	-2.32339	0.00161784	0.138889	0.507246	0.0112161
Nudt19	-2.21584	0.00161784	0.111111	0.478261	0.0112161
Elf4	-1.33026	0.00161784	0.416667	0.73913	0.0112161
Fam49b	-1.21169	0.00161784	0.555556	0.797101	0.0112161
Vcp	-0.733279	0.00161784	0.972222	1	0.0112161
Laptm5	1.16041	0.00163664	0.805556	0.57971	0.0113309
Snrpd3	-1.01107	0.00163664	0.805556	0.898551	0.0113309
Ctnnb1	0.572883	0.00165565	1	0.985507	0.0114312
Bnip3l	0.767142	0.00165565	0.944444	0.898551	0.0114312
Aurka	-2.1477	0.00165565	0.138889	0.507246	0.0114312
Gm12989	-0.801149	0.00165565	0.555556	0.84058	0.0114312
Ilf2	-1.05185	0.00167486	0.805556	0.956522	0.0115559
Cyb561	3.3996	0.00169427	0.416667	0.0434783	0.0116501
Fam193b	1.31466	0.00169427	0.777778	0.507246	0.0116501
Emp2	5.23105	0.00169427	0.388889	0.0144928	0.0116501
Tecr	-0.720758	0.00169427	0.888889	0.985507	0.0116501
Atp5f1	-0.620778	0.00169427	1	0.985507	0.0116501
Gm10131	-0.555415	0.00171389	0.861111	0.985507	0.011777
Ifngr1	1.16922	0.00173372	0.888889	0.73913	0.0118569
Stat3	0.934148	0.00173372	0.944444	0.797101	0.0118569
Zfhx2	1.48158	0.00173372	0.666667	0.304348	0.0118569
Gtf2h5	-0.756816	0.00173372	0.833333	0.927536	0.0118569
Exosc2	-1.8404	0.00173372	0.388889	0.637681	0.0118569
Rps25-ps1	-0.727872	0.00173372	0.694444	0.913043	0.0118569
Gm26917	-0.313187	0.00173372	1	0.898551	0.0118569
Nup205	-1.92562	0.00175376	0.361111	0.637681	0.0119777
Phgdh	-3.65132	0.00175376	0.0277778	0.405797	0.0119777
Slc40a1	2.47493	0.00177402	0.527778	0.217391	0.012059
Ash1l	1.14043	0.00177402	0.888889	0.811594	0.012059
Setd3	1.30078	0.00177402	0.805556	0.681159	0.012059
Commd3	1.2305	0.00177402	0.777778	0.623188	0.012059
Eif4e	-0.904959	0.00177402	0.722222	0.811594	0.012059
Gm6136	-0.45124	0.00177402	1	1	0.012059
Rps6	-0.433447	0.00177402	1	1	0.012059
Abtb1	2.11527	0.00179448	0.527778	0.173913	0.0121736
Nars	-1.1582	0.00179448	0.694444	0.898551	0.0121736
Dlgap5	-1.91551	0.00179448	0.138889	0.521739	0.0121736
Gabbr1	2.63706	0.00181517	0.527778	0.188406	0.0122727
Pno1	-1.17102	0.00181517	0.444444	0.73913	0.0122727
Dlat	-1.26193	0.00181517	0.388889	0.695652	0.0122727
Trim37	-1.01752	0.00181517	0.416667	0.797101	0.0122727
Myo18a	-1.06313	0.00181517	0.75	0.942029	0.0122727
Nmt2	1.17925	0.00183607	0.916667	0.753623	0.0123727
Tnrc6a	1.17217	0.00183607	0.972222	0.869565	0.0123727
Abcc9	-3.28182	0.00183607	0.0277778	0.405797	0.0123727
Zfp655	-2.29482	0.00183607	0.194444	0.521739	0.0123727
RP23-287M3.3	-1.14056	0.00183607	0.416667	0.724638	0.0123727
Zfp667	2.61065	0.0018572	0.5	0.173913	0.0124652
Lamb1	0.901057	0.0018572	1	0.869565	0.0124652
Tbce	1.55741	0.0018572	0.638889	0.42029	0.0124652
Ift122	2.79782	0.0018572	0.555556	0.26087	0.0124652
Klf13	0.675249	0.0018572	0.972222	0.942029	0.0124652
Fhl3	-1.4774	0.0018572	0.583333	0.797101	0.0124652
Lsm7	-0.87589	0.00187855	0.916667	0.927536	0.0125834
Farsb	-1.40421	0.00187855	0.638889	0.782609	0.0125834
Atad2	-1.34866	0.00187855	0.472222	0.753623	0.0125834
Slc44a1	1.31689	0.00190012	0.805556	0.507246	0.0126691
Slit2	2.67465	0.00190012	0.444444	0.0724638	0.0126691
Taok1	0.974144	0.00190012	0.944444	0.855072	0.0126691
Map4k5	-1.10788	0.00190012	0.611111	0.84058	0.0126691
St3gal4	-1.69337	0.00190012	0.111111	0.507246	0.0126691
Rpl39	-0.546967	0.00190012	1	1	0.0126691
Sf3b6	-0.717187	0.00190012	0.833333	0.913043	0.0126691
Khdrbs3	1.70089	0.00192192	0.638889	0.347826	0.0127892
Yars	-1.23781	0.00192192	0.472222	0.753623	0.0127892
Hapln1	-1.32319	0.00192192	0.472222	0.753623	0.0127892
Nqo2	-1.86591	0.00194395	0.222222	0.565217	0.0129188
Isg20l2	-1.44228	0.00194395	0.361111	0.681159	0.0129188
H2afy2	-1.55845	0.00196621	0.194444	0.57971	0.0130495
St8sia4	-2.21534	0.00196621	0.138889	0.492754	0.0130495
Galnt1	0.974915	0.00198871	0.888889	0.869565	0.0131127
Tmem50b	1.69964	0.00198871	0.611111	0.275362	0.0131127
Col4a2	0.957946	0.00198871	1	0.884058	0.0131127
Rpl29	-0.555129	0.00198871	1	1	0.0131127
Mrps14	-0.795886	0.00198871	0.666667	0.869565	0.0131127
Pepd	-1.55969	0.00198871	0.25	0.623188	0.0131127
Mybl2	-2.81535	0.00198871	0.0833333	0.449275	0.0131127
Zmat5	-1.19257	0.00198871	0.194444	0.623188	0.0131127
Ccar2	-1.50041	0.00198871	0.416667	0.681159	0.0131127
Mrpl36	-1.10444	0.00198871	0.611111	0.782609	0.0131127
Lrp6	0.935056	0.00201144	0.916667	0.782609	0.0132195
Tm6sf1	1.14224	0.00201144	0.805556	0.637681	0.0132195
Cdca2	-2.49395	0.00201144	0.138889	0.492754	0.0132195
Nes	-1.14144	0.00201144	0.527778	0.84058	0.0132195
Arrb2	-1.97483	0.00201144	0.0833333	0.463768	0.0132195
Pkd2	1.42245	0.00203441	0.777778	0.594203	0.0133099
Txnip	0.983053	0.00203441	0.944444	0.84058	0.0133099
Gm8741	-2.24689	0.00203441	0.277778	0.565217	0.0133099
Polr2d	-1.04079	0.00203441	0.638889	0.826087	0.0133099
Psmb10	-2.1891	0.00203441	0.138889	0.507246	0.0133099
Gm10704	-1.21711	0.00203441	0.333333	0.695652	0.0133099
Smagp	-1.49091	0.00203441	0.277778	0.637681	0.0133099
Gm10145	-1.25823	0.00205762	0.305556	0.666667	0.013453
Filip1l	1.26481	0.00208107	0.805556	0.652174	0.0135888
Hspa8	-0.487945	0.00208107	1	1	0.0135888
Rai1	1.11157	0.00212871	0.833333	0.623188	0.0138373
Efna5	2.36908	0.00212871	0.555556	0.246377	0.0138373
Ube2d3	-0.457725	0.00212871	0.972222	1	0.0138373
Zfp41	-3.25553	0.00212871	0.0555556	0.42029	0.0138373
Calm3	-0.82899	0.00212871	0.861111	0.971014	0.0138373
Qtrt1	-2.73193	0.00212871	0.166667	0.492754	0.0138373
Gm4202	-0.663663	0.00212871	0.944444	0.985507	0.0138373
Zcchc6	1.1302	0.00215291	0.861111	0.753623	0.0139676
Ndufs3	-0.838156	0.00215291	0.694444	0.869565	0.0139676
S100a16	-0.715443	0.00215291	0.972222	0.869565	0.0139676
Moxd1	5.18749	0.00217735	0.388889	0.0289855	0.0140451
Pdia3	0.558454	0.00217735	1	1	0.0140451
Gm37024	2.37311	0.00217735	0.5	0.15942	0.0140451
Abhd2	0.81356	0.00217735	0.972222	0.855072	0.0140451
Arhgap11a	-2.11823	0.00217735	0.111111	0.478261	0.0140451
Hspa1b	-1.93826	0.00217735	0.166667	0.550725	0.0140451
Gm10132	-0.490477	0.00217735	0.972222	1	0.0140451
Gm3531	-0.606561	0.00217735	0.944444	0.985507	0.0140451
Gm15920	-0.696251	0.00217735	0.944444	0.956522	0.0140451
Dcp1b	2.02556	0.00220205	0.527778	0.173913	0.0141773
Hook3	0.880285	0.00220205	0.916667	0.695652	0.0141773
Rbbp4	-0.814967	0.00220205	0.916667	0.956522	0.0141773
RP23-172K2.12	-2.39718	0.00222701	0.222222	0.536232	0.0143015
Ccnb1	-1.79589	0.00222701	0.194444	0.565217	0.0143015
Ndc80	-1.90237	0.00222701	0.111111	0.492754	0.0143015
Rps3a3	-0.935238	0.00222701	0.555556	0.826087	0.0143015
Mmp11	2.24807	0.00225223	0.527778	0.202899	0.014436
Xrcc6	-1.55821	0.00225223	0.305556	0.637681	0.014436
Cd302	-2.20526	0.00225223	0.305556	0.57971	0.014436
Ppm1g	-0.969031	0.00227771	0.833333	0.927536	0.01459
Sox5	3.46345	0.00230345	0.416667	0.057971	0.0147456
Ktn1	0.766637	0.00232945	1	0.956522	0.0148369
Pofut2	0.909869	0.00232945	0.944444	0.797101	0.0148369
Ppp1r16b	-1.23023	0.00232945	0.555556	0.797101	0.0148369
Ppih	-1.15605	0.00232945	0.472222	0.768116	0.0148369
Tmem256	-0.827024	0.00232945	0.777778	0.971014	0.0148369
Tfpi	-1.07124	0.00232945	0.666667	0.869565	0.0148369
Akr1b3	-1.14127	0.00232945	0.555556	0.797101	0.0148369
Plk1	-1.94447	0.00232945	0.166667	0.536232	0.0148369
Tsc22d3	1.33885	0.00235573	0.75	0.637681	0.0149759
Sptssa	0.797312	0.00235573	0.916667	0.898551	0.0149759
Taf1d	-0.886208	0.00235573	0.861111	0.898551	0.0149759
Tmed10	0.678806	0.00238228	1	0.971014	0.0150689
Blvra	-1.59817	0.00238228	0.222222	0.565217	0.0150689
Dnaja1	-0.591424	0.00238228	1	1	0.0150689
Cenpn	-4.504	0.00238228	0.0833333	0.42029	0.0150689
Kti12	-1.19639	0.00238228	0.333333	0.695652	0.0150689
Cnn2	-1.06979	0.00238228	0.888889	0.985507	0.0150689
Smtn	-1.24575	0.00238228	0.5	0.768116	0.0150689
Clns1a	-1.13368	0.00238228	0.638889	0.884058	0.0150689
Ndfip2	1.01554	0.0024362	0.833333	0.681159	0.0153236
Plxna1	1.50085	0.0024362	0.666667	0.318841	0.0153236
Pea15a	0.646708	0.0024362	1	0.956522	0.0153236
Etf1	-0.959057	0.0024362	0.666667	0.884058	0.0153236
Mrps18b	-1.70833	0.0024362	0.25	0.565217	0.0153236
Ciapin1	-0.893954	0.0024362	0.777778	0.927536	0.0153236
Espl1	-3.06737	0.0024362	0.0555556	0.42029	0.0153236
Rps15a-ps6	-0.515884	0.0024362	0.555556	0.884058	0.0153236
Hat1	-1.10957	0.0024362	0.555556	0.826087	0.0153236
Plekhd1	28.3645	0.00246357	0.361111	0	0.0154669
Bmp6	28.6737	0.00246357	0.361111	0	0.0154669
Ndufv1	-0.873856	0.00246357	0.694444	0.898551	0.0154669
Acacb	3.94279	0.00249123	0.444444	0.115942	0.0155729
Csnk1e	1.07236	0.00249123	0.888889	0.855072	0.0155729
Prelid2	-1.92169	0.00249123	0.138889	0.507246	0.0155729
Psmd6	-0.886591	0.00249123	0.777778	0.913043	0.0155729
Knstrn	-1.74578	0.00249123	0.166667	0.536232	0.0155729
Gm5518	-1.36484	0.00249123	0.388889	0.695652	0.0155729
Gm15452	-1.07897	0.00249123	0.194444	0.565217	0.0155729
Hnrnpm	-0.630312	0.00251917	0.972222	0.985507	0.0157378
Rab34	2.7692	0.0025474	0.444444	0.0869565	0.0158358
Rpl36al	-0.473246	0.0025474	1	1	0.0158358
Fos	-1.55105	0.0025474	0.5	0.768116	0.0158358
Gm11478	-0.379227	0.0025474	0.972222	1	0.0158358
Snx2	-1.07546	0.0025474	0.611111	0.84058	0.0158358
Dbnl	-1.01864	0.0025474	0.638889	0.913043	0.0158358
Psmd3	-0.917863	0.0025474	0.805556	0.913043	0.0158358
Mrpl37	-1.10701	0.0025474	0.638889	0.797101	0.0158358
Tbkbp1	-0.997296	0.00257591	0.361111	0.724638	0.0160033
Tubb4b	-1.16994	0.00260472	0.722222	0.913043	0.0161723
Jkamp	1.18154	0.00263382	0.805556	0.550725	0.0163329
Ccdc50	0.871807	0.00263382	0.916667	0.811594	0.0163329
Cenpt	1.05558	0.00266322	0.861111	0.710145	0.0164647
Gm5837	-1.2663	0.00266322	0.277778	0.623188	0.0164647
Mrpl46	-1.25493	0.00266322	0.305556	0.681159	0.0164647
Dnajc11	-1.23183	0.00266322	0.527778	0.768116	0.0164647
Cdc20	-1.89655	0.00266322	0.388889	0.652174	0.0164647
Qdpr	-0.946758	0.00269292	0.638889	0.869565	0.0166179
Lyar	-1.20763	0.00269292	0.416667	0.753623	0.0166179
Eif1ax	-0.975995	0.00269292	0.694444	0.898551	0.0166179
Tm2d1	1.2994	0.00272292	0.75	0.536232	0.0167112
Hectd1	0.858785	0.00272292	0.972222	0.913043	0.0167112
Meg3	1.16092	0.00272292	0.777778	0.507246	0.0167112
Mtap	-1.68839	0.00272292	0.472222	0.681159	0.0167112
Sephs2	-1.44982	0.00272292	0.222222	0.594203	0.0167112
Hibadh	-1.0829	0.00272292	0.444444	0.797101	0.0167112
Taldo1	-0.959497	0.00272292	0.805556	0.942029	0.0167112
Htra2	-1.58807	0.00272292	0.222222	0.57971	0.0167112
Prc1	-1.82401	0.00272292	0.138889	0.507246	0.0167112
Ralgapa1	1.46988	0.00278384	0.777778	0.57971	0.0169922
Utp15	-1.57675	0.00278384	0.305556	0.623188	0.0169922
Gm5835	-0.781993	0.00278384	0.888889	0.942029	0.0169922
Nans	-1.11468	0.00278384	0.416667	0.768116	0.0169922
Trib2	-2.62141	0.00278384	0.166667	0.492754	0.0169922
Eif3g	-0.777779	0.00278384	0.888889	0.942029	0.0169922
Rrp12	-3.1449	0.00278384	0.0833333	0.42029	0.0169922
Dis3	-1.65711	0.00278384	0.333333	0.637681	0.0169922
Wdr36	-1.46331	0.00278384	0.388889	0.681159	0.0169922
Gm12669	-0.752351	0.00281477	0.75	0.869565	0.0171602
Dazap1	-0.798215	0.00281477	0.75	0.927536	0.0171602
Slc37a3	1.71813	0.002846	0.611111	0.289855	0.0172985
2610008E11Rik	2.34871	0.002846	0.527778	0.246377	0.0172985
Hmga2	0.848696	0.002846	1	0.869565	0.0172985
Srsf3	-0.455642	0.002846	0.972222	0.971014	0.0172985
Map1s	-1.54999	0.002846	0.388889	0.666667	0.0172985
Rsf1	1.4029	0.00287756	0.75	0.695652	0.0174798
Ackr3	2.50838	0.00290943	0.444444	0.0869565	0.0175469
Clu	1.78807	0.00290943	0.444444	0.0869565	0.0175469
Lrwd1	-1.66102	0.00290943	0.333333	0.623188	0.0175469
Pcbp3	-3.76743	0.00290943	0.0833333	0.42029	0.0175469
Timm9	-1.29557	0.00290943	0.444444	0.695652	0.0175469
Tsr1	-1.83329	0.00290943	0.333333	0.637681	0.0175469
Arhgdia	-0.51127	0.00290943	1	0.985507	0.0175469
Itpa-ps1	-1.45015	0.00290943	0.333333	0.666667	0.0175469
Prelid1	-0.693465	0.00290943	0.944444	0.985507	0.0175469
Gm12892	-3.53153	0.00290943	0.0555556	0.405797	0.0175469
Glrx5	-0.951252	0.00290943	0.555556	0.869565	0.0175469
Taf5l	-1.62683	0.00290943	0.222222	0.565217	0.0175469
Entpd1	1.08094	0.00294163	0.916667	0.724638	0.0176988
Fzd1	2.13217	0.00294163	0.472222	0.115942	0.0176988
Igf1r	1.26411	0.00294163	0.75	0.492754	0.0176988
1110038F14Rik	-0.93684	0.00294163	0.583333	0.869565	0.0176988
Zcchc11	0.991942	0.00297415	0.944444	0.724638	0.0178096
Scoc	0.871443	0.00297415	0.805556	0.797101	0.0178096
Xpot	-1.12222	0.00297415	0.5	0.768116	0.0178096
Gtf2f1	-1.42326	0.00297415	0.472222	0.73913	0.0178096
Gm5898	-1.70819	0.00297415	0.222222	0.550725	0.0178096
Gm5436	-0.792305	0.00297415	0.861111	0.971014	0.0178096
Gpd2	-1.9336	0.00297415	0.277778	0.57971	0.0178096
Trmt10a	-1.31337	0.00297415	0.222222	0.594203	0.0178096
Atrx	0.648178	0.00304017	1	0.985507	0.0180978
Gatad2b	1.0205	0.00304017	0.888889	0.768116	0.0180978
Mapre3	2.07645	0.00304017	0.5	0.15942	0.0180978
Tmem246	2.38175	0.00304017	0.5	0.188406	0.0180978
Rps15a-ps4	-0.991363	0.00304017	0.388889	0.782609	0.0180978
Mthfd2	-2.73351	0.00304017	0.0555556	0.42029	0.0180978
Ccdc34	-1.2145	0.00304017	0.416667	0.710145	0.0180978
Ndufab1	-0.805369	0.00304017	0.861111	0.971014	0.0180978
Cmc2	-1.3061	0.00304017	0.277778	0.637681	0.0180978
Map3k1	-1.26321	0.00304017	0.638889	0.855072	0.0180978
Gm17511	-0.894096	0.00307368	0.638889	0.782609	0.0182865
Ube2h	1.26756	0.00310753	0.944444	0.768116	0.0184228
Gclm	2.0733	0.00310753	0.638889	0.42029	0.0184228
Cabp1	1.93511	0.00310753	0.5	0.15942	0.0184228
Eef2k	2.06545	0.00310753	0.555556	0.26087	0.0184228
Grina	1.64725	0.00310753	0.583333	0.275362	0.0184228
Unc45b	-3.47703	0.00310753	0.0555556	0.405797	0.0184228
Oser1	-1.02943	0.00314172	0.416667	0.753623	0.0186146
Tmem219	2.87805	0.00317625	0.444444	0.130435	0.0187423
Agr2	3.8667	0.00317625	0.388889	0.0434783	0.0187423
Slc35g3	10.2138	0.00317625	0.361111	0.0144928	0.0187423
Nktr	0.877842	0.00317625	0.888889	0.811594	0.0187423
Fam101b	1.6399	0.00317625	0.777778	0.521739	0.0187423
Dph3	-1.0001	0.00317625	0.444444	0.782609	0.0187423
Klf6	-1.08224	0.00317625	0.722222	0.971014	0.0187423
Wbp2	0.854883	0.00321113	0.916667	0.811594	0.018937
Snai1	-1.99928	0.00324635	0.138889	0.478261	0.0191002
Gm7816	-0.860069	0.00324635	0.666667	0.84058	0.0191002
Slc25a39	-0.97079	0.00324635	0.666667	0.898551	0.0191002
Vcpkmt	-1.72244	0.00324635	0.166667	0.521739	0.0191002
Zfp961	-1.44328	0.00328193	0.194444	0.550725	0.019287
Gipc1	-0.927269	0.00328193	0.638889	0.927536	0.019287
Cyp4b1	8.63817	0.00331786	0.361111	0.0144928	0.0194417
Phb2	-0.739835	0.00331786	0.833333	0.956522	0.0194417
Ick	-0.988355	0.00331786	0.388889	0.782609	0.0194417
Gars	-0.951966	0.00331786	0.694444	0.913043	0.0194417
Rbm14	-1.08126	0.00331786	0.555556	0.768116	0.0194417
Ablim1	1.2372	0.00335415	0.861111	0.608696	0.0196202
Sept4	2.71649	0.00335415	0.416667	0.057971	0.0196202
Ercc8	-2.50693	0.00335415	0.138889	0.463768	0.0196202
Golgb1	0.842677	0.0033908	0.916667	0.855072	0.0197888
Gm15163	-1.45353	0.0033908	0.222222	0.57971	0.0197888
Capza2	-0.790244	0.0033908	1	0.956522	0.0197888
Tmem173	-2.23488	0.0033908	0.222222	0.536232	0.0197888
Gdpd1	1.92567	0.00342781	0.583333	0.289855	0.0199702
Sde2	-1.00636	0.00342781	0.527778	0.84058	0.0199702
Fam117b	-1.78183	0.00342781	0.361111	0.637681	0.0199702
Atl2	1.46269	0.00346519	0.666667	0.492754	0.0200953
Tle1	2.24272	0.00346519	0.555556	0.347826	0.0200953
Pbk	-2.72415	0.00346519	0.0555556	0.405797	0.0200953
Hspd1-ps3	-2.18393	0.00346519	0.222222	0.536232	0.0200953
Ntmt1	-1.04037	0.00346519	0.5	0.811594	0.0200953
Kit	-1.35303	0.00346519	0.277778	0.623188	0.0200953
Eps15	-1.0386	0.00346519	0.555556	0.84058	0.0200953
Gpn1	-1.17436	0.00346519	0.5	0.768116	0.0200953
Nme6	-2.49875	0.00350295	0.138889	0.463768	0.020291
Zfp330	-1.19439	0.00350295	0.527778	0.782609	0.020291
Sox7	1.30351	0.00354107	0.888889	0.869565	0.020395
Gm13431	-27.1366	0.00354107	0	0.347826	0.020395
Zfp706	-0.465656	0.00354107	0.972222	0.942029	0.020395
Gm15427	-0.444336	0.00354107	0.972222	1	0.020395
Gm6382	-1.30019	0.00354107	0.277778	0.594203	0.020395
Prpf40a	-0.753816	0.00354107	0.944444	0.971014	0.020395
Ino80c	-3.08362	0.00354107	0.111111	0.434783	0.020395
Gm13777	-2.04998	0.00354107	0.277778	0.57971	0.020395
Usf1	-0.981411	0.00354107	0.5	0.782609	0.020395
Mybbp1a	-1.01736	0.00354107	0.75	0.913043	0.020395
Mphosph6	-1.11758	0.00357958	0.361111	0.724638	0.020605
Stil	-1.21156	0.00361846	0.138889	0.507246	0.0207697
Ndufc2	-0.590861	0.00361846	0.916667	0.942029	0.0207697
Mthfd1	-1.67285	0.00361846	0.194444	0.536232	0.0207697
Suv39h1	-1.41168	0.00361846	0.222222	0.57971	0.0207697
Chchd1	-0.808912	0.00361846	0.777778	0.927536	0.0207697
Slc31a1	1.15187	0.00369738	0.75	0.594203	0.0211148
Tnfrsf23	3.66121	0.00369738	0.388889	0.0434783	0.0211148
Arhgef12	1.07138	0.00369738	0.833333	0.695652	0.0211148
Slc25a3	-0.453199	0.00369738	1	0.985507	0.0211148
1110038B12Rik	-0.885391	0.00369738	0.75	0.913043	0.0211148
Gm6043	-2.48721	0.00369738	0.111111	0.449275	0.0211148
Ebf1	-1.78877	0.00369738	0.277778	0.594203	0.0211148
Eif4ebp1	-0.934305	0.00369738	0.777778	0.855072	0.0211148
RP23-424O22.1	-2.7267	0.00369738	0.111111	0.434783	0.0211148
Prr13	1.1119	0.00377787	0.777778	0.550725	0.0215258
Fermt2	-0.713316	0.00377787	0.805556	0.826087	0.0215258
Drg1	-1.05623	0.00377787	0.666667	0.855072	0.0215258
Cox5b	-0.404977	0.00377787	1	1	0.0215258
Rpl27-ps3	-1.20789	0.00385994	0.361111	0.681159	0.0218947
l7Rn6	-0.915343	0.00385994	0.5	0.811594	0.0218947
Wdr43	-1.18895	0.00385994	0.722222	0.826087	0.0218947
Anks1	-1.91135	0.00385994	0.277778	0.565217	0.0218947
Rcl1	-1.37991	0.00385994	0.277778	0.623188	0.0218947
Anln	-1.93303	0.00385994	0.166667	0.507246	0.0218947
Gdi2	-0.658981	0.00385994	0.972222	0.971014	0.0218947
Tma16	-1.68845	0.00385994	0.277778	0.57971	0.0218947
Atp2b4	1.12761	0.00390158	0.805556	0.608696	0.0221061
Get4	-1.01589	0.00390158	0.694444	0.898551	0.0221061
Emp3	1.35989	0.00394363	0.722222	0.536232	0.0222694
Myzap	1.10217	0.00394363	0.833333	0.73913	0.0222694
Slc16a1	-2.72927	0.00394363	0.0833333	0.42029	0.0222694
Hmgb1-ps5	-3.0604	0.00394363	0.0555556	0.405797	0.0222694
Fam60a	-0.943479	0.00394363	0.555556	0.826087	0.0222694
Lsg1	-1.11736	0.00394363	0.444444	0.768116	0.0222694
Acly	-0.946994	0.00402897	0.638889	0.913043	0.0226627
Tcf15	-1.63087	0.00402897	0.361111	0.623188	0.0226627
Vps51	-1.00562	0.00402897	0.277778	0.666667	0.0226627
Rps29	-0.541755	0.00402897	1	1	0.0226627
Slc7a11	-1.64249	0.00402897	0.5	0.724638	0.0226627
Gm9727	-1.58578	0.00402897	0.222222	0.565217	0.0226627
Psma4	-0.639804	0.00402897	0.861111	0.971014	0.0226627
Picalm	1.03516	0.00407226	0.861111	0.84058	0.0228934
Nptn	0.894725	0.00411597	0.888889	0.681159	0.0229731
Hyal2	0.843626	0.00411597	0.944444	0.811594	0.0229731
Zscan26	0.664333	0.00411597	0.888889	0.884058	0.0229731
Snx9	-1.1543	0.00411597	0.5	0.753623	0.0229731
Rpl36-ps2	-1.03574	0.00411597	0.666667	0.884058	0.0229731
Sf1	-0.673223	0.00411597	0.972222	0.971014	0.0229731
Cetn3	-0.771777	0.00411597	0.833333	0.956522	0.0229731
Pomp	-0.714261	0.00411597	0.888889	0.971014	0.0229731
Coa7	-1.62647	0.00411597	0.305556	0.594203	0.0229731
Rpl6	-0.504953	0.00411597	1	1	0.0229731
Ptma	-0.487059	0.00411597	1	1	0.0229731
Ifrd2	-1.43411	0.00411597	0.222222	0.565217	0.0229731
Fam102b	-1.59883	0.00411597	0.222222	0.565217	0.0229731
Tspan3	0.885307	0.00416011	0.916667	0.898551	0.0231683
Txnrd3	2.5053	0.00416011	0.472222	0.173913	0.0231683
Iqsec1	-1.34437	0.00416011	0.694444	0.811594	0.0231683
Pdk1	-1.13851	0.00416011	0.361111	0.666667	0.0231683
Gpm6b	3.09453	0.00420468	0.361111	0.0144928	0.0233779
Wdr75	-0.93077	0.00420468	0.5	0.811594	0.0233779
Cox10	-1.20829	0.00420468	0.222222	0.594203	0.0233779
Hebp1	-1.10899	0.00424969	0.361111	0.724638	0.0236021
Tbc1d15	-1.36485	0.00424969	0.416667	0.666667	0.0236021
Kdm5a	0.746854	0.00429512	0.944444	0.898551	0.0237371
Usp6nl	1.23922	0.00429512	0.777778	0.623188	0.0237371
Kdelr1	0.896657	0.00429512	0.805556	0.594203	0.0237371
Gm11808	-0.636814	0.00429512	0.75	0.913043	0.0237371
Kif4	-2.28534	0.00429512	0.111111	0.449275	0.0237371
Llph-ps2	-1.23542	0.00429512	0.388889	0.652174	0.0237371
Zfp366	-5.80429	0.00429512	0.0277778	0.362319	0.0237371
Plgrkt	-2.01359	0.00429512	0.138889	0.478261	0.0237371
Otud4	-0.940112	0.00429512	0.388889	0.710145	0.0237371
Ttll7	3.35407	0.00438733	0.388889	0.057971	0.0241542
Gns	1.10175	0.00438733	0.833333	0.695652	0.0241542
Rbm39	0.484318	0.00438733	1	0.985507	0.0241542
Mrpl10	-1.00381	0.00438733	0.444444	0.768116	0.0241542
Gpx1	-0.742648	0.00438733	0.944444	1	0.0241542
Gm2606	-2.55746	0.00438733	0.111111	0.434783	0.0241542
Eif4h	-0.572634	0.00438733	1	0.956522	0.0241542
Mgea5	0.811617	0.0044341	0.916667	0.84058	0.0243586
Tmeff1	1.61234	0.0044341	0.638889	0.405797	0.0243586
Gm3851	-1.95098	0.0044341	0.194444	0.521739	0.0243586
Ndufaf2	-1.23189	0.0044341	0.416667	0.724638	0.0243586
Dcaf6	1.23998	0.00448132	0.805556	0.594203	0.0244453
Proser1	0.986672	0.00448132	0.861111	0.681159	0.0244453
Slc39a13	1.42351	0.00448132	0.611111	0.318841	0.0244453
Sgk3	1.61113	0.00448132	0.611111	0.362319	0.0244453
Nrk	3.89885	0.00448132	0.388889	0.057971	0.0244453
Mospd2	1.43187	0.00448132	0.722222	0.478261	0.0244453
Zfp639	-1.38055	0.00448132	0.222222	0.565217	0.0244453
Wee1	-2.00871	0.00448132	0.138889	0.478261	0.0244453
Gcsh	-1.00599	0.00448132	0.444444	0.811594	0.0244453
6430548M08Rik	-3.3983	0.00448132	0.0555556	0.391304	0.0244453
Igf2bp3	-1.01682	0.00448132	0.666667	0.855072	0.0244453
Eif3a	-0.45497	0.00448132	1	0.971014	0.0244453
Tjap1	-1.08201	0.00448132	0.305556	0.652174	0.0244453
Gm13127	-1.2014	0.00452899	0.25	0.608696	0.0246787
Pwp1	-1.68383	0.00452899	0.361111	0.608696	0.0246787
Tmem222	1.14608	0.00457713	0.694444	0.507246	0.0248606
Megf8	1.16884	0.00457713	0.666667	0.333333	0.0248606
Magi3	-1.2661	0.00457713	0.416667	0.710145	0.0248606
Gm5874	-1.12584	0.00457713	0.222222	0.57971	0.0248606
Net1	-1.07254	0.00457713	0.25	0.594203	0.0248606
Arhgap25	-1.5737	0.00457713	0.194444	0.536232	0.0248606
Lsr	6.78148	0.00462573	0.361111	0.0289855	0.0251111
Arhgap8	2.63063	0.00467479	0.388889	0.0434783	0.0252419
Ubr5	1.00368	0.00467479	0.916667	0.826087	0.0252419
Slc16a13	1.25116	0.00467479	0.694444	0.507246	0.0252419
Pde3b	2.20648	0.00467479	0.555556	0.333333	0.0252419
Itga2	-1.4158	0.00467479	0.25	0.594203	0.0252419
Tardbp	-0.735798	0.00467479	0.916667	0.942029	0.0252419
Smn1	-0.967346	0.00467479	0.472222	0.768116	0.0252419
Polr2c	-0.857467	0.00467479	0.722222	0.913043	0.0252419
Iah1	-2.40118	0.00467479	0.0555556	0.405797	0.0252419
Gpatch4	-1.05722	0.00467479	0.333333	0.724638	0.0252419
Vkorc1	1.04957	0.00472433	0.805556	0.57971	0.0254685
Gm26623	-1.08169	0.00472433	0.916667	0.956522	0.0254685
Tln2	-1.31426	0.00472433	0.305556	0.637681	0.0254685
H2-K1	0.972846	0.00477434	0.888889	0.898551	0.0256424
Slc35b3	1.30506	0.00477434	0.722222	0.492754	0.0256424
Tial1	0.862571	0.00477434	0.972222	0.913043	0.0256424
Mphosph10	-1.12088	0.00477434	0.361111	0.681159	0.0256424
1700017B05Rik	-1.42208	0.00477434	0.194444	0.536232	0.0256424
Rps7	-0.403312	0.00477434	1	1	0.0256424
2310003H01Rik	-1.49389	0.00477434	0.166667	0.536232	0.0256424
Scai	2.10806	0.00482483	0.583333	0.347826	0.0258312
Egln3	-3.0584	0.00482483	0.0833333	0.405797	0.0258312
Aco2	-0.974169	0.00482483	0.805556	0.927536	0.0258312
Tpm3-rs7	-0.67594	0.00482483	0.805556	0.927536	0.0258312
Mrps35	-1.33757	0.00482483	0.416667	0.695652	0.0258312
Ppan	-1.06597	0.00482483	0.472222	0.753623	0.0258312
Cttn	0.896566	0.0048758	0.944444	0.811594	0.0259666
Fam168a	1.52331	0.0048758	0.75	0.681159	0.0259666
Git2	0.798127	0.0048758	0.944444	0.84058	0.0259666
Grrp1	-1.04561	0.0048758	0.416667	0.73913	0.0259666
Rasd1	-5.66407	0.0048758	0.0555556	0.376812	0.0259666
Eaf1	-1.31021	0.0048758	0.277778	0.623188	0.0259666
Nsmce2	-0.91424	0.0048758	0.583333	0.797101	0.0259666
Strap	-0.847452	0.0048758	0.805556	0.942029	0.0259666
Mrpl23	-1.30294	0.0048758	0.666667	0.84058	0.0259666
Kctd12	-2.28659	0.0048758	0.0833333	0.42029	0.0259666
Traip	-2.07892	0.00492726	0.138889	0.463768	0.0262268
Pdzd2	2.26067	0.00497921	0.527778	0.246377	0.026406
Fgfrl1	2.16921	0.00497921	0.444444	0.101449	0.026406
Pttg1ip	0.857342	0.00497921	0.888889	0.695652	0.026406
Cdv3	-0.666918	0.00497921	0.916667	0.971014	0.026406
Klhdc10	-1.08184	0.00497921	0.5	0.782609	0.026406
Gm14008	-1.72948	0.00497921	0.194444	0.507246	0.026406
Opa3	-1.11362	0.00497921	0.444444	0.724638	0.026406
Kansl1	0.840968	0.00503165	0.861111	0.666667	0.0266422
Trim46	4.24353	0.00503165	0.361111	0.0289855	0.0266422
Wdr46	-1.03699	0.00503165	0.416667	0.724638	0.0266422
Skil	0.88823	0.0050846	0.972222	0.884058	0.0268522
Zfc3h1	1.24747	0.0050846	0.722222	0.594203	0.0268522
Pes1	-1.08479	0.0050846	0.444444	0.73913	0.0268522
Eif3d	-0.64314	0.0050846	0.888889	0.956522	0.0268522
Serp1	-0.753213	0.0050846	0.861111	0.942029	0.0268522
Gm10086	-0.863437	0.00513804	0.694444	0.869565	0.0271203
Hdac7	0.761123	0.00519199	1	0.898551	0.0272769
Wnt11	27.8795	0.00519199	0.333333	0	0.0272769
Scx	27.1057	0.00519199	0.333333	0	0.0272769
Gm17709	-2.20562	0.00519199	0.0833333	0.42029	0.0272769
Rassf2	-1.35379	0.00519199	0.388889	0.666667	0.0272769
Ech1	-0.895708	0.00519199	0.555556	0.884058	0.0272769
Gm10036	-0.422265	0.00519199	0.916667	1	0.0272769
Rpl10-ps3	-0.644729	0.00519199	0.75	0.913043	0.0272769
Gm6374	-22.7624	0.00519199	0	0.333333	0.0272769
RP24-503L4.3	2.01912	0.00524646	0.583333	0.347826	0.0275344
Mars2	-2.25264	0.00524646	0.138889	0.463768	0.0275344
RP23-293K21.3	6.08695	0.00530144	0.361111	0.0434783	0.0276935
Pced1b	1.24255	0.00530144	0.805556	0.536232	0.0276935
Fchsd2	1.09071	0.00530144	0.833333	0.550725	0.0276935
Rab3il1	-1.5244	0.00530144	0.166667	0.521739	0.0276935
Hnrnpd	-0.848707	0.00530144	0.777778	0.913043	0.0276935
Lrrc32	-2.94235	0.00530144	0.166667	0.449275	0.0276935
Ebp	-1.33009	0.00530144	0.277778	0.608696	0.0276935
Csrp1	-0.879871	0.00530144	0.777778	0.927536	0.0276935
Cdc45	-2.05498	0.00530144	0.111111	0.449275	0.0276935
Kmt2e	0.936263	0.00535694	0.972222	0.869565	0.027969
Dach1	2.08894	0.00541296	0.5	0.173913	0.0281163
Brwd1	0.952356	0.00541296	0.888889	0.753623	0.0281163
Zwilch	-1.95474	0.00541296	0.111111	0.449275	0.0281163
Gm6430	-1.69438	0.00541296	0.222222	0.536232	0.0281163
Naa25	-1.22816	0.00541296	0.333333	0.652174	0.0281163
Gm5453	-0.61533	0.00541296	0.888889	0.942029	0.0281163
4632428N05Rik	-1.39976	0.00541296	0.222222	0.565217	0.0281163
Rpl41	-0.346441	0.00541296	1	1	0.0281163
D8Ertd82e	-1.58446	0.00541296	0.305556	0.594203	0.0281163
Tspo	-1.65984	0.00541296	0.333333	0.623188	0.0281163
Guf1	1.11809	0.00546952	0.805556	0.666667	0.0283663
Med27	-1.29527	0.00546952	0.527778	0.695652	0.0283663
Smad5	-0.992086	0.00546952	0.694444	0.869565	0.0283663
Plbd2	1.49507	0.0055266	0.666667	0.434783	0.0285598
Strbp	1.11405	0.0055266	0.944444	0.768116	0.0285598
Baz2b	0.939071	0.0055266	0.944444	0.84058	0.0285598
Pdia4	0.645453	0.0055266	1	0.971014	0.0285598
Ralgapa2	-1.41306	0.0055266	0.277778	0.594203	0.0285598
Arpc4	-0.52015	0.0055266	0.972222	1	0.0285598
Pus7	-1.19002	0.0055266	0.277778	0.608696	0.0285598
Gm15587	2.4658	0.00558422	0.472222	0.173913	0.0288281
Nudt5	-0.995009	0.00558422	0.638889	0.782609	0.0288281
Myl12b	0.605535	0.00564239	0.972222	1	0.0290838
Nfil3	-1.60785	0.00564239	0.222222	0.550725	0.0290838
Aspm	-1.91593	0.00564239	0.111111	0.449275	0.0290838
Adgrl4	-1.10328	0.0057011	0.583333	0.782609	0.0293564
Srsf7	-0.410465	0.0057011	0.972222	0.985507	0.0293564
Prcp	0.735817	0.00576036	0.916667	0.884058	0.0295562
Tjp2	-0.975371	0.00576036	0.444444	0.782609	0.0295562
Tut1	-1.33947	0.00576036	0.222222	0.565217	0.0295562
Ndc1	-1.38182	0.00576036	0.277778	0.594203	0.0295562
Timm50	-1.32381	0.00576036	0.611111	0.724638	0.0295562
Rps24-ps3	-0.616267	0.00576036	0.944444	1	0.0295562
Prkce	-2.0581	0.00576036	0.277778	0.565217	0.0295562
Ginm1	1.36877	0.00582018	0.694444	0.57971	0.0298328
Bcl2	-1.1247	0.00582018	0.194444	0.550725	0.0298328
Stxbp2	1.43379	0.00588055	0.555556	0.217391	0.0300813
Tex264	1.49201	0.00588055	0.638889	0.449275	0.0300813
Trim28	-0.718838	0.00588055	0.833333	0.942029	0.0300813
Dpy30	-0.717526	0.00588055	0.777778	0.927536	0.0300813
Ccnb2	-1.83024	0.00594149	0.305556	0.57971	0.0303776
Tec	2.92976	0.006003	0.388889	0.057971	0.0306147
Fkbp10	0.812651	0.006003	0.916667	0.768116	0.0306147
Ptprs	0.927785	0.006003	0.888889	0.811594	0.0306147
Mrps7	-1.00356	0.006003	0.583333	0.797101	0.0306147
Ncapg2	-1.45786	0.006003	0.111111	0.449275	0.0306147
Krit1	0.989658	0.00606508	0.805556	0.666667	0.0309001
Zfp428	-1.25669	0.00606508	0.25	0.57971	0.0309001
Tspan7	3.44569	0.00612773	0.388889	0.0724638	0.0311252
Tmem39a	1.06191	0.00612773	0.722222	0.608696	0.0311252
Mboat2	1.26193	0.00612773	0.666667	0.434783	0.0311252
Tppp3	4.05122	0.00612773	0.361111	0.0434783	0.0311252
Ubtd1	-1.63289	0.00612773	0.333333	0.608696	0.0311252
Znhit6	-1.72569	0.00612773	0.277778	0.565217	0.0311252
Ikzf2	1.5613	0.00619098	0.416667	0.0869565	0.0313676
Ireb2	1.05292	0.00619098	0.805556	0.695652	0.0313676
Wipi1	1.65442	0.00619098	0.583333	0.289855	0.0313676
Ppp1r14b	-0.88985	0.00619098	0.75	0.898551	0.0313676
Mettl1	-1.1738	0.00619098	0.361111	0.695652	0.0313676
Stx16	1.36122	0.0062548	0.777778	0.608696	0.0315329
Airn	1.22861	0.0062548	0.75	0.623188	0.0315329
Slc35a1	1.31733	0.0062548	0.694444	0.478261	0.0315329
Ckap2l	-1.7885	0.0062548	0.138889	0.478261	0.0315329
[truncated: 28,363 more rows]

## Sheet: Overrepresent_KEGG_DEGs_E11.5
Supplementary Table T3. Results from an overrepresentation analysis over DEGs E11.5 against KEGG Pathways database
ClusterProfiler execution with default parameters (one-side Hypergeometric test). Benjamini-Hochberg procedure for obtaining adjusted p-values.
GeneRatio column refers to genes of interest (query) within the specific biological term or pathway / total genes of interest (query)
BgRatio column refers to genes within the specific biological term or pathway / total background genes (complete database)
ID	Description	GeneRatio	BgRatio	pvalue	p.adjust	geneID
mmu04360	Axon guidance - Mus musculus (house mouse)	20/267	181/9070	3.29427e-07	9.28983e-05	Nrp1/Efnb2/Unc5b/Sema3g/Camk2d/Plcg2/Nfatc4/Cxcr4/Epha4/Sema3f/Cxcl12/Plxna2/Neo1/Plxna4/Trpc3/Sema6b/Sema7a/Plxnb1/Slit2/Efna5
mmu04110	Cell cycle - Mus musculus (house mouse)	17/267	155/9070	2.85978e-06	0.000403229	Ccnd1/Mcm2/Myc/Mcm6/Bub1/Cdt1/Mad2l1/Ccna2/Bub1b/Trip13/Orc2/Chek1/Aurkb/Pkmyt1/Espl1/Wee1/Cdc45
mmu03030	DNA replication - Mus musculus (house mouse)	8/267	35/9070	5.9914e-06	0.000563192	Lig1/Mcm2/Mcm6/Pola2/Pold1/Pold2/Prim1/Prim2
mmu04512	ECM-receptor interaction - Mus musculus (house mouse)	12/267	88/9070	9.26727e-06	0.000653343	Agrn/Lama3/Vwf/Fn1/Sdc1/Itga6/Itgav/Lama5/Cd44/Itgb4/Itga3/Cd36
mmu00240	Pyrimidine metabolism - Mus musculus (house mouse)	9/267	56/9070	3.26951e-05	0.001844	Nme1/Dctpp1/Nme4/Dut/Dctd/Tk1/Rrm2/Umps/Nme6
mmu04330	Notch signaling pathway - Mus musculus (house mouse)	9/267	60/9070	5.75634e-05	0.00270548	Hey1/Hey2/Jag1/Notch4/Notch3/Dll4/Jag2/Tle1/Aph1b
mmu05224	Breast cancer - Mus musculus (house mouse)	14/267	147/9070	0.00010486	0.00422437	Hey1/Hey2/Jag1/Fgfr1/Ccnd1/Notch4/Notch3/Dll4/Fzd6/Igf1/Myc/Jag2/Fzd1/Wnt11
mmu00230	Purine metabolism - Mus musculus (house mouse)	13/267	134/9070	0.000153377	0.00540653	Nme1/Pde3a/Pde2a/Nme4/Gart/Prps1/Pde9a/Gmpr/Pde1b/Rrm2/Adcy6/Nme6/Pde3b
mmu00670	One carbon pool by folate - Mus musculus (house mouse)	5/267	19/9070	0.00017641	0.00552751	Gart/Dhfr/Shmt1/Mthfd2/Mthfd1l
mmu04924	Renin secretion - Mus musculus (house mouse)	9/267	76/9070	0.000368017	0.00993909	Edn1/Pde3a/Ace/Aqp1/Clca3a1/Pde1b/Calml4/Adcy6/Pde3b
mmu01522	Endocrine resistance - Mus musculus (house mouse)	10/267	93/9070	0.000387695	0.00993909	Jag1/Mmp2/Ccnd1/Notch4/Notch3/Dll4/Igf1/Jag2/Adcy6/Bik
mmu04310	Wnt signaling pathway - Mus musculus (house mouse)	14/267	171/9070	0.000509156	0.0115123	Dkk2/Serpinf1/Camk2d/Ccnd1/Sfrp1/Fzd6/Prickle2/Myc/Nfatc4/Ror2/Sost/Fzd1/Tle1/Wnt11
mmu01240	Biosynthesis of cofactors - Mus musculus (house mouse)	13/267	152/9070	0.000530711	0.0115123	Nme1/Nme4/Alad/Psat1/Dhfr/Shmt1/Umps/Fpgs/Mthfd2/Gclm/Nme6/Mthfd1l/Lipt2
mmu04350	TGF-beta signaling pathway - Mus musculus (house mouse)	10/267	99/9070	0.000640539	0.0129023	Smad6/Fbn1/Smad7/Ltbp1/Nrros/Myc/Bmpr1a/Neo1/Bmp6/Lrrc32
mmu01232	Nucleotide metabolism - Mus musculus (house mouse)	9/267	84/9070	0.000775044	0.0145708	Nme1/Dctpp1/Nme4/Dut/Dctd/Gmpr/Tk1/Rrm2/Nme6
mmu00330	Arginine and proline metabolism - Mus musculus (house mouse)	7/267	54/9070	0.000960144	0.0169225	Sat1/P4ha3/Srm/Odc1/Got2/Aldh9a1/Ckb
mmu05205	Proteoglycans in cancer - Mus musculus (house mouse)	15/267	205/9070	0.0010489	0.0173994	Fn1/Fgfr1/Camk2d/Mmp2/Sdc1/Ccnd1/Plcg2/Itgav/Fzd6/Cd44/Igf1/Myc/Vegfa/Fzd1/Wnt11
mmu05410	Hypertrophic cardiomyopathy - Mus musculus (house mouse)	9/267	91/9070	0.00138017	0.0210167	Edn1/Itga6/Dmd/Itgav/Igf1/Itgb4/Ace/Itga3/Slc8a1
mmu01523	Antifolate resistance - Mus musculus (house mouse)	5/267	29/9070	0.00141602	0.0210167	Gart/Dhfr/Shmt1/Fpgs/Alox12
mmu04914	Progesterone-mediated oocyte maturation - Mus musculus (house mouse)	9/267	92/9070	0.00149133	0.0210278	Igf1/Bub1/Mad2l1/Ccna2/Kif22/Adcy6/Pkmyt1/Aurka/Pde3b
mmu01230	Biosynthesis of amino acids - Mus musculus (house mouse)	8/267	79/9070	0.00217271	0.0291764	Got2/Prps1/Idh3a/Ass1/Psat1/Shmt1/Pfkp/Phgdh
mmu04510	Focal adhesion - Mus musculus (house mouse)	14/267	203/9070	0.00266	0.0340964	Lama3/Vwf/Vegfc/Fn1/Ccnd1/Itga6/Itgav/Lama5/Igf1/Vegfa/Itgb4/Pdgfd/Itga3/Emp2
mmu04933	AGE-RAGE signaling pathway in diabetic complications - Mus musculus (house mouse)	9/267	101/9070	0.00285102	0.034956	Vegfc/Edn1/Fn1/Mmp2/Ccnd1/Plcg2/Vegfa/Prkce/Col3a1
mmu05230	Central carbon metabolism in cancer - Mus musculus (house mouse)	7/267	69/9070	0.00402556	0.0473004	Fgfr1/Myc/Slc1a5/Pfkp/Slc16a3/Slc7a5/Hk2
mmu05222	Small cell lung cancer - Mus musculus (house mouse)	8/267	93/9070	0.0059649	0.067284	Lama3/Fn1/Ccnd1/Itga6/Itgav/Lama5/Myc/Itga3
mmu05414	Dilated cardiomyopathy - Mus musculus (house mouse)	8/267	94/9070	0.00635835	0.0689637	Itga6/Dmd/Itgav/Igf1/Itgb4/Adcy6/Itga3/Slc8a1
mmu04371	Apelin signaling pathway - Mus musculus (house mouse)	10/267	137/9070	0.00712175	0.0743827	Jag1/Aplnr/Gng2/Ccnd1/Notch3/Calml4/Adcy6/Pde3b/Prkce/Slc8a1
mmu04916	Melanogenesis - Mus musculus (house mouse)	8/267	100/9070	0.00914693	0.0873916	Edn1/Camk2d/Fzd6/Ednrb/Calml4/Adcy6/Fzd1/Wnt11
mmu04114	Oocyte meiosis - Mus musculus (house mouse)	9/267	121/9070	0.00929219	0.0873916	Camk2d/Igf1/Bub1/Mad2l1/Calml4/Adcy6/Pkmyt1/Aurka/Espl1
mmu04014	Ras signaling pathway - Mus musculus (house mouse)	14/267	235/9070	0.00956875	0.0873916	Vegfc/Fgfr1/Gng2/Pld1/Plcg2/Ets2/Igf1/Vegfa/Rgl1/Calml4/Pdgfd/Lat/Pla2g12a/Efna5
mmu04151	PI3K-Akt signaling pathway - Mus musculus (house mouse)	19/267	359/9070	0.00960688	0.0873916	Lama3/Vwf/Vegfc/Fn1/Fgfr1/Gng2/Ccnd1/Itga6/Itgav/Lama5/Ghr/Igf1/Myc/Vegfa/Itgb4/Sgk1/Pdgfd/Itga3/Efna5
mmu05165	Human papillomavirus infection - Mus musculus (house mouse)	19/267	362/9070	0.0104421	0.0920207	Hey1/Hey2/Lama3/Jag1/Vwf/Fn1/Ccnd1/Itga6/Notch4/Notch3/Itgav/Fzd6/Lama5/Vegfa/Itgb4/Ccna2/Itga3/Fzd1/Wnt11
mmu05032	Morphine addiction - Mus musculus (house mouse)	7/267	91/9070	0.0175429	0.149912	Pde3a/Gng2/Pde2a/Pde1b/Adcy6/Gabbr1/Pde3b
mmu00983	Drug metabolism - other enzymes - Mus musculus (house mouse)	7/267	92/9070	0.0185272	0.153667	Nme1/Nme4/Dut/Tk1/Rrm2/Umps/Nme6
mmu04066	HIF-1 signaling pathway - Mus musculus (house mouse)	8/267	114/9070	0.0190817	0.153744	Edn1/Camk2d/Plcg2/Igf1/Vegfa/Pfkp/Egln3/Hk2
mmu00270	Cysteine and methionine metabolism - Mus musculus (house mouse)	5/267	54/9070	0.0208133	0.163037	Srm/Got2/Psat1/Phgdh/Gclm
mmu05412	Arrhythmogenic right ventricular cardiomyopathy - Mus musculus (house mouse)	6/267	77/9070	0.0255569	0.18961	Itga6/Dmd/Itgav/Itgb4/Itga3/Slc8a1
mmu03430	Mismatch repair - Mus musculus (house mouse)	3/267	22/9070	0.0256855	0.18961	Lig1/Pold1/Pold2
mmu01200	Carbon metabolism - Mus musculus (house mouse)	8/267	121/9070	0.0262227	0.18961	Got2/Prps1/Idh3a/Psat1/Shmt1/Pfkp/Phgdh/Hk2
mmu00260	Glycine, serine and threonine metabolism - Mus musculus (house mouse)	4/267	40/9070	0.0292505	0.201186	Bpgm/Psat1/Shmt1/Phgdh
mmu04216	Ferroptosis - Mus musculus (house mouse)	4/267	40/9070	0.0292505	0.201186	Sat1/Slc40a1/Gclm/Slc39a8
mmu03440	Homologous recombination - Mus musculus (house mouse)	4/267	41/9070	0.0316875	0.207811	Pold1/Pold2/Rad51/Eme1
mmu05219	Bladder cancer - Mus musculus (house mouse)	4/267	41/9070	0.0316875	0.207811	Mmp2/Ccnd1/Myc/Vegfa
mmu04926	Relaxin signaling pathway - Mus musculus (house mouse)	8/267	129/9070	0.0364506	0.231299	Vegfc/Edn1/Gng2/Mmp2/Ednrb/Vegfa/Adcy6/Col3a1
mmu03420	Nucleotide excision repair - Mus musculus (house mouse)	4/267	43/9070	0.0369094	0.231299	Lig1/Pold1/Pold2/Ercc8
mmu04390	Hippo signaling pathway - Mus musculus (house mouse)	9/267	157/9070	0.0421671	0.258503	Smad7/Ccnd1/Fzd6/Myc/Birc5/Bmpr1a/Bmp6/Fzd1/Wnt11
mmu04658	Th1 and Th2 cell differentiation - Mus musculus (house mouse)	6/267	88/9070	0.0448906	0.269343	Jag1/Notch3/Dll4/Gata3/Jag2/Lat
mmu04020	Calcium signaling pathway - Mus musculus (house mouse)	12/267	240/9070	0.0511939	0.295666	Vegfc/Fgfr1/Camk2d/Plcg2/Ednrb/Vegfa/Cxcr4/Mcu/Pde1b/Calml4/Pdgfd/Slc8a1
mmu04015	Rap1 signaling pathway - Mus musculus (house mouse)	11/267	214/9070	0.0513746	0.295666	Vegfc/Fgfr1/Igf1/Sipa1l2/Vegfa/Calml4/Pdgfd/Lat/F2rl3/Adcy6/Efna5
mmu04550	Signaling pathways regulating pluripotency of stem cells - Mus musculus (house mouse)	8/267	140/9070	0.0544691	0.307206	Fgfr1/Fzd6/Igf1/Myc/Isl1/Bmpr1a/Fzd1/Wnt11
mmu03460	Fanconi anemia pathway - Mus musculus (house mouse)	4/267	51/9070	0.0624506	0.345101	Telo2/Rad51/Eme1/Rmi2
mmu04919	Thyroid hormone signaling pathway - Mus musculus (house mouse)	7/267	120/9070	0.0636356	0.345101	Ccnd1/Notch4/Notch3/Plcg2/Itgav/Myc/Pfkp
mmu05166	Human T-cell leukemia virus 1 infection - Mus musculus (house mouse)	12/267	250/9070	0.0655775	0.347231	Nrp1/Ran/Ccnd1/Ets2/Myc/Nfatc4/Mad2l1/Ccna2/Bub1b/Chek1/Adcy6/Espl1
mmu05214	Glioma - Mus musculus (house mouse)	5/267	74/9070	0.066491	0.347231	Camk2d/Ccnd1/Plcg2/Igf1/Calml4
mmu05418	Fluid shear stress and atherosclerosis - Mus musculus (house mouse)	8/267	147/9070	0.0684692	0.349554	Edn1/Mmp2/Sdc1/Itgav/Vegfa/Ass1/Bmpr1a/Calml4
mmu04022	cGMP-PKG signaling pathway - Mus musculus (house mouse)	9/267	173/9070	0.0694149	0.349554	Pde3a/Pde2a/Ednrb/Nfatc4/Calml4/Adcy6/Pde3b/Prkce/Slc8a1
mmu04611	Platelet activation - Mus musculus (house mouse)	7/267	125/9070	0.0756186	0.374113	Vwf/Plcg2/Ptgs1/Lyn/F2rl3/Adcy6/Col3a1
mmu04152	AMPK signaling pathway - Mus musculus (house mouse)	7/267	127/9070	0.0807594	0.386002	Ccnd1/Igf1/Pfkp/Ccna2/Cd36/Acacb/Eef2k
mmu04750	Inflammatory mediator regulation of TRP channels - Mus musculus (house mouse)	7/267	127/9070	0.0807594	0.386002	Camk2d/Plcg2/Igf1/Calml4/Alox12/Adcy6/Prkce
mmu04923	Regulation of lipolysis in adipocytes - Mus musculus (house mouse)	4/267	57/9070	0.0863712	0.402411	Ptgs1/Fabp4/Adcy6/Pde3b
mmu00450	Selenocompound metabolism - Mus musculus (house mouse)	2/267	17/9070	0.0878643	0.402411	Txnrd3/Mars2
mmu03410	Base excision repair - Mus musculus (house mouse)	3/267	36/9070	0.0884732	0.402411	Lig1/Pold1/Pold2
mmu00061	Fatty acid biosynthesis - Mus musculus (house mouse)	2/267	19/9070	0.106376	0.476158	Acacb/Mecr
mmu04540	Gap junction - Mus musculus (house mouse)	5/267	86/9070	0.109113	0.480781	Tuba1b/Tuba1c/Tubb6/Pdgfd/Adcy6
mmu00220	Arginine biosynthesis - Mus musculus (house mouse)	2/267	20/9070	0.11599	0.495592	Got2/Ass1
mmu01210	2-Oxocarboxylic acid metabolism - Mus musculus (house mouse)	2/267	20/9070	0.11599	0.495592	Got2/Idh3a
mmu00310	Lysine degradation - Mus musculus (house mouse)	4/267	64/9070	0.119036	0.501017	Plod1/Mecom/Prdm16/Aldh9a1
mmu04912	GnRH signaling pathway - Mus musculus (house mouse)	5/267	90/9070	0.125701	0.514194	Camk2d/Mmp2/Pld1/Calml4/Adcy6
mmu00360	Phenylalanine metabolism - Mus musculus (house mouse)	2/267	21/9070	0.125813	0.514194	Mif/Got2
mmu04975	Fat digestion and absorption - Mus musculus (house mouse)	3/267	43/9070	0.132161	0.527012	Got2/Pla2g12a/Cd36
mmu00010	Glycolysis / Gluconeogenesis - Mus musculus (house mouse)	4/267	67/9070	0.134455	0.527012	Bpgm/Aldh9a1/Pfkp/Hk2
mmu05163	Human cytomegalovirus infection - Mus musculus (house mouse)	11/267	256/9070	0.134556	0.527012	Gng2/Ccnd1/Itgav/Myc/Nfatc4/Vegfa/Cxcr4/Tapbp/Cxcl12/Calml4/Adcy6
mmu04666	Fc gamma R-mediated phagocytosis - Mus musculus (house mouse)	5/267	93/9070	0.138858	0.536411	Pld1/Plcg2/Lyn/Lat/Prkce
mmu04610	Complement and coagulation cascades - Mus musculus (house mouse)	5/267	94/9070	0.143374	0.538634	Vwf/Procr/Cfi/F2rl3/F10
mmu04810	Regulation of actin cytoskeleton - Mus musculus (house mouse)	10/267	231/9070	0.143918	0.538634	Fn1/Fgfr1/Itga6/Itgav/Itgb4/Cxcr4/Cxcl12/Rgcc/Pdgfd/Itga3
mmu05031	Amphetamine addiction - Mus musculus (house mouse)	4/267	69/9070	0.145164	0.538634	Camk2d/Slc18a2/Stx1a/Calml4
mmu00480	Glutathione metabolism - Mus musculus (house mouse)	4/267	72/9070	0.161824	0.571246	Srm/Odc1/Rrm2/Gclm
mmu04115	p53 signaling pathway - Mus musculus (house mouse)	4/267	72/9070	0.161824	0.571246	Ccnd1/Igf1/Rrm2/Chek1
mmu05218	Melanoma - Mus musculus (house mouse)	4/267	72/9070	0.161824	0.571246	Fgfr1/Ccnd1/Igf1/Pdgfd
mmu04713	Circadian entrainment - Mus musculus (house mouse)	5/267	98/9070	0.162056	0.571246	Camk2d/Gng2/Calml4/Adcy6/Rasd1
mmu04930	Type II diabetes mellitus - Mus musculus (house mouse)	3/267	48/9070	0.167084	0.581698	Socs3/Prkce/Hk2
mmu04218	Cellular senescence - Mus musculus (house mouse)	8/267	184/9070	0.175442	0.595946	Ccnd1/Myc/Nfatc4/Mcu/Ccna2/Calml4/Chek1/Mybl2
mmu00790	Folate biosynthesis - Mus musculus (house mouse)	2/267	26/9070	0.177392	0.595946	Dhfr/Fpgs
mmu04150	mTOR signaling pathway - Mus musculus (house mouse)	7/267	157/9070	0.180433	0.595946	Fzd6/Igf1/Telo2/Sgk1/Slc7a5/Fzd1/Wnt11
mmu04925	Aldosterone synthesis and secretion - Mus musculus (house mouse)	5/267	102/9070	0.181659	0.595946	Camk2d/Pde2a/Calml4/Adcy6/Prkce
mmu04979	Cholesterol metabolism - Mus musculus (house mouse)	3/267	50/9070	0.181742	0.595946	Lipa/Mylip/Cd36
mmu05212	Pancreatic cancer - Mus musculus (house mouse)	4/267	76/9070	0.185049	0.599814	Ccnd1/Pld1/Vegfa/Rad51
mmu04922	Glucagon signaling pathway - Mus musculus (house mouse)	5/267	104/9070	0.191777	0.61456	Camk2d/Pfkp/Calml4/Acacb/Pde3b
mmu04064	NF-kappa B signaling pathway - Mus musculus (house mouse)	5/267	105/9070	0.196911	0.62392	Plcg2/Lyn/Cxcl12/Lat/Lbp
mmu04934	Cushing syndrome - Mus musculus (house mouse)	7/267	162/9070	0.200692	0.628836	Camk2d/Ccnd1/Fzd6/Adcy6/Fzd1/Rasd1/Wnt11
mmu01521	EGFR tyrosine kinase inhibitor resistance - Mus musculus (house mouse)	4/267	79/9070	0.203137	0.629502	Plcg2/Igf1/Vegfa/Pdgfd
mmu00062	Fatty acid elongation - Mus musculus (house mouse)	2/267	29/9070	0.209688	0.637766	Hacd4/Mecr
mmu04928	Parathyroid hormone synthesis, secretion and action - Mus musculus (house mouse)	5/267	108/9070	0.212589	0.637766	Fgfr1/Pld1/Gata3/Adcy6/Sost
mmu04974	Protein digestion and absorption - Mus musculus (house mouse)	5/267	108/9070	0.212589	0.637766	Col5a2/Eln/Slc1a5/Col3a1/Slc8a1
mmu00590	Arachidonic acid metabolism - Mus musculus (house mouse)	4/267	85/9070	0.240735	0.697838	Ptgs1/Ptgis/Alox12/Pla2g12a
mmu00052	Galactose metabolism - Mus musculus (house mouse)	2/267	32/9070	0.242511	0.697838	Pfkp/Hk2
mmu03020	RNA polymerase - Mus musculus (house mouse)	2/267	32/9070	0.242511	0.697838	Polr1b/Polr1a
mmu04215	Apoptosis - multiple species - Mus musculus (house mouse)	2/267	32/9070	0.242511	0.697838	Birc5/Bok
mmu04270	Vascular smooth muscle contraction - Mus musculus (house mouse)	6/267	144/9070	0.250298	0.700884	Calcrl/Edn1/Calml4/Adcy6/Pla2g12a/Prkce
mmu05012	Parkinson disease - Mus musculus (house mouse)	10/267	264/9070	0.25096	0.700884	Ndufa8/Camk2d/Tuba1b/Tuba1c/Slc18a2/Tubb6/Mcu/Uchl1/Calml4/Slc39a8
mmu05225	Hepatocellular carcinoma - Mus musculus (house mouse)	7/267	174/9070	0.252562	0.700884	Ccnd1/Plcg2/Fzd6/Myc/Fzd1/Txnrd3/Wnt11
mmu00030	Pentose phosphate pathway - Mus musculus (house mouse)	2/267	33/9070	0.253511	0.700884	Prps1/Pfkp
mmu03260	Virion - Human immunodeficiency virus - Mus musculus (house mouse)	1/267	10/9070	0.258402	0.70301	Cxcr4
mmu03013	Nucleocytoplasmic transport - Mus musculus (house mouse)	5/267	117/9070	0.261759	0.70301	Ran/Nup54/Nup85/Nup43/Nup210
mmu04935	Growth hormone synthesis, secretion and action - Mus musculus (house mouse)	5/267	117/9070	0.261759	0.70301	Plcg2/Ghr/Igf1/Adcy6/Socs3
mmu03250	Viral life cycle - HIV-1 - Mus musculus (house mouse)	3/267	61/9070	0.267167	0.704699	Ran/Mllt3/Cxcr4
mmu04670	Leukocyte transendothelial migration - Mus musculus (house mouse)	5/267	118/9070	0.267386	0.704699	Mmp2/Plcg2/Cxcr4/Cxcl12/Ocln
mmu04913	Ovarian steroidogenesis - Mus musculus (house mouse)	3/267	63/9070	0.283255	0.727963	Igf1/Adcy6/Bmp6
mmu05217	Basal cell carcinoma - Mus musculus (house mouse)	3/267	63/9070	0.283255	0.727963	Fzd6/Fzd1/Wnt11
mmu03008	Ribosome biogenesis in eukaryotes - Mus musculus (house mouse)	5/267	121/9070	0.284423	0.727963	Ran/Nhp2/Nop58/Gnl3/Utp18
mmu00051	Fructose and mannose metabolism - Mus musculus (house mouse)	2/267	36/9070	0.286539	0.727963	Pfkp/Hk2
mmu04921	Oxytocin signaling pathway - Mus musculus (house mouse)	6/267	153/9070	0.295677	0.741254	Camk2d/Ccnd1/Nfatc4/Calml4/Adcy6/Eef2k
mmu05216	Thyroid cancer - Mus musculus (house mouse)	2/267	37/9070	0.297525	0.741254	Ccnd1/Myc
mmu04640	Hematopoietic cell lineage - Mus musculus (house mouse)	4/267	94/9070	0.299656	0.741254	Itga6/Cd44/Itga3/Cd36
mmu04664	Fc epsilon RI signaling pathway - Mus musculus (house mouse)	3/267	66/9070	0.307528	0.749936	Plcg2/Lyn/Lat
mmu04960	Aldosterone-regulated sodium reabsorption - Mus musculus (house mouse)	2/267	38/9070	0.308484	0.749936	Igf1/Sgk1
mmu04070	Phosphatidylinositol signaling system - Mus musculus (house mouse)	4/267	96/9070	0.313008	0.75443	Plcg2/Pik3c2b/Calml4/Impa2
mmu00250	Alanine, aspartate and glutamate metabolism - Mus musculus (house mouse)	2/267	39/9070	0.31941	0.763337	Got2/Ass1
mmu05211	Renal cell carcinoma - Mus musculus (house mouse)	3/267	68/9070	0.323758	0.767225	Epas1/Vegfa/Egln3
mmu00350	Tyrosine metabolism - Mus musculus (house mouse)	2/267	40/9070	0.330295	0.771656	Mif/Got2
mmu05215	Prostate cancer - Mus musculus (house mouse)	4/267	99/9070	0.333131	0.771656	Fgfr1/Ccnd1/Igf1/Pdgfd
mmu04024	cAMP signaling pathway - Mus musculus (house mouse)	8/267	224/9070	0.339305	0.771656	Edn1/Pde3a/Camk2d/Pld1/Calml4/Adcy6/Gabbr1/Pde3b
mmu05167	Kaposi sarcoma-associated herpesvirus infection - Mus musculus (house mouse)	8/267	224/9070	0.339305	0.771656	Gng2/Ccnd1/Plcg2/Lyn/Myc/Nfatc4/Vegfa/Calml4
mmu05221	Acute myeloid leukemia - Mus musculus (house mouse)	3/267	70/9070	0.339991	0.771656	Ccnd1/Myc/Ccna2
mmu00533	Glycosaminoglycan biosynthesis - keratan sulfate - Mus musculus (house mouse)	1/267	14/9070	0.342046	0.771656	St3gal2
mmu04520	Adherens junction - Mus musculus (house mouse)	3/267	71/9070	0.3481	0.772946	Ptprb/Fgfr1/Lmo7
mmu04920	Adipocytokine signaling pathway - Mus musculus (house mouse)	3/267	71/9070	0.3481	0.772946	Socs3/Cd36/Acacb
mmu00562	Inositol phosphate metabolism - Mus musculus (house mouse)	3/267	72/9070	0.356199	0.774014	Plcg2/Pik3c2b/Impa2
mmu04915	Estrogen signaling pathway - Mus musculus (house mouse)	5/267	134/9070	0.360045	0.774014	Mmp2/Calml4/Krt18/Adcy6/Gabbr1
mmu00604	Glycosphingolipid biosynthesis - ganglio series - Mus musculus (house mouse)	1/267	15/9070	0.361445	0.774014	St3gal2
mmu00860	Porphyrin metabolism - Mus musculus (house mouse)	2/267	43/9070	0.362631	0.774014	Alad/Fxn
mmu04672	Intestinal immune network for IgA production - Mus musculus (house mouse)	2/267	43/9070	0.362631	0.774014	Cxcr4/Cxcl12
mmu04010	MAPK signaling pathway - Mus musculus (house mouse)	10/267	294/9070	0.365669	0.774014	Mecom/Vegfc/Fgfr1/Igf1/Myc/Vegfa/Dusp2/Map4k3/Pdgfd/Efna5
mmu04530	Tight junction - Mus musculus (house mouse)	6/267	167/9070	0.368893	0.774014	Synpo/Tuba1b/Tuba1c/Ccnd1/Ocln/Prkce
mmu04210	Apoptosis - Mus musculus (house mouse)	5/267	136/9070	0.371806	0.774014	Tuba1b/Tuba1c/Ctsh/Birc5/Ctsw
mmu00620	Pyruvate metabolism - Mus musculus (house mouse)	2/267	44/9070	0.373284	0.774014	Aldh9a1/Acacb
mmu00603	Glycosphingolipid biosynthesis - globo and isoglobo series - Mus musculus (house mouse)	1/267	16/9070	0.380273	0.77735	St3gal2
mmu04971	Gastric acid secretion - Mus musculus (house mouse)	3/267	75/9070	0.380405	0.77735	Camk2d/Calml4/Adcy6
mmu05146	Amoebiasis - Mus musculus (house mouse)	4/267	107/9070	0.386944	0.778895	Lama3/Fn1/Lama5/Col3a1
mmu05220	Chronic myeloid leukemia - Mus musculus (house mouse)	3/267	76/9070	0.388433	0.778895	Mecom/Ccnd1/Myc
mmu04910	Insulin signaling pathway - Mus musculus (house mouse)	5/267	139/9070	0.389447	0.778895	Calml4/Socs3/Acacb/Pde3b/Hk2
mmu04721	Synaptic vesicle cycle - Mus musculus (house mouse)	3/267	77/9070	0.396437	0.78729	Slc18a2/Unc13b/Stx1a
mmu04931	Insulin resistance - Mus musculus (house mouse)	4/267	110/9070	0.407028	0.80267	Socs3/Cd36/Acacb/Prkce
mmu05170	Human immunodeficiency virus 1 infection - Mus musculus (house mouse)	8/267	240/9070	0.411177	0.805221	Gng2/Plcg2/Nfatc4/Cxcr4/Tapbp/Calml4/Chek1/Wee1
mmu00565	Ether lipid metabolism - Mus musculus (house mouse)	2/267	48/9070	0.415123	0.807343	Pld1/Pla2g12a
mmu04625	C-type lectin receptor signaling pathway - Mus musculus (house mouse)	4/267	112/9070	0.420348	0.811906	Plcg2/Nfatc4/Clec1b/Calml4
mmu04724	Glutamatergic synapse - Mus musculus (house mouse)	4/267	113/9070	0.426983	0.819111	Gng2/Pld1/Grik5/Adcy6
mmu04120	Ubiquitin mediated proteolysis - Mus musculus (house mouse)	5/267	147/9070	0.436253	0.83124	Klhl13/Ube2c/Wwp1/Socs3/Ercc8
mmu04668	TNF signaling pathway - Mus musculus (house mouse)	4/267	115/9070	0.440194	0.832439	Jag1/Vegfc/Edn1/Socs3
mmu00100	Steroid biosynthesis - Mus musculus (house mouse)	1/267	20/9070	0.450216	0.832439	Lipa
mmu03018	RNA degradation - Mus musculus (house mouse)	3/267	84/9070	0.45154	0.832439	Exosc3/Pfkp/Dcp1b
mmu04012	ErbB signaling pathway - Mus musculus (house mouse)	3/267	84/9070	0.45154	0.832439	Camk2d/Plcg2/Myc
mmu05226	Gastric cancer - Mus musculus (house mouse)	5/267	150/9070	0.453625	0.832439	Ccnd1/Fzd6/Myc/Fzd1/Wnt11
mmu05010	Alzheimer disease - Mus musculus (house mouse)	12/267	383/9070	0.454594	0.832439	Dkk2/Ndufa8/Tuba1b/Tuba1c/Fzd6/Tubb6/Mcu/Calml4/Fzd1/Wnt11/Aph1b/Slc39a8
mmu04911	Insulin secretion - Mus musculus (house mouse)	3/267	86/9070	0.466919	0.849491	Camk2d/Stx1a/Adcy6
mmu04978	Mineral absorption - Mus musculus (house mouse)	2/267	54/9070	0.475122	0.854043	Slc40a1/Slc8a1
mmu05210	Colorectal cancer - Mus musculus (house mouse)	3/267	88/9070	0.482105	0.854043	Ccnd1/Myc/Birc5
mmu04964	Proximal tubule bicarbonate reclamation - Mus musculus (house mouse)	1/267	22/9070	0.48218	0.854043	Aqp1
mmu04727	GABAergic synapse - Mus musculus (house mouse)	3/267	89/9070	0.489622	0.854043	Gng2/Adcy6/Gabbr1
mmu05207	Chemical carcinogenesis - receptor activation - Mus musculus (house mouse)	7/267	225/9070	0.495455	0.854043	Jag1/Ccnd1/Dll4/Myc/Vegfa/Birc5/Adcy6
mmu04062	Chemokine signaling pathway - Mus musculus (house mouse)	6/267	192/9070	0.49973	0.854043	Gng2/Plcg2/Lyn/Cxcr4/Cxcl12/Adcy6
mmu00280	Valine, leucine and isoleucine degradation - Mus musculus (house mouse)	2/267	57/9070	0.503701	0.854043	Aldh9a1/Oxct1
mmu05144	Malaria - Mus musculus (house mouse)	2/267	57/9070	0.503701	0.854043	Sdc1/Cd36
mmu04742	Taste transduction - Mus musculus (house mouse)	3/267	92/9070	0.511846	0.854043	Pde1b/Adcy6/Gabbr1
mmu00534	Glycosaminoglycan biosynthesis - heparan sulfate / heparin - Mus musculus (house mouse)	1/267	24/9070	0.512291	0.854043	Ext1
mmu04340	Hedgehog signaling pathway - Mus musculus (house mouse)	2/267	58/9070	0.513002	0.854043	Ccnd1/Dhh
mmu04370	VEGF signaling pathway - Mus musculus (house mouse)	2/267	58/9070	0.513002	0.854043	Plcg2/Vegfa
mmu05213	Endometrial cancer - Mus musculus (house mouse)	2/267	58/9070	0.513002	0.854043	Ccnd1/Myc
mmu05169	Epstein-Barr virus infection - Mus musculus (house mouse)	7/267	231/9070	0.523476	0.854043	Ccnd1/Plcg2/Cd44/Lyn/Myc/Tapbp/Ccna2
mmu05022	Pathways of neurodegeneration - multiple diseases - Mus musculus (house mouse)	14/267	471/9070	0.525006	0.854043	Dkk2/Ndufa8/Camk2d/Tuba1b/Tuba1c/Fzd6/Tubb6/Mcu/Uchl1/Stx1a/Calml4/Trpc3/Fzd1/Wnt11
mmu00592	alpha-Linolenic acid metabolism - Mus musculus (house mouse)	1/267	25/9070	0.526687	0.854043	Pla2g12a
mmu04730	Long-term depression - Mus musculus (house mouse)	2/267	60/9070	0.531258	0.854043	Igf1/Lyn
mmu04061	Viral protein interaction with cytokine and cytokine receptor - Mus musculus (house mouse)	3/267	95/9070	0.533552	0.854043	Cxcr4/Cxcl12/Ackr3
mmu05206	MicroRNAs in cancer - Mus musculus (house mouse)	9/267	303/9070	0.537585	0.854043	Ccnd1/Notch4/Notch3/Plcg2/Cd44/Myc/Vegfa/Efna5/Prkce
mmu04961	Endocrine and other factor-regulated calcium reabsorption - Mus musculus (house mouse)	2/267	61/9070	0.540211	0.854043	Adcy6/Slc8a1
mmu00340	Histidine metabolism - Mus musculus (house mouse)	1/267	26/9070	0.540658	0.854043	Aldh9a1
mmu00601	Glycosphingolipid biosynthesis - lacto and neolacto series - Mus musculus (house mouse)	1/267	26/9070	0.540658	0.854043	Gcnt2
mmu04726	Serotonergic synapse - Mus musculus (house mouse)	4/267	131/9070	0.541796	0.854043	Gng2/Ptgs1/Slc18a2/Alox12
mmu01212	Fatty acid metabolism - Mus musculus (house mouse)	2/267	62/9070	0.549044	0.854043	Hacd4/Mecr
mmu04213	Longevity regulating pathway - multiple species - Mus musculus (house mouse)	2/267	62/9070	0.549044	0.854043	Igf1/Adcy6
mmu00650	Butanoate metabolism - Mus musculus (house mouse)	1/267	27/9070	0.554219	0.854043	Oxct1
mmu04744	Phototransduction - Mus musculus (house mouse)	1/267	27/9070	0.554219	0.854043	Calml4
mmu04966	Collecting duct acid secretion - Mus musculus (house mouse)	1/267	27/9070	0.554219	0.854043	Slc12a7
mmu04728	Dopaminergic synapse - Mus musculus (house mouse)	4/267	135/9070	0.565731	0.867045	Camk2d/Gng2/Slc18a2/Calml4
mmu04630	JAK-STAT signaling pathway - Mus musculus (house mouse)	5/267	171/9070	0.569814	0.868581	Ccnd1/Ghr/Myc/Clcf1/Socs3
mmu03060	Protein export - Mus musculus (house mouse)	1/267	29/9070	0.580156	0.879591	Arxes2
mmu04720	Long-term potentiation - Mus musculus (house mouse)	2/267	67/9070	0.591412	0.888158	Camk2d/Calml4
mmu05415	Diabetic cardiomyopathy - Mus musculus (house mouse)	6/267	211/9070	0.592633	0.888158	Ndufa8/Camk2d/Mmp2/Ace/Cd36/Col3a1
mmu04936	Alcoholic liver disease - Mus musculus (house mouse)	4/267	141/9070	0.600313	0.888158	Ccnd1/Aldh9a1/Lbp/Acacb
mmu00053	Ascorbate and aldarate metabolism - Mus musculus (house mouse)	1/267	31/9070	0.604589	0.888158	Aldh9a1
mmu00640	Propanoate metabolism - Mus musculus (house mouse)	1/267	31/9070	0.604589	0.888158	Acacb
mmu00020	Citrate cycle (TCA cycle) - Mus musculus (house mouse)	1/267	32/9070	0.616269	0.888158	Idh3a
mmu00410	beta-Alanine metabolism - Mus musculus (house mouse)	1/267	32/9070	0.616269	0.888158	Aldh9a1
mmu00512	Mucin type O-glycan biosynthesis - Mus musculus (house mouse)	1/267	32/9070	0.616269	0.888158	St3gal2
mmu00630	Glyoxylate and dicarboxylate metabolism - Mus musculus (house mouse)	1/267	32/9070	0.616269	0.888158	Shmt1
mmu04145	Phagosome - Mus musculus (house mouse)	5/267	182/9070	0.625373	0.888158	Tuba1b/Tuba1c/Itgav/Tubb6/Cd36
mmu04514	Cell adhesion molecules - Mus musculus (house mouse)	5/267	182/9070	0.625373	0.888158	Sdc1/Itga6/Itgav/Neo1/Ocln
mmu04130	SNARE interactions in vesicular transport - Mus musculus (house mouse)	1/267	33/9070	0.627605	0.888158	Stx1a
mmu05223	Non-small cell lung cancer - Mus musculus (house mouse)	2/267	72/9070	0.630755	0.888158	Ccnd1/Plcg2
mmu05145	Toxoplasmosis - Mus musculus (house mouse)	3/267	110/9070	0.633346	0.888158	Lama3/Itga6/Lama5
mmu00500	Starch and sucrose metabolism - Mus musculus (house mouse)	1/267	34/9070	0.638607	0.888158	Hk2
mmu01040	Biosynthesis of unsaturated fatty acids - Mus musculus (house mouse)	1/267	34/9070	0.638607	0.888158	Hacd4
mmu04072	Phospholipase D signaling pathway - Mus musculus (house mouse)	4/267	149/9070	0.643768	0.888158	Pld1/Plcg2/Pdgfd/Adcy6
mmu04725	Cholinergic synapse - Mus musculus (house mouse)	3/267	112/9070	0.645477	0.888158	Camk2d/Gng2/Adcy6
mmu04917	Prolactin signaling pathway - Mus musculus (house mouse)	2/267	74/9070	0.645647	0.888158	Ccnd1/Socs3
mmu05202	Transcriptional misregulation in cancer - Mus musculus (house mouse)	6/267	224/9070	0.650694	0.890755	Mllt3/Igf1/Myc/Ccna2/Mycn/Tspan7
mmu04972	Pancreatic secretion - Mus musculus (house mouse)	3/267	114/9070	0.657324	0.895485	Clca3a1/Adcy6/Pla2g12a
mmu04614	Renin-angiotensin system - Mus musculus (house mouse)	1/267	37/9070	0.669709	0.907971	Ace
mmu04261	Adrenergic signaling in cardiomyocytes - Mus musculus (house mouse)	4/267	156/9070	0.679168	0.912434	Camk2d/Calml4/Adcy6/Slc8a1
mmu01250	Biosynthesis of nucleotide sugars - Mus musculus (house mouse)	1/267	38/9070	0.679472	0.912434	Hk2
mmu01524	Platinum drug resistance - Mus musculus (house mouse)	2/267	80/9070	0.687481	0.918813	Birc5/Top2a
mmu04722	Neurotrophin signaling pathway - Mus musculus (house mouse)	3/267	121/9070	0.696534	0.926522	Camk2d/Plcg2/Calml4
mmu04662	B cell receptor signaling pathway - Mus musculus (house mouse)	2/267	83/9070	0.706837	0.927644	Plcg2/Lyn
mmu05161	Hepatitis B - Mus musculus (house mouse)	4/267	163/9070	0.712056	0.927644	Myc/Nfatc4/Birc5/Ccna2
mmu05160	Hepatitis C - Mus musculus (house mouse)	4/267	165/9070	0.720989	0.927644	Ccnd1/Myc/Ocln/Socs3
mmu04080	Neuroactive ligand-receptor interaction - Mus musculus (house mouse)	10/267	391/9070	0.721299	0.927644	Aplnr/Calcrl/Edn1/Ednrb/Ghr/Lypd6/Tmem97/F2rl3/Grik5/Gabbr1
mmu04970	Salivary secretion - Mus musculus (house mouse)	2/267	86/9070	0.725185	0.927644	Calml4/Adcy6
mmu05323	Rheumatoid arthritis - Mus musculus (house mouse)	2/267	87/9070	0.731083	0.927644	Vegfa/Cxcl12
mmu04380	Osteoclast differentiation - Mus musculus (house mouse)	3/267	128/9070	0.732269	0.927644	Plcg2/Socs3/Tec
mmu04962	Vasopressin-regulated water reabsorption - Mus musculus (house mouse)	1/267	44/9070	0.732298	0.927644	Adcy6
mmu05416	Viral myocarditis - Mus musculus (house mouse)	2/267	88/9070	0.736873	0.927644	Ccnd1/Dmd
mmu03320	PPAR signaling pathway - Mus musculus (house mouse)	2/267	89/9070	0.742557	0.927644	Fabp4/Cd36
mmu04068	FoxO signaling pathway - Mus musculus (house mouse)	3/267	131/9070	0.746541	0.927644	Ccnd1/Igf1/Sgk1
mmu04211	Longevity regulating pathway - Mus musculus (house mouse)	2/267	90/9070	0.748136	0.927644	Igf1/Adcy6
mmu03050	Proteasome - Mus musculus (house mouse)	1/267	47/9070	0.755361	0.927644	Psmb10
mmu05132	Salmonella infection - Mus musculus (house mouse)	6/267	253/9070	0.760698	0.927644	Tuba1b/Tuba1c/Pik3c2b/Myc/Tubb6/Casp4
mmu04060	Cytokine-cytokine receptor interaction - Mus musculus (house mouse)	7/267	292/9070	0.762285	0.927644	Ghr/Cxcr4/Bmpr1a/Cxcl12/Clcf1/Bmp6/Ackr3
mmu04973	Carbohydrate digestion and absorption - Mus musculus (house mouse)	1/267	48/9070	0.7626	0.927644	Hk2
mmu05030	Cocaine addiction - Mus musculus (house mouse)	1/267	48/9070	0.7626	0.927644	Slc18a2
mmu04142	Lysosome - Mus musculus (house mouse)	3/267	135/9070	0.764621	0.927644	Ctsh/Lipa/Ctsw
mmu05135	Yersinia infection - Mus musculus (house mouse)	3/267	135/9070	0.764621	0.927644	Fn1/Wipf3/Lat
mmu05014	Amyotrophic lateral sclerosis - Mus musculus (house mouse)	9/267	369/9070	0.764977	0.927644	Ndufa8/Tuba1b/Tuba1c/Nup54/Nup85/Tubb6/Mcu/Nup43/Nup210
mmu05417	Lipid and atherosclerosis - Mus musculus (house mouse)	5/267	216/9070	0.76756	0.927644	Camk2d/Lyn/Calml4/Lbp/Cd36
mmu00591	Linoleic acid metabolism - Mus musculus (house mouse)	1/267	50/9070	0.776445	0.927644	Pla2g12a
mmu00520	Amino sugar and nucleotide sugar metabolism - Mus musculus (house mouse)	1/267	51/9070	0.783062	0.927644	Hk2
mmu00564	Glycerophospholipid metabolism - Mus musculus (house mouse)	2/267	98/9070	0.789137	0.927644	Pld1/Pla2g12a
mmu05231	Choline metabolism in cancer - Mus musculus (house mouse)	2/267	98/9070	0.789137	0.927644	Pld1/Pdgfd
mmu00071	Fatty acid degradation - Mus musculus (house mouse)	1/267	52/9070	0.789484	0.927644	Aldh9a1
mmu00380	Tryptophan metabolism - Mus musculus (house mouse)	1/267	52/9070	0.789484	0.927644	Aldh9a1
mmu02010	ABC transporters - Mus musculus (house mouse)	1/267	52/9070	0.789484	0.927644	Abcc9
mmu04976	Bile secretion - Mus musculus (house mouse)	2/267	100/9070	0.798427	0.934259	Aqp1/Adcy6
mmu04660	T cell receptor signaling pathway - Mus musculus (house mouse)	2/267	103/9070	0.811684	0.945847	Lat/Tec
mmu04723	Retrograde endocannabinoid signaling - Mus musculus (house mouse)	3/267	148/9070	0.816258	0.947262	Ndufa8/Gng2/Adcy6
mmu04659	Th17 cell differentiation - Mus musculus (house mouse)	2/267	105/9070	0.820086	0.947804	Gata3/Lat
mmu05321	Inflammatory bowel disease - Mus musculus (house mouse)	1/267	62/9070	0.844155	0.969046	Gata3
mmu00561	Glycerolipid metabolism - Mus musculus (house mouse)	1/267	63/9070	0.848774	0.969046	Aldh9a1
mmu04929	GnRH secretion - Mus musculus (house mouse)	1/267	63/9070	0.848774	0.969046	Gabbr1
mmu05034	Alcoholism - Mus musculus (house mouse)	4/267	205/9070	0.858817	0.976048	Gng2/Slc29a1/Slc18a2/Calml4
mmu00970	Aminoacyl-tRNA biosynthesis - Mus musculus (house mouse)	1/267	66/9070	0.86183	0.976048	Mars2
mmu04650	Natural killer cell mediated cytotoxicity - Mus musculus (house mouse)	2/267	122/9070	0.878966	0.98675	Plcg2/Lat
mmu04927	Cortisol synthesis and secretion - Mus musculus (house mouse)	1/267	72/9070	0.884667	0.98675	Adcy6
mmu04071	Sphingolipid signaling pathway - Mus musculus (house mouse)	2/267	126/9070	0.889965	0.98675	Pld1/Prkce
mmu04918	Thyroid hormone synthesis - Mus musculus (house mouse)	1/267	74/9070	0.89141	0.98675	Adcy6
mmu05150	Staphylococcus aureus infection - Mus musculus (house mouse)	2/267	128/9070	0.895111	0.98675	Cfi/Krt18
mmu05100	Bacterial invasion of epithelial cells - Mus musculus (house mouse)	1/267	76/9070	0.897761	0.98675	Fn1
mmu05020	Prion disease - Mus musculus (house mouse)	5/267	268/9070	0.900783	0.98675	Ndufa8/Tuba1b/Tuba1c/Tubb6/Mcu
mmu05133	Pertussis - Mus musculus (house mouse)	1/267	77/9070	0.900796	0.98675	Calml4
mmu05152	Tuberculosis - Mus musculus (house mouse)	3/267	180/9070	0.904052	0.98675	Camk2d/Calml4/Lbp
mmu04144	Endocytosis - Mus musculus (house mouse)	5/267	272/9070	0.907548	0.98675	Pld1/Ehd4/Wipf3/Cxcr4/Wwp1
mmu05203	Viral carcinogenesis - Mus musculus (house mouse)	4/267	229/9070	0.909859	0.98675	Ccnd1/Lyn/Ccna2/Chek1
mmu04714	Thermogenesis - Mus musculus (house mouse)	4/267	231/9070	0.913268	0.98675	Fgfr1/Ndufa8/Prdm16/Adcy6
mmu05017	Spinocerebellar ataxia - Mus musculus (house mouse)	2/267	141/9070	0.923472	0.987777	Mcu/Trpc3
mmu04146	Peroxisome - Mus musculus (house mouse)	1/267	86/9070	0.924374	0.987777	Nudt19
mmu04260	Cardiac muscle contraction - Mus musculus (house mouse)	1/267	87/9070	0.926622	0.987777	Slc8a1
mmu05235	PD-L1 expression and PD-1 checkpoint pathway in cancer - Mus musculus (house mouse)	1/267	88/9070	0.928803	0.987777	Lat
mmu04612	Antigen processing and presentation - Mus musculus (house mouse)	1/267	90/9070	0.932973	0.987777	Tapbp
mmu05171	Coronavirus disease - COVID-19 - Mus musculus (house mouse)	4/267	248/9070	0.937916	0.987777	Nrp1/Vwf/Plcg2/Ace
mmu05016	Huntington disease - Mus musculus (house mouse)	5/267	302/9070	0.946649	0.987777	Ndufa8/Tuba1b/Tuba1c/Tubb6/Stx1a
mmu04932	Non-alcoholic fatty liver disease - Mus musculus (house mouse)	2/267	156/9070	0.947211	0.987777	Ndufa8/Socs3
mmu04613	Neutrophil extracellular trap formation - Mus musculus (house mouse)	3/267	208/9070	0.947689	0.987777	Vwf/Plcg2/Casp4
mmu04620	Toll-like receptor signaling pathway - Mus musculus (house mouse)	1/267	100/9070	0.950444	0.987777	Lbp
mmu05142	Chagas disease - Mus musculus (house mouse)	1/267	103/9070	0.954739	0.987777	Ace
mmu04621	NOD-like receptor signaling pathway - Mus musculus (house mouse)	3/267	216/9070	0.956252	0.987777	Mcu/Casp4/Antxr1
mmu05208	Chemical carcinogenesis - reactive oxygen species - Mus musculus (house mouse)	3/267	222/9070	0.961797	0.989878	Ndufa8/Pld1/Vegfa
mmu00190	Oxidative phosphorylation - Mus musculus (house mouse)	1/267	135/9070	0.982825	0.998071	Ndufa8
mmu04140	Autophagy - animal - Mus musculus (house mouse)	1/267	142/9070	0.986112	0.998071	Atg16l2
mmu05162	Measles - Mus musculus (house mouse)	1/267	146/9070	0.987701	0.998071	Ccnd1
mmu03040	Spliceosome - Mus musculus (house mouse)	1/267	158/9070	0.99146	0.998071	Rp9
mmu04141	Protein processing in endoplasmic reticulum - Mus musculus (house mouse)	1/267	172/9070	0.994423	0.998071	Txndc5
mmu05164	Influenza A - Mus musculus (house mouse)	1/267	173/9070	0.99459	0.998071	Socs3
mmu04217	Necroptosis - Mus musculus (house mouse)	1/267	176/9070	0.995063	0.998071	Camk2d
mmu05168	Herpes simplex virus 1 infection - Mus musculus (house mouse)	5/267	459/9070	0.998071	0.998071	Zfp69/Tapbp/Socs3/Zfp667/2610008E11Rik
