# Supplementary material for: Cis inhibition of NOTCH1 through JAGGED1 sustains embryonic hematopoietic stem cell fate
Source: Nat Commun. 2024 Feb 21;15:1604. doi: 10.1038/s41467-024-45716-y (PMC10882055; doi:10.1038/s41467-024-45716-y)
Supplement: Supplementary file 7 — Supplementary Data 4 [file 41467_2024_45716_MOESM7_ESM.xlsx]

## Sheet: CompE_vs_WashedOut
Supplementary Table T4. Results from differential expression analysis for CompE against Washed-out and Fc-Jag1 against Washed-out groups analyzed together considering embryo variability (covariate).
DESeq2 execution with default parameters (Wald test). Benjamini-Hochberg procedure for obtaining adjusted p-values. Raw counts and normalized expression values are shown for the corresponding samples.
gene_id	gene_name	Entrez	baseMean	log2FoldChange	lfcSE	stat	pvalue	padj	Shrunken_lFC	Shrunken_lFCSE	I_C1	I_C2	I_W1	I_W2	I_W3	I_C1	I_C2	I_W1	I_W2	I_W3
ENSMUSG00000118341	Gm50252		177.201	-24.1268	2.57954	-9.35312	8.50987e-21	8.77453e-17	-0.782847	1.55838	0	0	607	35	20	6.50752	6.50752	11.8106	9.70873	9.66295
ENSMUSG00000062742	Gm5239		20.8178	-21.1698	2.36152	-8.96449	3.11719e-19	1.60707e-15	-0.627269	1.33167	0	0	68	0	11	6.50752	6.50752	10.8736	6.50752	9.22784
ENSMUSG00000109875	Gm45456		82.7878	-22.4292	2.57462	-8.71163	2.99542e-18	1.02953e-14	-0.774455	1.53495	0	0	161	21	109	6.50752	6.50752	11.2794	9.341	10.7172
ENSMUSG00000031161	Hdac6	15185	2757.5	-27.7142	3.39806	-8.15588	3.46643e-16	8.93558e-13	-0.310137	1.09282	0	0	7006	2317	0	6.50752	6.50752	13.5663	11.8406	6.50752
ENSMUSG00000024992	Pde6c	110855	98.1075	-24.0396	3.05891	-7.85889	3.87558e-15	7.99222e-12	-0.419913	1.15622	0	0	260	329	0	6.50752	6.50752	11.4798	11.0284	6.50752
ENSMUSG00000019122	Ccl9	20308	1129.08	-29.9421	3.83554	-7.80648	5.88085e-15	1.01062e-11	-0.22226	1.05524	0	0	1	1347	4603	6.50752	6.50752	8.00794	11.6298	12.4217
ENSMUSG00000060600	Eno3	13808	468.281	-29.9927	4.01589	-7.4685	8.11135e-14	1.1948e-10	-0.183062	1.04094	0	0	0	90	3316	6.50752	6.50752	6.50752	10.3233	12.2286
ENSMUSG00000045252	Zfp574	232976	799.42	-30	4.20687	-7.1312	9.94975e-13	1.2824e-09	-0.169757	1.03884	0	0	0	827	3032	6.50752	6.50752	6.50752	11.4365	12.1813
ENSMUSG00000029122	Evc	59056	1011.56	-23.9307	3.58673	-6.67202	2.52306e-11	2.89059e-08	-0.159788	1.03603	0	0	729	0	201	6.50752	6.50752	11.884	6.50752	11.0291
ENSMUSG00000001029	Icam2	15896	290.574	-25.7417	3.89831	-6.6033	4.02115e-11	4.14621e-08	-0.218478	1.05557	0	0	86	1763	0	6.50752	6.50752	10.9907	11.7336	6.50752
ENSMUSG00000026696	Vamp4	53330	1926.98	-9.48445	1.57931	-6.00543	1.90821e-09	1.78868e-06	-8.88507	1.65618	18	1	4777	1306	2980	9.68661	7.24889	13.1102	11.6178	12.1724
ENSMUSG00000029275	Gfi1	14581	515.015	-24.2159	4.12089	-5.87638	4.19339e-09	3.326e-06	-0.171736	1.03763	0	0	0	12	2477	6.50752	6.50752	6.50752	8.91905	12.0816
ENSMUSG00000026788	Zbtb43	71834	1589.83	10.5435	1.86739	5.64613	1.64099e-08	1.20859e-05	9.89889	1.82438	4771	2657	2	3	1	12.5415	11.8436	8.51251	7.8981	7.54129
ENSMUSG00000038000	Acd	497652	2875.84	-14.17	2.53226	-5.59577	2.19642e-08	1.50982e-05	-15.3271	4.78573	0	0	9880	543	0	6.50752	6.50752	14.0469	11.2583	6.50752
ENSMUSG00000046572	Zfp518b	100515	1534.14	13.7621	2.50446	5.49505	3.90591e-08	2.51711e-05	15.0105	4.56302	4513	1046	0	0	0	12.5019	11.4793	6.50752	6.50752	6.50752
ENSMUSG00000032782	Cntrob	216846	581.254	9.66669	1.76883	5.46501	4.6287e-08	2.80745e-05	9.04077	1.75556	3360	1146	2	2	1	12.314	11.5158	8.51251	7.65063	7.54129
ENSMUSG00000039713	Plekhg5	269608	1856.23	9.81125	1.82917	5.36377	8.15009e-08	4.66864e-05	9.10113	1.84574	7136	1657	10	1	2	12.8782	11.6598	9.71652	7.30344	7.95657
ENSMUSG00000064289	Tank	21353	3493.73	12.6679	2.41987	5.23493	1.65045e-07	8.95671e-05	0.930695	1.67065	8982	7044	0	1361	0	13.1112	12.3009	6.50752	11.6338	6.50752
ENSMUSG00000027406	Idh3b	170718	4158.24	12.6824	2.44143	5.19466	2.05097e-07	0.000100115	0.572681	1.20015	8988	8261	0	6797	0	13.1119	12.3968	6.50752	12.3563	6.50752
ENSMUSG00000037007	Zfp113	56314	364.187	10.7784	2.08125	5.1788	2.2332e-07	0.000100115	10.0502	2.24924	1557	580	1	0	1	11.9371	11.2303	8.00794	6.50752	7.54129
ENSMUSG00000038206	Fbxo8	50753	345.873	11.871	2.28763	5.18923	2.11169e-07	0.000100115	10.7428	2.53523	1379	1797	1	0	0	11.8868	11.691	8.00794	6.50752	6.50752
ENSMUSG00000034327	Kctd9	105440	435.515	11.0102	2.12316	5.18574	2.1516e-07	0.000100115	9.73096	2.5575	892	2634	1	0	1	11.7151	11.8401	8.00794	6.50752	7.54129
ENSMUSG00000019158	Tmem160	69094	1512.61	-15.5185	3.00408	-5.1658	2.39407e-07	0.000102223	-0.44211	1.17231	0	0	3362	2580	2481	6.50752	6.50752	12.7666	11.884	12.0824
ENSMUSG00000017146	Brca1	12189	4663.47	9.0964	1.77216	5.13295	2.85239e-07	0.000113119	6.20811	4.98414	12804	5275	2	1654	25	13.5306	12.1457	8.51251	11.709	9.81783
ENSMUSG00000015846	Rxra	20181	1160.74	9.44133	1.873	5.04075	4.63712e-07	0.000170762	8.57838	2.03897	7453	802	3	5	8	12.9199	11.3701	8.82494	8.25199	8.98709
ENSMUSG00000032633	Flcn	216805	3394.5	13.0123	2.57873	5.04602	4.51102e-07	0.000170762	0.548003	1.18716	9197	5009	0	3055	0	13.1368	12.1202	6.50752	11.9543	6.50752
ENSMUSG00000016024	Lbp	16803	514.799	-11.5792	2.30522	-5.02303	5.08632e-07	0.000180845	-10.2399	2.8278	2	0	734	1111	3	8.05079	6.50752	11.8868	11.5547	8.23998
ENSMUSG00000059900	Tmem40	94346	428.86	-9.70586	1.93667	-5.01162	5.39738e-07	0.000184893	-8.81031	2.11554	2	1	794	647	1	8.05079	7.24889	11.9192	11.334	7.54129
ENSMUSG00000024963	Dnajc4	57431	336.692	11.9647	2.39009	5.00595	5.5588e-07	0.000184893	12.1779	3.67812	1107	1348	0	0	0	11.799	11.5798	6.50752	6.50752	6.50752
ENSMUSG00000030682	Cdipt	52858	4192.67	12.1152	2.42402	4.998	5.79284e-07	0.000186656	0.550983	1.18314	5477	5874	0	5565	0	12.6468	12.2008	6.50752	12.2412	6.50752
ENSMUSG00000033952	Aspm	12316	3042.39	11.8765	2.39032	4.96857	6.74484e-07	0.00020514	0.577221	1.20425	13776	4077	0	3317	1	13.6264	12.0239	6.50752	11.9898	7.54129
ENSMUSG00000001127	Araf	11836	4679.52	9.00349	1.81229	4.96801	6.76439e-07	0.00020514	1.83714	4.2551	10957	7113	2	3642	17	13.3372	12.3065	8.51251	12.0313	9.5473
ENSMUSG00000097917	Gm26839	102639404	119.53	7.83788	1.58599	4.94196	7.73414e-07	0.000227848	7.14163	1.66009	211	769	1	2	156	11.1177	11.3524	8.00794	7.65063	10.9044
ENSMUSG00000045854	Lyrm2	108755	964.75	-14.3324	2.90412	-4.93518	8.00754e-07	0.000229349	-0.488894	1.20868	0	0	2334	852	1878	6.50752	6.50752	12.4819	11.4486	11.9577
ENSMUSG00000028431	Elp1	230233	3489.85	11.0064	2.24358	4.90575	9.3071e-07	0.000250827	0.716463	1.32422	8643	9811	0	6164	2	13.0701	12.5115	6.50752	12.2985	7.95657
ENSMUSG00000025277	Abhd6	66082	74.7722	7.20128	1.46905	4.90199	9.48721e-07	0.000250827	6.57668	1.52495	251	512	2	2	5	11.1969	11.1744	8.51251	7.65063	8.62517
ENSMUSG00000021286	Zfyve21	68520	740.632	-11.8676	2.42069	-4.90257	9.45921e-07	0.000250827	-0.896153	1.80129	0	2	1798	2197	0	6.50752	7.57852	12.317	11.8195	6.50752
ENSMUSG00000016664	Pacsin2	23970	3773.75	10.9042	2.22695	4.89647	9.75758e-07	0.000251526	0.800941	1.41556	4124	7553	0	4234	1	12.4407	12.3418	6.50752	12.1014	7.54129
ENSMUSG00000024856	Cdk2ap2	52004	2347.33	14.3554	2.93716	4.88751	1.02119e-06	0.000253097	0.26497	1.05067	8974	606	0	2266	799	13.1102	11.2497	6.50752	11.8317	11.619
ENSMUSG00000069833	Ahnak	66395	2442.86	9.66479	1.9782	4.88564	1.03094e-06	0.000253097	7.57923	3.57716	9476	1414	2	76	3	13.1698	11.5984	8.51251	10.2196	8.23998
ENSMUSG00000042572	Ube2q1	70093	3239.01	12.563	2.57551	4.87785	1.07251e-06	0.000257177	0.495863	1.14835	8696	4296	0	3740	0	13.0766	12.0476	6.50752	12.0434	6.50752
ENSMUSG00000028969	Cdk5	12568	810.5	12.3379	2.53343	4.87006	1.11566e-06	0.000261446	13.0069	4.19341	741	1131	0	0	0	11.6436	11.5106	6.50752	6.50752	6.50752
ENSMUSG00000074182	Znhit6	229937	2884.11	13.0164	2.67555	4.86495	1.14487e-06	0.000262327	0.477233	1.13918	9402	3988	0	2958	0	13.1611	12.014	6.50752	11.9406	6.50752
ENSMUSG00000031310	Zmym3	56364	3225.15	12.4255	2.56304	4.84794	1.24751e-06	0.000273846	0.592634	1.22493	6105	3409	0	1622	0	12.737	11.9459	6.50752	11.7014	6.50752
ENSMUSG00000021176	Efcab11	78767	631.283	8.7709	1.80925	4.84782	1.24825e-06	0.000273846	7.93486	1.92258	659	1683	2	2	1	11.5981	11.6658	8.51251	7.65063	7.54129
ENSMUSG00000035517	Tdrd7	100121	1099.5	8.70216	1.79911	4.83693	1.31857e-06	0.000283246	7.80871	2.03866	6938	701	2	3	185	12.8518	11.313	8.51251	7.8981	10.989
ENSMUSG00000031197	Vbp1	22327	2891.56	11.4995	2.38615	4.81927	1.44085e-06	0.000290582	0.628847	1.24682	8349	6003	0	3769	1	13.0339	12.2123	6.50752	12.0469	7.54129
ENSMUSG00000030204	Ddx47	67755	3097.42	12.5983	2.61515	4.81743	1.45419e-06	0.000290582	0.426959	1.109	10456	4675	0	6172	0	13.2818	12.087	6.50752	12.2993	6.50752
ENSMUSG00000020455	Trim11	94091	2409.78	12.516	2.60096	4.81209	1.49363e-06	0.000290582	0.757444	1.43476	7068	3630	0	568	0	12.8692	11.9728	6.50752	11.278	6.50752
ENSMUSG00000003882	Il7r	16197	83.3457	-9.46727	1.96691	-4.81326	1.48487e-06	0.000290582	-8.84081	2.38874	0	1	43	684	1	6.50752	7.24889	10.629	11.3576	7.54129
ENSMUSG00000003541	Ier3	15937	1756.13	-14.8349	3.07624	-4.82243	1.4182e-06	0.000290582	-0.41089	1.15046	0	0	4103	808	3194	6.50752	6.50752	12.953	11.4269	12.2085
ENSMUSG00000022791	Tnk2	51789	3159.57	10.0164	2.08494	4.80417	1.55395e-06	0.000291323	4.71927	8.23847	17818	4245	2	732	0	13.9866	12.0421	8.51251	11.3861	6.50752
ENSMUSG00000024525	Impa2	114663	2963.19	11.3706	2.36558	4.8067	1.53444e-06	0.000291323	0.614933	1.23403	9659	3552	0	2461	1	13.1911	11.9634	6.50752	11.8648	7.54129
ENSMUSG00000040472	Rabggta	56187	2756.99	13.0882	2.73322	4.78855	1.67994e-06	0.00030932	0.364413	1.08214	13985	1030	0	1854	0	13.6465	11.4731	6.50752	11.7531	6.50752
ENSMUSG00000041025	Iffo2	212632	152.347	10.1773	2.12844	4.78158	1.73927e-06	0.000314624	9.38564	2.29111	834	413	1	0	2	11.6892	11.075	8.00794	6.50752	7.95657
ENSMUSG00000059555	Tor4a	227612	2191.57	13.8906	2.91524	4.76484	1.89003e-06	0.000336003	0.273555	1.05267	9126	668	0	2297	0	13.1284	11.2922	6.50752	11.8372	6.50752
ENSMUSG00000041375	Ccdc9	243846	2659.95	13.4102	2.82128	4.75324	2.00178e-06	0.000349837	0.347103	1.0745	10855	1069	0	1753	0	13.326	11.488	6.50752	11.7314	6.50752
ENSMUSG00000037847	Nmrk1	225994	1644.06	-11.5124	2.42538	-4.74665	2.06816e-06	0.000355414	-0.743448	1.49597	0	1	5685	124	5	6.50752	7.24889	13.3067	10.5128	8.62517
ENSMUSG00000021880	Rnase6	78416	1975.74	-12.7779	2.70156	-4.72983	2.24703e-06	0.000379821	-0.514006	1.22902	0	1	5354	336	3197	6.50752	7.24889	13.237	11.0384	12.209
ENSMUSG00000035504	Reep6	70335	67.7718	9.0429	1.91587	4.71999	2.3586e-06	0.00039225	8.57521	2.21398	161	634	0	2	0	10.989	11.2695	6.50752	7.65063	6.50752
ENSMUSG00000042404	Dennd4b	229541	1157.64	-11.1916	2.37614	-4.70999	2.47729e-06	0.000405449	-0.848408	1.69538	3	0	2953	1307	0	8.34248	6.50752	12.6571	11.6181	6.50752
ENSMUSG00000016933	Plcg1	18803	116.72	11.0412	2.35133	4.69575	2.65636e-06	0.000414996	14.4533	5.2064	494	112	0	0	1	11.4843	10.377	6.50752	6.50752	7.54129
ENSMUSG00000006127	Inpp5k	19062	446.295	10.3517	2.20352	4.69779	2.62996e-06	0.000414996	9.10888	2.59725	1964	1305	0	5	0	12.0385	11.5671	6.50752	8.25199	6.50752
ENSMUSG00000035007	Rundc1	217201	1902.58	12.13	2.58126	4.69925	2.61113e-06	0.000414996	0.923027	1.75899	5984	1346	0	87	0	12.7199	11.5792	6.50752	10.3027	6.50752
ENSMUSG00000101156	Gm29114		252.572	11.0068	2.34873	4.6863	2.7819e-06	0.000428122	11.2911	3.69337	1400	397	0	0	0	11.893	11.0563	6.50752	6.50752	6.50752
ENSMUSG00000022636	Alcam	11658	3993.6	6.2305	1.33135	4.67984	2.871e-06	0.000435337	5.45925	1.56449	6205	4495	7	152	10544	12.7511	12.0685	9.46218	10.6283	13.1343
ENSMUSG00000037339	Fam53a	74504	1913.03	12.9364	2.77896	4.65513	3.23784e-06	0.00047572	0.557152	1.21192	9024	2232	0	651	0	13.1162	11.7749	6.50752	11.3367	6.50752
ENSMUSG00000049739	Zfp646	233905	2017.92	11.917	2.56289	4.64984	3.32187e-06	0.00047572	0.538828	1.17977	8234	2331	0	1507	1	13.0196	11.7918	6.50752	11.6731	7.54129
ENSMUSG00000039840	Epg5	100502841	442.091	-7.68922	1.65172	-4.65527	3.23554e-06	0.00047572	-6.74098	1.98198	3	25	880	2103	13	8.34248	9.37412	11.9626	11.8022	9.35193
ENSMUSG00000037085	Trmt12	68260	2008.08	-13.8043	2.97901	-4.63386	3.58915e-06	0.000506956	-0.458894	1.18475	0	0	7064	607	0	6.50752	6.50752	13.5771	11.3067	6.50752
ENSMUSG00000026971	Itgb6	16420	145.019	-8.45486	1.82666	-4.6286	3.68147e-06	0.000512968	-7.30548	2.19721	0	3	225	260	21	6.50752	7.81562	11.421	10.9127	9.69722
ENSMUSG00000039754	Alkbh4	72041	2102.01	12.316	2.66965	4.61335	3.96228e-06	0.000537567	0.67216	1.32896	5950	3030	0	567	0	12.7151	11.8968	6.50752	11.2772	6.50752
ENSMUSG00000041607	Mbp	17196	2978.55	11.3968	2.47034	4.61347	3.9601e-06	0.000537567	0.441409	1.11683	4475	2523	0	4209	1	12.496	11.823	6.50752	12.0986	7.54129
ENSMUSG00000031386	Hcfc1	15161	4219.22	9.93794	2.15945	4.60206	4.18333e-06	0.000546004	0.657522	1.26077	6846	10154	0	9647	1	12.8394	12.5361	6.50752	12.5942	7.54129
ENSMUSG00000056476	Med12l	329650	3047.78	9.33094	2.02707	4.60317	4.16115e-06	0.000546004	1.60245	3.55193	7694	3999	2	1073	5	12.9512	12.0152	8.51251	11.541	8.62517
ENSMUSG00000028073	Pear1	73182	2190.52	12.9282	2.80602	4.60729	4.07956e-06	0.000546004	0.456474	1.1303	8005	3186	0	1868	0	12.9908	11.9175	6.50752	11.756	6.50752
ENSMUSG00000034311	Kif4	16571	2917.76	11.1759	2.43096	4.59734	4.27925e-06	0.000551542	0.480697	1.14003	13429	1236	1	1578	0	13.5926	11.5457	8.00794	11.6908	6.50752
ENSMUSG00000036292	Gramd1c	207798	19.5063	7.68005	1.67856	4.57538	4.75366e-06	0.000605124	7.70967	2.11025	25	224	0	1	0	9.91171	10.7689	6.50752	7.30344	6.50752
ENSMUSG00000038174	Fam126b	213056	2565.84	10.288	2.25516	4.56199	5.06718e-06	0.000637168	7.58009	4.3906	10215	5795	2	213	0	13.2548	12.1938	8.51251	10.8105	6.50752
ENSMUSG00000041777	Cir1	66935	58.4598	7.78513	1.70903	4.55528	5.23163e-06	0.000643596	7.07168	1.87981	151	515	0	5	1	10.9575	11.177	6.50752	8.25199	7.54129
ENSMUSG00000048520	Fbxl13	320118	133.587	-6.61968	1.45334	-4.55482	5.24315e-06	0.000643596	-5.92588	1.56489	5	4	294	347	2	8.73249	8.00315	11.5289	11.0538	7.95657
ENSMUSG00000029149	Krtcap3	69815	546.443	-11.0935	2.43887	-4.54863	5.39974e-06	0.00065502	-1.37557	5.98906	0	0	585	164	993	6.50752	6.50752	11.7961	10.6703	11.7028
ENSMUSG00000041124	Msantd4	78100	1880.59	12.2567	2.70719	4.52746	5.96965e-06	0.000715733	0.686269	1.35831	5210	3312	0	438	0	12.6075	11.9337	6.50752	11.1622	6.50752
ENSMUSG00000052406	Rexo4	227656	2497.62	9.78941	2.17507	4.50073	6.77196e-06	0.000793473	0.931676	1.60931	6929	3608	1	1318	1	12.8506	11.9702	8.00794	11.6213	7.54129
ENSMUSG00000079293	Clec7a	56644	205.185	-10.0899	2.24083	-4.50278	6.70697e-06	0.000793473	-9.05459	2.35345	1	0	385	496	0	7.61691	6.50752	11.6342	11.2183	6.50752
ENSMUSG00000042570	Mier2	70427	2064.83	11.3814	2.53428	4.49097	7.08987e-06	0.000796322	0.479652	1.13863	11216	1640	0	1570	1	13.3653	11.6558	6.50752	11.6889	7.54129
ENSMUSG00000109371	Gm44626		97.2513	6.64925	1.47875	4.49652	6.90732e-06	0.000796322	5.96285	1.54241	352	628	1	11	3	11.3445	11.2653	8.00794	8.85218	8.23998
ENSMUSG00000031901	Dus2	66369	820.371	-8.6406	1.92475	-4.4892	7.14917e-06	0.000796322	-7.69073	2.12896	6	3	1809	1205	0	8.87315	7.81562	12.3206	11.5865	6.50752
ENSMUSG00000025555	Farp1	223254	573.845	7.15598	1.59521	4.48593	7.25965e-06	0.000796322	6.43432	1.64839	1716	1026	5	10	12	11.9786	11.4715	9.21369	8.77867	9.29269
ENSMUSG00000020782	Llgl2	217325	239.018	10.574	2.35442	4.49113	7.08453e-06	0.000796322	11.262	4.05219	987	74	0	0	0	11.7542	10.1216	6.50752	6.50752	6.50752
ENSMUSG00000049625	Tifab	212937	1237.42	13.0926	2.91721	4.48806	7.18747e-06	0.000796322	0.459706	1.15416	7212	1508	0	0	15	12.8883	11.6234	6.50752	6.50752	9.45679
ENSMUSG00000041135	Ripk2	192656	328.037	-11.1757	2.50799	-4.45603	8.34912e-06	0.000894526	-11.6391	4.84617	0	0	51	1835	0	6.50752	6.50752	10.7226	11.7491	6.50752
ENSMUSG00000030045	Mrpl19	56284	3069.17	10.2334	2.29655	4.45601	8.35002e-06	0.000894526	0.630431	1.24729	12975	5787	2	4268	0	13.5478	12.193	8.51251	12.1053	6.50752
ENSMUSG00000069539	Scyl2	213326	1375.19	11.9109	2.674	4.45434	8.41519e-06	0.000894526	0.477607	1.13983	6301	1817	0	1330	3	12.7645	11.6953	6.50752	11.6248	8.23998
ENSMUSG00000028173	Wls	68151	1272.69	7.6725	1.72594	4.4454	8.77268e-06	0.000923011	6.71822	2.0213	7107	2888	5	20	3	12.8744	11.8772	9.21369	9.30489	8.23998
ENSMUSG00000021244	Ylpm1	56531	2628.55	10.4667	2.35596	4.44264	8.88621e-06	0.000925512	0.623947	1.23984	4636	4998	0	3274	2	12.5209	12.1191	6.50752	11.9841	7.95657
ENSMUSG00000031951	Tmem231	234740	163.872	-7.97099	1.79581	-4.43865	9.05241e-06	0.000933394	-6.92877	2.11629	1	2	498	176	2	7.61691	7.57852	11.7335	10.7089	7.95657
ENSMUSG00000037957	Wdr20	69641	2059.98	10.955	2.47105	4.43332	9.27916e-06	0.000947302	0.558719	1.19179	6298	2107	0	1418	4	12.7641	11.7525	6.50752	11.6496	8.45433
ENSMUSG00000078861	Zfp931	353208	16.8115	7.74196	1.749	4.42651	9.57701e-06	0.00096398	8.0669	2.9861	56	107	0	0	0	10.4184	10.3496	6.50752	6.50752	6.50752
ENSMUSG00000023118	Sympk	68188	3491.44	9.98807	2.25702	4.42533	9.62951e-06	0.00096398	0.590413	1.20954	18234	4620	0	4441	2	14.0205	12.0814	6.50752	12.1246	7.95657
ENSMUSG00000039470	Zdhhc2	70546	69.6707	6.98332	1.58104	4.4169	1.00125e-05	0.000992678	6.22786	1.77826	65	858	0	5	2	10.5056	11.3983	6.50752	8.25199	7.95657
ENSMUSG00000097164	Cep83os		26.9819	8.41904	1.90713	4.41451	1.0124e-05	0.000994174	7.17828	2.21614	57	261	1	0	0	10.4289	10.8488	8.00794	6.50752	6.50752
ENSMUSG00000021809	Nudt13	67725	108.216	8.59632	1.95181	4.40428	1.06138e-05	0.00102279	7.79011	2.35043	219	1094	0	3	2	11.1349	11.4973	6.50752	7.8981	7.95657
ENSMUSG00000038351	Sgsm2	97761	214.746	8.97584	2.03791	4.40444	1.06058e-05	0.00102279	7.42189	2.84377	493	1922	0	2	1	11.4835	11.717	6.50752	7.65063	7.54129
ENSMUSG00000026816	Gtf3c5	70239	318.845	9.96529	2.26526	4.39918	1.0866e-05	0.00102788	8.23962	2.90739	1771	420	0	4	0	11.9924	11.0829	6.50752	8.09229	6.50752
ENSMUSG00000022476	Polr3h	78929	2618.87	9.80115	2.22745	4.40017	1.08166e-05	0.00102788	0.609069	1.22543	7955	3946	1	3880	1	12.9845	12.0093	8.00794	12.0603	7.54129
ENSMUSG00000041241	Mul1	68350	185.911	10.3418	2.35373	4.39378	1.11397e-05	0.0010442	10.6955	3.75489	494	823	0	0	0	11.4843	11.3809	6.50752	6.50752	6.50752
ENSMUSG00000026926	Pmpca	66865	2739.76	11.3318	2.58576	4.38237	1.17396e-05	0.00107121	0.521507	1.16587	3214	4938	0	3257	0	12.2883	12.1132	6.50752	11.9819	6.50752
ENSMUSG00000059939	9430015G10Rik	230996	1998.42	12.4228	2.83461	4.38254	1.17303e-05	0.00107121	0.358933	1.07748	6646	2948	0	3850	0	12.8122	11.8856	6.50752	12.0567	6.50752
ENSMUSG00000042185	Nfrkb	235134	2223.69	10.6102	2.41911	4.38598	1.15463e-05	0.00107121	0.58119	1.20722	5863	4119	0	2736	5	12.7026	12.0285	6.50752	11.9081	8.62517
ENSMUSG00000030124	Lag3	16768	1591.59	-10.955	2.50767	-4.36861	1.25041e-05	0.00112295	-0.654877	1.37783	1	1	5647	308	0	7.61691	7.24889	13.2988	10.9965	6.50752
ENSMUSG00000030301	Ccdc91	67015	208.538	7.53371	1.72465	4.36825	1.25244e-05	0.00112295	7.03352	1.95415	600	665	1	3	0	11.5615	11.2902	8.00794	7.8981	6.50752
ENSMUSG00000024937	Ehbp1l1	114601	5008.74	8.76179	2.01003	4.35903	1.30643e-05	0.00116126	0.87093	1.49737	17517	10675	9	7996	0	13.9616	12.5729	9.64251	12.4598	6.50752
ENSMUSG00000066682	Pilrb2	545812	163.02	-11.1131	2.55253	-4.35376	1.33821e-05	0.00117934	-0.889991	1.78398	0	0	436	213	0	6.50752	6.50752	11.6822	10.8105	6.50752
ENSMUSG00000028049	Scamp3	24045	2691.56	11.458	2.64987	4.32399	1.53233e-05	0.00132111	0.420526	1.10425	3413	3959	0	4531	0	12.3231	12.0108	6.50752	12.1345	6.50752
ENSMUSG00000060621	Nkpd1	69547	71.4771	10.4971	2.42733	4.32457	1.52832e-05	0.00132111	9.90317	3.97759	336	317	0	0	0	11.3247	10.947	6.50752	6.50752	6.50752
ENSMUSG00000022217	Emc9	85308	103.845	9.47235	2.19103	4.32324	1.53752e-05	0.00132111	9.8308	3.52036	283	412	0	0	0	11.2503	11.0738	6.50752	6.50752	6.50752
ENSMUSG00000021785	Ngly1	59007	1278.25	12.7195	2.94847	4.31392	1.60387e-05	0.00136674	0.220993	1.04717	6594	112	0	1688	1	12.8051	10.377	6.50752	11.7168	7.54129
ENSMUSG00000026171	Rnf25	57751	181.018	9.14793	2.12196	4.31108	1.62459e-05	0.00137304	8.77913	2.6759	97	1060	0	3	19	10.7292	11.4846	6.50752	7.8981	9.6267
ENSMUSG00000070426	Rnf121	75212	1760.04	10.9492	2.54155	4.30807	1.64686e-05	0.00138055	0.492167	1.14598	7518	2233	0	1836	2	12.9284	11.7751	6.50752	11.7493	7.95657
ENSMUSG00000030981	Mmp21	214766	366.473	-12.1057	2.81448	-4.30123	1.69853e-05	0.00141238	-0.563133	1.27634	0	0	1127	346	0	6.50752	6.50752	12.0732	11.0524	6.50752
ENSMUSG00000067942	Zfp160	224585	927.564	11.0551	2.57885	4.28683	1.81237e-05	0.00149499	0.693687	1.33954	3633	1792	0	430	1	12.3605	11.69	6.50752	11.1538	7.54129
ENSMUSG00000048796	Cyb561d1	72023	2901.87	-9.48545	2.21626	-4.27993	1.86949e-05	0.00150596	-0.646866	1.33642	0	26	7581	423	5053	6.50752	9.40292	13.6709	11.1463	12.4839
ENSMUSG00000025495	Ptdss2	27388	2097.71	10.9434	2.5553	4.28264	1.84686e-05	0.00150596	0.531995	1.17325	2494	2694	0	1782	1	12.1526	11.8491	6.50752	11.7377	7.54129
ENSMUSG00000024151	Msh2	17685	2174.64	9.71625	2.26954	4.28115	1.85927e-05	0.00150596	0.610091	1.2273	8080	1890	1	1611	1	13.0003	11.7105	8.00794	11.6988	7.54129
ENSMUSG00000024854	Pold4	69745	410.957	-12.1253	2.83622	-4.27518	1.90981e-05	0.00152651	-0.547763	1.26119	0	0	1174	325	464	6.50752	6.50752	12.0925	11.0225	11.4021
ENSMUSG00000051817	Sox12	20667	1260.36	-12.7885	2.99372	-4.27179	1.93909e-05	0.001538	-0.449702	1.17743	0	0	4189	144	0	6.50752	6.50752	12.9736	10.598	6.50752
ENSMUSG00000000167	Pih1d2	72614	76.0753	9.56902	2.24267	4.26679	1.98302e-05	0.00156083	9.8014	3.59053	360	313	0	0	0	11.354	10.9407	6.50752	6.50752	6.50752
ENSMUSG00000042215	Bag2	213539	1863.05	-7.74012	1.81741	-4.25888	2.05453e-05	0.0015692	-6.80423	2.13703	27	21	4935	3048	0	9.96278	9.24489	13.1456	11.9534	6.50752
ENSMUSG00000053460	Ggcx	56316	91.1645	8.06344	1.89165	4.26266	2.02007e-05	0.0015692	7.16616	2.02624	186	76	0	1	1	11.0585	10.1385	6.50752	7.30344	7.54129
ENSMUSG00000040021	Lats1	16798	2698.95	10.52	2.46917	4.26057	2.03908e-05	0.0015692	0.527384	1.16931	7015	3913	1	3086	0	12.8621	12.0056	8.00794	11.9586	6.50752
ENSMUSG00000073158	9030624G23Rik	66808	49.7238	6.45692	1.51564	4.2602	2.04248e-05	0.0015692	5.8002	1.5876	257	118	1	2	0	11.2075	10.4081	8.00794	7.65063	6.50752
ENSMUSG00000025993	Slc40a1	53945	172.514	-11.0051	2.59004	-4.24902	2.14711e-05	0.00162786	-10.4195	4.6167	0	0	49	823	0	6.50752	6.50752	10.7009	11.4345	6.50752
ENSMUSG00000001285	Myg1	60315	1949.5	12.2257	2.8791	4.24636	2.1727e-05	0.00163523	0.33834	1.06908	4891	3093	0	4307	0	12.5597	11.9053	6.50752	12.1097	6.50752
ENSMUSG00000036067	Slc2a6	227659	507.18	-15.2072	3.58388	-4.24323	2.20329e-05	0.00163803	-0.147971	1.03144	8	0	0	953	2894	9.09279	6.50752	6.50752	11.4939	12.1575
ENSMUSG00000021639	Gtf2h2	23894	3089.54	9.29527	2.19087	4.24273	2.20819e-05	0.00163803	0.534838	1.17418	7513	2458	2	4071	1	12.9278	11.8127	8.51251	12.0828	7.54129
ENSMUSG00000024958	Gpr137	107173	781.394	12.0992	2.85606	4.23633	2.27198e-05	0.00167331	12.2614	4.61747	4835	907	0	0	36	12.5513	11.4212	6.50752	6.50752	10.0597
ENSMUSG00000017615	Tnfaip1	21927	862.588	-12.5754	2.96966	-4.23463	2.28932e-05	0.00167412	-0.39365	1.13213	1	0	8	1046	5287	7.61691	6.50752	9.55863	11.5309	12.5155
ENSMUSG00000105852	Gm42890		80.2962	10.4823	2.47786	4.23037	2.33308e-05	0.00169411	9.76544	4.03755	440	222	0	0	0	11.4374	10.7641	6.50752	6.50752	6.50752
ENSMUSG00000028078	Dclk2	70762	683.657	8.27973	1.96384	4.2161	2.48565e-05	0.00174472	6.81582	2.56948	4039	1059	3	31	7	12.4271	11.4842	8.82494	9.62327	8.88479
ENSMUSG00000042249	Grk3	320129	137.784	7.61359	1.80425	4.2198	2.4452e-05	0.00174472	5.85253	2.52732	233	496	3	0	8	11.1632	11.1599	8.82494	6.50752	8.98709
ENSMUSG00000029798	Herc6	67138	197.459	8.13135	1.92941	4.21441	2.50431e-05	0.00174472	6.47887	2.86989	450	1405	0	3	1	11.4466	11.5959	6.50752	7.8981	7.54129
ENSMUSG00000003452	Bicd1	12121	528.344	7.13143	1.69214	4.21445	2.50383e-05	0.00174472	6.14736	1.96904	2432	1125	3	10	3	12.14	11.5084	8.82494	8.77867	8.23998
ENSMUSG00000020038	Cry1	12952	2843.27	9.78967	2.32234	4.21543	2.49299e-05	0.00174472	0.536148	1.1749	7863	1345	2	1542	2	12.9728	11.5789	8.51251	11.6819	7.95657
ENSMUSG00000049313	Sorl1	20660	2108.02	9.74711	2.31264	4.21471	2.50103e-05	0.00174472	0.516372	1.16066	6870	806	1	1054	3	12.8426	11.3722	8.00794	11.5339	8.23998
ENSMUSG00000054342	Kcnn4	16534	4364.52	8.54584	2.03136	4.20696	2.58831e-05	0.00179115	0.688616	1.29369	3695	4733	2	6097	1	12.3708	12.0928	8.51251	12.2923	7.54129
ENSMUSG00000003458	Ncstn	59287	3886.8	8.62734	2.05369	4.20091	2.65849e-05	0.00179161	0.898592	1.52027	7307	9373	0	4747	8	12.9008	12.4798	6.50752	12.1578	8.98709
ENSMUSG00000038740	Mvb12b	72543	3259.73	8.44284	2.00951	4.20143	2.65231e-05	0.00179161	0.807936	1.4131	9250	8211	4	7062	3	13.1431	12.393	9.0453	12.3797	8.23998
ENSMUSG00000035032	Nek11	208583	38.0776	-5.60788	1.3344	-4.20254	2.6394e-05	0.00179161	-4.94821	1.41355	2	3	70	124	5	8.05079	7.81562	10.8883	10.5128	8.62517
ENSMUSG00000034329	Brip1	237911	1981.23	9.60871	2.2867	4.202	2.64567e-05	0.00179161	1.01977	1.84261	7785	4524	0	707	18	12.9628	12.0715	6.50752	11.3715	9.58823
ENSMUSG00000041935	AW549877	106064	791.42	-12.1933	2.90407	-4.1987	2.68446e-05	0.00179737	-0.470242	1.18578	0	0	2	1963	3373	6.50752	6.50752	8.51251	11.7753	12.2378
ENSMUSG00000031596	Slc7a2	11988	1085.35	-11.0957	2.65105	-4.18541	2.84657e-05	0.00189361	-0.577411	1.28813	0	1	3416	181	0	6.50752	7.24889	12.7807	10.7241	6.50752
ENSMUSG00000104835	Gm5547	433637	163.21	11.5335	2.76407	4.17267	3.01056e-05	0.00198986	10.7545	4.44834	880	482	0	0	0	11.7099	11.1468	6.50752	6.50752	6.50752
ENSMUSG00000035967	Ints6l	236790	1507.19	10.8284	2.59724	4.16918	3.05701e-05	0.00199499	0.460847	1.12637	4623	3944	0	3604	2	12.5189	12.0091	6.50752	12.0266	7.95657
ENSMUSG00000065990	Aurkaip1	66077	1544.85	11.4114	2.73702	4.16928	3.05565e-05	0.00199499	0.540353	1.19152	4930	5418	0	1969	0	12.5656	12.1592	6.50752	11.7765	6.50752
ENSMUSG00000024927	Rela	19697	2244.37	10.4804	2.51632	4.16497	3.11392e-05	0.00201935	0.675104	1.31478	10721	3206	0	843	0	13.3113	11.9201	6.50752	11.4443	6.50752
ENSMUSG00000025235	Bbs4	102774	158.557	-11.0771	2.66097	-4.16281	3.14359e-05	0.00202584	-0.358944	1.0913	27	0	19	744	338	9.96278	6.50752	10.143	11.3928	11.2672
ENSMUSG00000029462	Vps29	56433	6036.79	-8.19172	1.96913	-4.16006	3.18162e-05	0.00203762	-0.482008	1.11326	0	3255	14027	5869	4029	6.50752	11.9265	14.5919	12.2707	12.3391
ENSMUSG00000018983	E2f2	242705	821.419	-12.7717	3.07337	-4.15561	3.24424e-05	0.0020649	-0.264784	1.0562	23	0	18	1395	5136	9.85565	6.50752	10.1087	11.6433	12.4951
ENSMUSG00000041769	Ppp2r2d	52432	1769.99	12.1926	2.93715	4.15117	3.30773e-05	0.00209239	0.290982	1.05408	4855	1829	0	3954	0	12.5543	11.6978	6.50752	12.0691	6.50752
ENSMUSG00000028191	Bcl10	12042	1469.02	11.5436	2.78289	4.14808	3.35272e-05	0.00210792	0.535261	1.19198	3821	3459	0	1083	0	12.3917	11.9521	6.50752	11.5447	6.50752
ENSMUSG00000019864	Rtn4ip1	170728	2142.69	10.6926	2.58141	4.14215	3.44059e-05	0.00215006	0.432893	1.11119	2128	600	0	746	1	12.0755	11.2453	6.50752	11.3939	7.54129
ENSMUSG00000030000	Add2	11519	132.266	7.31887	1.76949	4.13615	3.53186e-05	0.00219317	6.21084	1.99531	309	1224	0	23	2	11.2887	11.5419	6.50752	9.40792	7.95657
ENSMUSG00000004446	Bid	12122	2812.67	10.5324	2.54724	4.13483	3.55212e-05	0.00219317	0.516166	1.15914	2565	9559	0	7130	0	12.1668	12.4933	6.50752	12.3857	6.50752
ENSMUSG00000028108	Ecm1	13601	1558.01	10.5983	2.56443	4.13282	3.58342e-05	0.00219932	0.507351	1.15654	4396	728	0	513	1	12.4837	11.3292	6.50752	11.2333	7.54129
ENSMUSG00000059883	Irak4	266632	1460.09	10.9349	2.64705	4.13099	3.61211e-05	0.00220382	0.40556	1.09792	3931	616	0	810	2	12.4096	11.2569	6.50752	11.428	7.95657
ENSMUSG00000034675	Dbn1	56320	109.991	-10.066	2.4415	-4.1229	3.74132e-05	0.00226922	-9.31283	4.04333	0	0	43	293	0	6.50752	6.50752	10.629	10.9721	6.50752
ENSMUSG00000055632	Hmcn2	665700	1834.51	-9.79895	2.37857	-4.11969	3.79389e-05	0.00227435	-0.612004	1.30095	0	2	6427	38	362	6.50752	7.57852	13.456	9.76586	11.297
ENSMUSG00000002324	Rec8	56739	140.547	8.46354	2.05401	4.12049	3.78063e-05	0.00227435	8.00797	2.57318	624	643	0	2	0	11.5769	11.2756	6.50752	7.65063	6.50752
ENSMUSG00000029571	Tmem106b	71900	1102.89	11.2291	2.73029	4.11279	3.90914e-05	0.00232989	0.338663	1.07165	4948	465	0	996	2	12.5683	11.1303	6.50752	11.5115	7.95657
ENSMUSG00000075467	Dnlz	52838	1611.75	12.3802	3.01248	4.10965	3.96263e-05	0.0023482	0.340158	1.07067	4486	2934	0	2857	0	12.4977	11.8836	6.50752	11.9261	6.50752
ENSMUSG00000087478	4930506C21Rik	75060	292.359	11.4331	2.78311	4.10803	3.99055e-05	0.00235123	13.6815	6.27778	1955	24	0	0	0	12.0364	9.34403	6.50752	6.50752	6.50752
ENSMUSG00000028180	Zranb2	53861	2589.59	9.57875	2.33321	4.1054	4.03621e-05	0.00235126	0.527835	1.1654	6794	6584	1	7312	0	12.8323	12.2626	8.00794	12.4015	6.50752
ENSMUSG00000022210	Dhrs4	28200	959.56	11.2628	2.74325	4.10564	4.03196e-05	0.00235126	0.613431	1.26857	4935	1841	0	375	0	12.5664	11.7004	6.50752	11.0905	6.50752
ENSMUSG00000053963	Stum	381310	17.8381	6.83112	1.66498	4.10283	4.08123e-05	0.00236361	6.02863	1.79295	84	71	0	2	0	10.6507	10.0952	6.50752	7.65063	6.50752
ENSMUSG00000044452	Zfp507	668501	1001.61	12.5701	3.06468	4.10159	4.10324e-05	0.00236361	0.331601	1.06847	5395	1128	0	1181	0	12.6348	11.5095	6.50752	11.5787	6.50752
ENSMUSG00000048349	Pou4f1	18996	231.513	10.876	2.65337	4.09893	4.15072e-05	0.00237767	8.72815	3.83763	1459	223	0	2	0	11.91	10.7665	6.50752	7.65063	6.50752
ENSMUSG00000040621	Gemin8	237221	1123.38	10.496	2.56413	4.09339	4.25116e-05	0.00242175	0.613	1.24569	2495	332	0	132	4	12.1528	10.9699	6.50752	10.5487	8.45433
ENSMUSG00000010057	Nprl2	56032	1315.51	-9.55589	2.33752	-4.08805	4.35008e-05	0.00246449	-0.632239	1.34737	58	2	2833	1137	2579	10.4391	7.57852	12.6241	11.5638	12.1008
ENSMUSG00000033705	Stard9	668880	1291.76	8.61906	2.11331	4.07846	4.53349e-05	0.00254048	5.12643	4.9606	6800	1242	3	135	109	12.8331	11.5476	8.82494	10.5615	10.7172
ENSMUSG00000027665	Pik3ca	18706	2044.65	8.92351	2.18756	4.0792	4.51904e-05	0.00254048	0.673018	1.27981	9137	974	2	772	11	13.1297	11.4504	8.51251	11.4082	9.22784
ENSMUSG00000097587	4930578M01Rik	75951	337.232	-10.7505	2.63869	-4.07417	4.6178e-05	0.00257374	-0.724905	1.47381	0	1	1107	335	0	6.50752	7.24889	12.0648	11.037	6.50752
ENSMUSG00000000823	Zfp512b	269401	251.948	10.5176	2.58902	4.0624	4.85702e-05	0.00264977	8.85531	3.17939	1566	295	1	0	0	11.9396	10.9111	8.00794	6.50752	6.50752
ENSMUSG00000032184	Lysmd2	70082	642.834	-13.0716	3.21729	-4.06292	4.84629e-05	0.00264977	-0.325272	1.09759	1	0	17	1395	2901	7.61691	6.50752	10.0721	11.6433	12.1587
ENSMUSG00000050138	Kcnk12	210741	2365.36	10.6624	2.62421	4.06309	4.84276e-05	0.00264977	0.319792	1.06872	7754	597	1	2021	0	12.9589	11.2431	8.00794	11.7867	6.50752
ENSMUSG00000086453	Gm11457		20.4898	7.22212	1.77848	4.06084	4.88972e-05	0.00265358	5.87243	2.08661	59	165	1	0	1	10.4492	10.6018	8.00794	6.50752	7.54129
ENSMUSG00000024826	Dpf2	19708	2060.7	9.2537	2.28059	4.0576	4.95802e-05	0.00267655	0.681255	1.29442	6257	5554	2	3256	2	12.7584	12.1718	8.51251	11.9817	7.95657
ENSMUSG00000026832	Cytip	227929	1660.36	11.2116	2.76868	4.04942	5.13444e-05	0.00275735	0.502274	1.16241	2645	2609	0	1083	0	12.1826	11.8363	6.50752	11.5447	6.50752
ENSMUSG00000026430	Rassf5	54354	84.6989	6.9383	1.71518	4.04524	5.22704e-05	0.00279254	6.11792	1.72656	390	365	2	5	3	11.3876	11.016	8.51251	8.25199	8.23998
ENSMUSG00000092438	Gm18734		151.098	7.2	1.78199	4.04043	5.33535e-05	0.00283571	6.05672	1.99379	279	201	0	5	316	11.244	10.7108	6.50752	8.25199	11.2376
ENSMUSG00000027654	Fam83d	71878	695.699	11.3079	2.80119	4.03681	5.41821e-05	0.00285037	0.522301	1.1805	3894	1108	0	403	0	12.4036	11.5024	6.50752	11.124	6.50752
ENSMUSG00000028910	Mecr	26922	2804.13	10.0138	2.48015	4.03757	5.40088e-05	0.00285037	0.536723	1.17618	4501	4206	1	2976	0	12.5	12.0379	8.00794	11.9432	6.50752
ENSMUSG00000027384	Ndufaf5	69487	1361.14	11.5412	2.86163	4.0331	5.50459e-05	0.00288111	0.442451	1.12336	3231	976	0	513	0	12.2913	11.4512	6.50752	11.2333	6.50752
ENSMUSG00000041012	Cmtm8	70031	974.459	7.77205	1.92796	4.03122	5.54873e-05	0.00288954	6.85351	1.93913	3376	356	9	3	3	12.3167	11.0039	9.64251	7.8981	8.23998
ENSMUSG00000078584	AU022252	230696	864.241	11.8242	2.93549	4.02801	5.62503e-05	0.00289998	0.372542	1.08458	4061	1366	0	1217	0	12.4306	11.5849	6.50752	11.5904	6.50752
ENSMUSG00000020519	Sap30l	50724	976.389	11.1039	2.75654	4.02819	5.62072e-05	0.00289998	0.361301	1.07871	2833	678	0	1021	1	12.2187	11.2986	6.50752	11.5213	7.54129
ENSMUSG00000040407	Akap9	100986	2000.36	9.29304	2.30802	4.02642	5.66329e-05	0.00290518	0.561158	1.18908	4240	3991	1	3906	2	12.4591	12.0143	8.00794	12.0634	7.95657
ENSMUSG00000036792	Mbd5	109241	2255.44	8.53776	2.1215	4.0244	5.71211e-05	0.00291572	0.755634	1.35779	6775	3905	2	2670	9	12.8298	12.0047	8.51251	11.898	9.07671
ENSMUSG00000037601	Nme1	18102	74.5807	9.91342	2.46506	4.02157	5.78111e-05	0.0029364	8.99853	4.16313	468	79	0	0	0	11.4625	10.1629	6.50752	6.50752	6.50752
ENSMUSG00000034544	Rsrc1	66880	3630.24	7.38565	1.83873	4.01672	5.9015e-05	0.00298286	1.52	2.83075	7709	6859	8	3408	14	12.9531	12.2856	9.55863	12.0017	9.40641
ENSMUSG00000015748	Prpf3	70767	2469.7	8.89179	2.21547	4.01351	5.98235e-05	0.00298413	0.612332	1.22564	3561	4691	1	4529	1	12.3484	12.0886	8.00794	12.1343	7.54129
ENSMUSG00000027884	Clcc1	229725	2663.21	9.45912	2.35769	4.01203	6.01978e-05	0.00298413	0.693294	1.31634	6328	1097	2	469	0	12.7683	11.4984	8.51251	11.1932	6.50752
ENSMUSG00000027963	Extl2	58193	353.504	-10.0221	2.49722	-4.0133	5.98769e-05	0.00298413	-0.597962	1.3111	2	1	370	516	1112	8.05079	7.24889	11.6188	11.2358	11.7466
ENSMUSG00000074063	Osgin1	71839	1245.33	11.7269	2.92241	4.01275	6.00142e-05	0.00298413	0.369411	1.08241	3682	2175	0	1939	0	12.3687	11.7648	6.50752	11.7705	6.50752
ENSMUSG00000007589	Tinf2	28113	1746.12	11.6757	2.91455	4.006	6.17554e-05	0.0030467	0.292504	1.05454	3439	681	0	1490	0	12.3276	11.3005	6.50752	11.6687	6.50752
ENSMUSG00000108930	Gm10648		238.773	11.7011	2.92387	4.00193	6.28283e-05	0.00305577	0.492796	1.1619	1607	12	0	5	0	11.9505	8.81949	6.50752	8.25199	6.50752
ENSMUSG00000056267	Cep70	68121	1405.36	8.96592	2.24011	4.00245	6.26894e-05	0.00305577	0.808352	1.43795	5937	2666	1	1025	5	12.7132	11.845	8.00794	11.5229	8.62517
ENSMUSG00000022503	Nubp1	26425	1093.22	11.5913	2.89513	4.00373	6.23518e-05	0.00305577	0.395258	1.09535	3659	1115	0	839	0	12.3648	11.5049	6.50752	11.4423	6.50752
ENSMUSG00000033434	Gtpbp6	107999	620.132	10.5644	2.64175	3.99901	6.3608e-05	0.00307916	0.72784	1.41481	1405	670	0	0	1488	11.8944	11.2935	6.50752	6.50752	11.8613
ENSMUSG00000034194	R3hcc1	71843	197.047	10.4866	2.62431	3.99596	6.4432e-05	0.00310448	10.6176	4.13709	1025	542	0	0	0	11.7689	11.2001	6.50752	6.50752	6.50752
ENSMUSG00000019969	Psen1	19164	2156.28	10.6853	2.67607	3.9929	6.52707e-05	0.00313026	0.447687	1.11866	3090	4362	0	3615	0	12.2661	12.0546	6.50752	12.028	6.50752
ENSMUSG00000000031	H19	14955	1425.05	-13.7005	3.43426	-3.98937	6.62489e-05	0.00314713	-0.305304	1.09049	0	0	4888	870	2	6.50752	6.50752	13.1352	11.4571	7.95657
ENSMUSG00000010406	Mrpl52	68836	1277.64	11.835	2.96739	3.98834	6.65381e-05	0.00314713	0.291006	1.05366	4245	1274	0	2549	0	12.4599	11.5576	6.50752	11.879	6.50752
ENSMUSG00000039656	Rxrb	20182	2031.87	10.054	2.52048	3.98894	6.63682e-05	0.00314713	0.515255	1.16344	9746	4170	2	3047	0	13.2012	12.034	8.51251	11.9532	6.50752
ENSMUSG00000078695	Cisd3	217149	72.5841	9.03172	2.26521	3.98715	6.68712e-05	0.00314844	8.53966	4.00286	476	31	0	0	1	11.4694	9.53074	6.50752	6.50752	7.54129
ENSMUSG00000027086	Fastkd1	320720	1618.74	9.80568	2.46423	3.97921	6.91457e-05	0.00324073	0.685692	1.32141	8942	2561	2	823	0	13.1064	11.8289	8.51251	11.4345	6.50752
ENSMUSG00000031074	Fgf3	14174	137.169	-7.64152	1.92474	-3.97016	7.18239e-05	0.00333593	-6.3788	2.22894	0	8	62	671	0	6.50752	8.50712	10.826	11.3495	6.50752
ENSMUSG00000074476	Spc24	67629	1533.89	11.3538	2.85953	3.97051	7.17204e-05	0.00333593	0.368371	1.08086	3216	1723	0	1783	0	12.2887	11.6748	6.50752	11.7379	6.50752
ENSMUSG00000059689	Zfp637	232337	748.83	11.967	3.0153	3.96878	7.22424e-05	0.00334032	0.290684	1.05619	4405	392	0	885	0	12.4851	11.0502	6.50752	11.464	6.50752
ENSMUSG00000010755	Cars	27267	2481.97	8.79078	2.21779	3.96376	7.37786e-05	0.00339612	0.84424	1.47508	2375	7971	0	2897	3	12.1283	12.3746	6.50752	11.9319	8.23998
ENSMUSG00000040446	Rprd1a	225283	724.391	9.41328	2.37597	3.96186	7.43672e-05	0.003408	1.14193	2.21739	1441	937	0	97	1	11.9049	11.4346	6.50752	10.3684	7.54129
ENSMUSG00000018341	Il12rb2	16162	763.039	12.5517	3.17028	3.95918	7.52082e-05	0.00343129	0.318453	1.08242	4628	776	0	0	5	12.5196	11.3562	6.50752	6.50752	8.62517
ENSMUSG00000045382	Cxcr4	12767	69.3647	-9.79371	2.47536	-3.95647	7.60647e-05	0.00345333	-0.811607	1.55945	0	0	1	375	43	6.50752	6.50752	8.00794	11.0905	10.1727
ENSMUSG00000020775	Mrpl38	60441	2307.61	10.1188	2.55812	3.95554	7.63611e-05	0.00345333	0.502335	1.1511	4124	9081	0	6260	0	12.4407	12.4583	6.50752	12.3075	6.50752
ENSMUSG00000042446	Zmym4	67785	1688.61	7.27676	1.84021	3.9543	7.67579e-05	0.00345612	5.63558	2.59818	7227	3962	9	254	10	12.8903	12.0111	9.64251	10.9009	9.15632
ENSMUSG00000112639	A730063M14Rik	100504703	5.99508	6.30018	1.59385	3.95281	7.72399e-05	0.0034627	6.58396	2.74375	14	48	0	0	0	9.50757	9.83726	6.50752	6.50752	6.50752
ENSMUSG00000097365	C030034L19Rik	320088	1064.19	8.14183	2.06111	3.95022	7.80784e-05	0.00347385	6.35142	3.02953	6274	309	2	1	2	12.7607	10.9343	8.51251	7.30344	7.95657
ENSMUSG00000038145	Snrk	20623	798.387	9.98201	2.52711	3.94997	7.81624e-05	0.00347385	7.88385	3.43705	823	169	0	2	0	11.6841	10.6152	6.50752	7.65063	6.50752
ENSMUSG00000042320	Prox2	73422	37.8387	6.4258	1.62803	3.94699	7.91406e-05	0.00350222	5.79749	1.9981	94	296	1	1	0	10.7123	10.9128	8.00794	7.30344	6.50752
ENSMUSG00000028614	Ndc1	72787	6833.38	-6.35862	1.61274	-3.94274	8.0555e-05	0.0035195	-0.735314	1.26223	3	5618	6421	9655	12036	8.34248	12.1777	13.4549	12.5948	13.2839
ENSMUSG00000020785	Camkk1	55984	4643.04	-15.3938	3.90384	-3.94325	8.0385e-05	0.0035195	-0.218937	1.05584	0	0	10140	540	13862	6.50752	6.50752	14.0856	11.2559	13.4549
ENSMUSG00000024429	Gnl1	14670	1176.58	11.2592	2.85484	3.94389	8.01718e-05	0.0035195	0.391621	1.09213	4005	2012	0	1728	0	12.4216	11.7346	6.50752	11.7258	6.50752
ENSMUSG00000049969	Plekhf2	71801	1585.58	10.8971	2.76943	3.93479	8.32693e-05	0.00360995	0.463766	1.13305	2360	2328	0	1303	0	12.1252	11.7913	6.50752	11.6169	6.50752
ENSMUSG00000057409	Zfp53	24132	792.448	10.9742	2.78914	3.93463	8.33254e-05	0.00360995	0.489956	1.15341	4096	1261	0	577	0	12.4362	11.5536	6.50752	11.2848	6.50752
ENSMUSG00000026981	Il1rn	16181	444.335	-14.1162	3.59109	-3.9309	8.4629e-05	0.00365109	-0.127071	1.02766	34	0	0	475	1469	10.1121	6.50752	6.50752	11.1989	11.8561
ENSMUSG00000060147	Serpinb6a	20719	879.848	11.57	2.94959	3.92256	8.76132e-05	0.00376408	0.308152	1.05908	3883	782	0	1350	0	12.4018	11.3595	6.50752	11.6306	6.50752
ENSMUSG00000035649	Zcchc7	319885	3733.63	7.25664	1.85072	3.92097	8.81922e-05	0.00377324	1.2391	2.09362	8356	8556	10	5230	7	13.0348	12.4192	9.71652	12.2079	8.88479
ENSMUSG00000042350	Arel1	68497	812.78	11.2729	2.8779	3.91705	8.96389e-05	0.00381928	0.37385	1.08434	3820	566	0	565	0	12.3915	11.2194	6.50752	11.2757	6.50752
ENSMUSG00000030604	Zfp626	71163	914.153	9.7084	2.47954	3.9154	9.02536e-05	0.00382965	0.696739	1.32964	2210	869	0	259	2	12.0934	11.4036	6.50752	10.9108	7.95657
ENSMUSG00000052712	BC004004	80748	1787.26	9.3362	2.38849	3.90882	9.27463e-05	0.00391929	0.457626	1.12626	7184	1225	2	1885	1	12.8846	11.5422	8.51251	11.7595	7.54129
ENSMUSG00000031922	Cep57	74360	1465.43	10.5875	2.71031	3.90639	9.36843e-05	0.00394277	0.583986	1.23208	2609	4040	0	1093	0	12.1755	12.0198	6.50752	11.5483	6.50752
ENSMUSG00000027446	Cstdc2	77705	40.1497	7.67756	1.96652	3.90414	9.45619e-05	0.00396353	7.88682	3.17977	150	63	0	0	105	10.9542	10.0181	6.50752	6.50752	10.6969
ENSMUSG00000042389	Tsen2	381802	1307.37	8.92678	2.29265	3.89365	9.87475e-05	0.00412221	0.641915	1.25437	6145	2531	1	1631	5	12.7427	11.8243	8.00794	11.7036	8.62517
ENSMUSG00000032607	Amt	434437	71.8211	-9.34809	2.40261	-3.89081	9.9911e-05	0.00415396	-9.19192	4.20621	0	0	235	35	30	6.50752	6.50752	11.4388	9.70873	9.94053
ENSMUSG00000031239	Itm2a	16431	121.915	-10.0179	2.57666	-3.88795	0.000101093	0.00418244	-0.787524	1.55298	0	0	10	522	0	6.50752	6.50752	9.71652	11.241	6.50752
ENSMUSG00000000056	Narf	67608	122.494	-6.60066	1.69805	-3.8872	0.000101407	0.00418244	-5.09435	2.45863	3	3	21	616	6	8.34248	7.81562	10.2058	11.3131	8.76596
ENSMUSG00000051124	Gimap9	317758	357.296	-11.1382	2.86667	-3.88539	0.000102166	0.00419608	-0.496839	1.20808	0	0	3	483	2153	6.50752	6.50752	8.82494	11.2064	12.0173
ENSMUSG00000035842	Ddx11	320209	2464.15	9.83169	2.53102	3.88447	0.000102552	0.00419608	0.459804	1.12569	4070	5081	1	5142	0	12.4321	12.1271	8.00794	12.1989	6.50752
ENSMUSG00000032413	Rasa2	114713	3138.86	7.82696	2.01739	3.87975	0.000104566	0.00426157	0.856107	1.45501	12064	6399	1	3908	129	13.455	12.2468	8.00794	12.0636	10.8068
ENSMUSG00000022120	Rnf219	72486	3563.26	7.33581	1.8916	3.87809	0.00010528	0.00427303	2.06814	5.63693	12319	6163	17	2168	8	13.4813	12.2264	10.0721	11.8142	8.98709
ENSMUSG00000006720	Zfp184	193452	854.29	9.0347	2.33023	3.87718	0.000105676	0.00427303	8.17717	3.48136	4848	850	0	3	0	12.5532	11.3944	6.50752	7.8981	6.50752
ENSMUSG00000030172	Erc1	111173	915.483	6.23827	1.61004	3.8746	0.000106799	0.0042861	5.30609	1.78415	2173	3782	28	29	9	12.0854	11.9906	10.3812	9.57576	9.07671
ENSMUSG00000110649	Gm40466		297.2	7.19605	1.85727	3.87453	0.00010683	0.0042861	5.87639	2.20624	629	377	0	6	44	11.58	11.0316	6.50752	8.3872	10.1871
ENSMUSG00000094441	Zfp955a	77652	651.233	7.64847	1.97503	3.87258	0.00010769	0.00430385	5.75257	2.76997	1219	426	1	22	5	11.8371	11.0896	8.00794	9.37529	8.62517
ENSMUSG00000039096	Rsad1	237926	1167.58	-8.52097	2.20203	-3.86959	0.000109019	0.00434014	-0.710987	1.43841	18	6	291	1774	6394	9.68661	8.29083	11.5248	11.736	12.6595
ENSMUSG00000033987	Dnah17	69926	163.361	5.7299	1.48184	3.86673	0.000110303	0.00437434	4.6999	1.78805	444	1039	12	7	137	11.4411	11.4766	9.84206	8.50398	10.8381
ENSMUSG00000029553	Tfec	21426	2474.42	9.47411	2.45242	3.86317	0.000111925	0.00442169	0.370872	1.08395	10148	1378	0	3483	7	13.2472	11.5883	6.50752	12.0113	8.88479
ENSMUSG00000020079	Supv3l1	338359	1852.91	9.79268	2.53674	3.86033	0.000113232	0.00445626	0.423482	1.10379	2456	3578	0	4709	1	12.1449	11.9666	6.50752	12.1537	7.54129
ENSMUSG00000016534	Lamp2	16784	2052.34	10.1938	2.64194	3.85844	0.000114114	0.00445676	0.414836	1.10029	4177	4295	0	4525	0	12.4492	12.0475	6.50752	12.1338	6.50752
ENSMUSG00000023707	Ogfod2	66627	751.454	11.1748	2.89825	3.85568	0.000115406	0.00445676	0.335685	1.06895	3993	253	0	369	0	12.4197	10.8327	6.50752	11.0829	6.50752
ENSMUSG00000108609	Gm7424	664956	38.5518	6.13846	1.5916	3.85679	0.000114887	0.00445676	5.15902	1.78339	228	53	0	2	1	11.1533	9.90409	6.50752	7.65063	7.54129
ENSMUSG00000031938	4931406C07Rik	70984	108.097	-8.09868	2.09996	-3.85659	0.000114978	0.00445676	-6.2084	2.78029	0	1	132	41	1	6.50752	7.24889	11.1915	9.81804	7.54129
ENSMUSG00000039704	Lmbrd2	320506	1553.41	11.6545	3.02263	3.85575	0.000115376	0.00445676	0.218663	1.04201	3496	90	0	671	0	12.3373	10.2442	6.50752	11.3495	6.50752
ENSMUSG00000038070	Cntln	338349	1087.73	8.94108	2.32319	3.84862	0.000118787	0.00453634	1.07145	2.01762	4454	1149	0	116	7	12.4927	11.5168	6.50752	10.4741	8.88479
ENSMUSG00000004846	Plod3	26433	1305.69	11.4738	2.98058	3.84951	0.000118352	0.00453634	0.239854	1.04538	6751	495	0	2580	0	12.8265	11.159	6.50752	11.884	6.50752
ENSMUSG00000052456	Asna1	56495	1812.01	10.9116	2.83423	3.84995	0.000118143	0.00453634	0.319946	1.06177	3019	2339	0	4192	0	12.2532	11.7932	6.50752	12.0967	6.50752
ENSMUSG00000042523	Dnal1	105000	937.589	8.11967	2.11201	3.84452	0.000120788	0.00459575	4.50307	5.49927	2457	608	16	0	4104	12.1451	11.2511	10.0329	6.50752	12.3501
ENSMUSG00000053769	Lysmd1	217779	99.1483	9.61127	2.50544	3.83616	0.000124972	0.00473744	0.524032	1.1658	464	35	0	31	0	11.4591	9.61754	6.50752	9.62327	6.50752
ENSMUSG00000067851	Arfgef1	211673	2713.12	7.28794	1.90211	3.83151	0.000127358	0.00479265	1.67628	3.23101	6887	5904	2	1735	219	12.8449	12.2035	8.51251	11.7274	11.07
ENSMUSG00000064141	Zfp69	381549	353.899	9.2922	2.42492	3.83197	0.000127124	0.00479265	7.85781	3.319	1819	596	3	0	0	12.0042	11.2423	8.82494	6.50752	6.50752
ENSMUSG00000063785	Utp14a	72554	2460.85	8.18022	2.13696	3.82798	0.000129201	0.0048333	0.615302	1.22891	9324	4827	5	5773	2	13.1519	12.1022	9.21369	12.2615	7.95657
ENSMUSG00000020801	Med31	67279	463.502	8.77834	2.29341	3.82764	0.000129375	0.0048333	7.11627	3.53047	33	500	0	0	2	10.0931	11.1636	6.50752	6.50752	7.95657
ENSMUSG00000061111	Mcrip1	192173	1855.8	10.3659	2.71031	3.82461	0.000130979	0.00487553	0.379738	1.08493	7104	3349	0	4064	0	12.874	11.9384	6.50752	12.0819	6.50752
ENSMUSG00000079554	Aox2	213043	145.219	-10.0222	2.62215	-3.82212	0.000132312	0.00488984	-0.609061	1.3236	0	2	316	723	3	6.50752	7.57852	11.5573	11.3809	8.23998
ENSMUSG00000029521	Chek2	50883	1101.54	9.6187	2.51605	3.82293	0.000131874	0.00488984	0.690752	1.33508	4122	2678	1	662	0	12.4404	11.8468	8.00794	11.3438	6.50752
ENSMUSG00000022095	Fam160b2	239170	1733.45	9.78125	2.56406	3.81475	0.000136322	0.00502007	0.359669	1.07816	6937	841	0	1770	3	12.8516	11.39	6.50752	11.7351	8.23998
ENSMUSG00000046337	Fam178b	381337	777.166	10.0486	2.63664	3.81114	0.000138327	0.00507575	0.312243	1.07171	5086	12	1	61	5	12.5891	8.81949	8.00794	10.0809	8.62517
ENSMUSG00000026904	Slc4a10	94229	17.3279	-6.84578	1.79754	-3.80842	0.000139859	0.00510334	-5.81957	1.92971	0	1	14	56	11	6.50752	7.24889	9.94544	10.0257	9.22784
ENSMUSG00000019564	Arid3a	13496	2384.13	8.36904	2.19823	3.80718	0.000140563	0.00510334	0.573188	1.19353	3076	4910	1	5789	1	12.2636	12.1105	8.00794	12.263	7.54129
ENSMUSG00000000957	Mmp14	17387	196.315	-11.0483	2.90194	-3.80722	0.000140538	0.00510334	-0.204746	1.04262	26	0	1	1426	576	9.93781	6.50752	8.00794	11.6518	11.4902
ENSMUSG00000022237	Ankrd33b	67434	100.288	-10.4273	2.73954	-3.80623	0.000141098	0.00510479	-0.443913	1.15062	1	0	2	274	568	7.61691	6.50752	8.51251	10.9389	11.4846
ENSMUSG00000020453	Patz1	56218	877.055	11.1817	2.9415	3.80137	0.000143897	0.00517984	0.277178	1.05086	3406	512	0	1348	0	12.3219	11.1744	6.50752	11.6301	6.50752
ENSMUSG00000024376	Epb41l4a	13824	612.329	7.03075	1.84976	3.80089	0.000144177	0.00517984	5.84679	2.13124	3680	622	9	20	6	12.3683	11.2611	9.64251	9.30489	8.76596
ENSMUSG00000035711	Dok3	27261	3141.27	-8.4789	2.23211	-3.79861	0.000145512	0.00520963	-0.421478	1.10028	0	897	7683	2313	4558	6.50752	11.4167	13.689	11.8399	12.4154
ENSMUSG00000023892	Zfp51	22709	1017.8	11.4166	3.00765	3.79587	0.000147128	0.00524927	0.232683	1.04349	4511	268	0	1454	0	12.5016	10.8624	6.50752	11.6593	6.50752
ENSMUSG00000028730	Cfap57	68625	37.7404	7.13341	1.88033	3.79369	0.000148423	0.00527721	3.69224	4.12025	10	519	1	0	0	9.26046	11.1805	8.00794	6.50752	6.50752
ENSMUSG00000003731	Kpna6	16650	3314.45	8.40469	2.21772	3.7898	0.00015077	0.00534223	0.632102	1.24623	13562	3265	9	2852	0	13.6056	11.9278	9.64251	11.9253	6.50752
ENSMUSG00000022414	Tab1	66513	2943.54	9.19816	2.42889	3.78698	0.000152487	0.00538456	0.54731	1.18417	7166	1756	3	1274	0	12.8822	11.6821	8.82494	11.6082	6.50752
ENSMUSG00000031553	Adam3	11497	768.773	9.19416	2.42898	3.7852	0.000153585	0.00540483	8.41098	2.78696	1594	51	2	0	1	11.947	9.87828	8.51251	6.50752	7.54129
ENSMUSG00000027937	Jtb	23922	1962.79	9.18526	2.42921	3.78117	0.000156092	0.00547436	0.488539	1.13853	5203	4252	0	4086	6	12.6065	12.0429	6.50752	12.0845	8.76596
ENSMUSG00000047084	Ngrn	83485	948.043	10.8462	2.87101	3.77783	0.000158203	0.00549236	0.445366	1.1256	1849	2653	0	1266	0	12.0114	11.843	6.50752	11.6057	6.50752
ENSMUSG00000030654	Arl6ip1	54208	9795.5	-5.66057	1.49806	-3.7786	0.000157711	0.00549236	-0.772629	1.26679	15	15231	16141	21208	1580	9.55724	12.8738	14.8198	13.3697	11.8856
ENSMUSG00000024442	Dele1	66839	2269.9	7.39203	1.9564	3.77837	0.000157856	0.00549236	2.08346	4.90695	9422	2509	2	523	362	13.1634	11.8208	8.51251	11.2418	11.297
ENSMUSG00000019894	Slc6a15	103098	72.476	6.6523	1.76196	3.77551	0.000159679	0.00550652	6.3767	2.53944	15	1004	0	4	0	9.55724	11.4627	6.50752	8.09229	6.50752
ENSMUSG00000036552	Ermard	381062	280.083	-9.3947	2.48793	-3.77611	0.000159299	0.00550652	-0.801687	1.58434	0	1	454	82	0	6.50752	7.24889	11.6978	10.2665	6.50752
ENSMUSG00000060519	Tor3a	30935	3443.15	-7.27167	1.92665	-3.77426	0.000160486	0.0055159	-0.707924	1.32698	2	514	8131	2221	4836	8.05079	11.1761	13.7667	11.8238	12.4541
ENSMUSG00000027428	Rbbp9	26450	231.328	7.68111	2.03601	3.77262	0.000161542	0.00553377	6.8476	2.79402	938	674	0	6	0	11.7345	11.2961	6.50752	8.3872	6.50752
ENSMUSG00000063659	Zbtb18	30928	202.939	8.84491	2.34683	3.76888	0.000163981	0.00559872	8.5763	3.19559	689	798	0	1	0	11.6154	11.368	6.50752	7.30344	6.50752
ENSMUSG00000026662	Sephs1	109079	5115.59	-6.65106	1.76674	-3.76459	0.000166826	0.00560665	-0.605555	1.17868	3	2192	10565	3805	3830	8.34248	11.7678	14.1475	12.0513	12.3092
ENSMUSG00000037685	Atp8a1	11980	2504.89	7.65856	2.03424	3.76483	0.000166662	0.00560665	0.750576	1.34223	10012	2647	4	2284	8	13.2317	11.8421	9.0453	11.8349	8.98709
ENSMUSG00000000125	Wnt3	22415	201.127	-10.3926	2.75898	-3.76683	0.000165332	0.00560665	-0.595546	1.30732	0	0	709	51	1	6.50752	6.50752	11.8727	9.96449	7.54129
ENSMUSG00000057219	Armc7	276905	960.869	10.4802	2.784	3.76443	0.000166932	0.00560665	0.292847	1.05731	1802	265	0	840	1	12	10.8566	6.50752	11.4428	7.54129
ENSMUSG00000054863	Tafa5	106014	32.0333	-4.73149	1.25675	-3.76486	0.000166645	0.00560665	-3.97713	1.41559	2	5	59	69	64	8.05079	8.15849	10.8001	10.1592	10.4152
ENSMUSG00000048100	Taf13	99730	1027.85	9.85347	2.61963	3.76139	0.000168969	0.00565664	0.508041	1.15794	1245	950	0	581	1	11.8455	11.4402	6.50752	11.2878	7.54129
ENSMUSG00000026051	Ecrg4	78896	74.1694	9.39811	2.50157	3.75689	0.00017204	0.00574079	8.20228	4.67564	489	28	0	0	0	11.4803	9.45705	6.50752	6.50752	6.50752
ENSMUSG00000027840	Wnt2b	22414	435.158	6.14038	1.63688	3.75127	0.000175941	0.00585204	4.74291	2.19215	1579	976	29	4	102	11.943	11.4512	10.4021	8.09229	10.681
ENSMUSG00000022664	Slc35a5	74102	143.179	-7.78709	2.07735	-3.74856	0.000177851	0.00589655	-6.16444	2.55907	0	9	54	780	0	6.50752	8.59743	10.7533	11.4124	6.50752
ENSMUSG00000035078	Mtmr9	210376	1529.05	10.3789	2.77107	3.74543	0.000180083	0.00595138	0.442947	1.11883	1726	3472	0	2216	0	11.9812	11.9537	6.50752	11.8229	6.50752
ENSMUSG00000087123	Gm6706		31.4902	-7.51708	2.00808	-3.74341	0.000181536	0.00598026	-7.98761	3.80851	0	0	90	5	47	6.50752	6.50752	11.0128	8.25199	10.2282
ENSMUSG00000039990	Edrf1	214764	1327.26	8.69575	2.32421	3.74138	0.000183013	0.00600971	0.532773	1.169	3988	332	1	354	9	12.4189	10.9699	8.00794	11.0633	9.07671
ENSMUSG00000009628	Tex15	104271	13.6731	6.20696	1.65985	3.73946	0.000184416	0.00603656	4.96289	1.98697	35	74	0	0	8	10.1305	10.1216	6.50752	6.50752	8.98709
ENSMUSG00000031157	Pqbp1	54633	1471.82	10.7092	2.86493	3.73802	0.000185475	0.00603804	0.366514	1.07941	1718	3439	0	3369	0	11.9792	11.9496	6.50752	11.9966	6.50752
ENSMUSG00000023367	Tmem176a	66058	688.875	11.6398	3.11407	3.73781	0.000185633	0.00603804	0.415717	1.14679	3404	1128	0	0	0	12.3216	11.5095	6.50752	6.50752	6.50752
ENSMUSG00000042599	Kdm7a	338523	83.3627	-6.63559	1.77576	-3.73675	0.000186413	0.00604435	-5.46016	2.29631	1	4	15	997	1	7.61691	8.00315	9.99088	11.5119	7.54129
ENSMUSG00000035722	Abca7	27403	1743.07	8.16998	2.19093	3.729	0.000192241	0.00621377	0.785397	1.39457	6835	4228	1	1892	1	12.8379	12.0403	8.00794	11.7609	7.54129
ENSMUSG00000086714	0610009E02Rik	100125929	18.9672	6.62926	1.77913	3.72613	0.000194445	0.00626539	5.02112	2.42275	37	125	0	0	1	10.1656	10.4421	6.50752	6.50752	7.54129
ENSMUSG00000006705	Pknox1	18771	1488.74	9.48916	2.54747	3.72493	0.000195368	0.00627551	0.527498	1.17212	3806	3165	1	1858	0	12.3892	11.9148	8.00794	11.7539	6.50752
ENSMUSG00000031378	Abcd1	11666	1112.84	9.0843	2.43958	3.72371	0.000196315	0.00628132	0.388991	1.09228	6202	461	1	1059	1	12.7507	11.1263	8.00794	11.5358	7.54129
ENSMUSG00000041420	Meis3	17537	243.479	-10.3514	2.78147	-3.72157	0.000197986	0.00628132	-0.567621	1.27209	0	0	9	632	1489	6.50752	6.50752	9.64251	11.324	11.8615
ENSMUSG00000038876	Rnf146	68031	2347.69	-9.99953	2.6866	-3.722	0.000197648	0.00628132	-0.367347	1.10477	0	115	7407	956	1349	6.50752	10.3928	13.6398	11.4951	11.8221
ENSMUSG00000011114	Tbrg1	21376	2098.45	9.96951	2.67807	3.72265	0.000197144	0.00628132	0.397637	1.09131	1610	3913	0	4623	0	11.9513	12.0056	6.50752	12.1445	6.50752
ENSMUSG00000066621	Tecpr1	70381	697.787	7.79779	2.09855	3.7158	0.000202558	0.00638708	6.20132	2.56093	189	2606	0	54	1	11.0661	11.8359	6.50752	10.002	7.54129
ENSMUSG00000032268	Tmprss5	80893	674.693	10.299	2.77161	3.71589	0.000202492	0.00638708	0.567228	1.25757	4551	31	0	1	0	12.5078	9.53074	6.50752	7.30344	6.50752
ENSMUSG00000053644	Aldh7a1	110695	701.261	6.22252	1.67504	3.71484	0.00020333	0.00639186	5.08308	2.0468	3468	599	11	8	11	12.3326	11.2446	9.78257	8.60639	9.22784
ENSMUSG00000025287	Acot9	56360	743.588	10.4675	2.82252	3.70857	0.000208434	0.00653241	0.373461	1.08255	2810	1478	0	1620	0	12.2143	11.6156	6.50752	11.7009	6.50752
ENSMUSG00000031232	Magt1	67075	2252.22	7.9389	2.14196	3.70637	0.000210254	0.00656948	0.604406	1.21888	6722	2628	4	3155	4	12.8225	11.8392	9.0453	11.9681	8.45433
ENSMUSG00000015776	Med22	20933	1727.6	9.79763	2.64642	3.70222	0.00021372	0.00661219	0.61638	1.25811	1117	8091	0	2208	0	11.8025	12.3838	6.50752	11.8215	6.50752
ENSMUSG00000072774	Zfp951	626391	245.178	7.4405	2.00983	3.70205	0.000213865	0.00661219	7.10826	2.87989	11	895	0	2	0	9.33122	11.4158	6.50752	7.65063	6.50752
ENSMUSG00000020847	Rph3al	380714	16.9631	-4.49015	1.21291	-3.70196	0.000213937	0.00661219	-3.8617	1.32188	4	2	40	50	7	8.56045	7.57852	10.5884	9.95142	8.88479
ENSMUSG00000022620	Arsa	11883	385.145	10.182	2.75066	3.70167	0.000214186	0.00661219	0.42731	1.10997	2385	222	0	208	7	12.1303	10.7641	6.50752	10.7981	8.88479
ENSMUSG00000001053	N4bp3	212706	661.071	12.2351	3.30735	3.69937	0.000216138	0.00664944	9.69048	8.36603	4431	94	0	0	0	12.4891	10.2709	6.50752	6.50752	6.50752
ENSMUSG00000116165	Pdxp	57028	525.502	10.5351	2.84832	3.69873	0.000216682	0.00664944	0.332559	1.06694	1987	511	0	818	0	12.0438	11.1735	6.50752	11.432	6.50752
ENSMUSG00000038708	Golga4	54214	3206.24	7.30859	1.97663	3.6975	0.000217731	0.00666181	0.719676	1.31908	11440	1979	12	2511	4	13.3893	11.7282	9.84206	11.8729	8.45433
ENSMUSG00000040297	Suco	226551	1070.19	9.41528	2.54772	3.69557	0.000219397	0.00667808	0.57353	1.20523	1169	3197	0	1542	1	11.8205	11.919	6.50752	11.6819	7.54129
ENSMUSG00000026707	Nsun6	74455	158.522	-8.48239	2.29633	-3.69388	0.000220854	0.00667808	-0.529689	1.2033	2	2	2	793	55	8.05079	7.57852	8.51251	11.4192	10.3244
ENSMUSG00000074825	Itpripl1	73338	2057.6	-8.77788	2.37613	-3.69419	0.000220592	0.00667808	-0.420327	1.11453	0	394	5907	1564	896	6.50752	11.0527	13.3524	11.6874	11.6632
ENSMUSG00000028619	Tceanc2	66526	1120.85	10.0525	2.72079	3.6947	0.000220145	0.00667808	0.267785	1.05315	3397	259	0	1416	3	12.3204	10.8448	6.50752	11.6491	8.23998
ENSMUSG00000025742	Prps2	110639	2092.03	8.25279	2.23492	3.69266	0.000221919	0.00669067	0.591999	1.2111	5035	2824	3	2747	1	12.5814	11.8681	8.82494	11.9097	7.54129
ENSMUSG00000051730	Mettl5	75422	593.807	8.89048	2.41205	3.68587	0.000227927	0.00681156	0.719008	1.34735	2107	1645	0	496	1	12.0709	11.657	6.50752	11.2183	7.54129
ENSMUSG00000027201	Myef2	17876	2088.87	8.163	2.21445	3.68624	0.000227592	0.00681156	0.86611	1.52055	5128	2011	4	700	1	12.5953	11.7344	9.0453	11.3673	7.54129
ENSMUSG00000001054	Rmnd5b	66089	3813.98	-7.20734	1.95511	-3.68641	0.00022744	0.00681156	-0.535985	1.15286	1	997	7725	2268	6533	7.61691	11.4599	13.6964	11.8321	12.6771
ENSMUSG00000062929	Cfl2	12632	986.394	9.96485	2.70406	3.68515	0.000228571	0.00681156	0.599302	1.24845	1234	1272	0	308	0	11.842	11.557	6.50752	10.9965	6.50752
ENSMUSG00000074064	Mlycd	56690	1557.61	6.81121	1.84922	3.68329	0.000230244	0.00683138	5.87276	2.25585	25	2050	0	14	1	9.91171	11.7419	6.50752	9.03681	7.54129
ENSMUSG00000079020	Slc45a4	106068	1126.54	8.8366	2.39934	3.68294	0.000230562	0.00683138	0.438135	1.11394	3837	1368	1	2267	3	12.3943	11.5855	8.00794	11.8319	8.23998
ENSMUSG00000063160	Numbl	18223	278.569	6.54713	1.78078	3.67655	0.000236406	0.00696453	5.56721	1.87397	1574	582	19	4	1	11.9417	11.2318	10.143	8.09229	7.54129
ENSMUSG00000065422	Mir221	723827	80.1178	8.26122	2.25185	3.66864	0.00024384	0.00704919	8.54346	3.91094	486	55	0	0	0	11.4778	9.92879	6.50752	6.50752	6.50752
ENSMUSG00000059482	2610301B20Rik	67157	777.604	-11.4671	3.12229	-3.67267	0.000240026	0.00704919	-0.392684	1.13851	0	0	544	464	1	6.50752	6.50752	11.7677	11.1884	7.54129
ENSMUSG00000032667	Pon2	330260	1295.39	8.76253	2.38865	3.66841	0.000244066	0.00704919	0.450387	1.12009	3204	1326	1	2057	4	12.2866	11.5733	8.00794	11.7936	8.45433
ENSMUSG00000032198	Dock6	319899	731.508	8.58985	2.34127	3.66888	0.000243619	0.00704919	0.520088	1.16058	3580	450	1	499	3	12.3516	11.1151	8.00794	11.221	8.23998
ENSMUSG00000014164	Klhl3	100503085	1448.68	8.06344	2.19662	3.67084	0.000241757	0.00704919	0.694518	1.29993	8420	909	4	619	15	13.0427	11.4221	9.0453	11.3151	9.45679
ENSMUSG00000062901	Klhl24	75785	1322.51	10.8372	2.95281	3.67013	0.000242425	0.00704919	0.400814	1.10208	7798	1400	1	937	0	12.9645	11.5945	8.00794	11.4871	6.50752
ENSMUSG00000028927	Padi2	18600	276.683	-11.4532	3.12441	-3.66571	0.000246656	0.0071041	-0.220879	1.04787	2	0	0	537	1524	8.05079	6.50752	6.50752	11.2534	11.8709
ENSMUSG00000045679	Pqlc3	217430	131.374	-12.2978	3.3564	-3.664	0.000248311	0.00713152	-0.269762	1.06679	0	0	0	1063	18	6.50752	6.50752	6.50752	11.5373	9.58823
ENSMUSG00000003526	Prodh	19125	3937.37	-8.42221	2.29908	-3.6633	0.000248991	0.00713152	-0.266133	1.02315	0	1163	11706	1108	2206	6.50752	11.5217	14.3051	11.5536	12.0282
ENSMUSG00000042831	Alkbh6	233065	243.524	10.8533	2.96671	3.65837	0.000253823	0.00724978	0.455402	1.17505	530	1440	0	0	0	11.5125	11.6055	6.50752	6.50752	6.50752
ENSMUSG00000029233	Srd5a3	57357	691.137	11.5987	3.1726	3.65589	0.000256289	0.0073	0.328887	1.06767	2972	1789	0	1641	0	12.2446	11.6893	6.50752	11.7059	6.50752
ENSMUSG00000090213	Tmem189	407243	365.744	-7.52708	2.05957	-3.65468	0.000257499	0.00730601	-0.873371	1.66954	1	39	1082	773	15	7.61691	9.69389	12.0542	11.4087	9.45679
ENSMUSG00000069237	Fam8a1	97863	362.171	10.8068	2.95731	3.65427	0.000257918	0.00730601	0.270962	1.05012	1635	264	0	762	0	11.9578	10.8547	6.50752	11.4028	6.50752
ENSMUSG00000074579	Lekr1	624866	271.181	-12.0044	3.29151	-3.64707	0.00026525	0.00746179	-0.338152	1.10693	0	0	772	696	0	6.50752	6.50752	11.9075	11.3649	6.50752
ENSMUSG00000034442	Trmt5	76357	1019.39	-13.8126	3.78765	-3.64674	0.000265588	0.00746179	-0.213561	1.04982	0	0	0	2377	5382	6.50752	6.50752	6.50752	11.8508	12.5282
ENSMUSG00000038506	Dcun1d2	102323	1214.36	9.05647	2.48547	3.64377	0.000268677	0.00752806	0.602641	1.22895	1921	4003	0	1720	1	12.0285	12.0157	6.50752	11.724	7.54129
ENSMUSG00000005881	Ergic3	66366	4452.72	-7.66581	2.10436	-3.64283	0.000269659	0.0075351	-0.380772	1.06275	0	1956	8319	2810	6995	6.50752	11.7237	13.7986	11.9191	12.7345
ENSMUSG00000040272	Accs	329470	412.057	10.5961	2.9105	3.64064	0.000271956	0.00757877	0.282993	1.05294	1628	512	0	1373	0	11.956	11.1744	6.50752	11.6372	6.50752
ENSMUSG00000028992	Nmnat1	66454	2196	-9.80206	2.69329	-3.63944	0.000273234	0.00759383	-0.445043	1.1555	0	1	7822	14	0	6.50752	7.24889	13.7134	9.03681	6.50752
ENSMUSG00000030137	Tuba8	53857	3074.83	-6.70566	1.84418	-3.63613	0.00027677	0.00767144	-0.769881	1.37546	2	2393	2996	9253	4137	8.05079	11.8021	12.6689	12.5628	12.355
ENSMUSG00000037960	Card19	68480	872.654	9.65477	2.65748	3.63305	0.000280086	0.00774255	0.585875	1.22998	2172	2758	0	798	0	12.0852	11.8586	6.50752	11.4218	6.50752
ENSMUSG00000091879	Vmn2r17	384221	77.545	9.4485	2.60247	3.63059	0.00028277	0.00779584	0.476613	1.13549	461	62	0	64	0	11.4564	10.0077	6.50752	10.1116	6.50752
ENSMUSG00000037772	Mrpl23	19935	931.628	9.69616	2.67436	3.6256	0.00028829	0.00790574	0.593133	1.24316	6016	322	0	79	0	12.7244	10.9548	6.50752	10.2436	6.50752
ENSMUSG00000009035	Tmem184b	223693	3725.21	-6.53586	1.80242	-3.62617	0.00028766	0.00790574	-0.745428	1.33133	4	944	6830	2961	6446	8.56045	11.4376	13.5333	11.9411	12.6661
ENSMUSG00000017119	Nbr1	17966	1006.93	10.4044	2.87066	3.6244	0.000289633	0.00792151	0.318461	1.06321	6022	523	0	954	0	12.7253	11.184	6.50752	11.4943	6.50752
ENSMUSG00000005936	Kctd20	66989	4509.75	-7.76878	2.15018	-3.61309	0.000302567	0.00825335	-0.278061	1.02069	0	5388	10318	4204	1655	6.50752	12.1564	14.1118	12.098	11.9046
ENSMUSG00000037318	Traf3ip3	215243	2995.42	7.70429	2.13806	3.60341	0.000314073	0.00854462	1.61522	4.29711	13712	2154	17	334	0	13.6202	11.761	10.0721	11.0356	6.50752
ENSMUSG00000020021	Fgd6	13998	1148.27	9.07959	2.52271	3.59914	0.000319274	0.00866324	0.330688	1.07801	7173	187	2	951	1	12.8831	10.6713	8.51251	11.493	7.54129
ENSMUSG00000014668	Chfr	231600	387.591	9.51496	2.64492	3.59745	0.00032135	0.00868196	0.505886	1.15674	1688	677	0	392	0	11.9715	11.298	6.50752	11.1112	6.50752
ENSMUSG00000052632	Asap2	211914	1008.2	-6.77583	1.88529	-3.59405	0.000325573	0.00876497	-1.25555	2.81613	6	187	2429	3485	10	8.87315	10.6713	12.5096	12.0116	9.15632
ENSMUSG00000050953	Gja1	14609	180.219	-10.7312	2.98836	-3.591	0.000329412	0.00884523	-0.435559	1.16321	0	0	4	262	444	6.50752	6.50752	9.0453	10.9165	11.3837
ENSMUSG00000065126	Snord104	100216537	237.668	9.53863	2.65819	3.58839	0.000332724	0.00891096	0.423761	1.10595	928	280	0	312	0	11.7304	10.8847	6.50752	11.0027	6.50752
ENSMUSG00000022560	Slc52a2	52710	851.737	10.7178	2.99409	3.57967	0.000344034	0.00918999	0.277762	1.04908	1588	601	0	1233	0	11.9454	11.246	6.50752	11.5955	6.50752
ENSMUSG00000000776	Polr3d	67065	3007.19	-7.74315	2.16431	-3.57766	0.000346688	0.00923695	-0.480877	1.13703	0	1289	3262	3966	7523	6.50752	11.5622	12.7403	12.0705	12.7986
ENSMUSG00000042359	Osbpl6	99031	608.939	7.95262	2.22413	3.57562	0.000349401	0.00928524	0.868681	1.52006	4097	12	2	5	6	12.4364	8.81949	8.51251	8.25199	8.76596
ENSMUSG00000105652	4930519L02Rik	102636203	192.573	7.83553	2.19262	3.5736	0.000352108	0.00928539	6.21554	2.83528	149	76	0	0	1169	10.9509	10.1385	6.50752	6.50752	11.766
ENSMUSG00000047583	Tyw3	209584	1189.05	9.76141	2.73152	3.57361	0.00035209	0.00928539	0.645689	1.31247	792	2254	0	302	0	11.6693	11.7787	6.50752	10.9869	6.50752
ENSMUSG00000029165	Agbl5	231093	1051.19	10.7036	2.99449	3.57444	0.000350973	0.00928539	0.275899	1.04869	1573	393	0	825	0	11.9414	11.0515	6.50752	11.4355	6.50752
ENSMUSG00000028158	Mttp	17777	29.4781	-6.22135	1.74212	-3.57114	0.000355426	0.00930153	-5.42051	1.96451	1	2	71	120	0	7.61691	7.57852	10.8955	10.4938	6.50752
ENSMUSG00000030271	Ogg1	18294	779.12	-9.23825	2.58647	-3.57176	0.000354593	0.00930153	-0.535232	1.24795	11	0	2574	589	0	9.33122	6.50752	12.5513	11.2937	6.50752
ENSMUSG00000024414	Mrpl27	94064	620.748	10.2611	2.8726	3.57206	0.000354187	0.00930153	0.337475	1.06766	1476	1046	0	1404	0	11.9148	11.4793	6.50752	11.6458	6.50752
ENSMUSG00000026495	Efcab2	68226	64.9533	-6.30035	1.76523	-3.56914	0.000358151	0.00932771	-5.11159	2.02342	0	3	14	111	1	6.50752	7.81562	9.94544	10.4483	7.54129
ENSMUSG00000020219	Timm13	30055	3651.18	-7.7292	2.16673	-3.56722	0.000360794	0.00932771	-0.357381	1.05461	0	3783	5707	5413	6486	6.50752	11.9907	13.3113	12.2262	12.6712
ENSMUSG00000036246	Gmip	78816	7641.52	-6.04346	1.69405	-3.56747	0.00036045	0.00932771	-0.503813	1.09661	8	3315	21224	3464	4088	9.09279	11.9341	15.27	12.0089	12.3478
ENSMUSG00000051977	Prdm9	213389	778.144	11.8247	3.31414	3.56796	0.000359767	0.00932771	0.335373	1.08439	4886	697	0	106	0	12.559	11.3105	6.50752	10.4212	6.50752
ENSMUSG00000052928	Ctif	269037	949.03	8.08455	2.26642	3.5671	0.00036095	0.00932771	0.625867	1.23619	4643	586	1	407	13	12.5219	11.2349	8.00794	11.1286	9.35193
ENSMUSG00000039814	Xkr5	319581	454.857	9.1985	2.58111	3.56378	0.000365556	0.00942311	0.771165	1.45585	646	626	0	85	524	11.5904	11.2639	6.50752	10.2885	11.452
ENSMUSG00000004069	Dnaja3	83945	4081.93	6.16946	1.73179	3.56247	0.000367376	0.00944641	1.45558	2.31654	18467	4514	7	2327	168	14.0393	12.0705	9.46218	11.8423	10.9415
ENSMUSG00000025979	Mob4	19070	3044.12	-8.11195	2.27867	-3.55994	0.000370937	0.00951426	-0.35305	1.06017	0	2445	5181	4319	4856	6.50752	11.8106	13.1997	12.111	12.4569
ENSMUSG00000033809	Alg3	208624	1517.82	8.05899	2.26516	3.5578	0.000373968	0.00956821	0.581897	1.1987	3648	3236	1	2801	1	12.363	11.924	8.00794	11.9178	7.54129
ENSMUSG00000026986	Hnmt	140483	157.441	10.1175	2.84485	3.5564	0.000375965	0.00959549	7.83163	7.41378	1055	23	0	0	0	11.7801	9.31255	6.50752	6.50752	6.50752
ENSMUSG00000106515	Gm30382		18.0793	5.96152	1.6772	3.55445	0.000378773	0.00964327	4.81493	1.83256	112	10	0	1	3	10.8056	8.67867	6.50752	7.30344	8.23998
ENSMUSG00000058351	Smim4	66487	1267.2	8.11693	2.28631	3.55024	0.000384887	0.00977479	0.72014	1.33367	1696	703	1	332	3	11.9736	11.3142	8.00794	11.0327	8.23998
ENSMUSG00000025608	Podxl	27205	2109.63	7.59934	2.14172	3.54825	0.000387806	0.00978979	0.631674	1.23755	4038	5104	3	5158	2	12.4269	12.1294	8.82494	12.2006	7.95657
ENSMUSG00000060397	Zfp128	243833	146.075	9.99935	2.81745	3.54908	0.000386582	0.00978979	7.7316	7.3704	979	21	0	0	0	11.7511	9.24489	6.50752	6.50752	6.50752
ENSMUSG00000021494	Ddx41	72935	2388.5	7.57441	2.1349	3.54789	0.000388325	0.00978979	0.582413	1.19394	6028	1470	1	1750	42	12.7261	11.6135	8.00794	11.7307	10.1579
ENSMUSG00000031314	Taf1	270627	3080.93	6.55223	1.84885	3.54394	0.000394196	0.00988943	1.31975	2.21757	2339	2877	4	1470	24	12.1208	11.8756	9.0453	11.6635	9.78986
ENSMUSG00000041571	Selenow	20364	1523.55	8.9956	2.53807	3.54427	0.000393703	0.00988943	0.510382	1.15848	2587	2371	1	1566	0	12.1712	11.7985	8.00794	11.6879	6.50752
ENSMUSG00000026944	Abca2	11305	3628.92	-8.07674	2.28124	-3.5405	0.000399366	0.00999481	-0.27432	1.0251	0	1260	8002	1246	6923	6.50752	11.5533	13.7446	11.5995	12.7256
ENSMUSG00000021371	Mcur1	76137	1960.75	7.15719	2.02224	3.53923	0.00040129	0.0100187	1.11303	1.86338	1642	4325	1	1520	86	11.9597	12.0507	8.00794	11.6764	10.5861
ENSMUSG00000042510	AA986860	212439	254.385	9.01534	2.55048	3.53476	0.000408138	0.0101405	0.346082	1.07704	1490	100	0	341	2	11.9187	10.3087	6.50752	11.0455	7.95657
ENSMUSG00000040007	Bahd1	228536	840.167	10.7301	3.0355	3.53486	0.000407986	0.0101405	0.263497	1.04537	1486	686	0	1553	0	11.9176	11.3037	6.50752	11.6847	6.50752
ENSMUSG00000031153	Gripap1	54645	1817.03	7.51194	2.12682	3.53201	0.000412422	0.0102223	0.77949	1.37687	2265	5991	1	3341	4	12.1052	12.2113	8.00794	11.993	8.45433
ENSMUSG00000025724	Sec11a	56529	2288.13	7.50329	2.12522	3.53059	0.000414632	0.0102525	0.597577	1.20458	3606	4299	1	4892	6	12.356	12.0479	8.00794	12.1731	8.76596
ENSMUSG00000117745	Gm50410		164.418	-8.68805	2.46174	-3.52923	0.00041677	0.0102561	-0.752554	1.49129	0	1	578	44	2	6.50752	7.24889	11.7914	9.866	7.95657
ENSMUSG00000110996	Gm36251	102640100	196.141	-7.08374	2.00938	-3.52533	0.000422956	0.0103836	-1.08939	2.11298	1	3	692	45	1	7.61691	7.81562	11.8629	9.88115	7.54129
ENSMUSG00000035437	Rabgap1	227800	333.121	7.76264	2.20327	3.52323	0.000426323	0.0104414	1.01429	1.76247	1116	811	1	218	3	11.8022	11.3748	8.00794	10.8226	8.23998
ENSMUSG00000027977	Ndst3	83398	364.582	7.56753	2.14907	3.5213	0.000429435	0.0104927	3.66838	5.4795	2448	12	1	2	1	12.1433	8.81949	8.00794	7.65063	7.54129
ENSMUSG00000045102	Poln	272158	281.257	6.81449	1.93787	3.51649	0.000437301	0.0105845	5.59971	2.16116	1801	132	6	4	25	11.9998	10.474	9.34924	8.09229	9.81783
ENSMUSG00000049421	Zfp260	26466	182.801	5.05931	1.43814	3.51796	0.000434871	0.0105845	4.06875	1.72168	371	1321	6	25	3	11.3667	11.5718	9.34924	9.46875	8.23998
ENSMUSG00000019809	Pex3	56535	378.876	7.60521	2.16248	3.51689	0.000436631	0.0105845	3.35883	5.06846	653	3636	0	390	2	11.5946	11.9735	6.50752	11.1088	7.95657
ENSMUSG00000022401	Xpnpep3	321003	1294.32	-9.10738	2.58908	-3.51761	0.000435452	0.0105845	-0.421733	1.13937	0	221	3778	2465	2	6.50752	10.7617	12.8731	11.8655	7.95657
ENSMUSG00000039908	Slc26a11	268512	954.503	7.14532	2.03434	3.51236	0.000444147	0.0107251	5.09632	3.13207	5458	375	1	4	3	12.6441	11.029	8.00794	8.09229	8.23998
ENSMUSG00000089983	2010320O07Rik		180.163	9.27393	2.64159	3.51073	0.00044687	0.0107656	0.376222	1.08471	738	97	0	172	0	11.642	10.2901	6.50752	10.6964	6.50752
ENSMUSG00000026917	Wdr5	140858	5941.12	-6.2247	1.77388	-3.50909	0.000449651	0.0107822	-0.406568	1.05171	4	6678	14953	5632	3714	8.56045	12.2705	14.6953	12.2478	12.2915
ENSMUSG00000030214	Plbd1	66857	11.9545	-4.64027	1.32214	-3.50966	0.000448678	0.0107822	-3.80238	1.45719	2	1	10	67	1	8.05079	7.24889	9.71652	10.1406	7.54129
ENSMUSG00000040860	Crocc	230872	178.071	-10.2913	2.93754	-3.50338	0.000459388	0.0109765	-0.339458	1.08968	1	0	1	223	34	7.61691	6.50752	8.00794	10.8344	10.0227
ENSMUSG00000063904	Dpp3	75221	3552.69	-7.87292	2.24742	-3.5031	0.000459883	0.0109765	-0.298328	1.03223	0	3781	5751	4261	6566	6.50752	11.9905	13.3204	12.1045	12.6812
ENSMUSG00000031755	Bbs2	67378	450.378	-8.45309	2.41438	-3.50114	0.000463271	0.0110318	-0.60587	1.31716	2	3	1508	395	0	8.05079	7.81562	12.2187	11.1147	6.50752
ENSMUSG00000069516	Lyz2	17105	3303.02	-7.66514	2.19006	-3.49997	0.000465307	0.0110548	-0.394595	1.0771	0	5371	2609	10317	2275	6.50752	12.1548	12.5613	12.6467	12.0422
ENSMUSG00000043542	Zc2hc1a	67306	359.725	7.20092	2.05831	3.49847	0.000467938	0.011079	1.39607	2.64544	1950	782	2	192	2	12.0353	11.3595	8.51251	10.7557	7.95657
ENSMUSG00000038446	Cdc40	71713	1624.12	8.26333	2.36219	3.49816	0.000468474	0.011079	0.44892	1.11821	2034	2022	1	3282	1	12.0545	11.7365	8.00794	11.9852	7.54129
ENSMUSG00000024330	Col11a2	12815	649.192	-10.0399	2.87136	-3.49657	0.000471275	0.0111197	-0.421256	1.1567	1	1	2224	400	0	7.61691	7.24889	12.4493	11.1205	6.50752
ENSMUSG00000043671	Dpy19l3	233115	4200.96	7.15142	2.04729	3.49311	0.000477427	0.0112136	0.716827	1.29657	9264	1986	0	1545	516	13.1448	11.7296	6.50752	11.6827	11.4457
ENSMUSG00000059602	Syn3	27204	1116.98	6.81149	1.94986	3.49332	0.000477055	0.0112136	1.18153	2.25032	5054	3106	8	17	246	12.5843	11.907	9.55863	9.18358	11.1244
ENSMUSG00000027378	Nphp1	53885	12.8864	4.50593	1.29025	3.4923	0.000478887	0.0112223	3.6951	1.39401	13	48	1	2	2	9.45381	9.83726	8.00794	7.65063	7.95657
ENSMUSG00000067194	Eif1ax	66235	4420.06	-7.07953	2.02764	-3.49151	0.00048029	0.0112296	-0.379439	1.05576	0	5879	2634	7219	13006	6.50752	12.2013	12.5684	12.3934	13.3763
ENSMUSG00000075389	2810410L24Rik		61.1464	8.50266	2.43569	3.49086	0.000481461	0.0112316	0.738558	1.47047	44	707	0	0	0	10.2732	11.3166	6.50752	6.50752	6.50752
ENSMUSG00000073481	Mtarc2	67247	903.74	9.29221	2.6631	3.48925	0.000484382	0.0112742	0.323279	1.06652	3561	658	1	1706	0	12.3484	11.2857	8.00794	11.7209	6.50752
ENSMUSG00000113158	Gm31447	102633682	8.5287	-6.18751	1.77418	-3.48754	0.000487492	0.011321	-5.2994	1.88811	0	1	19	39	1	6.50752	7.24889	10.143	9.78376	7.54129
ENSMUSG00000020838	Slc6a4	15567	902.382	-12.1522	3.48667	-3.48532	0.000491549	0.0113896	-0.279398	1.07559	0	0	1	735	4446	6.50752	6.50752	8.00794	11.3878	12.3995
ENSMUSG00000020185	E2f7	52679	499.582	11.9029	3.41734	3.48307	0.000495694	0.0114599	0.357754	1.09363	2714	781	0	194	0	12.196	11.359	6.50752	10.7612	6.50752
ENSMUSG00000010047	Hyal2	15587	350.159	10.9946	3.15788	3.48163	0.000498375	0.0114716	0.334343	1.07048	1645	809	0	644	0	11.9605	11.3738	6.50752	11.3321	6.50752
ENSMUSG00000022561	Gpaa1	14731	3246.71	-8.96342	2.57451	-3.4816	0.000498427	0.0114716	-0.310615	1.05629	0	1524	6062	3785	7862	6.50752	11.6275	13.3838	12.0489	12.8388
ENSMUSG00000033538	Casp4	12363	395.005	-11.446	3.28894	-3.48014	0.000501156	0.0115087	-0.263255	1.06084	1	0	1	456	2325	7.61691	6.50752	8.00794	11.1805	12.0521
ENSMUSG00000069520	Tmem19	67226	1695.29	8.64208	2.48409	3.47897	0.000503351	0.0115335	0.355825	1.08087	8492	905	3	2728	0	13.0516	11.4203	8.82494	11.9069	6.50752
ENSMUSG00000045160	Bola3	78653	1169.48	10.1001	2.90677	3.47466	0.000511496	0.0116941	0.195542	1.0426	1810	37	0	1871	1	12.002	9.65688	6.50752	11.7566	7.54129
ENSMUSG00000060913	Trim55	381485	834.602	8.05306	2.31879	3.47295	0.000514763	0.0117296	6.76378	2.44871	5590	78	10	1	2	12.6633	10.1549	9.71652	7.30344	7.95657
ENSMUSG00000031520	Vegfc	22341	631.22	7.18089	2.06783	3.47266	0.000515323	0.0117296	3.75521	5.56636	4222	88	2	3	2	12.4563	10.2303	8.51251	7.8981	7.95657
ENSMUSG00000051319	Mtln	67885	1025.84	-9.9866	2.87866	-3.46918	0.000522049	0.0118565	-0.36429	1.11685	0	42	1397	1543	3853	6.50752	9.74555	12.1785	11.6822	12.3127
ENSMUSG00000027282	Mtch2	56428	3264.08	-7.96465	2.29826	-3.46551	0.000529226	0.0119931	-0.326002	1.04691	0	3959	4058	5749	7452	6.50752	12.0108	12.9421	12.2592	12.79
ENSMUSG00000003355	Fkbp11	66120	318.441	-12.0713	3.48503	-3.46374	0.000532717	0.0120457	-0.252093	1.06117	0	0	0	717	1587	6.50752	6.50752	6.50752	11.3774	11.8874
ENSMUSG00000025078	Nhlrc2	66866	2022.05	9.15507	2.6446	3.46179	0.000536589	0.0121067	0.45098	1.11892	627	4482	0	3592	0	11.5787	12.0672	6.50752	12.0251	6.50752
ENSMUSG00000025144	Cenpx	20892	1063.06	10.0259	2.89691	3.46088	0.000538404	0.0121212	0.304341	1.05562	1380	1483	0	2568	0	11.8871	11.6169	6.50752	11.8821	6.50752
ENSMUSG00000026674	Ddr2	18214	12.4455	4.27284	1.23624	3.45633	0.000547582	0.0123009	3.5678	1.28051	53	36	3	1	3	10.3857	9.63752	8.82494	7.30344	8.23998
ENSMUSG00000033405	Nudt15	214254	60.1942	8.09015	2.34211	3.45421	0.000551902	0.012371	1.11037	2.10704	399	17	0	1	0	11.3971	9.08595	6.50752	7.30344	6.50752
ENSMUSG00000027067	Ssrp1	20833	6301.77	5.19146	1.50563	3.44802	0.000564705	0.012576	1.87103	2.54956	18137	11871	14	7699	314	14.0127	12.6555	9.94544	12.4347	11.2348
ENSMUSG00000068917	Clk2	12748	2043.82	8.05095	2.33455	3.44861	0.000563487	0.012576	0.676533	1.29285	2576	4897	2	2251	0	12.169	12.1092	8.51251	11.8291	6.50752
ENSMUSG00000028469	Npr2	230103	97.333	-10.7591	3.11994	-3.4485	0.000563719	0.012576	-0.397922	1.14169	0	0	134	767	0	6.50752	6.50752	11.1982	11.4055	6.50752
ENSMUSG00000102418	Sh2d1b1	26904	528.808	-10.5921	3.07322	-3.4466	0.000567696	0.0125882	-0.407603	1.14385	0	0	7	548	3764	6.50752	6.50752	9.46218	11.2623	12.2992
ENSMUSG00000063714	Sp3os		305.512	9.2725	2.69009	3.44691	0.000567042	0.0125882	9.2303	5.67595	2003	68	0	0	0	12.0475	10.0675	6.50752	6.50752	6.50752
ENSMUSG00000085234	Gm15614	102640951	309.237	7.60017	2.20625	3.44484	0.000571393	0.0126159	1.05397	1.84334	2071	13	2	4	3	12.0629	8.88113	8.51251	8.09229	8.23998
ENSMUSG00000079597	Cstdc4	433016	1459.46	-10.0429	2.91507	-3.44516	0.000570715	0.0126159	-0.335546	1.09866	0	125	2656	2638	3589	6.50752	10.4421	12.5746	11.8931	12.2721
ENSMUSG00000005804	Bloc1s6	18457	785.362	9.65232	2.80295	3.44363	0.000573961	0.0126455	0.332504	1.06558	3190	1275	0	1986	0	12.2841	11.558	6.50752	11.7798	6.50752
ENSMUSG00000033904	Ccp110	101565	371.662	9.13203	2.65309	3.44204	0.000577345	0.012693	0.552456	1.19504	661	1400	0	573	0	11.5993	11.5945	6.50752	11.2818	6.50752
ENSMUSG00000030062	Rpn1	103963	10826	-4.40695	1.2806	-3.44131	0.000578906	0.0127002	-1.25503	1.69878	77	14123	13746	18336	20919	10.6021	12.804	14.5594	13.1996	14.0181
ENSMUSG00000054003	Tdrd9	74691	65.0761	5.79339	1.68408	3.4401	0.000581497	0.01273	4.3749	2.12097	379	47	0	3	33	11.3757	9.82292	6.50752	7.8981	10.0032
ENSMUSG00000048562	Sp8	320145	316.933	-9.51328	2.76678	-3.4384	0.000585173	0.0127833	-0.500268	1.21245	0	1	997	70	121	6.50752	7.24889	12.0172	10.1683	10.7731
ENSMUSG00000025357	Dgka	13139	49.0847	-6.29521	1.83122	-3.43771	0.000586657	0.0127886	-4.26698	3.22946	1	3	2	447	61	7.61691	7.81562	8.51251	11.1715	10.3867
ENSMUSG00000011832	Evi5l	213027	518.33	11.26	3.2775	3.43556	0.000591331	0.0128633	0.313041	1.06831	3305	341	0	84	0	12.3044	10.983	6.50752	10.2813	6.50752
ENSMUSG00000023087	Noct	12457	3342.25	-8.2633	2.40951	-3.42945	0.000604797	0.0131286	-0.266966	1.0273	0	2858	5803	3380	8052	6.50752	11.8729	13.3311	11.9981	12.861
ENSMUSG00000027011	Ube2e3	22193	3699.09	-6.065	1.76962	-3.42729	0.000609645	0.0131783	-0.684956	1.25353	6	1961	6273	4572	3814	8.87315	11.7247	13.4258	12.1389	12.3068
ENSMUSG00000039804	Ncoa5	228869	5311.91	-7.24508	2.11382	-3.42748	0.000609202	0.0131783	-0.288344	1.02223	0	3471	7417	2906	4291	6.50752	11.9536	13.6416	11.9332	12.3773
ENSMUSG00000022272	Myo10	17909	2480.38	6.05731	1.76834	3.42542	0.00061385	0.0132414	2.80828	3.70039	11081	4724	16	1262	11	13.3507	12.0919	10.0329	11.6045	9.22784
ENSMUSG00000044991	Shld1	73747	433.312	8.89311	2.59837	3.42258	0.000620304	0.0132981	0.63969	1.33514	2926	10	0	0	1	12.2361	8.67867	6.50752	6.50752	7.54129
ENSMUSG00000029725	Ppp1r35	69871	1714.19	-9.89629	2.89149	-3.42256	0.000620344	0.0132981	-0.323229	1.08716	0	87	4247	928	3218	6.50752	10.2232	12.9875	11.4832	12.2125
ENSMUSG00000096687	Mfsd4b4	213332	175.299	9.76687	2.85471	3.42132	0.000623183	0.0133312	0.346173	1.0934	745	383	0	0	2	11.6457	11.0392	6.50752	6.50752	7.95657
ENSMUSG00000014418	Hps5	246694	1878.66	8.18398	2.39305	3.41989	0.000626457	0.0133507	0.475431	1.13536	6223	1240	5	1576	1	12.7536	11.547	9.21369	11.6903	7.54129
ENSMUSG00000058755	Osm	18413	961.713	-11.6615	3.41001	-3.4198	0.000626683	0.0133507	-0.280204	1.07092	0	0	1	1265	6707	6.50752	6.50752	8.00794	11.6054	12.6989
ENSMUSG00000024593	Megf10	70417	59.7835	-5.94225	1.73807	-3.41888	0.000628797	0.0133681	-4.29889	2.32103	0	27	53	474	1	6.50752	9.43053	10.7433	11.198	7.54129
ENSMUSG00000046179	E2f8	108961	793.033	9.18881	2.68904	3.41713	0.000632843	0.0134264	0.306695	1.05944	848	1215	0	3608	1	11.6956	11.539	6.50752	12.0271	7.54129
ENSMUSG00000020580	Rock2	19878	3182.54	6.29217	1.84228	3.41542	0.000636829	0.0134833	0.884977	1.47098	9789	3956	13	3948	79	13.2061	12.0104	9.89606	12.0684	10.5378
ENSMUSG00000024772	Ehd1	13660	3773.18	-7.68631	2.25156	-3.41377	0.000640699	0.0135374	-0.265156	1.01995	0	5064	9337	4330	3	6.50752	12.1255	13.9636	12.1123	8.23998
ENSMUSG00000108905	Gm44618		17.4773	-6.04479	1.77125	-3.41274	0.000643144	0.0135613	-4.93183	2.16385	0	1	3	54	93	6.50752	7.24889	8.82494	10.002	10.63
ENSMUSG00000031156	Slc35a2	22232	511.194	-11.4969	3.37332	-3.40817	0.000654005	0.0136641	-0.211343	1.04539	1	0	0	480	2749	7.61691	6.50752	6.50752	11.2036	12.1318
ENSMUSG00000045427	Hnrnph2	56258	844.52	10.0174	2.93995	3.40735	0.000655971	0.0136641	0.242217	1.04312	1401	257	0	1086	0	11.8933	10.8408	6.50752	11.5458	6.50752
ENSMUSG00000028480	Glipr2	384009	1138.67	-8.49881	2.49407	-3.40761	0.000655338	0.0136641	-0.440937	1.14634	0	356	2926	3067	5	6.50752	11.0039	12.6497	11.956	8.62517
ENSMUSG00000029471	Camkk2	207565	2230.69	6.32559	1.85628	3.40766	0.000655213	0.0136641	1.78341	3.37867	6342	4532	10	1467	16	12.7702	12.0723	9.71652	11.6627	9.50361
ENSMUSG00000048379	Socs4	67296	2550.94	-8.58588	2.51926	-3.40809	0.000654185	0.0136641	-0.274534	1.03519	0	2006	6525	3098	2129	6.50752	11.7335	13.4751	11.9603	12.0123
ENSMUSG00000049295	Zfp219	69890	954.027	8.66755	2.54244	3.40914	0.000651679	0.0136641	5.80825	3.90256	1173	1407	1	34	3	11.8218	11.5965	8.00794	9.68844	8.23998
ENSMUSG00000005897	Nr2c1	22025	181.72	5.92313	1.73901	3.40603	0.000659147	0.013675	4.38553	2.27928	855	704	3	68	1	11.6988	11.3148	8.82494	10.15	7.54129
ENSMUSG00000113717	Gm40658		6.6337	-5.20267	1.52728	-3.4065	0.000658017	0.013675	-4.34364	1.69452	0	1	4	29	17	6.50752	7.24889	9.0453	9.57576	9.5473
ENSMUSG00000022031	Elp3	74195	932.109	8.57201	2.51755	3.4049	0.000661887	0.0136943	0.482547	1.13442	1357	3987	0	3226	1	11.8802	12.0139	6.50752	11.9777	7.54129
ENSMUSG00000033762	Recql4	79456	981.301	-9.26191	2.72045	-3.40455	0.000662737	0.0136943	-0.377554	1.1158	0	160	1674	2034	1455	6.50752	10.5844	12.276	11.7892	11.8523
ENSMUSG00000001507	Itga3	16400	55.0341	-7.0777	2.07926	-3.40395	0.000664201	0.0136971	-4.09392	4.00541	2	0	10	58	367	8.05079	6.50752	9.71652	10.0484	11.3029
ENSMUSG00000061306	Slc38a10	72055	6999.35	4.49026	1.32015	3.40132	0.000670624	0.013802	2.77205	2.02727	19041	9696	35	3790	4608	14.085	12.5032	10.5122	12.0495	12.4224
ENSMUSG00000028549	Itgb3bp	67733	102.823	7.17497	2.11042	3.39979	0.000674386	0.0138176	5.37771	2.71371	94	852	2	2	1	10.7123	11.3954	8.51251	7.65063	7.54129
ENSMUSG00000035284	Vps13c	320528	1805.45	7.22945	2.12628	3.40004	0.000673748	0.0138176	0.653549	1.25502	5558	1241	5	1175	8	12.6586	11.5473	9.21369	11.5767	8.98709
ENSMUSG00000019647	Sema6a	20358	39.5026	-4.04215	1.18909	-3.39937	0.000675402	0.0138176	-3.31269	1.32471	7	6	74	87	5	8.99127	8.29083	10.9164	10.3027	8.62517
ENSMUSG00000027646	Src	20779	2630.13	-6.6934	1.96981	-3.39799	0.000678826	0.0138235	-0.593427	1.20789	2	1086	4399	3400	6505	8.05079	11.4943	13.0233	12.0007	12.6736
ENSMUSG00000038642	Ctss	13040	2077.13	-6.7608	1.98949	-3.39825	0.000678179	0.0138235	-0.626063	1.24787	3	697	4768	2742	2598	8.34248	11.3105	13.1082	11.909	12.1043
ENSMUSG00000021268	Meg3	17263	498.14	11.174	3.28876	3.39763	0.000679711	0.0138235	0.294085	1.05764	3115	403	0	130	0	12.2706	11.0634	6.50752	10.5399	6.50752
ENSMUSG00000026339	Ccdc93	70829	2597.5	6.67772	1.96759	3.39385	0.000689178	0.0139884	0.946085	1.58035	8669	2341	16	1486	9	13.0733	11.7935	10.0329	11.6677	9.07671
ENSMUSG00000027438	Napb	17957	47.6474	6.00807	1.77303	3.38858	0.000702547	0.0141242	2.10983	4.69666	21	635	1	1	1	9.79362	11.2702	8.00794	7.30344	7.54129
ENSMUSG00000027649	Ctnnbl1	66642	2382.38	6.67726	1.97087	3.38798	0.000704086	0.0141242	0.922087	1.52354	9829	5065	4	2752	40	13.2107	12.1256	9.0453	11.9105	10.1271
ENSMUSG00000035069	Oma1	67013	637.908	8.57939	2.53049	3.39041	0.000697886	0.0141242	0.399018	1.09065	1872	988	0	1447	2	12.0169	11.4562	6.50752	11.6574	7.95657
ENSMUSG00000030979	Uros	22276	641.248	9.28248	2.73813	3.39008	0.000698726	0.0141242	0.257593	1.05057	881	437	0	2741	1	11.7103	11.1015	6.50752	11.9088	7.54129
ENSMUSG00000007610	Gtpbp3	70359	1367.26	7.46745	2.20403	3.38809	0.000703814	0.0141242	0.64658	1.248	7309	1564	2	1145	4	12.9011	11.6375	8.51251	11.5665	8.45433
ENSMUSG00000054619	Mettl7a1	70152	526.303	9.38884	2.77024	3.38918	0.000701022	0.0141242	0.324156	1.0618	3069	16	0	29	0	12.2623	9.03993	6.50752	9.57576	6.50752
ENSMUSG00000034853	Acot11	329910	498.781	6.97862	2.0624	3.38373	0.00071508	0.0143169	1.14688	1.95739	1788	1258	1	343	8	11.9966	11.5527	8.00794	11.0483	8.98709
ENSMUSG00000024043	Arhgap28	268970	1174.03	7.2954	2.15758	3.3813	0.000721449	0.0144164	1.0316	1.78992	3110	2744	4	725	5	12.2697	11.8565	9.0453	11.382	8.62517
ENSMUSG00000011837	Snapc2	102209	1578.36	8.97803	2.6577	3.37812	0.000729839	0.0145558	0.472131	1.13545	6178	1713	0	959	3601	12.7473	11.6726	6.50752	11.4964	12.274
ENSMUSG00000048038	Ccdc187	329366	9.27289	-4.19764	1.24425	-3.37362	0.000741857	0.0146297	-3.46229	1.30504	1	3	9	58	11	7.61691	7.81562	9.64251	10.0484	9.22784
ENSMUSG00000051329	Nup160	59015	4564.93	-6.33965	1.87922	-3.37355	0.000742057	0.0146297	-0.388183	1.04991	1	6486	3995	6216	10800	7.61691	12.2543	12.9267	12.3034	13.1606
ENSMUSG00000083379	Gm4919		123.452	7.94274	2.35261	3.37615	0.000735086	0.0146297	0.655429	1.26491	253	125	0	79	1	11.2005	10.4421	6.50752	10.2436	7.54129
ENSMUSG00000050022	Amz1	231842	2077.72	8.13256	2.40964	3.37501	0.000738139	0.0146297	0.511481	1.15537	2637	1946	2	1750	0	12.181	11.7217	8.51251	11.7307	6.50752
ENSMUSG00000031453	Rasa3	19414	5285.22	-4.57073	1.3541	-3.37548	0.000736859	0.0146297	-1.71217	2.2071	62	3178	6886	8706	7918	10.4782	11.9165	13.5439	12.5186	12.8454
ENSMUSG00000032525	Nktr	18087	5341.4	-5.90888	1.75109	-3.37439	0.000739784	0.0146297	-0.450587	1.07079	2	12107	4445	11865	4390	8.05079	12.6714	13.0341	12.7641	12.3916
ENSMUSG00000050592	Fam78a	241303	323.009	10.117	3.00106	3.37113	0.000748614	0.0147028	0.304687	1.05709	863	979	0	1462	1	11.7023	11.4525	6.50752	11.6614	7.54129
ENSMUSG00000042595	Fam199x	245622	840.525	11.8591	3.5199	3.36916	0.000753965	0.0147797	0.173557	1.01998	4890	590	0	988	0	12.5596	11.2379	6.50752	11.5083	6.50752
ENSMUSG00000021214	Akr1c18	105349	1953.97	-11.1857	3.32224	-3.36691	0.00076016	0.0148729	-0.31503	1.09067	0	0	1	373	14603	6.50752	6.50752	8.00794	11.088	13.5209
ENSMUSG00000068479	Mfap1a	67532	393.553	9.01409	2.67849	3.36536	0.000764435	0.0149152	0.472652	1.13414	660	745	0	491	0	11.5987	11.339	6.50752	11.2138	6.50752
ENSMUSG00000075269	Bex6	328660	1419.41	-6.08003	1.80694	-3.36482	0.000765933	0.0149152	-1.29156	2.65794	15	57	3540	619	1288	9.55724	9.95248	12.8128	11.3151	11.8039
ENSMUSG00000024142	Mlst8	56716	416.467	8.78821	2.61199	3.36456	0.000766664	0.0149152	0.481554	1.13736	1304	1110	0	754	0	11.8641	11.5031	6.50752	11.3984	6.50752
ENSMUSG00000021124	Vti1b	53612	4540.36	-6.41944	1.90899	-3.36274	0.000771734	0.0149856	-0.391363	1.0541	1	2008	5718	1989	9767	7.61691	11.7339	13.3136	11.7804	13.0525
ENSMUSG00000019927	Ube2d1	216080	106.59	5.77156	1.7173	3.36083	0.000777094	0.0150613	4.8149	2.06103	42	975	0	22	0	10.2446	11.4508	6.50752	9.37529	6.50752
ENSMUSG00000034254	Agpat1	55979	1061.74	7.56797	2.25237	3.36001	0.000779398	0.0150776	0.585116	1.20032	4453	2475	2	2191	1	12.4926	11.8154	8.51251	11.8184	7.54129
ENSMUSG00000047789	Slc38a9	268706	1118.57	8.11824	2.417	3.35881	0.000782794	0.015115	0.523001	1.16168	5092	2213	2	1846	0	12.59	11.7716	8.51251	11.7514	6.50752
ENSMUSG00000037152	Ndufc1	66377	374.76	9.76068	2.90742	3.35716	0.000787469	0.0151768	0.243479	1.04474	880	272	0	1307	0	11.7099	10.87	6.50752	11.6181	6.50752
ENSMUSG00000051735	Rinl	320435	4299.81	-7.57927	2.25902	-3.35511	0.000793328	0.0152612	-0.163194	1.00049	0	2822	11805	1092	5145	6.50752	11.8678	14.3182	11.5479	12.4963
ENSMUSG00000031563	Wwc2	52357	2422.03	6.40785	1.9118	3.35173	0.000803076	0.01542	1.03666	1.69272	6633	3988	11	2319	23	12.8104	12.014	9.78257	11.841	9.76053
ENSMUSG00000035203	Epn1	13854	1228.12	7.88642	2.35415	3.35001	0.000808077	0.0154871	0.46168	1.12393	1624	2219	1	3307	3	11.955	11.7726	8.00794	11.9885	8.23998
ENSMUSG00000097797	Gm26901		26.9583	-5.61448	1.67626	-3.34941	0.000809842	0.0154922	-4.27708	2.11105	2	1	26	237	5	8.05079	7.24889	10.3367	10.8657	8.62517
ENSMUSG00000027775	Mfsd1	66868	3505.39	6.10149	1.82268	3.34753	0.000815342	0.0155685	0.961608	1.54944	807	4941	1	4277	8	11.6765	12.1135	8.00794	12.1063	8.98709
ENSMUSG00000026743	Mllt10	17354	4442.78	5.41201	1.61943	3.34192	0.000832003	0.0156724	1.34203	2.02044	10969	4599	14	3573	1255	13.3385	12.0792	9.94544	12.0227	11.7937
ENSMUSG00000027495	Fam210b	67017	750.28	-10.2535	3.06885	-3.34116	0.000834281	0.0156724	-0.277537	1.0663	1	0	0	676	4214	7.61691	6.50752	6.50752	11.3526	12.3662
ENSMUSG00000012117	Dhdds	67422	2373.16	6.93362	2.07519	3.34119	0.000834194	0.0156724	0.711701	1.29395	5468	1690	1	1234	46	12.6455	11.6674	8.00794	11.5958	10.2148
ENSMUSG00000029636	Wasf3	245880	48.3297	6.48743	1.9417	3.3411	0.000834463	0.0156724	4.08123	3.02602	319	10	0	2	1	11.3024	8.67867	6.50752	7.65063	7.54129
ENSMUSG00000036644	Tbc1d9b	76795	6792.51	-6.12469	1.83271	-3.34187	0.000832159	0.0156724	-0.277223	1.00929	3	8388	18936	4107	6	8.34248	12.4065	15.082	12.0869	8.76596
ENSMUSG00000002504	Slc9a3r2	65962	1162.73	10.2613	3.06947	3.34303	0.000828685	0.0156724	0.423657	1.14724	452	802	0	0	8094	11.4484	11.3701	6.50752	6.50752	12.8659
ENSMUSG00000024190	Dusp1	19252	363.523	7.1474	2.13856	3.34215	0.000831327	0.0156724	0.725634	1.31857	1790	730	1	493	8	11.9971	11.3303	8.00794	11.2156	8.98709
ENSMUSG00000036103	Colec12	140792	151.552	-6.16264	1.84428	-3.34149	0.000833314	0.0156724	-0.911623	1.62007	8	5	11	989	12	9.09279	8.15849	9.78257	11.5087	9.29269
ENSMUSG00000024726	Carnmt1	67383	1110.73	8.55271	2.55678	3.34511	0.000822485	0.0156724	0.590966	1.23097	3203	1174	2	415	0	12.2864	11.5254	8.51251	11.1375	6.50752
ENSMUSG00000034518	Hmgxb4	70823	51.9893	5.12271	1.53376	3.33996	0.000837904	0.0157084	4.03037	1.73755	153	371	1	29	4	10.964	11.0239	8.00794	9.57576	8.45433
ENSMUSG00000090733	Rps27	57294	840.819	12.2676	3.67413	3.33891	0.000841068	0.0157106	0.250822	1.04417	3430	757	0	535	0	12.326	11.3458	6.50752	11.2518	6.50752
ENSMUSG00000020481	Ankrd36	76389	167.378	8.63481	2.58579	3.33933	0.000839795	0.0157106	0.265938	1.06136	1061	3	0	67	12	11.7824	7.81562	6.50752	10.1406	9.29269
ENSMUSG00000025971	Maip1	68115	496.983	9.06647	2.71938	3.33402	0.000855999	0.0159606	0.362966	1.07634	1911	565	0	768	0	12.0262	11.2187	6.50752	11.406	6.50752
ENSMUSG00000010663	Fads1	76267	2437.58	-7.71772	2.31606	-3.33226	0.00086145	0.0160332	-0.346082	1.05902	0	1700	2995	3164	6622	6.50752	11.6697	12.6686	11.9693	12.6882
ENSMUSG00000022008	Gpalpp1	67467	3341.99	-8.23788	2.47296	-3.33118	0.00086479	0.0160664	-0.186404	1.00695	0	1940	9868	1258	1608	6.50752	11.7205	14.0451	11.6033	11.8928
ENSMUSG00000022749	Tbc1d23	67581	1513.23	8.15457	2.44875	3.3301	0.000868156	0.0160999	0.581342	1.21199	3953	2842	3	1478	0	12.4132	11.8707	8.82494	11.6656	6.50752
ENSMUSG00000041649	Klf8	245671	117.818	5.6982	1.71179	3.3288	0.000872215	0.0161172	4.13949	2.23014	333	903	15	5	2	11.3209	11.4194	9.99088	8.25199	7.95657
ENSMUSG00000016757	Ttll12	223723	3853.32	-7.35412	2.20916	-3.32893	0.000871812	0.0161172	-0.302497	1.03187	0	4353	6241	4733	2919	6.50752	12.0536	13.4195	12.1563	12.1619
ENSMUSG00000117942	Maskbp3		78.4315	6.10571	1.83596	3.32562	0.000882227	0.0162731	5.35089	2.46336	163	697	0	12	0	10.995	11.3105	6.50752	8.91905	6.50752
ENSMUSG00000022013	Dnajc15	66148	2910.73	-6.51287	1.95925	-3.32417	0.000886828	0.0163041	-0.569322	1.18331	9	448	9109	1179	1593	9.18163	11.1131	13.9277	11.578	11.8889
ENSMUSG00000050730	Arhgap42	71544	116.292	5.05517	1.52077	3.32409	0.00088707	0.0163041	3.77837	1.99854	529	114	6	2	6	11.5117	10.3876	9.34924	7.65063	8.76596
ENSMUSG00000029102	Hgfac	54426	796.759	10.2996	3.10194	3.32036	0.000899012	0.0164513	0.195217	1.01926	4638	626	0	871	0	12.5212	11.2639	6.50752	11.4576	6.50752
ENSMUSG00000043822	Adamtsl5	66548	579.068	11.3294	3.41238	3.3201	0.000899865	0.0164513	0.208319	1.02551	3433	494	0	483	0	12.3266	11.1581	6.50752	11.2064	6.50752
ENSMUSG00000020182	Ddc	13195	466.315	-5.9572	1.79384	-3.32092	0.000897217	0.0164513	-4.2714	2.61515	2	22	37	926	2956	8.05079	9.27955	10.5441	11.4823	12.1683
ENSMUSG00000079418	Atg4a	666468	160.72	7.14759	2.15319	3.31953	0.000901704	0.0164557	5.10675	3.07576	1069	24	2	2	1	11.7853	9.34403	8.51251	7.65063	7.54129
ENSMUSG00000004849	Ap1s1	11769	4918.66	-6.29564	1.89731	-3.31819	0.000906018	0.0165052	-0.340069	1.03094	1	5296	6144	4117	5699	7.61691	12.1477	13.4002	12.0881	12.5701
ENSMUSG00000024276	Zfp397	69256	756.283	8.21964	2.47818	3.3168	0.000910545	0.0165584	0.503513	1.14685	2368	2408	0	1685	1	12.1268	11.8046	6.50752	11.7161	7.54129
ENSMUSG00000036334	Igsf10	242050	591.551	8.8086	2.65709	3.31513	0.000915991	0.0166281	7.67475	4.92715	3154	451	0	1	0	12.2776	11.1162	6.50752	7.30344	6.50752
ENSMUSG00000047773	Ankfn1	382543	100.441	-5.811	1.75457	-3.31192	0.000926581	0.0167908	-1.31155	2.52956	6	3	10	360	481	8.87315	7.81562	9.71652	11.0712	11.4169
ENSMUSG00000070699	Sars2	71984	1292.45	7.74684	2.34083	3.30944	0.000934815	0.0169103	0.75504	1.38294	6528	2216	1	609	0	12.796	11.7721	8.00794	11.3081	6.50752
ENSMUSG00000027714	Exosc9	50911	3026.18	-7.68021	2.32169	-3.30802	0.00093957	0.0169369	-0.290567	1.03259	0	1721	6935	2108	3155	6.50752	11.6744	13.5531	11.8032	12.202
ENSMUSG00000038205	Prkab2	108097	1609.15	11.9924	3.62498	3.30827	0.000938744	0.0169369	0.286505	1.05908	2836	1833	0	720	0	12.2192	11.6987	6.50752	11.3792	6.50752
ENSMUSG00000027306	Nusap1	108907	2523.43	6.62435	2.00288	3.30741	0.000941621	0.0169443	0.954443	1.57155	6006	7261	1	3008	25	12.723	12.3185	8.00794	11.9477	9.81783
ENSMUSG00000001865	Cpa3	12873	7562.13	-3.82497	1.15771	-3.30391	0.000953475	0.0170838	-2.63583	1.67766	550	555	19289	2005	7526	11.5272	11.2107	15.1124	11.7835	12.7989
ENSMUSG00000020604	Arsg	74008	791.305	7.62451	2.3079	3.30365	0.000954346	0.0170838	0.505618	1.15103	4561	649	3	903	6	12.5093	11.2797	8.82494	11.4722	8.76596
ENSMUSG00000050106	Tmc8	217356	985.155	8.75407	2.64965	3.30386	0.000953643	0.0170838	0.398283	1.0942	2025	276	1	325	0	12.0525	10.8774	8.00794	11.0225	6.50752
ENSMUSG00000031996	Aplp2	11804	1147.71	7.25349	2.19719	3.30125	0.00096254	0.0171709	0.741116	1.34198	1268	2676	1	1401	5	11.8528	11.8465	8.00794	11.645	8.62517
ENSMUSG00000032551	1110059G10Rik	66202	700.193	9.29204	2.82039	3.29459	0.000985641	0.0175526	0.363868	1.0767	788	2209	0	2394	0	11.6673	11.7709	6.50752	11.8537	6.50752
ENSMUSG00000034940	Synrg	217030	3222.52	-8.36663	2.54022	-3.29366	0.000988929	0.0175808	-0.243202	1.02368	0	1938	5550	2329	8588	6.50752	11.7202	13.2785	11.8427	12.9226
ENSMUSG00000102379	Gm37971		70.8587	8.11142	2.46411	3.29183	0.000995394	0.0176388	0.610681	1.25814	464	29	0	4	0	11.4591	9.48254	6.50752	8.09229	6.50752
ENSMUSG00000046897	Zfp740	68744	971.55	7.6755	2.33173	3.29176	0.000995613	0.0176388	0.978809	1.76774	1067	2618	1	387	0	11.7846	11.8377	8.00794	11.1052	6.50752
ENSMUSG00000013973	Dedd	21945	63.8106	5.9652	1.81472	3.28711	0.0010122	0.0178712	3.46013	3.06497	423	11	1	1	1	11.4213	8.75231	8.00794	7.30344	7.54129
ENSMUSG00000028188	Spata1	70951	213.503	-7.30856	2.22313	-3.28751	0.00101078	0.0178712	-0.733697	1.45929	1	5	708	152	0	7.61691	8.15849	11.8721	10.6283	6.50752
ENSMUSG00000024597	Slc12a2	20496	1501.7	7.69318	2.34169	3.28531	0.00101871	0.0179554	0.369923	1.08509	2292	307	1	1036	3170	12.1109	10.9311	8.00794	11.5271	12.2045
ENSMUSG00000026849	Tor1a	30931	2584.8	-7.853	2.3919	-3.28317	0.00102648	0.0179558	-0.277835	1.03055	0	3382	3998	4262	3652	6.50752	11.9426	12.9275	12.1046	12.2819
ENSMUSG00000003420	Fcgrt	14132	131.302	-10.9624	3.33832	-3.28381	0.00102414	0.0179558	-0.327849	1.10148	0	0	381	326	0	6.50752	6.50752	11.6302	11.0239	6.50752
ENSMUSG00000034748	Sirt6	50721	661.843	6.99197	2.129	3.28416	0.00102288	0.0179558	0.844307	1.45774	3955	577	3	263	1	12.4135	11.228	8.82494	10.9185	7.54129
ENSMUSG00000025323	Sp4	20688	666.192	8.02444	2.44431	3.2829	0.00102744	0.0179558	0.60234	1.22095	424	584	0	326	6	11.4222	11.2333	6.50752	11.0239	8.76596
ENSMUSG00000086146	Gm15729		783.68	-10.2453	3.11934	-3.28446	0.00102179	0.0179558	-0.348416	1.10994	0	1	2238	74	865	6.50752	7.24889	12.4535	10.203	11.6497
ENSMUSG00000025726	Slc28a1	434203	9.96983	4.12028	1.25615	3.28009	0.00103774	0.0181052	3.28988	1.36225	10	42	1	2	9	9.26046	9.74555	8.00794	7.65063	9.07671
ENSMUSG00000099401	Gm28375		1747.09	-9.19276	2.80419	-3.27823	0.00104461	0.0181942	-0.344594	1.09333	0	9	4831	72	3112	6.50752	8.59743	13.1224	10.1859	12.1948
ENSMUSG00000059142	Zfp945	240041	966.938	-10.806	3.29725	-3.2773	0.00104807	0.0182236	-0.33618	1.10577	0	0	276	383	2066	6.50752	6.50752	11.5037	11.1003	11.999
ENSMUSG00000020441	2310033P09Rik	67862	591.655	9.31827	2.84387	3.27662	0.00105059	0.0182367	0.31219	1.058	933	1157	0	2073	0	11.7324	11.5196	6.50752	11.7966	6.50752
ENSMUSG00000033940	Brk1	101314	3865.98	-6.92287	2.11357	-3.27544	0.00105497	0.0182561	-0.315674	1.0321	0	6545	3201	6561	5281	6.50752	12.2593	12.7241	12.335	12.5147
ENSMUSG00000055795	Gm5160		19.348	5.23674	1.59883	3.27537	0.00105524	0.0182561	3.91828	1.86819	45	50	0	6	0	10.2869	9.86492	6.50752	8.3872	6.50752
ENSMUSG00000027022	Xirp2		26.0311	3.89874	1.19177	3.27139	0.0010702	0.0184783	3.19422	1.25837	131	42	3	5	5	10.8864	9.74555	8.82494	8.25199	8.62517
ENSMUSG00000116564	Riok2	67045	827.751	8.97487	2.74416	3.27053	0.00107347	0.0184783	0.372973	1.08021	2971	1555	0	1673	0	12.2444	11.6352	6.50752	11.7134	6.50752
ENSMUSG00000025036	Sfxn2	94279	787.86	7.68716	2.35031	3.2707	0.00107281	0.0184783	7.02817	3.38253	16	2010	0	8	67	9.60336	11.7342	6.50752	8.60639	10.4422
ENSMUSG00000038332	Sesn1	140742	1325.23	7.48659	2.28958	3.26986	0.00107602	0.0184914	0.834435	1.49088	2960	2294	4	641	2	12.2424	11.7856	9.0453	11.3301	7.95657
ENSMUSG00000028051	Hcn3	15168	42.5582	-6.36164	1.94722	-3.26703	0.00108683	0.0186461	-1.14904	2.1501	1	2	1	281	15	7.61691	7.57852	8.00794	10.9514	9.45679
ENSMUSG00000021709	Erbin	59079	2994.53	6.51876	1.99654	3.26503	0.00109452	0.0187468	0.691642	1.2897	11310	3085	24	3967	2	13.3754	11.9042	10.2881	12.0706	7.95657
ENSMUSG00000033342	Plppr5	75769	15.824	-4.68014	1.43426	-3.26311	0.00110198	0.0188432	-3.53691	1.69877	0	6	11	55	30	6.50752	8.29083	9.78257	10.014	9.94053
ENSMUSG00000019494	Cops6	26893	2551.2	7.67657	2.35799	3.25555	0.00113173	0.0192562	0.554547	1.18534	5089	5003	6	3960	0	12.5895	12.1196	9.34924	12.0698	6.50752
ENSMUSG00000032315	Cyp1a1	13076	941.149	-13.2205	4.06044	-3.25592	0.00113027	0.0192562	-0.199309	1.04966	0	0	3188	719	0	6.50752	6.50752	12.7206	11.3786	6.50752
ENSMUSG00000028016	Ints12	71793	512.306	10.3714	3.18728	3.254	0.00113793	0.0193058	0.316076	1.06704	1837	2698	0	702	0	12.0085	11.8497	6.50752	11.3685	6.50752
ENSMUSG00000017132	Cyth1	19157	858.228	-8.75886	2.69182	-3.25388	0.00113839	0.0193058	-0.269709	1.06046	8	2	1	792	5360	9.09279	7.57852	8.00794	11.4187	12.5252
ENSMUSG00000014599	Csf1	12977	766.858	-8.31856	2.55757	-3.25253	0.00114383	0.0193593	-0.502651	1.19136	0	1	1	908	5405	6.50752	7.24889	8.00794	11.4744	12.5312
ENSMUSG00000001467	Cyp51	13121	1551.84	9.28656	2.8555	3.25216	0.0011453	0.0193593	0.238196	1.04201	960	1335	0	6690	0	11.7435	11.576	6.50752	12.3467	6.50752
ENSMUSG00000025899	Alkbh8	67667	1918.15	7.69452	2.36678	3.25105	0.00114981	0.0194038	0.446544	1.11787	2751	2829	3	4545	1	12.2031	11.8688	8.82494	12.136	7.54129
ENSMUSG00000014867	Surf4	20932	7466.92	-4.53171	1.39599	-3.24622	0.00116948	0.0197035	-0.959726	1.41007	29	7542	5920	11359	12622	10.0096	12.341	13.355	12.7263	13.3401
ENSMUSG00000029416	Slc15a4	100561	823.801	9.04755	2.78848	3.24462	0.00117608	0.0197823	0.247896	1.0489	2465	203	1	1299	0	12.1467	10.7161	8.00794	11.6157	6.50752
ENSMUSG00000022801	Lrch3	70144	2202.66	6.53882	2.01719	3.24156	0.00118879	0.0199635	0.74081	1.31816	9976	1514	5	1213	102	13.2276	11.6249	9.21369	11.5891	10.681
ENSMUSG00000034345	Gtf2h5	66467	2861.9	-7.44	2.29565	-3.24092	0.00119145	0.0199757	-0.311362	1.04019	0	1870	4720	2529	4150	6.50752	11.7064	13.0973	11.8758	12.3569
ENSMUSG00000102789	Gm38256		34.0487	4.90859	1.51489	3.24024	0.0011943	0.0199909	4.05041	1.51801	206	16	4	1	2	11.1065	9.03993	9.0453	7.30344	7.95657
ENSMUSG00000029404	Arl6ip4	65105	1326.73	8.17474	2.52356	3.23937	0.00119793	0.0200192	0.440014	1.11306	2893	2672	2	2860	0	12.2299	11.8459	8.51251	11.9265	6.50752
ENSMUSG00000029229	Chic2	74277	1368.37	-8.39263	2.59223	-3.23762	0.00120532	0.0201102	-0.339806	1.07535	0	680	2105	2451	3732	6.50752	11.2999	12.4134	11.8632	12.2943
ENSMUSG00000039577	Nphp4	260305	16.4807	-3.74084	1.15606	-3.23585	0.00121281	0.0201699	-3.03319	1.24039	6	2	42	34	4	8.87315	7.57852	10.6158	9.68844	8.45433
ENSMUSG00000055782	Abcd2	26874	903.287	8.28087	2.55874	3.23631	0.00121087	0.0201699	0.34552	1.07	833	743	0	1749	13	11.6887	11.3378	6.50752	11.7305	9.35193
ENSMUSG00000034248	Slc25a37	67712	1591.19	8.6997	2.68903	3.23525	0.00121536	0.0201797	0.360053	1.07281	1018	4187	0	5882	0	11.7662	12.0359	6.50752	12.2719	6.50752
ENSMUSG00000030064	Frmd4b	232288	434.859	-7.38749	2.28453	-3.2337	0.00122197	0.0202569	-0.352722	1.09082	13	4	2	1856	2208	9.45381	8.00315	8.51251	11.7535	12.0286
ENSMUSG00000025746	Il6	16193	1007.48	-9.62604	2.97765	-3.23277	0.00122598	0.0202907	-0.248562	1.05631	2	0	0	930	4302	8.05079	6.50752	6.50752	11.4841	12.3789
ENSMUSG00000035835	Plppr3	216152	1209.66	7.10863	2.19986	3.23141	0.00123182	0.0203431	0.77282	1.37847	944	1901	1	926	5	11.737	11.7127	8.00794	11.4823	8.62517
ENSMUSG00000052837	Junb	16477	3570.57	-7.22297	2.23544	-3.23111	0.00123309	0.0203431	-0.24859	1.01461	0	5138	6092	3993	4812	6.50752	12.1326	13.3898	12.0737	12.4508
ENSMUSG00000028684	Urod	22275	997.461	8.78767	2.72074	3.22988	0.00123842	0.0203983	0.48481	1.14508	498	1558	0	771	0	11.4876	11.636	6.50752	11.4076	6.50752
ENSMUSG00000051517	Arhgef39	230098	2689.7	-7.63825	2.36665	-3.22746	0.00124896	0.0205391	-0.299291	1.03846	0	1591	2470	2253	10714	6.50752	11.6441	12.5215	11.8295	13.1518
ENSMUSG00000025370	Cdh9	12565	12.5465	-5.98881	1.85669	-3.22553	0.00125741	0.0206326	-4.72831	2.333	0	2	14	97	0	6.50752	7.57852	9.94544	10.3684	6.50752
ENSMUSG00000100599	1700120C14Rik	73600	167.37	-7.12512	2.20917	-3.22525	0.00125864	0.0206326	-0.612919	1.27063	0	6	233	44	693	6.50752	8.29083	11.4353	9.866	11.5635
ENSMUSG00000039308	Ndst2	17423	869.682	9.39375	2.91315	3.2246	0.00126149	0.0206465	0.243068	1.04226	785	394	0	1593	0	11.6658	11.0527	6.50752	11.6945	6.50752
ENSMUSG00000051285	Pcmtd1	319263	655.095	6.14081	1.90507	3.22341	0.00126674	0.0206994	4.71813	2.28898	4016	689	21	37	7	12.4234	11.3056	10.2058	9.7474	8.88479
ENSMUSG00000003099	Ppp5c	19060	8150.31	-3.53072	1.09553	-3.22283	0.00126931	0.0207087	-1.90418	1.69887	326	5131	11309	9445	17201	11.3118	12.132	14.2516	12.5782	13.7387
ENSMUSG00000027198	Ext2	14043	1211.77	6.79488	2.10968	3.22081	0.00127829	0.0208221	0.834762	1.43939	2441	2410	2	1102	3	12.1418	11.8049	8.51251	11.5515	8.23998
ENSMUSG00000029723	Tsc22d4	78829	5120.1	-4.91436	1.52614	-3.22012	0.00128138	0.0208397	-0.786303	1.2836	15	4988	3786	7660	13308	9.55724	12.1181	12.8751	12.4314	13.4043
ENSMUSG00000029608	Rph3a	19894	7.68839	-5.88413	1.82825	-3.21845	0.00128888	0.0209285	-5.04879	1.84779	1	0	17	35	0	7.61691	6.50752	10.0721	9.70873	6.50752
ENSMUSG00000050973	Gdpgp1	269952	2408.63	-7.3589	2.28711	-3.21755	0.00129291	0.0209611	-0.402957	1.09032	1	240	6756	573	3671	7.61691	10.8052	13.5193	11.2818	12.2849
ENSMUSG00000037110	Ralgapa2	241694	3803.42	5.74687	1.78676	3.21637	0.00129823	0.0210142	1.53616	2.68324	11043	7615	48	4079	8	13.3465	12.3467	10.6897	12.0837	8.98709
ENSMUSG00000020949	Fkbp3	30795	3184.19	-6.39193	1.98916	-3.21338	0.00131181	0.0212007	-0.422677	1.07679	2	3640	6104	5181	2008	8.05079	11.974	13.3922	12.2029	11.9865
ENSMUSG00000055128	Cgrrf1	68755	936.127	9.61935	2.99438	3.21247	0.00131601	0.0212353	0.258572	1.03487	4263	2370	1	1821	0	12.4628	11.7984	8.00794	11.7461	6.50752
ENSMUSG00000042155	Klhl23	277396	468.994	6.86833	2.13976	3.20986	0.00132801	0.0213955	0.781274	1.37574	1613	1320	1	669	1	11.9521	11.5716	8.00794	11.3482	7.54129
ENSMUSG00000049038	Mterf2	74238	152.023	-11.0023	3.42894	-3.20867	0.0013335	0.0214504	-0.255305	1.06148	0	0	0	360	952	6.50752	6.50752	6.50752	11.0712	11.6866
ENSMUSG00000018848	Rars	104458	4742.84	-6.09717	1.90195	-3.20575	0.00134712	0.0216358	-0.295434	1.01625	2	8797	6485	5428	7419	8.05079	12.4373	13.4673	12.2277	12.7861
ENSMUSG00000055652	Klhl25	207952	526.918	6.58068	2.05342	3.20474	0.00135186	0.0216781	4.71257	3.26914	2804	48	2	2	0	12.2132	9.83726	8.51251	7.65063	6.50752
ENSMUSG00000032402	Smad3	17127	1566.72	-7.12056	2.22333	-3.20266	0.00136164	0.0217673	-0.430551	1.10492	1	631	4795	1651	20	7.61691	11.2674	13.1143	11.7083	9.66295
ENSMUSG00000054387	Mdm4	17248	2078.03	6.41677	2.0047	3.20087	0.00137014	0.0218693	0.89966	1.49398	1975	8105	1	3920	11	12.0411	12.3849	8.00794	12.065	9.22784
ENSMUSG00000107872	Gm44511		800.428	9.587	2.99626	3.19966	0.00137592	0.0219275	0.283166	1.04655	5374	56	0	29	0	12.6317	9.94076	6.50752	9.57576	6.50752
ENSMUSG00000061028	Clasrp	53609	3341.53	-6.47444	2.02846	-3.1918	0.00141388	0.0224978	-0.362129	1.04802	2	3838	5428	4281	8079	8.05079	11.997	13.2528	12.1068	12.8642
ENSMUSG00000039842	Mcph1	244329	1945.7	6.96978	2.18452	3.19054	0.00142009	0.022527	0.540335	1.16643	999	2497	1	3380	2	11.7589	11.8189	8.00794	11.9981	7.95657
ENSMUSG00000058173	Smco4	170748	1200.32	-10.648	3.33731	-3.19058	0.00141988	0.022527	-0.294485	1.08533	2	0	2512	411	0	8.05079	6.50752	12.5336	11.1331	6.50752
ENSMUSG00000108276	Gm36640		160.299	-8.23634	2.58231	-3.18952	0.00142509	0.0225716	-0.530245	1.23015	0	2	560	54	1	6.50752	7.57852	11.779	10.002	7.54129
ENSMUSG00000024317	Rnf138	56515	1670.64	6.86055	2.152	3.18799	0.00143266	0.0226568	0.569349	1.18344	4074	4844	3	5774	2	12.4327	12.1039	8.82494	12.2616	7.95657
ENSMUSG00000049091	Sephs2	20768	3117.56	-7.24179	2.27204	-3.18735	0.00143583	0.0226721	-0.282071	1.02671	0	5369	4596	5682	1368	6.50752	12.1546	13.069	12.2527	11.8277
ENSMUSG00000054027	Nt5dc3	103466	1563.53	-8.50038	2.66829	-3.1857	0.00144403	0.0227667	-0.320155	1.06687	0	719	4644	2457	1	6.50752	11.3238	13.08	11.8642	7.54129
ENSMUSG00000027395	Polr1b	20017	4489.45	-5.67827	1.78287	-3.1849	0.00144804	0.0227951	-0.43597	1.0662	4	6271	5499	6152	5860	8.56045	12.2358	13.2678	12.2974	12.5911
ENSMUSG00000058291	Zfp68	24135	539.384	10.34	3.25302	3.17858	0.00147999	0.0232624	0.259932	1.03991	1782	2542	0	1288	0	11.9951	11.826	6.50752	11.6124	6.50752
ENSMUSG00000087301	Gm13629		10.1755	3.56706	1.1228	3.17694	0.00148837	0.0233586	2.78758	1.27495	23	62	2	2	8	9.85565	10.0077	8.51251	7.65063	8.98709
ENSMUSG00000029401	Rilpl2	80291	3948.53	-6.57102	2.06898	-3.17596	0.0014934	0.0234019	-0.225118	1.00528	1	2267	9384	1134	7199	7.61691	11.781	13.971	11.5628	12.7594
ENSMUSG00000054280	Prr14l	215476	1757.64	7.75252	2.44146	3.17536	0.00149651	0.023415	0.481418	1.13738	5827	3515	6	3532	0	12.6975	11.959	9.34924	12.0176	6.50752
ENSMUSG00000021115	Vrk1	22367	4758.79	-5.18245	1.6365	-3.16679	0.00154131	0.0240794	-0.617938	1.16562	16	4310	8128	5787	5714	9.60336	12.0491	13.7662	12.2628	12.572
ENSMUSG00000028622	Mrpl37	56280	2967.82	-9.12736	2.88487	-3.16387	0.00155687	0.0242491	-0.264195	1.04779	0	1350	5216	4325	5851	6.50752	11.5803	13.2073	12.1117	12.5899
ENSMUSG00000040097	Flywch1	224613	909.712	8.91032	2.81591	3.16428	0.00155469	0.0242491	0.325241	1.06289	5136	727	0	1186	0	12.5965	11.3286	6.50752	11.5803	6.50752
ENSMUSG00000031706	Rfx1	19724	3519.11	6.58011	2.08033	3.16301	0.00156147	0.0242841	0.75838	1.33646	6328	3411	0	1838	2995	12.7683	11.9462	6.50752	11.7497	12.175
ENSMUSG00000029321	Slc10a6	75750	9.41018	-4.99217	1.5788	-3.162	0.00156689	0.024295	-3.94006	1.69002	1	1	14	55	3	7.61691	7.24889	9.94544	10.014	8.23998
ENSMUSG00000097589	Dleu2	668253	642.495	7.68846	2.43151	3.16201	0.00156682	0.024295	0.492686	1.13697	1489	2375	0	1996	3	11.9184	11.7992	6.50752	11.7818	8.23998
ENSMUSG00000074925	Ptar1	72351	1327	8.09081	2.56228	3.15766	0.00159041	0.0246228	0.237287	1.05325	2923	115	1	3995	2	12.2355	10.3928	8.00794	12.0739	7.95657
ENSMUSG00000060708	Bloc1s4	117197	3232.44	-7.94911	2.51882	-3.15589	0.0016001	0.0247094	-0.255876	1.02759	0	977	9725	1264	137	6.50752	11.4517	14.0234	11.6051	10.8381
ENSMUSG00000052949	Rnf157	217340	1398.81	-5.7795	1.83141	-3.15576	0.0016008	0.0247094	-4.23106	2.63396	139	3	4732	253	4	10.9163	7.81562	13.1001	10.8989	8.45433
ENSMUSG00000042594	Sh2b3	16923	1576.81	6.53623	2.07151	3.15529	0.00160336	0.0247113	0.825607	1.41596	5400	4046	4	2053	1	12.6356	12.0204	9.0453	11.7928	7.54129
ENSMUSG00000021377	Dek	110052	3986.33	-6.84531	2.16976	-3.15487	0.00160572	0.0247113	-0.218177	1.00527	0	8793	4443	4984	4687	6.50752	12.437	13.0336	12.1827	12.4335
ENSMUSG00000029449	Rhof	23912	946.336	-9.53237	3.02265	-3.15365	0.00161241	0.0247404	-0.375203	1.11992	0	1	1	666	6951	6.50752	7.24889	8.00794	11.3463	12.7291
ENSMUSG00000031930	Wwp2	66894	4804.91	-5.26467	1.66923	-3.15395	0.00161078	0.0247404	-0.537696	1.11361	9	6604	4904	7457	13984	9.18163	12.2643	13.1387	12.414	13.4659
ENSMUSG00000101880	Gm29282		105.624	6.45721	2.04785	3.15317	0.00161508	0.0247446	0.770481	1.3577	656	57	1	51	1	11.5964	9.95248	8.00794	9.96449	7.54129
ENSMUSG00000033730	Egr3	13655	1017.93	9.89382	3.14388	3.14701	0.00164949	0.0251596	0.538224	1.2481	4354	1061	5	1	0	12.4771	11.485	9.21369	7.30344	6.50752
ENSMUSG00000032313	Tmem266	244886	87.6514	-7.0045	2.22571	-3.14708	0.0016491	0.0251596	-5.30773	3.81705	0	0	4	25	652	6.50752	6.50752	9.0453	9.46875	11.5395
ENSMUSG00000032571	Pik3r4	75669	696.007	8.17589	2.59748	3.14762	0.00164603	0.0251596	0.297617	1.06841	445	1078	0	2	2412	11.442	11.4914	6.50752	7.65063	12.0691
ENSMUSG00000057594	Arl16	70317	279.687	8.33388	2.64895	3.14611	0.0016546	0.0252003	0.355262	1.0727	582	594	0	1113	0	11.5495	11.2409	6.50752	11.5554	6.50752
ENSMUSG00000020439	Smtn	29856	2212.5	-7.61626	2.42145	-3.14533	0.00165901	0.0252302	-0.209224	1.03946	11082	2	546	1303	1351	13.3508	7.57852	11.7692	11.6169	11.8227
ENSMUSG00000018841	Rad51d	19364	2287.87	-8.3347	2.65181	-3.14303	0.0016721	0.0253851	-0.423681	1.15302	3	34	6561	1262	0	8.34248	9.59692	13.482	11.6045	6.50752
ENSMUSG00000033114	Slc35d2	70484	295.167	6.29007	2.0015	3.14267	0.00167412	0.0253851	4.85627	2.2923	480	693	8	6	3	11.4728	11.308	9.55863	8.3872	8.23998
ENSMUSG00000070643	Sox13	20668	216.284	6.30332	2.00629	3.14179	0.00167921	0.0253876	2.55503	4.69374	995	859	0	90	2	11.7573	11.3988	6.50752	10.3233	7.95657
ENSMUSG00000017861	Mybl2	17865	1189.13	7.60847	2.42141	3.14216	0.00167705	0.0253876	0.508696	1.1461	641	3481	0	2884	3	11.5874	11.9548	6.50752	11.93	8.23998
ENSMUSG00000027879	Sec22b	20333	3955.21	-5.66782	1.80484	-3.14035	0.00168748	0.0254752	-0.490019	1.09927	4	3562	4593	4563	6557	8.56045	11.9646	13.0683	12.138	12.6801
ENSMUSG00000024312	Wdr46	57315	4402.09	-7.89124	2.51487	-3.13783	0.00170201	0.025657	-0.163304	1.00339	0	10354	6306	5712	7924	6.50752	12.5503	13.4323	12.2556	12.8461
ENSMUSG00000079445	B3gnt7	227327	732.845	-8.90311	2.83914	-3.13585	0.00171357	0.0257098	-0.366148	1.11051	0	4	0	2201	1705	6.50752	8.00315	6.50752	11.8202	11.917
ENSMUSG00000052962	Mrpl35	66223	971.817	8.18338	2.6096	3.13588	0.00171339	0.0257098	0.511573	1.15949	1481	3981	0	1834	0	11.9162	12.0132	6.50752	11.7489	6.50752
ENSMUSG00000040907	Atp1a3	232975	563.991	-11.5425	3.68121	-3.13552	0.00171548	0.0257098	-0.222978	1.05196	0	0	0	489	3616	6.50752	6.50752	6.50752	11.2119	12.2763
ENSMUSG00000020684	Rasl10b	276952	97.7928	-9.78377	3.11948	-3.13635	0.00171066	0.0257098	-0.39587	1.13966	0	0	336	56	0	6.50752	6.50752	11.5814	10.0257	6.50752
ENSMUSG00000063663	Brwd3	382236	882.672	8.74424	2.79161	3.13232	0.00173428	0.0259538	0.472514	1.14558	3276	1220	2	499	0	12.2993	11.5406	8.51251	11.221	6.50752
ENSMUSG00000071451	Psmg4	69666	349.788	8.16227	2.60695	3.13096	0.00174235	0.0260367	0.395395	1.08775	808	1192	0	1576	0	11.677	11.5314	6.50752	11.6903	6.50752
ENSMUSG00000087351	Gm11464		3.46558	4.88604	1.56092	3.13023	0.00174671	0.0260642	3.44481	1.65647	15	17	0	1	0	9.55724	9.08595	6.50752	7.30344	6.50752
ENSMUSG00000027163	Commd9	76501	2511.19	-8.25702	2.63876	-3.12913	0.00175326	0.0261126	-0.185475	1.01012	0	1423	6883	1124	1622	6.50752	11.6009	13.5433	11.5593	11.8963
ENSMUSG00000107002	0610012G03Rik	106264	2590.2	-8.47157	2.70758	-3.12883	0.00175502	0.0261126	-0.251631	1.03343	0	1059	3914	1887	8908	6.50752	11.4842	12.9069	11.7599	12.9586
ENSMUSG00000000088	Cox5a	12858	5246.24	-5.47013	1.75181	-3.12255	0.00179292	0.026638	-0.415288	1.05362	5	4997	6936	4406	7485	8.73249	12.119	13.5533	12.1207	12.794
ENSMUSG00000021423	Ly86	17084	34.6953	4.44578	1.42436	3.12125	0.00180084	0.0267173	3.2281	1.7615	203	34	1	6	9	11.0997	9.59692	8.00794	8.3872	9.07671
ENSMUSG00000027893	Ahcyl1	229709	2645.75	-7.74341	2.4819	-3.11995	0.00180879	0.0267966	-0.177459	1.00515	0	4296	6483	2581	719	6.50752	12.0476	13.4669	11.8841	11.5779
ENSMUSG00000000339	Rtca	66368	2751.62	-7.12853	2.28628	-3.11796	0.0018211	0.0269017	-0.28005	1.02666	0	2691	2960	2858	7439	6.50752	11.8487	12.659	11.9262	12.7885
ENSMUSG00000085664	Atxn7l1os2	75836	636.85	7.84053	2.51431	3.11836	0.0018186	0.0269017	0.463763	1.12238	3962	364	0	325	4	12.4147	11.0147	6.50752	11.0225	8.45433
ENSMUSG00000087380	2210408F21Rik	73652	1006.77	6.11136	1.96129	3.116	0.00183324	0.0269651	2.3411	4.95167	3285	359	9	70	9	12.3009	11.008	9.64251	10.1683	9.07671
ENSMUSG00000054408	Spcs3	76687	4683.79	-5.2825	1.69515	-3.11625	0.00183169	0.0269651	-0.544322	1.12145	10	4416	7037	5395	2634	9.26046	12.0603	13.5721	12.2244	12.111
ENSMUSG00000021373	Cap2	67252	151.226	4.17159	1.33907	3.11528	0.00183767	0.0269918	3.27701	1.49497	590	734	16	39	8	11.5549	11.3327	10.0329	9.78376	8.98709
ENSMUSG00000030276	Ttll3	101100	986.84	8.89302	2.8567	3.11304	0.00185169	0.027159	0.28908	1.05448	1827	580	1	1423	2	12.0061	11.2303	8.00794	11.651	7.95657
ENSMUSG00000002233	Rhoc	11853	597.136	8.73794	2.80999	3.1096	0.00187343	0.0273748	0.281425	1.05144	3490	102	0	300	0	12.3363	10.3207	6.50752	10.9836	6.50752
ENSMUSG00000030494	Rhpn2	52428	251.513	-5.84332	1.87884	-3.11007	0.00187044	0.0273748	-1.35732	2.61368	5	1	666	8	390	8.73249	7.24889	11.8475	8.60639	11.329
ENSMUSG00000046997	Spsb4	211949	329.636	6.26417	2.01467	3.10928	0.00187546	0.0273748	1.0936	1.8183	2174	53	4	21	1	12.0856	9.90409	9.0453	9.341	7.54129
ENSMUSG00000021537	Cetn3	12626	3271.18	-8.7454	2.8129	-3.10903	0.00187702	0.0273748	-0.211045	1.02137	0	2608	6984	3588	5781	6.50752	11.8362	13.5622	12.0246	12.5808
ENSMUSG00000028293	Slc35a1	24060	2885.94	-7.0792	2.27858	-3.10685	0.00189095	0.027539	-0.291073	1.03053	0	2581	3355	2931	2255	6.50752	11.832	12.7648	11.9368	12.0381
ENSMUSG00000003039	Fam32a	67922	1339.8	7.24986	2.33396	3.10625	0.00189474	0.0275552	0.561097	1.18436	3245	5029	3	3953	0	12.2938	12.1221	8.82494	12.069	6.50752
ENSMUSG00000032615	Nt5m	103850	2638.28	-8.37814	2.69938	-3.10372	0.00191104	0.0277531	-0.220957	1.02091	0	3602	4930	4431	3011	6.50752	11.9694	13.1445	12.1235	12.1777
ENSMUSG00000035933	Cog5	238123	2245.46	7.04622	2.27075	3.10304	0.00191542	0.0277777	0.64231	1.25468	4749	3232	9	2113	1	12.5382	11.9235	9.64251	11.8041	7.54129
ENSMUSG00000050619	Zscan29	99334	1593.25	-9.00999	2.90677	-3.09965	0.00193747	0.028058	-0.309456	1.07787	1	0	0	516	6564	7.61691	6.50752	6.50752	11.2358	12.681
ENSMUSG00000025384	Faap100	71885	1917.68	7.0012	2.25936	3.09876	0.00194334	0.0280949	0.787087	1.38975	207	1805	0	769	3	11.1088	11.6927	6.50752	11.4065	8.23998
ENSMUSG00000022824	Muc13	17063	1789.41	-9.07543	2.92904	-3.09843	0.00194547	0.0280949	-0.270454	1.05357	0	1282	3507	5206	448	6.50752	11.5601	12.8043	12.2054	11.3875
ENSMUSG00000066235	Pomgnt2	215494	614.677	10.3581	3.34349	3.09798	0.00194843	0.0280983	0.192097	1.04162	620	683	0	0	3701	11.5743	11.3018	6.50752	6.50752	12.2895
ENSMUSG00000020495	Smg8	74133	3340.78	-7.23853	2.34053	-3.09269	0.00198351	0.0285244	-0.160138	1.00086	0	3647	6882	1544	7137	6.50752	11.9748	13.5431	11.6824	12.7519
ENSMUSG00000022787	Wdr53	68980	150.237	7.51407	2.42937	3.09301	0.00198138	0.0285244	0.591237	1.20771	229	940	0	647	0	11.1553	11.4359	6.50752	11.334	6.50752
ENSMUSG00000038072	Galnt11	231050	1231.65	10.3515	3.34907	3.09086	0.00199579	0.0285814	0.343971	1.0833	4903	1784	1	597	0	12.5616	11.6882	8.00794	11.2996	6.50752
ENSMUSG00000025199	Chuk	12675	2542.93	5.86639	1.89773	3.09126	0.00199306	0.0285814	1.90089	3.82867	8415	4884	34	1414	1	13.0421	12.1079	10.4954	11.6485	7.54129
ENSMUSG00000049411	Tmem241	338363	691.054	8.25138	2.67175	3.08838	0.00201249	0.0287685	0.467789	1.13611	3486	987	3	619	1	12.3356	11.4558	8.82494	11.3151	7.54129
ENSMUSG00000024773	Atg2a	329015	1254.12	11.1678	3.6164	3.0881	0.00201444	0.0287685	0.30482	1.06939	1601	3443	0	911	0	11.9489	11.9501	6.50752	11.4757	6.50752
ENSMUSG00000003623	Crot	74114	2016.24	6.42989	2.08316	3.0866	0.00202459	0.0288731	0.624045	1.23136	12165	1112	24	1460	58	13.4655	11.5038	10.2881	11.6609	10.3565
ENSMUSG00000097163	BC051077		6.57571	-4.48184	1.45273	-3.08513	0.00203465	0.028937	-3.46012	1.5891	0	2	16	13	7	6.50752	7.57852	10.0329	8.98032	8.88479
ENSMUSG00000086837	Gm16618	100504291	108.35	7.8628	2.55151	3.08162	0.00205877	0.0292397	0.361994	1.09292	36	266	0	0	8	10.1484	10.8586	6.50752	6.50752	8.98709
ENSMUSG00000026036	Nif3l1	65102	3133.05	-6.90764	2.24256	-3.08025	0.00206824	0.0292835	-0.284067	1.0261	0	3947	3085	4020	5578	6.50752	12.0094	12.693	12.0768	12.5542
ENSMUSG00000016344	Ppdpf	66496	302.642	-7.37064	2.39303	-3.08004	0.0020697	0.0292835	-0.507974	1.19183	0	80	606	703	0	6.50752	10.1708	11.81	11.3691	6.50752
ENSMUSG00000029146	Snx17	266781	2825.05	-7.17676	2.33047	-3.07954	0.00207322	0.0292835	-0.274773	1.02654	0	3269	4028	3616	458	6.50752	11.9283	12.9348	12.0281	11.3967
ENSMUSG00000066415	Msl2	77853	2124.78	-7.73782	2.51253	-3.07969	0.00207213	0.0292835	-0.262483	1.02976	0	884	6779	1197	6	6.50752	11.4107	13.5237	11.5839	8.76596
ENSMUSG00000022000	Zc3h13	67302	1736.88	7.37864	2.39802	3.07697	0.00209113	0.0294961	0.444057	1.10806	5709	3394	1	4297	0	12.6805	11.9441	8.00794	12.1086	6.50752
ENSMUSG00000051331	Cacna1c	12288	168.786	-5.05935	1.64453	-3.07647	0.00209464	0.0295052	-2.51686	3.60256	11	6	46	1212	23	9.33122	8.29083	10.6663	11.5888	9.76053
ENSMUSG00000050213	Snip1	76793	1598.3	8.36154	2.71926	3.07494	0.00210546	0.0296172	0.401619	1.0925	331	2329	0	2139	0	11.3183	11.7915	6.50752	11.8089	6.50752
ENSMUSG00000038168	P3h2	210530	29.1307	5.74157	1.86811	3.07347	0.00211586	0.0296825	0.786742	1.3807	22	356	2	0	5	9.82545	11.0039	8.51251	6.50752	8.62517
ENSMUSG00000040018	Cox15	226139	776.936	6.91205	2.24865	3.07387	0.00211302	0.0296825	0.654988	1.25769	797	1547	1	993	1	11.6717	11.6332	8.00794	11.5103	7.54129
ENSMUSG00000031166	Wdr13	73447	829.551	10.5164	3.42432	3.07108	0.00213285	0.0298397	0.154019	1.03429	1077	2936	0	1	2817	11.7882	11.8839	6.50752	7.30344	12.144
ENSMUSG00000089879	4930448H16Rik	74872	116.415	6.17971	2.01216	3.07118	0.00213212	0.0298397	0.838379	1.48669	680	192	1	28	2	11.6103	10.6858	8.00794	9.55062	7.95657
ENSMUSG00000036636	Clcn7	26373	4420.79	-6.75354	2.20162	-3.06753	0.00215835	0.0301555	-0.15336	0.998419	0	4000	4045	1347	16050	6.50752	12.0153	12.9389	11.6298	13.6448
ENSMUSG00000056820	Tsnax	53424	2801.53	-7.1488	2.33101	-3.06682	0.00216347	0.0301862	-0.229825	1.01228	0	5934	4280	4648	1258	6.50752	12.2062	12.9953	12.1472	11.7946
ENSMUSG00000041997	Tlk1	228012	4627.17	-5.44817	1.77784	-3.06448	0.00218048	0.0303823	-0.472262	1.0853	7	4473	7464	5021	2656	8.99127	12.0662	13.65	12.1865	12.115
ENSMUSG00000048222	Mfap1b	100034361	762.136	6.41156	2.09304	3.06327	0.00218932	0.0303824	0.833638	1.43011	4125	800	4	378	1	12.4409	11.3691	9.0453	11.0942	7.54129
ENSMUSG00000042460	C1galt1	94192	1897.89	7.43499	2.42714	3.06327	0.00218932	0.0303824	0.600873	1.22851	5570	3799	8	1847	0	12.6604	11.9926	9.55863	11.7516	6.50752
ENSMUSG00000060429	Sntb1	20649	2336.14	5.53984	1.80825	3.06364	0.00218659	0.0303824	3.90466	2.31122	12246	4701	502	39	5	13.4738	12.0896	11.7366	9.78376	8.62517
ENSMUSG00000028656	Cap1	12331	3365.35	-6.65005	2.17281	-3.06058	0.00220906	0.0306151	-0.307333	1.03105	0	5191	1336	5023	8976	6.50752	12.1377	12.1558	12.1867	12.9662
ENSMUSG00000041361	Myzap	102371	7.01784	-3.56806	1.1662	-3.05957	0.00221653	0.0306773	-2.83057	1.2261	2	2	11	29	8	8.05079	7.57852	9.78257	9.57576	8.98709
ENSMUSG00000001419	Mef2d	17261	9096.65	-3.55543	1.16276	-3.05774	0.00223013	0.0308242	-1.63048	1.72903	867	3245	20929	5595	17280	11.7041	11.9252	15.2469	12.2442	13.745
ENSMUSG00000026150	Mff	75734	2940.6	5.84989	1.91525	3.05438	0.00225525	0.0310465	0.807491	1.36162	5027	6354	2	4696	469	12.5802	12.243	8.51251	12.1523	11.4065
ENSMUSG00000019461	Plscr3	70310	3420.98	-7.12105	2.3314	-3.05441	0.00225505	0.0310465	-0.202494	1.00656	0	2732	7327	1681	5349	6.50752	11.8548	13.6253	11.7152	12.5238
ENSMUSG00000020419	Hormad2	75828	62.3431	5.86182	1.92074	3.05185	0.00227435	0.0312678	1.36845	2.23937	405	10	0	4	7	11.4033	8.67867	6.50752	8.09229	8.88479
ENSMUSG00000028874	Fgr	14191	985.54	-7.31545	2.39981	-3.04835	0.00230104	0.0314426	-0.486092	1.17979	2	129	1251	1312	3717	8.05079	10.4606	12.1231	11.6196	12.292
ENSMUSG00000032178	Ilf3	16201	5353.09	-5.75248	1.88704	-3.04841	0.00230058	0.0314426	-0.282463	1.01189	2	10152	7644	5707	1730	8.05079	12.5359	13.6821	12.2551	11.923
ENSMUSG00000018377	Vezf1	22344	2196.48	-8.0737	2.64869	-3.04818	0.00230231	0.0314426	-0.211952	1.01676	0	2613	3912	2793	4487	6.50752	11.8369	12.9064	11.9166	12.4054
ENSMUSG00000018677	Slc25a39	68066	3185.36	-8.70116	2.85372	-3.04906	0.00229562	0.0314426	-0.200423	1.01899	0	3186	6830	4151	3505	6.50752	11.9175	13.5333	12.092	12.2589
ENSMUSG00000018040	Rrp7a	74778	2037.35	-7.4748	2.45127	-3.04936	0.0022933	0.0314426	-0.269037	1.02963	0	1720	4451	2236	1738	6.50752	11.6742	13.0355	11.8265	11.9249
ENSMUSG00000020623	Map2k6	26399	407.076	7.02768	2.30694	3.04632	0.00231658	0.0315955	0.410636	1.10542	2485	123	3	377	2	12.1508	10.4326	8.82494	11.093	7.95657
ENSMUSG00000029009	Mthfr	17769	242.695	7.11837	2.3387	3.04372	0.0023367	0.0318278	5.53054	5.1704	934	937	0	8	0	11.7328	11.4346	6.50752	8.60639	6.50752
ENSMUSG00000043740	B430306N03Rik	320148	117.572	-4.60918	1.51469	-3.04298	0.00234248	0.0318645	-3.41182	1.94817	6	33	123	717	89	8.87315	9.57561	11.1595	11.3774	10.6054
ENSMUSG00000102013	E330023G01Rik	331011	17.9502	4.76627	1.56677	3.04211	0.00234929	0.0319151	2.75085	2.37085	19	197	3	1	1	9.72441	10.6998	8.82494	7.30344	7.54129
ENSMUSG00000002012	Pnck	93843	8.57066	4.27954	1.40731	3.04093	0.00235848	0.0319487	3.1982	1.51695	46	15	1	1	3	10.3003	8.99076	8.00794	7.30344	8.23998
ENSMUSG00000042712	Tceal9	22381	1861.38	-8.48316	2.78971	-3.04088	0.00235889	0.0319487	-0.222359	1.02492	0	639	4407	961	2553	6.50752	11.2729	13.0252	11.4972	12.0959
ENSMUSG00000024299	Adamts10	224697	2031.77	8.52962	2.80524	3.0406	0.00236106	0.0319487	0.218573	1.05174	4036	3592	3	4	8863	12.4266	11.9682	8.82494	8.09229	12.9536
ENSMUSG00000030726	Pold3	67967	2039.83	7.88849	2.59708	3.03745	0.00238591	0.0321609	0.378654	1.07999	285	3467	0	5270	0	11.2534	11.9531	6.50752	12.2119	6.50752
ENSMUSG00000022793	B4galt4	56375	200.881	5.89228	1.93962	3.03785	0.00238272	0.0321609	4.16883	3.256	1041	40	1	2	0	11.7749	9.71159	8.00794	7.65063	6.50752
ENSMUSG00000022667	Cd200r1	57781	921.648	-9.43286	3.10555	-3.03742	0.0023861	0.0321609	-0.149939	1.03214	153	1	0	708	4663	10.964	7.24889	6.50752	11.3721	12.4301
ENSMUSG00000044783	Hjurp		8885.87	3.405	1.12129	3.03666	0.00239211	0.0321998	2.21936	1.54615	26949	15460	305	11222	2265	14.6281	12.888	11.5434	12.716	12.0402
ENSMUSG00000031627	Irf2	16363	3315.19	-6.58064	2.16738	-3.03622	0.00239566	0.0322055	-0.386752	1.0708	1	3326	4913	5788	326	7.61691	11.9355	13.1407	12.2629	11.2514
ENSMUSG00000035757	Selenoo	223776	1322.68	8.45259	2.78483	3.03523	0.00240351	0.032269	0.225901	1.05144	8638	7	2	510	42	13.0695	8.40579	8.51251	11.2307	10.1579
ENSMUSG00000032802	Srxn1	76650	3634.79	-5.9667	1.96695	-3.03348	0.00241755	0.0323223	-0.341423	1.03488	1	4421	3160	3943	4803	7.61691	12.0608	12.7131	12.0678	12.4496
ENSMUSG00000028271	Gtf2b	229906	1476.26	7.50334	2.47639	3.02996	0.0024459	0.0323223	0.432047	1.10237	4415	3413	0	3619	18	12.4866	11.9464	6.50752	12.0285	9.58823
ENSMUSG00000037600	Kdf1	69073	191.3	-9.20527	3.03876	-3.02928	0.00245137	0.0323223	-0.23263	1.05444	0	0	0	690	1066	6.50752	6.50752	6.50752	11.3613	11.7302
ENSMUSG00000028952	Zbtb48	100090	1701.78	-7.80911	2.57501	-3.03265	0.00242415	0.0323223	-0.296355	1.07242	3	1	0	2613	3972	8.34248	7.24889	6.50752	11.8892	12.3306
ENSMUSG00000107920	Gm7783	665779	5.9691	-5.52828	1.82407	-3.03074	0.00243956	0.0323223	-4.23443	2.19786	0	1	10	35	0	6.50752	7.24889	9.71652	9.70873	6.50752
ENSMUSG00000086429	Gt(ROSA)26Sor	14910	1845.75	-8.41534	2.77548	-3.03202	0.00242919	0.0323223	-0.322205	1.07694	0	337	3700	1835	2	6.50752	10.9772	12.8535	11.7491	7.95657
ENSMUSG00000041775	Mapk1ip1	69546	608.261	7.10778	2.34619	3.0295	0.00244958	0.0323223	0.6278	1.29663	3373	1434	1	114	0	12.3162	11.6039	8.00794	10.464	6.50752
ENSMUSG00000109827	Gm6213	621335	53.9034	6.64258	2.19097	3.0318	0.00243098	0.0323223	1.03424	1.74042	93	45	0	15	17	10.7065	9.79316	6.50752	9.08918	9.5473
ENSMUSG00000031604	Msmo1	66234	2451.24	-7.37028	2.43129	-3.03143	0.00243401	0.0323223	-0.247104	1.02048	0	6229	2069	6609	2811	6.50752	12.2322	12.4025	12.3394	12.1429
ENSMUSG00000031754	Nudt21	68219	567.181	8.282	2.73232	3.03112	0.0024365	0.0323223	0.372844	1.07809	561	1355	0	1631	0	11.535	11.5818	6.50752	11.7036	6.50752
ENSMUSG00000032475	Nck1	17973	1380.08	6.71677	2.21441	3.03321	0.00241968	0.0323223	0.470031	1.12568	5419	1494	5	2820	2	12.6383	11.6198	9.21369	11.9206	7.95657
ENSMUSG00000018401	Mtmr4	170749	1223.56	7.7592	2.56088	3.0299	0.00244638	0.0323223	0.386429	1.08228	5032	2302	0	3065	1	12.581	11.7869	6.50752	11.9557	7.54129
ENSMUSG00000021636	Marveld2	218518	71.2853	-5.32283	1.75444	-3.03393	0.00241391	0.0323223	-1.97704	4.5094	1	34	133	298	0	7.61691	9.59692	11.1949	10.9804	6.50752
ENSMUSG00000078591	Hs3st4	628779	95.6736	-5.48196	1.81016	-3.02843	0.00245829	0.0323722	-2.88569	4.55478	3	4	310	57	21	8.34248	8.00315	11.5498	10.0372	9.69722
ENSMUSG00000087659	Gm12606		145.994	-5.00827	1.65398	-3.02801	0.00246172	0.032376	-2.83055	3.16388	10	4	496	36	8	9.26046	8.00315	11.7319	9.72837	8.98709
ENSMUSG00000003752	Itpkc	233011	300.636	-7.96146	2.63176	-3.02515	0.00248513	0.0326422	-0.486279	1.20312	1	3	422	390	0	7.61691	7.81562	11.6696	11.1088	6.50752
ENSMUSG00000037487	Ubr5	70790	7185.69	-4.9132	1.62443	-3.02457	0.00248986	0.0326628	-0.361792	1.02405	12	10463	10402	5780	12833	9.39531	12.558	14.124	12.2621	13.36
ENSMUSG00000085385	Snhg17		2737.47	-7.10077	2.3487	-3.02327	0.00250056	0.0326901	-0.262583	1.02299	0	2972	4319	3064	2243	6.50752	11.8889	13.0045	11.9556	12.0357
ENSMUSG00000021007	Spata7	104871	75.277	-6.79821	2.24871	-3.02317	0.00250145	0.0326901	-0.494433	1.17876	1	3	0	490	71	7.61691	7.81562	6.50752	11.2129	10.4761
ENSMUSG00000071662	Polr2g	67710	3143.34	-5.4806	1.81266	-3.02351	0.00249863	0.0326901	-0.591053	1.17498	6	2391	3497	4661	4211	8.87315	11.8018	12.8017	12.1486	12.3658
ENSMUSG00000024835	Coro1b	23789	2693.23	6.45363	2.13641	3.02078	0.00252126	0.0329073	0.708107	1.28955	2515	4471	0	2358	81	12.1568	12.066	6.50752	11.8476	10.5521
ENSMUSG00000015214	Mtmr1	53332	1118.06	8.3306	2.75926	3.01914	0.00253491	0.0330019	0.347132	1.06846	4262	1794	0	2227	0	12.4626	11.6904	6.50752	11.8249	6.50752
ENSMUSG00000046207	Pik3r6	104709	910.126	-5.84683	1.93649	-3.0193	0.00253361	0.0330019	-0.769528	1.41231	8	226	2184	1287	3	9.09279	10.7736	12.4373	11.6121	8.23998
ENSMUSG00000030924	Rexo5	434234	1213.18	8.26137	2.73698	3.01842	0.00254095	0.0330387	0.259831	1.05141	3932	246	3	1354	0	12.4098	10.8181	8.82494	11.6318	6.50752
ENSMUSG00000054519	Zfp867	237775	57.6448	4.46899	1.48116	3.01722	0.00255104	0.0331084	3.19221	1.83813	166	409	1	39	1	11.0039	11.0704	8.00794	9.78376	7.54129
ENSMUSG00000069049	Eif2s3y	26908	4107.02	-7.52854	2.49536	-3.01702	0.00255273	0.0331084	-0.222183	1.016	1	2917	10385	2736	4182	7.61691	11.8813	14.1215	11.9081	12.3615
ENSMUSG00000051451	Crebzf	233490	537.359	7.47812	2.47954	3.01593	0.00256195	0.0331713	0.833748	1.52776	274	2686	0	343	0	11.236	11.8479	6.50752	11.0483	6.50752
ENSMUSG00000024052	Lpin2	64898	5313.2	4.17613	1.3848	3.01568	0.00256401	0.0331713	2.09466	2.24879	9114	10052	75	7680	862	13.127	12.5288	10.9231	12.4331	11.6483
ENSMUSG00000026072	Il1r1	16177	282.698	-6.64558	2.205	-3.01386	0.00257944	0.0332874	-0.3668	1.09782	16	6	2	1288	44	9.60336	8.29083	8.51251	11.6124	10.1871
ENSMUSG00000043445	Pgp	67078	2969.68	-8.43302	2.79777	-3.01419	0.00257664	0.0332874	-0.192901	1.01506	0	6361	5568	7044	504	6.50752	12.2436	13.2823	12.3781	11.4361
ENSMUSG00000030447	Cyfip1	20430	1886.35	6.13726	2.03812	3.01124	0.00260182	0.0335342	0.703464	1.28695	3069	5553	6	5018	3	12.2623	12.1717	9.34924	12.1862	8.23998
ENSMUSG00000060860	Ube2s	77891	219.144	-5.63773	1.8748	-3.0071	0.0026375	0.0339328	-0.773755	1.38777	1	139	448	594	65	7.61691	10.504	11.6927	11.2974	10.4243
ENSMUSG00000055240	Zfp101	22643	203.9	8.77176	2.91722	3.00689	0.00263933	0.0339328	0.291086	1.04418	646	970	0	531	0	11.5904	11.4487	6.50752	11.2485	6.50752
ENSMUSG00000034917	Tjp3	27375	6.85142	4.23855	1.41051	3.00497	0.00265607	0.0341055	3.13104	1.68384	23	33	2	0	0	9.85565	9.57561	8.51251	6.50752	6.50752
ENSMUSG00000055884	Fancm	104806	4667.94	-6.0189	2.00327	-3.00454	0.00265987	0.0341118	-0.319848	1.02895	3	2299	11670	1862	1338	8.34248	11.7864	14.3003	11.7547	11.8189
ENSMUSG00000007891	Ctsd	13033	2173.29	-7.41778	2.46924	-3.00408	0.00266388	0.0341208	-0.255658	1.02525	0	1854	4856	2221	1352	6.50752	11.7031	13.128	11.8238	11.823
ENSMUSG00000043866	Taf10	24075	125.674	-4.13373	1.37661	-3.00283	0.00267479	0.0341757	-3.0667	1.70086	16	8	130	187	546	9.60336	8.50712	11.1846	10.7416	11.4687
ENSMUSG00000023932	Cdc5l	71702	2325.35	5.78418	1.9261	3.00305	0.00267289	0.0341757	0.776736	1.33935	4604	3488	6	3028	65	12.5159	11.9557	9.34924	11.9506	10.4243
ENSMUSG00000026773	Pfkfb3	170768	2123.16	6.50546	2.16713	3.00187	0.00268323	0.0342143	0.589669	1.20451	4256	4042	10	4527	1	12.4617	12.02	9.71652	12.134	7.54129
ENSMUSG00000028434	Epb41l4b	54357	236.858	-6.97234	2.32279	-3.00171	0.00268467	0.0342143	-0.574657	1.24824	2	2	5	210	578	8.05079	7.57852	9.21369	10.8031	11.4916
ENSMUSG00000037124	Trim58	216781	166.089	9.06119	3.01903	3.00136	0.00268777	0.0342143	0.182048	1.01512	775	247	0	441	0	11.6609	10.8203	6.50752	11.1654	6.50752
ENSMUSG00000026836	Acvr1	11477	1813.89	6.31885	2.10617	3.00016	0.00269836	0.0343068	0.584684	1.23317	6334	2498	4	24	4679	12.7691	11.8191	9.0453	9.43903	12.4324
ENSMUSG00000027206	Cops2	12848	3395.07	-6.88239	2.29682	-2.99649	0.00273106	0.0346797	-0.23411	1.01268	1	7542	5481	5781	1938	7.61691	12.341	13.264	12.2622	11.9712
ENSMUSG00000068040	Tm9sf4	99237	6901.61	5.27157	1.75963	2.99584	0.00273691	0.0347113	0.606582	1.18726	16482	2707	2	6560	1121	13.8738	11.8511	8.51251	12.335	11.7497
ENSMUSG00000039497	Dse	212898	284.33	6.46606	2.15892	2.99505	0.00274403	0.0347589	0.865653	1.48242	644	643	1	251	0	11.5892	11.2756	8.00794	10.8949	6.50752
ENSMUSG00000034258	Flvcr2	217721	322.111	6.62727	2.2132	2.99443	0.00274957	0.0347863	0.471054	1.12363	1816	240	1	457	2	12.0034	10.8052	8.00794	11.1815	7.95657
ENSMUSG00000074867	Zfp808	630579	592.469	6.60908	2.20781	2.9935	0.00275796	0.0348244	0.521591	1.15127	1422	363	1	477	31	11.8994	11.0134	8.00794	11.2008	9.96221
ENSMUSG00000022270	Retreg1	66270	79.3461	-6.3332	2.11576	-2.99335	0.00275934	0.0348244	-1.11991	2.18368	0	3	1	206	483	6.50752	7.81562	8.00794	10.793	11.4186
ENSMUSG00000032565	Nudt16	75686	1126.39	10.8393	3.62917	2.98673	0.00281981	0.0354961	0.305403	1.07067	1295	516	0	129	0	11.8613	11.1779	6.50752	10.5355	6.50752
ENSMUSG00000020491	2810021J22Rik	69944	340.992	8.41953	2.81952	2.98615	0.00282511	0.0354961	0.254484	1.03007	1922	395	1	377	0	12.0287	11.0539	8.00794	11.093	6.50752
ENSMUSG00000003518	Dusp3	72349	853.147	-6.65772	2.22929	-2.98648	0.00282208	0.0354961	-0.531294	1.19254	2	502	2059	2730	2	8.05079	11.1654	12.3994	11.9072	7.95657
ENSMUSG00000024565	Sall3	20689	481.941	7.97021	2.66917	2.98602	0.00282633	0.0354961	0.408327	1.12743	2794	298	0	1	376	12.2113	10.9162	6.50752	7.30344	11.3134
ENSMUSG00000031174	Rpgr	19893	98.5965	-5.16123	1.72885	-2.98535	0.00283253	0.0355306	-2.53739	3.24206	0	87	25	716	5	6.50752	10.2232	10.313	11.3768	8.62517
ENSMUSG00000050379	Septin6	56526	2559.77	-5.93148	1.98735	-2.98462	0.0028393	0.0355723	-0.434306	1.08386	6	1604	7693	2397	265	8.87315	11.6472	13.6908	11.8542	11.1585
ENSMUSG00000030207	Fam234b	74525	3332.36	-7.38518	2.47507	-2.98383	0.00284667	0.0356214	-0.306299	1.04822	2	1461	7747	2750	6014	8.05079	11.6111	13.7003	11.9102	12.611
ENSMUSG00000048163	Selplg	20345	3555.46	-5.76318	1.93215	-2.98279	0.00285637	0.0356995	-0.361001	1.04143	5	5026	5835	4645	8420	8.73249	12.1218	13.3377	12.1468	12.9035
ENSMUSG00000039275	Foxk2	68837	2050.3	6.46302	2.169	2.97973	0.00288507	0.0359709	0.529691	1.14945	5236	4894	1	5868	3	12.6114	12.1089	8.00794	12.2706	8.23998
ENSMUSG00000028861	Mrps15	66407	1931.24	-7.92297	2.6601	-2.97845	0.0028971	0.0360768	-0.282603	1.04456	0	1665	4564	3616	0	6.50752	11.6616	13.0617	12.0281	6.50752
ENSMUSG00000042496	Prdm10	382066	366.968	-4.89782	1.64462	-2.97808	0.00290056	0.0360768	-3.29068	2.51104	6	10	203	170	31	8.87315	8.67867	11.3783	10.69	9.96221
ENSMUSG00000023066	Rttn	246102	1095.39	-6.1036	2.05277	-2.97334	0.00294576	0.0365949	-0.630248	1.26751	4	579	2372	3001	7	8.56045	11.2295	12.493	11.9468	8.88479
ENSMUSG00000025092	Hspa12a	73442	68.237	-6.92848	2.33197	-2.97109	0.00296746	0.03682	-0.610075	1.28762	0	2	0	293	348	6.50752	7.57852	6.50752	10.9721	11.2799
ENSMUSG00000034616	Ssh3	245857	442.22	-6.98898	2.35276	-2.97055	0.00297272	0.036841	-0.713726	1.44338	29	0	1503	104	0	10.0096	6.50752	12.2169	10.4099	6.50752
ENSMUSG00000073792	Alg6	320438	429.487	6.5192	2.19544	2.96943	0.00298355	0.0369159	0.564629	1.18034	826	1904	1	2217	2	11.6855	11.7133	8.00794	11.8231	7.95657
ENSMUSG00000037736	Limch1	77569	275.603	-5.26409	1.77313	-2.96882	0.0029895	0.0369159	-1.05429	1.80734	9	12	751	70	420	9.18163	8.81949	11.8962	10.1683	11.3604
ENSMUSG00000032172	Olfm2	244723	85.1281	4.38159	1.47574	2.96908	0.00298689	0.0369159	3.01742	1.94397	235	53	2	3	1	11.1671	9.90409	8.51251	7.8981	7.54129
ENSMUSG00000001518	Itfg2	101142	587.062	7.60489	2.56306	2.96711	0.0030061	0.0369879	0.448437	1.11823	889	278	1	260	0	11.7138	10.8811	8.00794	10.9127	6.50752
ENSMUSG00000022488	Nckap1l	105855	2860.86	-5.13012	1.72886	-2.96735	0.00300382	0.0369879	-0.806385	1.37673	38	2460	4959	7327	2952	10.1824	11.813	13.151	12.4028	12.1676
ENSMUSG00000015291	Gdi1	14567	874.583	8.02388	2.7053	2.96598	0.00301718	0.0370801	0.396002	1.08747	554	3578	0	3436	0	11.5301	11.9666	6.50752	12.0053	6.50752
ENSMUSG00000022964	Tmem50b	77975	3301.33	-5.88837	1.98701	-2.96344	0.00304224	0.0373434	-0.32216	1.02903	3	2900	6798	2387	6853	8.34248	11.8789	13.5273	11.8525	12.717
ENSMUSG00000060798	Intu	380614	82.7286	7.07793	2.38898	2.96275	0.00304907	0.0373828	0.475378	1.1656	142	70	0	0	1	10.927	10.0861	6.50752	6.50752	7.54129
ENSMUSG00000056508	1700001K19Rik	66323	8.75528	3.30007	1.1143	2.96156	0.00306085	0.0374827	2.58282	1.18024	17	45	2	3	1	9.64636	9.79316	8.51251	7.8981	7.54129
ENSMUSG00000010461	Eya4	14051	105.317	4.07353	1.37568	2.96109	0.00306553	0.0374954	3.05837	1.57318	552	82	9	10	5	11.5286	10.1863	9.64251	8.77867	8.62517
ENSMUSG00000021967	Mrpl57	67840	623.335	8.0844	2.73105	2.96018	0.00307461	0.037562	0.303025	1.05338	776	1259	0	2831	0	11.6614	11.553	6.50752	11.9222	6.50752
ENSMUSG00000052214	Opa3	403187	3657.88	-7.35568	2.4855	-2.95943	0.00308205	0.0376083	-0.322544	1.05726	1	1170	11083	2589	0	7.61691	11.524	14.2205	11.8854	6.50752
ENSMUSG00000075327	Zbtb2	381990	1185.45	7.23763	2.44622	2.9587	0.00308942	0.0376537	0.479446	1.12882	6106	1204	1	1045	0	12.7372	11.5354	8.00794	11.5306	6.50752
ENSMUSG00000082927	Gm5863	545741	14.9393	4.18897	1.41694	2.95634	0.00311311	0.0378976	3.07128	1.62498	77	12	0	2	2	10.6021	8.81949	6.50752	7.65063	7.95657
ENSMUSG00000075256	Cerkl	228094	58.9858	5.4246	1.83581	2.95488	0.00312793	0.0380331	1.16992	1.79558	212	164	0	88	3	11.1198	10.5983	6.50752	10.3097	8.23998
ENSMUSG00000026614	Slc30a10	226781	70.8737	8.2737	2.8021	2.95268	0.00315026	0.0381696	0.237878	1.0508	295	23	0	324	0	11.2685	9.31255	6.50752	11.021	6.50752
ENSMUSG00000089726	Mir17hg		3594.86	-4.95972	1.67965	-2.95283	0.00314876	0.0381696	-0.780861	1.32868	35	1185	8528	2806	2862	10.1305	11.5291	13.8335	11.9185	12.1519
ENSMUSG00000024306	Ccdc178	70950	42.8609	-3.60695	1.22141	-2.9531	0.00314602	0.0381696	-2.63143	1.49104	10	6	31	125	163	9.26046	8.29083	10.4415	10.5174	10.9264
ENSMUSG00000021540	Smad5	17129	2346.96	-7.47601	2.53334	-2.95104	0.00316701	0.0383275	-0.252443	1.02699	1	850	7189	1124	211	7.61691	11.3944	13.6001	11.5593	11.0523
ENSMUSG00000038215	Cep44	382010	753.89	7.65461	2.59469	2.95011	0.00317658	0.0383982	0.552075	1.19354	2762	3169	0	1049	0	12.2052	11.9153	6.50752	11.5321	6.50752
ENSMUSG00000029227	Fip1l1	66899	1832.62	7.03848	2.38647	2.94932	0.00318471	0.0384065	0.537577	1.16434	5413	5922	0	3714	3	12.6375	12.2051	6.50752	12.0402	8.23998
ENSMUSG00000051147	Nat2	17961	97.4677	7.43896	2.52223	2.94936	0.00318435	0.0384065	0.453536	1.12101	282	612	0	174	0	11.2487	11.254	6.50752	10.7027	6.50752
ENSMUSG00000047260	Emc6	66048	3655.05	-4.90339	1.66378	-2.94714	0.00320729	0.0386336	-0.689655	1.23026	12	2322	3215	4127	4450	9.39531	11.7903	12.7278	12.0892	12.4001
ENSMUSG00000040957	Cables1	63955	73.0746	6.04007	2.05057	2.94555	0.00322381	0.0387873	2.86237	4.58632	470	27	2	5	0	11.4643	9.43053	8.51251	8.25199	6.50752
ENSMUSG00000037997	Parp11	101187	725.303	7.49362	2.54531	2.94409	0.00323903	0.038925	0.252818	1.0561	1120	51	1	923	2	11.8036	9.87828	8.00794	11.481	7.95657
ENSMUSG00000021598	Med10	28077	2562.54	-6.99214	2.37861	-2.93959	0.00328646	0.039449	-0.219383	1.01109	0	3394	4110	2604	1899	6.50752	11.9441	12.9546	11.8877	11.9624
ENSMUSG00000047635	2810006K23Rik	72650	454.046	-8.04692	2.73779	-2.9392	0.00329063	0.0394531	-0.355495	1.09584	0	113	1177	793	0	6.50752	10.3823	12.0937	11.4192	6.50752
ENSMUSG00000050447	Lypd6	320343	18.1223	4.99111	1.69889	2.93786	0.00330488	0.0395255	3.813	1.81442	73	61	2	3	0	10.572	9.99708	8.51251	7.8981	6.50752
ENSMUSG00000027552	E2f5	13559	584.416	7.6902	2.6179	2.93755	0.00330816	0.0395255	0.536893	1.17762	262	2026	0	859	0	11.2161	11.7373	6.50752	11.4519	6.50752
ENSMUSG00000027947	Il6ra	16194	1121.4	-7.49869	2.55236	-2.93795	0.00330395	0.0395255	-0.440404	1.15507	1	186	2018	2724	1	7.61691	10.6684	12.3868	11.9063	7.54129
ENSMUSG00000035236	Scai	320271	821.64	5.79872	1.97717	2.93283	0.00335883	0.0399916	1.08687	1.77121	3356	856	5	289	46	12.3133	11.3973	9.21369	10.9653	10.2148
ENSMUSG00000001157	Gmcl1	23885	842.919	5.84695	1.99435	2.93176	0.00337045	0.0399916	1.07082	1.7498	3400	1096	4	349	5	12.3209	11.498	9.0453	11.0565	8.62517
ENSMUSG00000112963	Gm6093	619715	1460.49	-8.60006	2.93295	-2.93222	0.00336547	0.0399916	-0.264974	1.04957	0	124	4671	423	0	6.50752	10.4374	13.0862	11.1463	6.50752
ENSMUSG00000002996	Hbp1	73389	2729.82	-6.2019	2.11413	-2.93355	0.00335111	0.0399916	-0.440658	1.09872	7	293	9597	573	1	8.99127	10.9077	14.0039	11.2818	7.54129
ENSMUSG00000062591	Tubb4a	22153	60.4978	-7.32013	2.49608	-2.93264	0.00336088	0.0399916	-0.649013	1.31445	0	0	1	63	430	6.50752	6.50752	8.00794	10.1015	11.3703
ENSMUSG00000024978	Gpam	14732	671.438	7.39762	2.52301	2.93206	0.00336722	0.0399916	0.30146	1.05937	1817	558	1	2428	0	12.0037	11.2131	8.00794	11.8594	6.50752
ENSMUSG00000027667	Zfp639	67778	4533.39	-5.02188	1.71336	-2.93101	0.00337858	0.040042	-0.519698	1.10677	4	2540	2245	3165	8164	8.56045	11.8257	12.4556	11.9695	12.874
ENSMUSG00000041372	B4galnt3	330406	106.632	-4.57732	1.56412	-2.92644	0.00342864	0.0405887	-3.26851	2.09712	18	5	318	134	12	9.68661	8.15849	11.5598	10.5572	9.29269
ENSMUSG00000000552	Zfp385a	29813	1971.07	7.59346	2.59536	2.92579	0.00343586	0.0406275	0.385334	1.08242	229	1597	0	2270	0	11.1553	11.6455	6.50752	11.8324	6.50752
ENSMUSG00000037161	Mgarp	67749	228.898	7.88937	2.69712	2.92511	0.00344335	0.0406694	0.251473	1.05356	1014	44	1	456	0	11.7647	9.7777	8.00794	11.1805	6.50752
ENSMUSG00000025340	Rabgef1	56715	1617.62	6.97791	2.38636	2.92408	0.00345479	0.0407002	0.310406	1.06251	7850	275	1	1536	47	12.9711	10.8756	8.00794	11.6804	10.2282
ENSMUSG00000029534	St7	64213	1483.07	6.15979	2.10677	2.92381	0.0034578	0.0407002	0.608284	1.20409	3288	2512	3	2483	18	12.3014	11.8213	8.82494	11.8684	9.58823
ENSMUSG00000033917	Gde1	56209	2999.4	-5.94306	2.03253	-2.92397	0.00345597	0.0407002	-0.335642	1.03636	2	2043	4851	1990	6079	8.05079	11.7405	13.1269	11.7806	12.6194
ENSMUSG00000036172	Cd200r3	74603	452.985	-8.7872	3.00602	-2.9232	0.00346452	0.0407328	-0.355082	1.10368	0	0	0	246	3065	6.50752	6.50752	6.50752	10.8847	12.1869
ENSMUSG00000026754	Golga1	76899	593.467	8.62476	2.95202	2.92165	0.00348185	0.0408434	0.389355	1.09657	2966	351	2	205	0	12.2435	10.9971	8.51251	10.7904	6.50752
ENSMUSG00000043733	Ptpn11	19247	7116.92	-8.90264	3.04706	-2.92171	0.00348113	0.0408434	-0.2143	1.03004	0	4293	14175	9720	1892	6.50752	12.0473	14.6088	12.6	11.9608
ENSMUSG00000031565	Fgfr1	14182	987.204	-6.63438	2.27118	-2.92112	0.00348773	0.0408659	-0.361361	1.06383	1	771	2757	1402	106	7.61691	11.3535	12.603	11.6452	10.702
ENSMUSG00000037475	Thoc2	331401	4196.36	-6.10407	2.09092	-2.91933	0.00350789	0.0410555	-0.208429	1.0012	0	11897	1784	5688	5410	6.50752	12.6572	12.3125	12.2532	12.5319
ENSMUSG00000029599	Ddx54	71990	2076.15	6.70512	2.29714	2.9189	0.00351271	0.0410652	0.636066	1.24273	515	4184	1	2536	0	11.501	12.0356	8.00794	11.877	6.50752
ENSMUSG00000047417	Rexo1	66932	3273.47	-6.64084	2.27549	-2.91842	0.00351806	0.0410812	-0.198338	1.00479	0	5931	3769	3134	1980	6.50752	12.2059	12.8708	11.9652	11.9804
ENSMUSG00000032373	Car12	76459	159.041	-5.54795	1.90177	-2.91726	0.00353119	0.0411878	-0.985682	1.77324	2	19	367	168	0	8.05079	9.16991	11.6157	10.6836	6.50752
ENSMUSG00000118319	Gm2176	100039348	103.418	7.85091	2.69243	2.91592	0.00354642	0.0413187	0.409782	1.0984	172	96	0	99	0	11.021	10.2838	6.50752	10.3806	6.50752
ENSMUSG00000028277	Ube2j1	56228	1763.25	6.96026	2.38781	2.91491	0.00355788	0.0413588	0.35536	1.07496	9854	814	5	2625	0	13.2136	11.3763	9.21369	11.891	6.50752
ENSMUSG00000017188	Coa3	52469	3073.21	-8.35365	2.86731	-2.91341	0.00357506	0.0415117	-0.143558	1.00659	0	2815	8092	1827	2218	6.50752	11.8668	13.7601	11.7474	12.0306
ENSMUSG00000001761	Smo	319757	1645.66	-6.99669	2.4032	-2.91141	0.00359802	0.0417314	-0.336287	1.05939	1	788	5164	1653	3	7.61691	11.3627	13.196	11.7087	8.23998
ENSMUSG00000024030	Abcg1	11307	1259.48	6.2555	2.15032	2.9091	0.00362466	0.0419931	0.568005	1.17839	1839	1000	2	1109	14	12.009	11.4611	8.51251	11.554	9.40641
ENSMUSG00000041645	Ddx24	27225	3257.88	-6.2971	2.16566	-2.90771	0.00364083	0.0421331	-0.296741	1.02671	0	7290	760	7147	5893	6.50752	12.3208	11.901	12.3872	12.5954
ENSMUSG00000064023	Klk8	259277	1004.98	-8.96117	3.08353	-2.90614	0.00365919	0.0422507	-0.273706	1.06467	0	243	1372	2100	2190	6.50752	10.8117	12.1693	11.8017	12.0249
ENSMUSG00000020627	Klhl29	208439	31.6338	-3.83869	1.32075	-2.90645	0.00365553	0.0422507	-2.65603	1.72586	4	6	12	248	5	8.56045	8.29083	9.84206	10.8888	8.62517
ENSMUSG00000027965	Olfm3	229759	7.62669	-3.61349	1.24532	-2.90167	0.00371182	0.0428105	-2.79477	1.49349	4	1	11	44	3	8.56045	7.24889	9.78257	9.866	8.23998
ENSMUSG00000037570	Mcrs1	51812	406.021	7.78421	2.68339	2.90088	0.00372113	0.04287	0.363789	1.07433	281	941	0	1363	0	11.2472	11.4363	6.50752	11.6343	6.50752
ENSMUSG00000027498	Cstf1	67337	3370.77	-7.29675	2.51582	-2.90035	0.00372751	0.0428955	-0.18619	1.00675	0	4273	8606	2856	0	6.50752	12.0451	13.8464	11.9259	6.50752
ENSMUSG00000037533	Rapgef6	192786	4753.79	3.72518	1.28534	2.89822	0.00375288	0.0431393	2.32275	1.74758	10951	9510	115	4423	796	13.3365	12.4898	11.1286	12.1226	11.6175
ENSMUSG00000034429	Zfp707	69020	271.914	-9.01151	3.11042	-2.8972	0.00376506	0.0432311	-0.22183	1.05079	0	0	0	598	1748	6.50752	6.50752	6.50752	11.3003	11.9273
ENSMUSG00000031865	Dctn1	13191	915.562	-7.95556	2.74772	-2.89533	0.00378755	0.0434409	-0.26206	1.03974	0	779	1551	1707	798	6.50752	11.3579	12.2338	11.7211	11.6185
ENSMUSG00000035248	Tut7	214290	1723.53	-7.95626	2.74877	-2.89448	0.00379782	0.0435104	-0.199872	1.01591	0	2292	3080	2458	2814	6.50752	11.7852	12.6916	11.8643	12.1434
ENSMUSG00000041303	Gtf3c3	98488	1427.48	7.58022	2.61995	2.89327	0.00381254	0.043546	0.224099	1.04929	7307	18	1	1855	6	12.9008	9.12917	8.00794	11.7533	8.76596
ENSMUSG00000055109	Gm15155		506.276	4.99263	1.72563	2.89322	0.00381309	0.043546	3.15804	2.48545	3263	109	11	9	49	12.297	10.3607	9.78257	8.69726	10.2539
ENSMUSG00000052273	Dnah3	381917	14.5491	-3.61313	1.24884	-2.89318	0.0038136	0.043546	-2.71097	1.40445	3	2	13	48	46	8.34248	7.57852	9.89606	9.92433	10.2148
ENSMUSG00000079941	Cox5b-ps		4.94516	-5.01948	1.73706	-2.88964	0.00385684	0.043991	-3.88846	1.74287	0	1	14	10	1	6.50752	7.24889	9.94544	8.77867	7.54129
ENSMUSG00000005667	Mthfd2	17768	4745.77	-5.27148	1.82469	-2.88897	0.00386502	0.0440356	-0.343713	1.02817	4	8671	5542	6090	3640	8.56045	12.4279	13.2768	12.2916	12.2801
ENSMUSG00000071984	Fndc1	68655	43.2189	3.67718	1.27351	2.88744	0.0038839	0.0442019	2.70273	1.46313	235	59	4	11	9	11.1671	9.97521	9.0453	8.85218	9.07671
ENSMUSG00000110605	Gm32856	102635552	257.381	-6.52274	2.25959	-2.88669	0.00389312	0.0442579	-0.541678	1.20605	1	47	831	297	0	7.61691	9.82292	11.9382	10.9787	6.50752
ENSMUSG00000085396	Firre	103012	3592.02	5.1955	1.80007	2.88627	0.00389835	0.0442685	2.37479	3.23914	9668	4056	1	390	4654	13.1921	12.0216	8.00794	11.1088	12.4289
ENSMUSG00000014361	Mertk	17289	9.34968	-3.51725	1.21879	-2.88586	0.00390343	0.0442775	-2.62232	1.37965	3	2	10	54	1	8.34248	7.57852	9.71652	10.002	7.54129
ENSMUSG00000018574	Acadvl	11370	1431.34	-10.4633	3.62696	-2.88486	0.00391587	0.0443211	-0.0666365	1.01914	4034	0	0	382	6047	12.4263	6.50752	6.50752	11.0991	12.6153
ENSMUSG00000023852	Chd1	12648	3140.99	4.98116	1.72648	2.88516	0.00391216	0.0443211	1.3382	2.06958	5598	10694	33	6578	4	12.6645	12.5742	10.4781	12.3366	8.45433
ENSMUSG00000031906	Smpd3	58994	931.168	5.41697	1.87837	2.88387	0.00392824	0.0444124	2.68336	3.45944	5767	153	7	15	4	12.6889	10.5591	9.46218	9.08918	8.45433
ENSMUSG00000085635	Gm14565		47.731	-7.28081	2.5251	-2.88338	0.00393434	0.0444326	-0.595851	1.2727	0	0	0	49	339	6.50752	6.50752	6.50752	9.93804	11.2685
ENSMUSG00000000355	Mcts1	68995	2069.16	-5.91309	2.05124	-2.88269	0.00394297	0.0444328	-0.445302	1.09698	3	1515	3610	2809	1924	8.34248	11.6252	12.8307	11.919	11.968
ENSMUSG00000064254	Ethe1	66071	184.207	7.17007	2.48711	2.88289	0.0039404	0.0444328	0.391948	1.08449	312	414	0	763	0	11.2929	11.0761	6.50752	11.4033	6.50752
ENSMUSG00000027624	Epb41l1	13821	183.086	-5.36768	1.86271	-2.88166	0.00395589	0.0445297	-1.23989	2.56115	6	30	491	479	2	8.87315	9.50708	11.728	11.2027	7.95657
ENSMUSG00000021895	Arhgef3	71704	961.976	6.00241	2.08351	2.88091	0.00396533	0.0445872	0.71644	1.30024	4857	1411	10	1058	52	12.5546	11.5976	9.71652	11.5354	10.2903
ENSMUSG00000021256	Vash1	238328	1950.72	-7.38851	2.56708	-2.87818	0.00399976	0.0449254	-0.205148	1.01276	0	584	5845	495	1939	6.50752	11.2333	13.3397	11.2174	11.9714
ENSMUSG00000039242	B3galnt2	97884	2767.64	-6.70036	2.32904	-2.87687	0.00401637	0.0450629	-0.346786	1.06061	4	1131	5706	2124	6393	8.56045	11.5106	13.3111	11.8062	12.6594
ENSMUSG00000020463	Ppp4r3b	104570	4494.25	-5.1313	1.78401	-2.87627	0.00402402	0.0450996	-0.348404	1.02791	5	6391	4743	4258	9207	8.73249	12.2462	13.1026	12.1042	12.9917
ENSMUSG00000028552	Eps15	13858	1727.1	5.92572	2.06053	2.87582	0.00402974	0.0451147	0.663022	1.25248	2677	3032	7	3019	17	12.1888	11.8971	9.46218	11.9493	9.5473
ENSMUSG00000016487	Ppfibp1	67533	2225.31	-6.40923	2.231	-2.87281	0.00406845	0.0454986	-0.270223	1.02125	1	2660	5797	2393	223	7.61691	11.8441	13.3299	11.8535	11.0785
ENSMUSG00000021257	Angel1	68737	284.584	4.36589	1.52078	2.87081	0.00409415	0.0457365	3.03656	1.9412	1481	654	16	44	59	11.9162	11.283	10.0329	9.866	10.3667
ENSMUSG00000028064	Sema4a	20351	3693.88	-7.37337	2.57063	-2.86831	0.0041267	0.0460502	-0.230196	1.02054	1	1174	7063	1304	10848	7.61691	11.5254	13.5769	11.6172	13.1656
ENSMUSG00000037151	Lrrc20	216011	433.214	6.61079	2.30511	2.86789	0.00413224	0.0460622	0.361557	1.08675	2361	131	4	650	11	12.1254	10.4696	9.0453	11.336	9.22784
ENSMUSG00000014245	Pigl	327942	2891.87	-7.60741	2.65483	-2.8655	0.00416352	0.0463607	-0.152365	1.00445	0	2457	3716	1405	11727	6.50752	11.8125	12.8575	11.6461	13.2536
ENSMUSG00000036894	Rap2b	74012	171.176	-5.2367	1.82773	-2.86514	0.00416826	0.0463635	-1.69993	3.51845	0	146	22	1262	62	6.50752	10.5323	10.2346	11.6045	10.3963
ENSMUSG00000034848	Ttc21b	73668	193.019	5.88074	2.05378	2.86338	0.00419149	0.046563	0.75849	1.34085	675	696	2	557	1	11.6075	11.3099	8.51251	11.2695	7.54129
ENSMUSG00000029701	Rbm28	68272	5421.6	-4.24315	1.48201	-2.8631	0.00419523	0.046563	-0.698643	1.19572	18	7137	2966	8310	7653	9.68661	12.3084	12.6607	12.486	12.8141
ENSMUSG00000015305	Sash1	70097	263.149	4.34282	1.51922	2.85857	0.00425551	0.0469623	2.92369	2.05025	736	1681	10	79	13	11.641	11.6653	9.71652	10.2436	9.35193
ENSMUSG00000050335	Lgals3	16854	5051.03	-3.47528	1.21565	-2.85879	0.00425263	0.0469623	-1.89434	1.73869	718	2452	10416	6497	6086	11.6314	11.8117	14.126	12.3292	12.6203
ENSMUSG00000000282	Mnt	17428	1317.06	-6.43249	2.25042	-2.85835	0.00425853	0.0469623	-0.364778	1.06377	1	1350	2398	2409	2	7.61691	11.5803	12.5006	11.8562	7.95657
ENSMUSG00000059248	Septin9	53860	4606.61	-4.76492	1.66631	-2.85957	0.00424215	0.0469623	-0.488271	1.08334	26	8332	7278	7900	4253	9.93781	12.4023	13.6164	12.4517	12.3719
ENSMUSG00000021023	Prorp	66132	1360.69	5.83509	2.04141	2.85837	0.00425828	0.0469623	0.766182	1.34526	3414	3282	8	2235	9	12.3233	11.9299	9.55863	11.8263	9.07671
ENSMUSG00000033099	Nol12	97961	1903.05	-7.47499	2.61383	-2.85978	0.0042393	0.0469623	-0.207002	1.01421	0	2333	1973	2295	6510	6.50752	11.7922	12.3728	11.8368	12.6742
ENSMUSG00000108981	Gm15262		17.5686	-3.80115	1.33004	-2.85791	0.00426441	0.0469769	-2.50714	1.74791	2	2	35	7	11	8.05079	7.57852	10.5122	8.50398	9.22784
ENSMUSG00000051951	Xkr4	497097	453.277	5.74468	2.01081	2.85689	0.00427808	0.047027	0.890062	1.49035	2955	91	8	52	17	12.2415	10.251	9.55863	9.97727	9.5473
ENSMUSG00000038398	Upf3a	67031	443.139	6.47708	2.26703	2.85708	0.00427557	0.047027	0.622241	1.22306	1631	1352	1	803	0	11.9568	11.5809	8.00794	11.4244	6.50752
ENSMUSG00000037761	Actr5	109275	1514.07	-8.0069	2.80567	-2.85382	0.00431964	0.0470484	-0.188511	1.01403	0	1490	4165	1521	15	6.50752	11.6187	12.9679	11.6767	9.45679
ENSMUSG00000027556	Car1	12346	553.627	6.22507	2.18139	2.85372	0.0043211	0.0470484	0.877917	1.62909	3588	43	2	1	1	12.3529	9.76184	8.51251	7.30344	7.54129
ENSMUSG00000107011	Gm42906		5.72974	-4.27077	1.49603	-2.85474	0.00430716	0.0470484	-3.13552	1.61544	0	2	3	20	20	6.50752	7.57852	8.82494	9.30489	9.66295
ENSMUSG00000056952	Tatdn2	381801	480.896	-9.30008	3.25797	-2.85456	0.00430961	0.0470484	-0.124397	1.02707	235	1	0	654	2396	11.1671	7.24889	6.50752	11.3386	12.066
ENSMUSG00000022136	Dnajc3	100037258	2034.26	6.91411	2.42151	2.85529	0.00429977	0.0470484	0.383896	1.07803	4940	2960	0	5004	40	12.5671	11.8872	6.50752	12.1847	10.1271
ENSMUSG00000022884	Eif4a2	13682	9461.17	2.65078	0.928713	2.85425	0.00431386	0.0470484	1.9729	1.06991	16382	19172	387	9437	6822	13.8651	13.1062	11.6362	12.5775	12.7131
ENSMUSG00000116788	Gm5674		19.6634	-3.79806	1.33051	-2.8546	0.0043091	0.0470484	-2.71552	1.56039	1	16	13	137	0	7.61691	9.03993	9.89606	10.5698	6.50752
ENSMUSG00000009535	Rnmt	67897	2867.24	6.7594	2.36743	2.85516	0.00430154	0.0470484	0.393226	1.09403	5304	2314	12	5699	0	12.6214	11.789	9.84206	12.2543	6.50752
ENSMUSG00000025451	Paip1	218693	1717.21	-5.97446	2.09502	-2.85174	0.00434811	0.0472926	-0.432748	1.09339	5	1115	3703	2142	3241	8.73249	11.5049	12.8543	11.8095	12.2163
ENSMUSG00000029486	Mrpl1	94061	3161.88	-7.06085	2.47644	-2.85121	0.00435529	0.0473184	-0.30495	1.04732	1	2258	8651	4256	1	7.61691	11.7794	13.8538	12.1039	7.54129
ENSMUSG00000020605	Hs1bp3	58240	2368.56	-7.6752	2.69286	-2.8502	0.00436913	0.0473712	-0.228178	1.02368	0	286	5761	377	5293	6.50752	10.8955	13.3225	11.093	12.5163
ENSMUSG00000029591	Ung	22256	1798.36	-7.07105	2.48154	-2.84946	0.00437936	0.0473715	-0.243983	1.02135	0	1710	2959	1884	1970	6.50752	11.6719	12.6588	11.7593	11.9782
ENSMUSG00000060279	Ap2a1	11771	1578.91	7.03334	2.46836	2.8494	0.00438017	0.0473715	0.439549	1.10491	5747	2142	0	2087	22	12.686	11.7589	6.50752	11.7992	9.72969
ENSMUSG00000063821	Dupd1	435391	8.6325	-3.41246	1.19773	-2.84912	0.0043841	0.0473715	-2.55995	1.31895	1	6	3	72	10	7.61691	8.29083	8.82494	10.1859	9.15632
ENSMUSG00000032570	Atp2c1	235574	3455.59	-6.74192	2.36681	-2.84853	0.00439212	0.0473715	-0.157928	1.00127	1	3879	7970	1647	5021	7.61691	12.0017	13.7391	11.7073	12.4795
ENSMUSG00000024622	Hmgxb3	106894	3662.99	-5.89161	2.06822	-2.84865	0.00439057	0.0473715	-0.240405	1.00769	1	3164	5085	1793	3281	7.61691	11.9147	13.1787	11.7401	12.2229
ENSMUSG00000048856	Slc25a47	104910	831.479	-7.30549	2.56497	-2.84817	0.0043971	0.0473757	-0.237022	1.02233	0	262	2497	298	10	6.50752	10.8508	12.5293	10.9804	9.15632
ENSMUSG00000045502	Hcar2	80885	89.394	7.25416	2.54808	2.84692	0.00441448	0.0475133	0.375925	1.07074	250	494	0	235	0	11.1951	11.1581	6.50752	10.8614	6.50752
ENSMUSG00000033352	Map2k4	26398	5875.6	-4.09231	1.43808	-2.84568	0.00443166	0.0476484	-0.705878	1.19256	64	6529	8782	6944	8745	10.4966	12.2579	13.8752	12.3693	12.9403
ENSMUSG00000062797	Hikeshi	67669	1856.37	-7.06004	2.48206	-2.84442	0.00444918	0.0476876	-0.253291	1.02463	0	2636	3060	3190	1100	6.50752	11.8404	12.6862	11.9729	11.7424
ENSMUSG00000032217	Rnf111	93836	3172.8	5.10053	1.79311	2.84451	0.00444793	0.0476876	0.954223	1.48735	3641	5767	3	3684	598	12.3618	12.1912	8.82494	12.0365	11.5052
ENSMUSG00000071497	Nutf2-ps1	100043462	25.3481	-3.12152	1.09737	-2.84455	0.00444748	0.0476876	-2.3683	1.21911	4	10	18	82	16	8.56045	8.67867	10.1087	10.2665	9.50361
ENSMUSG00000031262	Cenpi	102920	2983.46	-5.46954	1.92365	-2.84331	0.00446482	0.0478056	-0.626489	1.23125	37	768	5582	2381	8737	10.1656	11.3519	13.2852	11.8515	12.9394
ENSMUSG00000090112	Shprh	268281	1348.94	5.84881	2.05753	2.84263	0.00447428	0.0478571	0.694004	1.2739	5241	1998	9	1639	9	12.6121	11.7319	9.64251	11.7054	9.07671
ENSMUSG00000029708	Gcc1	74375	850.687	6.93973	2.44263	2.84109	0.00449593	0.0479669	0.772685	1.48959	3577	2212	0	42	0	12.3511	11.7714	6.50752	9.83447	6.50752
ENSMUSG00000037337	Map4k1	26411	2453.73	5.97066	2.10167	2.84091	0.0044985	0.0479669	1.05114	1.79297	10845	3389	48	1036	1	13.3249	11.9434	10.6897	11.5271	7.54129
ENSMUSG00000096959	4930509G22Rik	105246071	35.3001	4.36953	1.53793	2.84117	0.0044948	0.0479669	3.09904	1.80742	18	368	0	36	0	9.68661	11.02	6.50752	9.72837	6.50752
ENSMUSG00000030059	Tmf1	232286	1527.23	-5.06652	1.78547	-2.83764	0.00454479	0.0484105	-0.930716	1.59355	43	470	3138	2433	2901	10.2591	11.1353	12.7072	11.8602	12.1587
ENSMUSG00000022967	Ifnar1	15975	2003.14	-6.42807	2.26588	-2.8369	0.00455534	0.0484728	-0.271708	1.02327	1	1563	5853	1498	213	7.61691	11.6372	13.3414	11.6708	11.0568
ENSMUSG00000015127	Unkl	74154	409.833	5.13437	1.81026	2.83626	0.00456451	0.0485203	3.40863	2.47185	2207	838	17	73	0	12.0928	11.3885	10.0721	10.1945	6.50752
ENSMUSG00000087260	Lamtor5	68576	1849.5	-8.69991	3.06878	-2.83498	0.00458293	0.0486658	-0.210958	1.0294	0	982	3656	2174	1668	6.50752	11.4537	12.8424	11.8153	11.9079
ENSMUSG00000036620	Mgat4b	103534	3302.68	-6.33965	2.23796	-2.83278	0.00461449	0.0489506	-0.190952	1.00281	2	5636	7757	2771	3020	8.05079	12.1793	13.702	11.9133	12.1793
ENSMUSG00000026342	Slc35f5	74150	49.6058	-5.47385	1.9326	-2.83238	0.00462029	0.0489617	-0.934756	1.65426	1	4	1	186	192	7.61691	8.00315	8.00794	10.7387	11.007
ENSMUSG00000038181	Chpf2	100910	1265.04	-6.99121	2.46894	-2.83166	0.00463073	0.0489909	-0.281281	1.03518	0	1595	1705	2381	2331	6.50752	11.6451	12.2864	11.8515	12.0533
ENSMUSG00000039530	Tusc3		1542.97	5.95171	2.10274	2.83046	0.00464812	0.0489909	0.757962	1.35078	4120	1691	14	1090	17	12.4401	11.6676	9.94544	11.5472	9.5473
ENSMUSG00000053453	Thoc7	66231	1193.26	5.98584	2.11443	2.83095	0.00464106	0.0489909	0.609949	1.20901	3176	2217	6	2278	6	12.2816	11.7723	9.34924	11.8338	8.76596
ENSMUSG00000056553	Ptprn2	19276	976.974	5.51486	1.94785	2.83125	0.00463666	0.0489909	1.32527	2.2411	6427	114	24	36	31	12.782	10.3876	10.2881	9.72837	9.96221
ENSMUSG00000022550	Adck5	268822	315.062	7.37532	2.60546	2.83071	0.00464442	0.0489909	0.305321	1.07525	325	2219	0	8	882	11.3105	11.7726	6.50752	8.60639	11.6572
ENSMUSG00000075704	Txnrd2	26462	2085.59	-5.05397	1.78572	-2.83022	0.00465155	0.0489909	-0.966404	1.67336	2001	28	3992	1128	3634	12.047	9.45705	12.926	11.5607	12.2791
ENSMUSG00000005054	Cstb	13014	1618.29	-7.46657	2.63886	-2.82947	0.00466252	0.0490461	-0.217336	1.01793	0	1739	1713	1938	5662	6.50752	11.6784	12.2891	11.7703	12.5652
ENSMUSG00000035764	Fbxo45	268882	762.942	-7.37986	2.60845	-2.82921	0.0046663	0.0490461	-0.326366	1.06586	0	1407	774	4314	2	6.50752	11.5965	11.9086	12.1105	7.95657
ENSMUSG00000026019	Wdr12	57750	6705.18	-3.59189	1.27052	-2.82711	0.00469703	0.0492662	-1.03351	1.40335	185	8414	10599	10631	4899	11.0559	12.4085	14.1524	12.671	12.4628
ENSMUSG00000038811	Gngt2	14710	176.485	9.57256	3.3863	2.82685	0.00470087	0.0492662	0.15177	1.03358	112	300	0	0	822	10.8056	10.9196	6.50752	6.50752	11.63
ENSMUSG00000015533	Itga2	16398	31.7899	-5.1581	1.82471	-2.8268	0.00470158	0.0492662	-3.46083	2.93678	1	10	57	193	0	7.61691	8.67867	10.782	10.7585	6.50752
ENSMUSG00000003200	Sh3gl1	20405	5530.55	-3.85635	1.36601	-2.82307	0.00475657	0.0497919	-0.882248	1.31545	131	5457	9645	6915	6806	10.8864	12.1628	14.0112	12.3668	12.7112
ENSMUSG00000020526	Znhit3	448850	2080.32	-8.53653	3.02528	-2.82173	0.00477648	0.0499496	-0.192076	1.02081	0	2033	4190	3147	2621	6.50752	11.7386	12.9739	11.967	12.1086
ENSMUSG00000067285	Gm16223	433882	15.7296	-3.69478	1.31006	-2.8203	0.00479782	0.0501219	-2.38486	1.7017	8	1	14	28	18	9.09279	7.24889	9.94544	9.55062	9.58823
ENSMUSG00000005057	Sh2b2	23921	2489.07	-7.15456	2.53748	-2.81955	0.0048091	0.0501614	-0.330766	1.0656	1	1275	6498	3560	0	7.61691	11.558	13.4698	12.0211	6.50752
ENSMUSG00000019897	Ccdc59	52713	2688.41	-6.57258	2.3312	-2.8194	0.00481133	0.0501614	-0.191203	1.00372	0	5953	2391	3424	5287	6.50752	12.2079	12.4986	12.0038	12.5155
ENSMUSG00000031377	Bmx	12169	331.556	-8.63997	3.06487	-2.81903	0.00481689	0.0501687	-0.216169	1.04453	2	0	0	133	2495	8.05079	6.50752	6.50752	10.553	12.085
ENSMUSG00000022940	Pigp	56176	171.069	-8.24594	2.92565	-2.8185	0.00482492	0.0502016	-0.453223	1.17526	0	0	13	281	0	6.50752	6.50752	9.89606	10.9514	6.50752
ENSMUSG00000020248	Nfyb	18045	1732.81	-7.38468	2.62105	-2.81745	0.0048407	0.050315	-0.186877	1.00945	0	2621	2235	2099	3453	6.50752	11.8382	12.4526	11.8015	12.2506
ENSMUSG00000029253	Cenpc1	12617	1553.56	-7.10144	2.52199	-2.81581	0.00486549	0.0504952	-0.248199	1.02441	0	1250	2760	1535	1779	6.50752	11.5502	12.6038	11.6802	11.9347
ENSMUSG00000018796	Acsl1	14081	4894.65	-5.94102	2.11024	-2.81533	0.00487273	0.0504952	-0.134911	0.99667	0	4894	3786	1249	13261	6.50752	12.1089	12.8751	11.6005	13.4
ENSMUSG00000047003	Zfp41	22701	328.14	7.76649	2.75852	2.81546	0.00487082	0.0504952	0.400219	1.12245	1703	49	0	0	1	11.9754	9.85125	6.50752	6.50752	7.54129
ENSMUSG00000028416	Bag1	12017	4360.32	-4.41619	1.56888	-2.81486	0.00487989	0.0505186	-0.772002	1.2813	29	2504	4574	4285	3757	10.0096	11.82	13.064	12.1072	12.2981
ENSMUSG00000022565	Plec	18810	3576.09	-5.2869	1.88016	-2.81193	0.00492447	0.050929	-0.350179	1.03362	4	5161	3221	4125	6492	8.56045	12.1348	12.7294	12.089	12.6719
ENSMUSG00000074671	Tspyl3	241732	830.721	-10.3658	3.69002	-2.80915	0.0049672	0.0512793	-0.0614674	1.01861	3907	0	0	651	1129	12.4057	6.50752	6.50752	11.3367	11.7524
ENSMUSG00000063623	C230062I16Rik		136.335	3.71139	1.32145	2.80858	0.00497601	0.0512793	2.7544	1.47448	308	1073	12	83	33	11.2873	11.4895	9.84206	10.274	10.0032
ENSMUSG00000097530	Kansl2-ps		13.4258	-3.96963	1.41327	-2.80883	0.00497223	0.0512793	-2.14137	1.99937	0	7	16	23	34	6.50752	8.40579	10.0329	9.40792	10.0227
ENSMUSG00000090386	Mir99ahg	77994	1122.73	6.76422	2.40853	2.80844	0.00497823	0.0512793	0.5337	1.17445	6947	35	16	31	16	12.853	9.61754	10.0329	9.62327	9.50361
ENSMUSG00000030095	Tmem43	74122	1930.34	7.23524	2.57853	2.80595	0.00501681	0.0515736	0.516755	1.16197	9494	2642	0	1118	0	13.1719	11.8413	6.50752	11.5572	6.50752
ENSMUSG00000036099	Vezt	215008	1182.71	6.32866	2.25607	2.80517	0.00502897	0.0515957	0.428354	1.09899	5193	950	3	1900	1	12.605	11.4402	8.82494	11.7626	7.54129
ENSMUSG00000022962	Gart	14450	6286.92	-3.40087	1.21224	-2.80544	0.00502486	0.0515957	-1.42848	1.6405	142	7290	5031	12540	9841	10.927	12.3208	13.1669	12.8136	13.0604
ENSMUSG00000024999	Noc3l	57753	2555.01	6.4703	2.30701	2.80463	0.0050375	0.0516319	0.588066	1.20826	9082	5190	26	3930	0	13.1231	12.1376	10.3367	12.0662	6.50752
ENSMUSG00000079184	Mphosph8	75339	2620.72	-5.94983	2.12283	-2.80278	0.00506646	0.0518771	-0.264097	1.01522	1	4990	3138	3667	4456	7.61691	12.1183	12.7072	12.0344	12.401
ENSMUSG00000059772	Slx1b	75764	580.326	6.59756	2.35474	2.80183	0.00508144	0.0519789	0.515426	1.14556	2545	1403	1	1105	0	12.1628	11.5954	8.00794	11.5526	6.50752
ENSMUSG00000060019	Gm10073		195.779	-7.16135	2.55658	-2.80115	0.00509215	0.0520368	-0.409547	1.11683	0	3	694	16	2	6.50752	7.81562	11.864	9.13796	7.95657
ENSMUSG00000049932	H2ax	15270	4650.04	-5.2022	1.85807	-2.79979	0.00511354	0.0522036	-0.396386	1.05242	23	9326	8311	8932	2622	9.85565	12.4763	13.7972	12.537	12.1087
ENSMUSG00000046201	Scaf8	106583	2884.67	4.95357	1.77005	2.79855	0.00513332	0.0523538	1.11359	1.73177	6388	6103	38	4363	151	12.7766	12.2212	10.5593	12.1159	10.8879
ENSMUSG00000026761	Orc4	26428	2825.57	5.54356	1.98302	2.79551	0.00518179	0.0527959	1.08511	1.79156	9907	3537	56	1508	1	13.2197	11.9616	10.7726	11.6733	7.54129
ENSMUSG00000056666	Retsat	67442	1899.8	-8.85771	3.16903	-2.79508	0.00518861	0.0528132	-0.219924	1.03619	0	166	6664	496	0	6.50752	10.6052	13.5018	11.2183	6.50752
ENSMUSG00000028653	Trit1	66966	2218.76	-7.89083	2.82554	-2.79268	0.0052273	0.0531022	-0.214933	1.02305	0	1301	6396	1925	1	6.50752	11.5659	13.45	11.7677	7.54129
ENSMUSG00000024079	Eif2ak2	19106	1511.64	6.19236	2.21715	2.79293	0.00522323	0.0531022	0.425081	1.09626	1768	787	1	1666	117	11.9917	11.3622	8.00794	11.7117	10.7552
ENSMUSG00000002346	Slc25a42	73095	286.91	-6.21265	2.22522	-2.79193	0.00523953	0.053174	-0.935483	1.7933	0	8	10	664	1	6.50752	8.50712	9.71652	11.3451	7.54129
ENSMUSG00000029141	Slc4a1ap	20534	627.563	6.48563	2.32387	2.79087	0.00525667	0.0532432	0.484753	1.13429	867	1146	2	1479	1	11.7041	11.5158	8.51251	11.6659	7.54129
ENSMUSG00000056214	Pard6g	93737	47.6841	5.16298	1.84979	2.79111	0.00525272	0.0532432	1.63213	2.44752	75	16	0	7	1	10.5873	9.03993	6.50752	8.50398	7.54129
ENSMUSG00000112500	4933411E08Rik	71067	5.84948	3.92644	1.40708	2.79049	0.00526279	0.0532528	2.84453	1.5039	21	20	3	0	0	9.79362	9.20841	8.82494	6.50752	6.50752
ENSMUSG00000041959	S100a10	20194	1530.98	-8.55774	3.06852	-2.78888	0.00528904	0.053466	-0.201462	1.02551	0	1102	3368	2114	1957	6.50752	11.5002	12.7682	11.8043	11.9754
ENSMUSG00000079283	2310009B15Rik	69549	1252	-9.15931	3.28617	-2.78723	0.00531611	0.0535401	-0.251133	1.0599	0	66	3271	815	0	6.50752	10.0483	12.7426	11.4305	6.50752
ENSMUSG00000032316	Clk3	102414	2389.13	-6.67103	2.39288	-2.78787	0.00530565	0.0535401	-0.225108	1.01279	1	1880	7304	1530	1	7.61691	11.7084	13.6211	11.6789	7.54129
ENSMUSG00000035258	Abi3bp	320712	41.2195	-4.33097	1.5539	-2.78716	0.00531715	0.0535401	-1.21393	1.9097	8	4	6	266	17	9.09279	8.00315	9.34924	10.9241	9.5473
ENSMUSG00000039886	Tmem120a	215210	2272.79	-7.60722	2.73032	-2.7862	0.00533294	0.0536468	-0.122245	1.00317	0	1241	7043	516	9	6.50752	11.5473	13.5732	11.2358	9.07671
ENSMUSG00000009772	Nuak2	74137	1432.96	-7.84729	2.81824	-2.78447	0.0053616	0.0538825	-0.193153	1.01599	0	596	2432	663	4459	6.50752	11.2423	12.5105	11.3444	12.4014
ENSMUSG00000043410	Hfm1	330149	9.28967	3.32059	1.19282	2.7838	0.00537254	0.053893	2.54502	1.23689	46	18	2	3	0	10.3003	9.12917	8.51251	7.8981	6.50752
ENSMUSG00000063801	Ap3s2	11778	932.866	6.3738	2.28989	2.78346	0.00537832	0.053893	0.768059	1.36964	188	3952	0	1348	1	11.0635	12.01	6.50752	11.6301	7.54129
ENSMUSG00000021640	Naip1	17940	15.4889	-5.5129	1.98039	-2.78375	0.00537347	0.053893	-2.35671	4.55566	0	3	7	40	35	6.50752	7.81562	9.46218	9.80115	10.0415
ENSMUSG00000028521	Slc35d1	242585	1343.91	-7.84459	2.81929	-2.78247	0.00539463	0.0539515	-0.180567	1.01218	0	1401	3645	1329	11	6.50752	11.5948	12.8396	11.6246	9.22784
ENSMUSG00000020400	Tnip1	57783	1634.84	6.68756	2.40334	2.78261	0.00539231	0.0539515	0.530421	1.15911	4673	2923	0	1732	4420	12.5265	11.8821	6.50752	11.7267	12.3958
ENSMUSG00000028099	Polr3c	74414	2397.04	-6.61752	2.37945	-2.78111	0.00541737	0.054074	-0.208908	1.00839	0	4158	2599	2948	1821	6.50752	12.0327	12.5585	11.9392	11.9446
ENSMUSG00000032434	Cmtm6	67213	5095.87	-2.67015	0.960065	-2.78122	0.00541552	0.054074	-1.99343	1.07959	4958	691	10015	4780	5415	12.5699	11.3068	14.0671	12.1613	12.5326
ENSMUSG00000097887	Gm26542		1939.95	-7.09834	2.55437	-2.7789	0.00545434	0.0543379	-0.160083	1.0037	0	2706	5704	1485	12	6.50752	11.8509	13.3107	11.6674	9.29269
ENSMUSG00000055660	Mettl4	76781	2113.06	-8.33178	2.99791	-2.7792	0.0054493	0.0543379	-0.156641	1.01063	0	2169	5193	2004	1923	6.50752	11.7637	13.2023	11.7833	11.9678
ENSMUSG00000115049	Gm49172		1086	-7.57215	2.72538	-2.77838	0.00546299	0.0543715	-0.262464	1.03885	0	571	3021	1193	107	6.50752	11.2234	12.6757	11.5826	10.7071
ENSMUSG00000046138	9930021J03Rik	240613	1583.22	6.4608	2.32628	2.77731	0.00548109	0.0544991	0.384093	1.08691	507	905	1	2555	2	11.4948	11.4203	8.00794	11.88	7.95657
ENSMUSG00000045319	Proser2	227545	29.8475	-5.90114	2.12569	-2.77611	0.00550136	0.0546479	-0.628155	1.30467	0	0	0	321	14	6.50752	6.50752	6.50752	11.0165	9.40641
ENSMUSG00000026602	Nphs2	170484	184.939	-8.94629	3.22338	-2.77544	0.00551268	0.0547076	-0.352402	1.1121	0	0	5	63	1221	6.50752	6.50752	9.21369	10.1015	11.7829
ENSMUSG00000039660	Spout1	227695	3052.46	-6.87146	2.47654	-2.77462	0.00552654	0.0547398	-0.152175	1.00152	0	4646	5977	2182	1663	6.50752	12.084	13.3666	11.8168	11.9066
ENSMUSG00000073045	Gm5570	434019	16.608	-3.44218	1.24055	-2.77472	0.00552488	0.0547398	-2.48592	1.40188	4	1	25	7	43	8.56045	7.24889	10.313	8.50398	10.1727
ENSMUSG00000057895	Zfp105	22646	253.099	8.2266	2.96591	2.77372	0.00554185	0.0548388	0.249077	1.0288	437	1471	0	1112	0	11.4346	11.6137	6.50752	11.5551	6.50752
ENSMUSG00000026032	Ndufb3	66495	1400.36	-5.82056	2.09968	-2.77211	0.00556934	0.0550052	-0.45608	1.11057	8	372	3837	829	1092	9.09279	11.0252	12.8878	11.4374	11.7395
ENSMUSG00000030302	Atp2b2	11941	232.598	-5.23309	1.88771	-2.77219	0.00556801	0.0550052	-0.935409	1.6008	6	2	806	10	3	8.87315	7.57852	11.9254	8.77867	8.23998
ENSMUSG00000054452	Tle5	14797	2742.52	-5.71123	2.06107	-2.771	0.00558849	0.0551415	-0.282088	1.01845	2	4509	4025	3503	3713	8.05079	12.07	12.934	12.0139	12.2914
ENSMUSG00000091259	Vmn2r110	224582	10.3096	-2.94063	1.06203	-2.76889	0.00562482	0.0554469	-2.23753	1.13493	4	4	16	34	14	8.56045	8.00315	10.0329	9.68844	9.40641
ENSMUSG00000028678	Kif2c	73804	2925.66	-6.54798	2.36543	-2.7682	0.00563671	0.0555111	-0.250565	1.02011	3	2424	6980	2323	3372	8.34248	11.8072	13.5615	11.8416	12.2376
ENSMUSG00000074785	Plxnc1	54712	1149.44	6.03538	2.18066	2.76769	0.00564558	0.0555454	0.537878	1.15374	1235	5823	1	6435	3	11.8423	12.1963	8.00794	12.3236	8.23998
ENSMUSG00000026180	Cxcr2	12765	2329.04	-8.37151	3.02528	-2.76719	0.00565418	0.055577	-0.21814	1.03099	0	389	7317	859	0	6.50752	11.0466	13.6235	11.4519	6.50752
ENSMUSG00000007646	Rad51c	114714	15.1931	-4.15165	1.50177	-2.7645	0.00570093	0.0559831	-2.97063	1.79291	0	2	2	27	81	6.50752	7.57852	8.51251	9.52445	10.5521
ENSMUSG00000028318	Polr1e	64424	2634.44	-7.68272	2.78009	-2.76348	0.00571886	0.0559992	-0.171569	1.00897	0	5026	6177	4151	0	6.50752	12.1218	13.4068	12.092	6.50752
ENSMUSG00000018986	Slfn3	20557	271.716	-6.33242	2.29142	-2.76353	0.00571802	0.0559992	-0.371329	1.06958	0	207	607	405	1	6.50752	10.7267	11.8106	11.1263	7.54129
ENSMUSG00000117679	Apbb3	225372	3178.11	-8.38446	3.03351	-2.76395	0.00571065	0.0559992	-0.221819	1.03282	0	1032	6771	2507	0	6.50752	11.4738	13.5222	11.8723	6.50752
ENSMUSG00000020648	Dus4l	71916	2317.47	-5.76338	2.08695	-2.76163	0.00575138	0.0562642	-0.488788	1.13257	1	777	1040	1985	2977	7.61691	11.3568	12.0362	11.7796	12.1719
ENSMUSG00000079084	Ccdc82	66396	882.684	6.01198	2.17735	2.76115	0.00575983	0.0562934	0.728818	1.3277	3610	968	12	549	1	12.3566	11.4479	9.84206	11.2631	7.54129
ENSMUSG00000030751	Psma1	26440	7360.52	-4.38885	1.58986	-2.76053	0.00577073	0.0563429	-0.596145	1.13755	2	14330	249	16463	20219	8.05079	12.8172	11.4623	13.0817	13.9681
ENSMUSG00000025173	Wdr45b	66840	2323.24	5.19157	1.88084	2.76024	0.00577582	0.0563429	0.878512	1.42259	1614	2900	2	1770	43	11.9523	11.8789	8.51251	11.7351	10.1727
ENSMUSG00000001056	Nhp2	52530	4876.31	-4.38178	1.58769	-2.75984	0.00578295	0.0563592	-0.492406	1.07747	22	10232	4773	8829	8290	9.82545	12.5416	13.1093	12.5286	12.8886
ENSMUSG00000114971	Gm49162		9.50195	-3.07437	1.11454	-2.75841	0.00580831	0.0565529	-2.32009	1.18291	2	3	8	27	22	8.05079	7.81562	9.55863	9.52445	9.72969
ENSMUSG00000067369	Trmt2b	215201	1757.12	6.68931	2.42571	2.75767	0.0058215	0.0566278	0.377105	1.08857	7572	1263	18	3366	1	12.9354	11.5542	10.1087	11.9963	7.54129
ENSMUSG00000024070	Prkd3	75292	1864.31	-8.02644	2.91291	-2.75547	0.00586075	0.0569559	-0.253604	1.04299	0	1772	3610	5223	0	6.50752	11.6856	12.8307	12.2072	6.50752
ENSMUSG00000026499	Acbd3	170760	59.9054	-4.49478	1.63223	-2.75377	0.00589137	0.0571996	-2.15869	2.89952	1	57	62	408	0	7.61691	9.95248	10.826	11.1297	6.50752
ENSMUSG00000054693	Adam10	11487	5122.61	-4.55271	1.65437	-2.75192	0.00592472	0.0574692	-0.392524	1.03653	13	10524	4830	6668	9495	9.45381	12.5623	13.1222	12.3447	13.0232
ENSMUSG00000021732	Fgf10	14165	79.8259	5.45492	1.98251	2.75152	0.00593196	0.0574854	0.689512	1.23762	12	330	3	0	1	9.39531	10.9669	8.82494	6.50752	7.54129
ENSMUSG00000021038	Vipas39	104799	1769.68	6.05938	2.20246	2.75119	0.0059379	0.0574889	0.501752	1.13011	8102	2628	2	3260	1	13.003	11.8392	8.51251	11.9823	7.54129
ENSMUSG00000040782	Cop1	26374	3766.08	-4.94537	1.79897	-2.74901	0.00597759	0.057655	-0.386542	1.04383	16	3318	8849	2673	4221	9.60336	11.9345	13.886	11.8985	12.3672
ENSMUSG00000039232	Stx11	74732	307.935	-5.41691	1.97029	-2.7493	0.00597226	0.057655	-0.979611	1.8846	30	14	685	1356	16	10.0317	8.938	11.8588	11.6323	9.50361
ENSMUSG00000070002	Ell	13716	1297.29	5.70568	2.07508	2.74962	0.00596646	0.057655	0.7086	1.28998	2753	5073	8	3851	2	12.2035	12.1264	9.55863	12.0568	7.95657
ENSMUSG00000021495	Fam193b	212483	5349.4	3.62679	1.31933	2.74897	0.00597833	0.057655	1.90436	1.87253	17062	4687	223	3624	5315	13.9234	12.0882	11.4173	12.0291	12.5192
ENSMUSG00000036879	Phkb	102093	2200.6	6.01222	2.18824	2.74752	0.0060048	0.0578109	0.550008	1.17792	9824	2137	36	2932	2	13.2102	11.758	10.5284	11.9369	7.95657
ENSMUSG00000025981	Coq10b	67876	1785.37	-6.50595	2.36925	-2.74599	0.00603278	0.0579198	-0.246886	1.01891	1	1289	2936	1205	4710	7.61691	11.5622	12.6525	11.5865	12.4367
ENSMUSG00000029669	Tspan12	269831	48.3184	-3.85369	1.40339	-2.74598	0.00603296	0.0579198	-2.37516	1.99564	6	9	21	456	24	8.87315	8.59743	10.2058	11.1805	9.78986
ENSMUSG00000111669	Gm31698		132.319	-4.68735	1.70685	-2.7462	0.00602904	0.0579198	-3.03486	2.52584	28	1	445	44	3	9.98669	7.24889	11.6901	9.866	8.23998
ENSMUSG00000038646	Ramac	67148	411.011	-6.18902	2.25472	-2.74492	0.00605262	0.0580545	-0.406928	1.08912	0	686	383	1599	169	6.50752	11.3037	11.6322	11.6959	10.9445
ENSMUSG00000028876	Epha10	230735	51.4451	-3.8633	1.40817	-2.74348	0.00607914	0.058195	-2.68367	1.68473	1	6	6	74	235	7.61691	8.29083	9.34924	10.203	11.1031
ENSMUSG00000029168	Dpysl5	65254	99.8534	-3.82672	1.39495	-2.74327	0.00608304	0.058195	-2.20958	2.06921	15	8	249	41	183	9.55724	8.50712	11.4623	9.81804	10.9837
ENSMUSG00000059479	B3gnt8	232984	790.816	-10.095	3.68	-2.74321	0.0060842	0.058195	-0.0616126	1.01858	3950	0	0	574	663	12.4127	6.50752	6.50752	11.2826	11.5461
ENSMUSG00000000223	Drp2	13497	59.2637	4.39196	1.6021	2.74137	0.00611831	0.058467	1.53637	2.14252	10	788	2	7	2	9.26046	11.3627	8.51251	8.50398	7.95657
ENSMUSG00000078651	Aoc2	237940	1394.79	-8.23511	3.00585	-2.73969	0.00614968	0.0587123	-0.181579	1.01705	0	1024	3236	1327	2379	6.50752	11.4707	12.7334	11.624	12.0627
ENSMUSG00000080065	Gm11864	383994	6.61273	-4.03036	1.47168	-2.7386	0.00617007	0.0587482	-3.07421	1.72078	2	0	17	4	10	8.05079	6.50752	10.0721	8.09229	9.15632
ENSMUSG00000031684	Slc10a7	76775	5348.5	-4.88878	1.78515	-2.73858	0.00617053	0.0587482	-0.235409	0.99935	4	10640	4909	3910	8360	8.56045	12.5705	13.1398	12.0639	12.8966
ENSMUSG00000000958	Slc7a7	20540	39.5137	4.96597	1.81304	2.73903	0.00616216	0.0587482	1.5655	2.33285	50	427	7	2	0	10.3508	11.0907	9.46218	7.65063	6.50752
ENSMUSG00000026273	Mterf4	69821	87.9701	5.3562	1.95751	2.73623	0.0062147	0.0591142	3.44832	5.29406	229	534	0	19	0	11.1553	11.1934	6.50752	9.26677	6.50752
ENSMUSG00000059436	Max	17187	2090.17	6.28929	2.29959	2.73496	0.00623876	0.0592883	0.506731	1.13536	6202	4661	1	4150	0	12.7507	12.0855	8.00794	12.0919	6.50752
ENSMUSG00000002416	Ndufb2	68198	97.2429	6.30698	2.30731	2.73348	0.00626684	0.0595003	0.529379	1.15377	101	215	0	258	0	10.7509	10.747	6.50752	10.9088	6.50752
ENSMUSG00000029681	Bcl7b	12054	2403.28	-7.81606	2.86026	-2.73264	0.00628292	0.0595434	-0.159861	1.00879	0	901	7791	694	0	6.50752	11.4185	13.708	11.3637	6.50752
ENSMUSG00000072582	Ptrh2	217057	3360.69	-8.17499	2.99131	-2.73292	0.00627761	0.0595434	-0.209581	1.02601	0	2663	6793	4973	0	6.50752	11.8445	13.5263	12.1815	6.50752
ENSMUSG00000030335	Mrpl51	66493	1687.74	-8.31564	3.0439	-2.7319	0.00629707	0.0595881	-0.177671	1.01664	0	2449	3500	3244	858	6.50752	11.8113	12.8025	11.9801	11.6465
ENSMUSG00000017499	Cdc6	23834	1432.59	-6.36989	2.33177	-2.73179	0.0062992	0.0595881	-0.356374	1.06334	0	1245	491	2319	2423	6.50752	11.5486	11.728	11.841	12.0712
ENSMUSG00000021607	Mrpl36	94066	2210.73	-7.77063	2.84534	-2.731	0.00631424	0.0596757	-0.187954	1.01426	0	2341	5015	2530	0	6.50752	11.7935	13.1633	11.876	6.50752
ENSMUSG00000029580	Actb	11461	42478.1	-1.36197	0.49889	-2.73001	0.00633331	0.0598011	-1.18139	0.504053	30470	43158	45283	79750	62669	14.8277	14.1687	16.4757	15.3686	15.7826
ENSMUSG00000032717	Mdfi	17240	29.4854	-4.30396	1.57732	-2.72865	0.00635941	0.0599926	-2.7964	2.0764	0	25	2	304	22	6.50752	9.37412	8.51251	10.9901	9.72969
ENSMUSG00000111613	Gm4977		227.466	-6.05051	2.21989	-2.72559	0.00641872	0.0604843	-0.605227	1.26926	2	7	798	60	1	8.05079	8.40579	11.9213	10.0703	7.54129
ENSMUSG00000023791	Pigx	72084	2013.76	-6.66744	2.44645	-2.72535	0.00642326	0.0604843	-0.303381	1.04439	1	2174	4989	3825	0	7.61691	11.7646	13.1576	12.0537	6.50752
ENSMUSG00000027010	Slc25a12	78830	1938.06	5.48384	2.01308	2.7241	0.0064477	0.060659	0.645157	1.23066	2233	5709	7	6622	2	12.0984	12.186	9.46218	12.3406	7.95657
ENSMUSG00000094870	Zfp131	72465	504.728	5.84571	2.14657	2.72328	0.00646382	0.0607552	0.609238	1.19944	1586	1418	1	1122	1	11.9449	11.5995	8.00794	11.5586	7.54129
ENSMUSG00000024535	Snx24	69226	1236.2	5.47715	2.01175	2.72258	0.00647738	0.0608272	0.902134	1.4871	4294	3613	4	1389	1650	12.4677	11.9708	9.0453	11.6416	11.9034
ENSMUSG00000003680	Taf6l		1672.07	-6.54412	2.40463	-2.72147	0.00649926	0.0609771	-0.38069	1.08586	2	872	4572	2494	0	8.05079	11.405	13.0635	11.8702	6.50752
ENSMUSG00000003662	Ciao1	26371	1885.11	-6.5987	2.4255	-2.72055	0.00651732	0.0610446	-0.220416	1.01255	0	1854	1870	1531	3246	6.50752	11.7031	12.3402	11.6792	12.2171
ENSMUSG00000104623	Gm6394	623114	315.845	-6.18394	2.27309	-2.7205	0.00651829	0.0610446	-0.381782	1.075	0	414	509	858	186	6.50752	11.0761	11.7419	11.4515	10.9916
ENSMUSG00000050945	Zfp438	240186	515.307	-5.96373	2.19331	-2.71906	0.00654674	0.0612293	-0.441775	1.1094	1	545	1247	1428	82	7.61691	11.2025	12.1216	11.6523	10.5591
ENSMUSG00000024642	Tle4	21888	1698.48	5.53351	2.0352	2.7189	0.0065499	0.0612293	0.646324	1.22994	1084	2008	3	2091	10	11.7907	11.7339	8.82494	11.8	9.15632
ENSMUSG00000026385	Dbi	13167	996.972	-6.80678	2.5047	-2.7176	0.00657577	0.0614156	-0.24584	1.0226	0	1458	1046	1715	2598	6.50752	11.6103	12.0388	11.7229	12.1043
ENSMUSG00000059278	Naa38	78304	309.663	7.41906	2.73256	2.71506	0.0066264	0.0618324	0.245353	1.04474	210	194	0	1231	0	11.1155	10.6915	6.50752	11.5948	6.50752
ENSMUSG00000085379	2310058D17Rik		752.814	9.7868	3.60863	2.71205	0.00668677	0.0623393	0.38975	1.13309	50	288	0	0	0	10.3508	10.899	6.50752	6.50752	6.50752
ENSMUSG00000024053	Emilin2	246707	12142.5	-1.85428	0.683986	-2.71098	0.00670837	0.0624842	-1.48053	0.738384	2364	11050	8654	19069	27048	12.126	12.5991	13.8542	13.2442	14.4117
ENSMUSG00000004462	Tbccd1	70573	1035.63	-7.30331	2.69487	-2.71008	0.00672669	0.0625982	-0.250673	1.03198	0	1667	832	2910	1813	6.50752	11.6621	11.9387	11.9338	11.9427
ENSMUSG00000015750	Aph1a	226548	470.929	-6.63235	2.44805	-2.70924	0.00674373	0.0626448	-0.292441	1.03926	0	233	1174	360	374	6.50752	10.7897	12.0925	11.0712	11.3111
ENSMUSG00000036977	Anapc10	68999	2321.52	-7.27847	2.68654	-2.70924	0.00674384	0.0626448	-0.208262	1.01702	1	1379	6238	1500	1611	7.61691	11.5886	13.4189	11.6713	11.8935
ENSMUSG00000009145	Dqx1	93838	68.806	-4.74462	1.75197	-2.70816	0.00676574	0.0627917	-1.15673	1.92236	1	62	94	329	0	7.61691	10.0077	11.0337	11.0284	6.50752
ENSMUSG00000032078	Zpr1	22687	3624.72	-4.33859	1.6025	-2.70739	0.00678144	0.0628512	-0.678839	1.20702	26	4808	3469	7390	3242	9.93781	12.1003	12.7945	12.4083	12.2165
ENSMUSG00000042102	Dmgdh	74129	5.40867	3.24513	1.19868	2.70725	0.00678434	0.0628512	2.31599	1.32363	19	21	1	1	5	9.72441	9.24489	8.00794	7.30344	8.62517
ENSMUSG00000024527	Afg3l2	69597	5300.31	-5.076	1.87637	-2.70522	0.00682595	0.0631799	-0.39629	1.05424	19	2919	15132	2879	191	9.72441	11.8815	14.7146	11.9293	11.0045
ENSMUSG00000090164	BC035044	232406	963.978	7.07137	2.6199	2.69909	0.00695286	0.0642968	0.445074	1.10965	283	3317	0	2472	0	11.2503	11.9344	6.50752	11.8666	6.50752
ENSMUSG00000032279	Idh3a	67834	4278.15	-5.2294	1.93799	-2.69836	0.00696816	0.0643805	-0.389835	1.05214	0	12397	173	13443	6396	6.50752	12.6909	11.3105	12.8782	12.6598
ENSMUSG00000054199	Gon4l	76022	287.667	6.78436	2.51561	2.69691	0.00699868	0.0646046	0.45179	1.11096	171	976	0	1010	0	11.0182	11.4512	6.50752	11.517	6.50752
ENSMUSG00000020537	Drg2	13495	5273.89	-3.97935	1.47569	-2.6966	0.00700522	0.0646072	-0.792416	1.27096	79	1300	8303	1835	8323	10.6165	11.5656	13.7959	11.7491	12.8924
ENSMUSG00000020697	Lig3	16882	959.436	7.0401	2.61141	2.6959	0.00701982	0.064684	0.552291	1.1962	3896	3553	0	979	0	12.4039	11.9636	6.50752	11.5046	6.50752
ENSMUSG00000079316	Rab9	56382	1491.61	-8.33808	3.09441	-2.69457	0.00704804	0.064886	-0.17487	1.01709	0	1262	3438	1719	1334	6.50752	11.5539	12.7864	11.7238	11.8177
ENSMUSG00000021136	Smoc1	64075	31.9167	-3.61095	1.34163	-2.69147	0.00711372	0.0653739	-2.27089	1.79369	5	2	79	8	11	8.73249	7.57852	10.949	8.60639	9.22784
ENSMUSG00000004843	Chmp2b	68942	1974.7	-7.43011	2.76032	-2.69176	0.00710762	0.0653739	-0.118616	1.00291	0	3698	3756	1547	3364	6.50752	11.9808	12.8676	11.6832	12.2364
ENSMUSG00000020708	Psmc5	19184	9563.95	-1.69937	0.631501	-2.691	0.00712392	0.0654094	-1.41576	0.637552	4849	4512	8661	12780	23835	12.5534	12.0703	13.8554	12.8309	14.2147
ENSMUSG00000015568	Lpl	16956	5831.36	3.32709	1.2366	2.69051	0.00713436	0.0654469	1.83519	1.62158	15456	8701	137	5174	1627	13.7831	12.4301	11.2082	12.2022	11.8976
ENSMUSG00000079429	Mroh2a	100040766	593.284	-6.05609	2.25118	-2.69019	0.00714124	0.0654519	-0.519437	1.17672	0	240	91	1108	3589	6.50752	10.8052	11.0181	11.5536	12.2721
ENSMUSG00000028651	Ppie	56031	967.65	-7.60078	2.82711	-2.68853	0.00717673	0.0657187	-0.166592	1.00959	0	774	2306	650	1114	6.50752	11.3552	12.4737	11.336	11.7473
ENSMUSG00000050323	Ndufaf6	76947	2977.72	5.48087	2.03979	2.68699	0.00721	0.0659063	0.690377	1.25441	12172	3663	1	2445	1079	13.4662	11.9767	8.00794	11.8622	11.7349
ENSMUSG00000029053	Prkcz	18762	15.8523	2.99629	1.11579	2.68536	0.00724527	0.0659947	2.22256	1.18772	41	30	3	3	1	10.2297	9.50708	8.82494	7.8981	7.54129
ENSMUSG00000018899	Irf1	16362	2015.17	-8.51983	3.17202	-2.68594	0.00723268	0.0659947	-0.246716	1.05153	0	577	3037	3408	0	6.50752	11.228	12.68	12.0017	6.50752
ENSMUSG00000038286	Bphl	68021	1214.49	-10.1743	3.78877	-2.68538	0.00724476	0.0659947	-0.205921	1.04737	0	1	0	934	8393	6.50752	7.24889	6.50752	11.4858	12.9004
ENSMUSG00000081534	Slc48a1	67739	6195.35	-4.54646	1.6927	-2.68593	0.00723283	0.0659947	-0.680466	1.22737	157	6553	9876	12478	5518	10.9767	12.26	14.0463	12.8091	12.5462
ENSMUSG00000015290	Ubl4a		1509.59	6.96106	2.59463	2.68288	0.0072992	0.0664272	0.406473	1.08929	162	3379	0	3821	0	10.992	11.9422	6.50752	12.0532	6.50752
ENSMUSG00000033253	Szt2	230676	4525.52	4.62824	1.72576	2.68185	0.00732171	0.0665734	1.27602	1.84484	11589	4821	2	1614	7460	13.4052	12.1016	8.51251	11.6995	12.791
ENSMUSG00000032128	Robo3	19649	1209.2	-8.17364	3.04839	-2.6813	0.0073337	0.0665984	-0.119525	1.02589	2633	1	0	1673	3806	12.1802	7.24889	6.50752	11.7134	12.3056
ENSMUSG00000020812	Snhg16	66293	2128.19	-6.5963	2.46027	-2.68113	0.00733739	0.0665984	-0.199309	1.00838	0	3049	1047	2187	7484	6.50752	11.8994	12.0392	11.8177	12.7939
ENSMUSG00000014243	Zswim7	69747	2506	-7.64694	2.85345	-2.6799	0.0073645	0.0666685	-0.14191	1.00583	0	1595	7720	968	0	6.50752	11.6451	13.6955	11.5001	6.50752
ENSMUSG00000035629	Rubcn	100502698	1957.3	5.17974	1.93261	2.68018	0.00735825	0.0666685	1.4195	2.46211	3250	1045	1	121	1191	12.2947	11.4789	8.00794	10.4986	11.7732
ENSMUSG00000033411	Ctdspl2	329506	1939.81	4.59476	1.71486	2.67938	0.00737576	0.0667008	2.27083	2.698	8271	4907	77	1261	28	13.0242	12.1102	10.9362	11.6042	9.89452
ENSMUSG00000062098	Btbd3	228662	368.479	5.80887	2.16818	2.67915	0.00738101	0.0667008	1.33577	2.63369	468	1514	24	7	2	11.4625	11.6249	10.2881	8.50398	7.95657
ENSMUSG00000032288	Imp3	102462	2304.01	-8.0412	3.00196	-2.67865	0.00739192	0.0667409	-0.246152	1.04316	0	2053	3133	6874	0	6.50752	11.7424	12.7059	12.3631	6.50752
ENSMUSG00000029346	Srrd	70118	733.863	-7.30614	2.72957	-2.67667	0.00743581	0.0670197	-0.230493	1.02474	0	890	2008	1277	1	6.50752	11.4134	12.3837	11.6091	7.54129
ENSMUSG00000086784	Isoc2a	664994	28.6633	-6.14126	2.29427	-2.67678	0.00743325	0.0670197	-0.89989	1.63041	0	1	70	11	0	6.50752	7.24889	10.8883	8.85218	6.50752
ENSMUSG00000041747	Utp15	105372	6285.25	-7.98291	2.9828	-2.67631	0.00744374	0.0670326	-0.154573	1.00954	0	7247	8239	6567	8992	6.50752	12.3174	13.7851	12.3356	12.968
ENSMUSG00000007338	Mrpl49	18120	1762.45	-8.12276	3.0377	-2.67398	0.0074957	0.0674417	-0.163029	1.01249	0	3619	3282	3921	1542	6.50752	11.9715	12.7456	12.0652	11.8757
ENSMUSG00000022180	Slc7a8	50934	3525.72	-6.68294	2.50058	-2.67256	0.0075275	0.0676098	-0.249639	1.0244	1	2163	8018	2605	2636	7.61691	11.7627	13.7474	11.8879	12.1113
ENSMUSG00000063894	Zkscan8	93681	312.946	8.77277	3.28226	2.67279	0.00752244	0.0676098	0.311322	1.08916	57	509	0	0	2096	10.4289	11.1717	6.50752	6.50752	12.0054
ENSMUSG00000028041	Adam15	11490	370.568	-8.10442	3.03419	-2.67103	0.00756188	0.0678594	-0.282017	1.06363	0	59	1220	356	0	6.50752	9.97521	12.1109	11.066	6.50752
ENSMUSG00000118521	AL928616.1		2304.9	-5.71814	2.14239	-2.66904	0.00760675	0.067931	-0.680875	1.33154	1728	1	5306	45	3961	11.9817	7.24889	13.2267	9.88115	12.329
ENSMUSG00000028756	Pink1	68943	135.178	6.94829	2.60249	2.66986	0.00758818	0.067931	0.1938	1.01	385	366	0	676	0	11.3822	11.0173	6.50752	11.3526	6.50752
ENSMUSG00000054716	Zfp771	244216	1331.3	6.59099	2.46823	2.67033	0.00757775	0.067931	0.546659	1.18258	2308	3021	6	1668	0	12.1143	11.8956	9.34924	11.7122	6.50752
ENSMUSG00000039684	Gm5422	432448	15.8479	2.99212	1.12109	2.66893	0.00760938	0.067931	2.16566	1.23647	19	112	3	8	7	9.72441	10.377	8.82494	8.60639	8.88479
ENSMUSG00000021891	Mettl6	67011	4070.65	-5.97794	2.23982	-2.66894	0.00760906	0.067931	-0.113797	0.998311	0	4118	4263	965	7723	6.50752	12.0284	12.9913	11.4989	12.8224
ENSMUSG00000042507	Elmsan1	238317	2277.63	5.05627	1.89429	2.66921	0.00760297	0.067931	0.704251	1.26121	2671	3051	7	3374	310	12.1876	11.8996	9.46218	11.9973	11.2291
ENSMUSG00000025257	Ribc1	66611	87.8065	-7.78737	2.92023	-2.6667	0.00765997	0.0683235	-0.33583	1.09362	0	3	0	575	293	6.50752	7.81562	6.50752	11.2833	11.204
ENSMUSG00000023972	Ptk7	71461	2790.51	-5.61228	2.10492	-2.66627	0.00766991	0.068353	-0.366998	1.05329	0	1299	437	1610	2278	6.50752	11.5653	11.6831	11.6986	12.0428
ENSMUSG00000021217	Tshz3	243931	374.672	-7.60336	2.85403	-2.66407	0.00772005	0.0687405	-0.349661	1.09789	3	1	7	163	1468	8.34248	7.24889	9.46218	10.667	11.8558
ENSMUSG00000033014	Trim33	94093	2303.49	4.46809	1.67778	2.66309	0.0077426	0.0688817	1.75237	2.34174	2033	4996	6	1221	406	12.0543	12.1189	9.34924	11.5916	11.3461
ENSMUSG00000029502	Golga3	269682	2136.46	-6.25627	2.34959	-2.66271	0.00775143	0.0689008	-0.243142	1.01722	2	1462	3671	1287	5592	8.05079	11.6114	12.8462	11.6121	12.556
ENSMUSG00000062906	Hdac10	170787	2253.48	-7.71517	2.89813	-2.66213	0.0077649	0.0689612	-0.150246	1.00784	0	834	7125	585	0	6.50752	11.3865	13.5884	11.2908	6.50752
ENSMUSG00000035778	Ggta1	14594	3503.71	-5.51239	2.07269	-2.65953	0.007825	0.0693637	-0.21637	1.00257	1	6335	3495	3097	2585	7.61691	12.2413	12.8012	11.9602	12.1019
ENSMUSG00000028385	Snx30	209131	673.739	-7.23994	2.72237	-2.65943	0.00782731	0.0693637	-0.31152	1.06521	0	662	1103	2478	2	6.50752	11.2883	12.0631	11.8676	7.95657
ENSMUSG00000079197	Psme2	19188	1410.61	-6.01342	2.26128	-2.6593	0.00783041	0.0693637	-0.364639	1.06524	1	747	1879	1387	670	7.61691	11.3401	12.3431	11.6411	11.5502
ENSMUSG00000045100	Slc25a26	67582	654.037	6.1286	2.30702	2.65651	0.0078955	0.0698431	0.519063	1.14522	2692	1660	2	1465	0	12.1917	11.6605	8.51251	11.6622	6.50752
ENSMUSG00000117662	Gm4013	100042757	166.16	-6.10645	2.29877	-2.6564	0.00789808	0.0698431	-0.516569	1.18551	1	60	481	362	0	7.61691	9.98625	11.7201	11.0739	6.50752
ENSMUSG00000026003	Acadl	11363	1539.39	-6.0592	2.28179	-2.65546	0.00792005	0.0699774	-0.33884	1.05298	4	1243	2986	2006	2163	8.56045	11.548	12.6661	11.7837	12.0194
ENSMUSG00000021488	Nsd1	18193	6459.02	-3.54303	1.33484	-2.65428	0.0079478	0.0701624	-0.832198	1.26352	179	8863	12049	9537	1696	11.0402	12.4422	14.3502	12.5855	11.9148
ENSMUSG00000033364	Usp37	319651	1162.35	5.53333	2.08538	2.65339	0.00796866	0.0702864	0.610471	1.19937	1828	2202	3	2100	9	12.0063	11.7696	8.82494	11.8017	9.07671
ENSMUSG00000030801	Kat8	67773	1495.37	-6.8539	2.5864	-2.64998	0.00804965	0.0706874	-0.299033	1.04928	1	1102	3693	2400	0	7.61691	11.5002	12.8517	11.8547	6.50752
ENSMUSG00000030986	Dhx32	101437	717.812	-7.02794	2.65091	-2.65115	0.00802193	0.0706874	-0.326695	1.07902	4	3	2	341	4806	8.56045	7.81562	8.51251	11.0455	12.45
ENSMUSG00000053519	Kcnip1	70357	27.755	-3.75072	1.4158	-2.6492	0.00806828	0.0706874	-2.54679	1.77208	7	3	69	47	12	8.99127	7.81562	10.881	9.9103	9.29269
ENSMUSG00000113543	Gm36264		213.983	-5.35505	2.02101	-2.64969	0.00805657	0.0706874	-0.946067	1.77451	12	3	743	56	0	9.39531	7.81562	11.8918	10.0257	6.50752
ENSMUSG00000113059	Gm46344	108167994	5.24349	-3.16747	1.19539	-2.64975	0.00805521	0.0706874	-2.32888	1.28599	1	3	10	15	0	7.61691	7.81562	9.71652	9.08918	6.50752
ENSMUSG00000035984	Nme5	75533	1409.08	-9.46332	3.57073	-2.65025	0.0080432	0.0706874	-0.211489	1.04663	0	5	5061	51	0	6.50752	8.15849	13.1735	9.96449	6.50752
ENSMUSG00000034108	Ccs	12460	2189.04	-8.47021	3.19731	-2.64917	0.00806896	0.0706874	-0.199392	1.02863	0	498	7025	1184	0	6.50752	11.1618	13.5699	11.5796	6.50752
ENSMUSG00000071573	Rnls	67795	420.805	5.16333	1.94787	2.65076	0.00803112	0.0706874	0.925755	1.49429	1601	1724	3	795	8	11.9489	11.6751	8.82494	11.4203	8.98709
ENSMUSG00000027274	Mkks	59030	1092.57	-8.01247	3.02571	-2.64813	0.00809377	0.0707244	-0.206542	1.02573	0	140	3779	250	0	6.50752	10.5081	12.8734	10.8929	6.50752
ENSMUSG00000031948	Kars	85305	7263.28	-8.22757	3.10667	-2.64836	0.00808844	0.0707244	-0.114745	1.00563	0	8665	14909	5134	8774	6.50752	12.4274	14.6905	12.1981	12.9436
ENSMUSG00000039599	Fam149b	105428	1144.36	6.52953	2.46531	2.64857	0.00808334	0.0707244	0.436648	1.10233	6473	513	1	529	0	12.7884	11.1753	8.00794	11.2468	6.50752
ENSMUSG00000028332	Hemgn	93966	2559.44	-8.07001	3.04794	-2.64769	0.00810429	0.0707564	-0.276678	1.06406	1	368	8368	2696	0	7.61691	11.02	13.8068	11.902	6.50752
ENSMUSG00000016946	Kctd5	69259	1469.87	-5.97591	2.2593	-2.64502	0.00816851	0.0712305	-0.33967	1.05145	2	3517	1582	5513	77	8.05079	11.9592	12.2446	12.2361	10.5231
ENSMUSG00000023953	Polh	80905	225.215	4.68819	1.77256	2.64486	0.00817241	0.0712305	1.98069	2.70011	241	1161	2	311	12	11.1786	11.521	8.51251	11.0012	9.29269
ENSMUSG00000028646	Rragc	54170	571.755	7.09528	2.68366	2.64388	0.00819609	0.0713766	0.276899	1.04472	604	725	0	2177	0	11.5641	11.3274	6.50752	11.8159	6.50752
ENSMUSG00000040710	St8sia4	20452	2280.81	5.15359	1.95041	2.64231	0.00823431	0.0716489	0.824572	1.3714	8044	4730	4	2463	558	12.9957	12.0925	9.0453	11.8651	11.4774
ENSMUSG00000006567	Atp7b	11979	96.8897	3.80993	1.44245	2.64129	0.00825901	0.0718032	1.88573	1.96601	162	810	23	15	27	10.992	11.3743	10.262	9.08918	9.87007
ENSMUSG00000062014	Gmfb	63985	2035.09	-5.76369	2.18268	-2.64065	0.00827473	0.0718793	-0.389824	1.07256	6	2365	5058	4167	1	8.87315	11.7975	13.1728	12.0938	7.54129
ENSMUSG00000020492	Ska2	66140	2023.4	-6.32848	2.39902	-2.63794	0.00834111	0.072395	-0.149915	1.00147	1	1700	6229	666	524	7.61691	11.6697	13.4171	11.3463	11.452
ENSMUSG00000035620	Ric8b	237422	1244.45	5.57301	2.11292	2.63759	0.00834985	0.0724098	0.663203	1.24472	392	1737	1	1349	3	11.3898	11.6779	8.00794	11.6303	8.23998
ENSMUSG00000061979	Rcc1l	94254	3860.98	-4.95752	1.88135	-2.63508	0.00841167	0.0728846	-0.313022	1.0205	7	5370	3279	3542	14313	8.99127	12.1547	12.7448	12.0188	13.4953
ENSMUSG00000027353	Mcm8	66634	1853.11	-6.96652	2.64576	-2.63309	0.00846116	0.0732519	-0.142689	1.0032	0	1473	5821	731	1	6.50752	11.6143	13.3348	11.3855	7.54129
ENSMUSG00000071252	2210408I21Rik	72371	2862.07	-5.64643	2.14475	-2.63267	0.00847167	0.0732814	-0.247701	1.01285	8	514	8844	332	1925	9.09279	11.1761	13.8852	11.0327	11.9683
ENSMUSG00000025047	Pdcd11	18572	756.71	-6.48144	2.46309	-2.63142	0.00850278	0.0734888	-0.278668	1.03392	0	199	993	280	566	6.50752	10.7053	12.0154	10.9497	11.4832
ENSMUSG00000034064	Poglut1	224143	1078.7	5.63347	2.14175	2.6303	0.00853084	0.0736696	0.564772	1.16832	702	1868	1	1914	3	11.6227	11.706	8.00794	11.7654	8.23998
ENSMUSG00000020707	Rnf135	71956	408.65	6.38773	2.43013	2.62856	0.00857476	0.0739869	0.309939	1.03887	1565	1335	2	1080	0	11.9393	11.576	8.51251	11.5436	6.50752
ENSMUSG00000034551	Hdx	245596	7.11306	2.8098	1.06932	2.62764	0.00859788	0.073994	2.0908	1.11561	13	38	2	4	5	9.45381	9.67566	8.51251	8.09229	8.62517
ENSMUSG00000002428	Hltf	20585	2005.54	-6.72693	2.56031	-2.62739	0.00860429	0.073994	-0.280218	1.0397	1	894	5658	1593	2	7.61691	11.4153	13.3011	11.6945	7.95657
ENSMUSG00000033031	Cip2a	224171	1206.98	6.14623	2.33907	2.62764	0.00859799	0.073994	0.670018	1.27723	361	3748	1	1574	0	11.3552	11.9867	8.00794	11.6898	6.50752
ENSMUSG00000025223	Ldb1	16825	8716.77	-3.96185	1.50744	-2.6282	0.00858371	0.073994	-0.529002	1.08832	117	5914	23132	4608	4054	10.8284	12.2044	15.4118	12.1428	12.3428
ENSMUSG00000015053	Gata2	14461	10654	-7.80969	2.97381	-2.62615	0.00863556	0.0742011	-0.13809	1.00645	0	9725	6718	7062	33387	6.50752	12.5053	13.5121	12.3797	14.7501
ENSMUSG00000031711	Zfp330	30932	2414.12	-6.17524	2.3523	-2.6252	0.0086599	0.0743482	-0.199985	1.00537	0	5004	797	3232	9155	6.50752	12.1197	11.9207	11.9785	12.986
ENSMUSG00000011306	Sugp1	70616	1304.41	7.8388	2.9879	2.62352	0.00870271	0.0746536	0.172536	1.03828	335	4242	0	11	5272	11.3235	12.0418	6.50752	8.85218	12.5134
ENSMUSG00000048148	Nwd1	319555	300.156	-4.46234	1.70189	-2.622	0.00874164	0.0749125	-1.02663	1.6613	2	84	118	356	1181	8.05079	10.2014	11.1405	11.066	11.7699
ENSMUSG00000059852	Kcng2	240444	5.45446	-4.17628	1.59292	-2.62177	0.00874742	0.0749125	-2.44063	1.9786	0	1	13	2	12	6.50752	7.24889	9.89606	7.65063	9.29269
ENSMUSG00000068101	Cenpm	66570	1452.12	-6.051	2.30879	-2.62085	0.00877114	0.0750533	-0.304081	1.03725	2	615	4730	798	2	8.05079	11.2562	13.0996	11.4218	7.95657
ENSMUSG00000050627	Gpd1l	333433	1484.94	5.92553	2.26171	2.61993	0.00879469	0.0751924	0.572551	1.18908	4940	3671	16	3237	0	12.5671	11.9776	10.0329	11.9792	6.50752
ENSMUSG00000042626	Shc1	20416	689.991	6.96356	2.65988	2.618	0.00884466	0.0754944	0.350936	1.06571	214	1395	0	2124	0	11.1242	11.5931	6.50752	11.8062	6.50752
ENSMUSG00000028017	Egf	13645	342.381	-7.18628	2.74491	-2.61804	0.00884364	0.0754944	-0.259052	1.05311	9	4	2	514	2088	9.18163	8.00315	8.51251	11.2341	12.0037
ENSMUSG00000020766	Galk1	14635	3300.19	-5.71376	2.1836	-2.61667	0.00887913	0.0756236	-0.182762	0.998851	0	5312	1204	2545	5628	6.50752	12.1492	12.1045	11.8784	12.5607
ENSMUSG00000033157	Abhd10	213012	1143.86	-7.89638	3.01784	-2.61657	0.0088818	0.0756236	-0.200979	1.02323	0	655	3410	1094	0	6.50752	11.2837	12.7791	11.5486	6.50752
ENSMUSG00000049303	Syt12	171180	44.041	-5.72496	2.18792	-2.61663	0.00888032	0.0756236	-0.923539	1.76019	6	0	140	47	0	8.87315	6.50752	11.2178	9.9103	6.50752
ENSMUSG00000085028	Slc2a4rg-ps	329584	953.569	7.90256	3.02071	2.61612	0.00889346	0.0756474	0.226118	1.02569	5667	830	0	731	0	12.6745	11.3845	6.50752	11.3855	6.50752
ENSMUSG00000006638	Abhd1	57742	86.4344	-7.91279	3.02488	-2.6159	0.00889927	0.0756474	-0.242093	1.05775	0	0	0	94	615	6.50752	6.50752	6.50752	10.3495	11.5164
ENSMUSG00000027227	Sord	20322	1910.99	-5.82933	2.22923	-2.61495	0.00892412	0.0757926	-0.370681	1.06672	4	1220	5131	2202	25	8.56045	11.5406	13.1888	11.8204	9.81783
ENSMUSG00000036822	Topors	106021	1411.96	6.80276	2.60243	2.61401	0.00894874	0.0757926	0.412465	1.09204	136	3197	0	3315	0	10.9053	11.919	6.50752	11.9896	6.50752
ENSMUSG00000041698	Slco1a1	28248	6.80008	-3.72233	1.42399	-2.61402	0.00894842	0.0757926	-2.35856	1.83212	0	3	1	33	29	6.50752	7.81562	8.00794	9.66746	9.91799
ENSMUSG00000056018	Ccdc7b	75453	14.1851	2.8227	1.07991	2.61384	0.0089531	0.0757926	2.12797	1.10452	58	26	5	4	4	10.4391	9.40292	9.21369	8.09229	8.45433
ENSMUSG00000040818	Dennd6a	211922	404.974	5.92835	2.26778	2.61417	0.00894447	0.0757926	0.378588	1.09202	2353	122	7	550	9	12.1237	10.4278	9.46218	11.2639	9.07671
ENSMUSG00000036513	Commd2	52245	2103.85	-5.84582	2.2377	-2.61242	0.00899025	0.0760447	-0.248903	1.01454	1	4202	3336	3315	2594	7.61691	12.0375	12.7598	11.9896	12.1036
ENSMUSG00000018449	Rpain	69723	2499.52	-7.516	2.87832	-2.61124	0.0090214	0.0762456	-0.120707	1.00421	0	1071	8339	522	0	6.50752	11.4888	13.8019	11.241	6.50752
ENSMUSG00000033813	Tcea1	21399	1499.07	-6.73212	2.5786	-2.61077	0.00903389	0.0762886	-0.146961	1.00246	0	2626	3319	1311	1558	6.50752	11.8389	12.7553	11.6193	11.8799
ENSMUSG00000020657	Dnajc27	217378	181.638	5.85972	2.24552	2.60952	0.00906698	0.0765054	0.639785	1.23826	239	1045	1	759	2	11.1748	11.4789	8.00794	11.4011	7.95657
ENSMUSG00000030156	Cd69	12515	3341.65	5.75455	2.20589	2.60873	0.00908797	0.0765981	0.532292	1.16302	4437	3046	21	4008	0	12.4901	11.899	10.2058	12.0754	6.50752
ENSMUSG00000041126	H2az2	77605	1498.26	6.54845	2.51038	2.60854	0.00909282	0.0765981	0.549559	1.18857	4941	2423	14	1190	0	12.5673	11.807	9.94544	11.5816	6.50752
ENSMUSG00000068587	Mgam	232714	71.4726	4.0248	1.54327	2.60797	0.00910815	0.0766646	1.85518	2.10712	371	162	2	48	5	11.3667	10.5914	8.51251	9.92433	8.62517
ENSMUSG00000020941	Map3k14	53859	176.448	5.38961	2.0681	2.60607	0.00915879	0.0769652	0.798112	1.37242	198	1076	1	706	2	11.088	11.4906	8.00794	11.3709	7.95657
ENSMUSG00000026683	Nuf2	66977	1209.38	7.18329	2.75823	2.60431	0.00920597	0.0772987	0.292791	1.0492	156	1587	0	3544	0	10.9736	11.6431	6.50752	12.0191	6.50752
ENSMUSG00000087097	4930586N03Rik	75887	184.053	-5.80614	2.22989	-2.60378	0.00922022	0.0773553	-0.5164	1.16988	1	4	655	16	1	7.61691	8.00315	11.8408	9.13796	7.54129
ENSMUSG00000022321	Cdh10	320873	67.386	4.52318	1.73768	2.60299	0.00924139	0.0774699	1.19367	1.76748	439	11	2	7	1	11.4365	8.75231	8.51251	8.50398	7.54129
ENSMUSG00000049624	Slc17a5	235504	392.787	5.79398	2.22719	2.60147	0.00928249	0.0777077	0.839131	1.47487	1584	1890	0	303	1	11.9444	11.7105	6.50752	10.9885	7.54129
ENSMUSG00000063065	Mapk3	26417	904.513	-6.14217	2.36243	-2.59994	0.00932396	0.0778457	-0.261847	1.02336	1	1503	1719	1589	994	7.61691	11.6221	12.2911	11.6935	11.7032
ENSMUSG00000021928	Ebpl	68177	406.267	5.16238	1.9852	2.60043	0.00931082	0.0778457	1.19818	1.99527	2301	292	1	41	2	12.1128	10.906	8.00794	9.81804	7.95657
ENSMUSG00000055917	Zfp277	246196	2424.67	-6.48186	2.49282	-2.60021	0.00931654	0.0778457	-0.223766	1.01591	1	1251	7677	1167	1	7.61691	11.5505	13.6879	11.574	7.54129
ENSMUSG00000052298	Cdc42se2	72729	2865.41	-5.74232	2.20921	-2.59927	0.00934235	0.0778731	-0.172786	1.00061	2	6221	4964	2397	4565	8.05079	12.2315	13.1521	11.8542	12.4164
ENSMUSG00000018697	Aatf	56321	5941.23	-3.40384	1.30943	-2.59948	0.00933644	0.0778731	-0.886801	1.28823	107	6762	5355	7778	5950	10.7816	12.2775	13.2372	12.4414	12.6027
ENSMUSG00000037652	Phc3	241915	2446.67	-5.1982	2.00038	-2.59861	0.00936012	0.0779582	-0.345586	1.03887	7	1790	5328	1726	4111	8.99127	11.6895	13.2314	11.7254	12.3512
ENSMUSG00000074259	Gramd2	546134	28.6426	-5.03213	1.93685	-2.5981	0.00937421	0.0780125	-0.74339	1.44576	0	1	0	69	179	6.50752	7.24889	6.50752	10.1592	10.9728
ENSMUSG00000027247	Arhgap1	228359	2268.56	-7.97239	3.07261	-2.59466	0.00946847	0.078166	-0.140501	1.00848	0	3606	3561	2991	3966	6.50752	11.9699	12.8182	11.9453	12.3297
ENSMUSG00000040969	Arhgef38	77669	87.0551	4.2582	1.64044	2.59577	0.00943779	0.078166	1.45059	2.31014	261	63	3	2	331	11.2144	10.0181	8.82494	7.65063	11.258
ENSMUSG00000029247	Paics	67054	7722.57	-2.67271	1.03008	-2.59467	0.00946814	0.078166	-1.56277	1.39279	790	6040	11158	8059	19321	11.6683	12.2156	14.2309	12.4651	13.9023
ENSMUSG00000039841	Zfp800	627049	1215.02	-5.81938	2.24166	-2.59601	0.00943142	0.078166	-0.316185	1.03972	3	404	2916	500	2619	8.34248	11.0646	12.647	11.2219	12.1082
ENSMUSG00000034932	Mrpl54	66047	1776.72	-7.11935	2.74295	-2.59551	0.00944511	0.078166	-0.18891	1.01241	0	2707	3441	2671	27	6.50752	11.8511	12.7872	11.8982	9.87007
ENSMUSG00000090290	Tarbp1	212728	1627.1	-6.77477	2.6105	-2.5952	0.00945348	0.078166	-0.254675	1.03027	2	1393	4362	2019	402	8.05079	11.5926	13.0147	11.7863	11.3419
ENSMUSG00000004558	Ndrg2	29811	541.96	10.0262	3.864	2.59477	0.00946535	0.078166	0.0906653	1.02264	13	1280	0	0	3155	9.45381	11.5595	6.50752	6.50752	12.202
ENSMUSG00000034135	Sik3	70661	7898.7	-3.87078	1.4914	-2.5954	0.00944819	0.078166	-0.42476	1.03744	19	11747	4309	6347	8257	9.72441	12.647	13.0022	12.3155	12.8848
ENSMUSG00000053716	Dusp7	235584	2201.38	-6.93447	2.67107	-2.59614	0.00942772	0.078166	-0.11616	1.00208	0	1792	6866	668	52	6.50752	11.69	13.5401	11.3476	10.2903
ENSMUSG00000021696	Elovl7	74559	544.234	7.00291	2.69844	2.59517	0.00945452	0.078166	0.211809	1.04827	161	1367	1	2	3200	10.989	11.5852	8.00794	7.65063	12.2095
ENSMUSG00000034957	Cebpa	12606	846.213	6.40305	2.46891	2.59348	0.00950113	0.0783729	0.361042	1.07355	528	629	1	1370	0	11.511	11.266	8.00794	11.6363	6.50752
ENSMUSG00000029501	Ankle2	71782	2181.71	5.89425	2.27553	2.59028	0.00958979	0.0789642	0.467494	1.10909	2020	3595	0	3896	46	12.0514	11.9686	6.50752	12.0622	10.2148
ENSMUSG00000029452	Tmem116	77462	48.5405	-5.24365	2.02453	-2.59006	0.00959578	0.0789642	-0.666861	1.27191	0	4	104	14	3	6.50752	8.00315	11.0817	9.03681	8.23998
ENSMUSG00000071645	Tut1	70044	1866.19	-7.36844	2.84461	-2.59031	0.00958891	0.0789642	-0.200703	1.0184	0	2755	3490	3607	3	6.50752	11.8581	12.7999	12.027	8.23998
ENSMUSG00000046785	Epm2aip1	77781	191.83	7.33034	2.83151	2.58884	0.0096299	0.0791817	0.252608	1.02638	242	1166	0	966	0	11.1805	11.5227	6.50752	11.4993	6.50752
ENSMUSG00000026785	Pkn3	263803	677.797	7.06738	2.7309	2.58793	0.00965539	0.0793281	0.33676	1.06192	3479	677	0	917	0	12.3344	11.298	6.50752	11.4784	6.50752
ENSMUSG00000029500	Pgam5	72542	1944.41	-6.40447	2.47589	-2.58673	0.00968904	0.0794779	-0.263255	1.02846	2	3028	2852	3966	2688	8.05079	11.8965	12.6294	12.0705	12.1208
ENSMUSG00000032458	Copb2	50797	3694.1	5.18242	2.00342	2.58679	0.00968756	0.0794779	1.03335	1.69766	12959	8283	103	3495	0	13.5462	12.3985	11.0772	12.0129	6.50752
ENSMUSG00000030340	Scnn1a	20276	49.4153	4.76299	1.84193	2.58587	0.00971332	0.0795912	1.18377	2.06603	205	205	0	24	0	11.1042	10.7214	6.50752	9.43903	6.50752
ENSMUSG00000051627	H1f4	50709	36.8144	4.56942	1.76719	2.58569	0.00971829	0.0795912	1.62141	3.09634	177	72	0	8	0	11.0348	10.1042	6.50752	8.60639	6.50752
ENSMUSG00000035575	Utp6	216987	3650.69	-4.04216	1.56549	-2.58204	0.00982172	0.0803744	-0.967034	1.48934	291	3655	7596	9681	985	11.2625	11.9757	13.6736	12.5969	11.6997
ENSMUSG00000104671	Gm43062		383.423	-7.23661	2.80356	-2.58122	0.00984511	0.0804203	-0.261296	1.04073	0	289	1116	672	0	6.50752	10.9008	12.0686	11.3501	6.50752
ENSMUSG00000028914	Casp9	12371	640.792	-7.76268	3.00709	-2.58146	0.00983832	0.0804203	-0.249164	1.03802	1	0	1	74	4936	7.61691	6.50752	8.00794	10.203	12.4679
ENSMUSG00000030727	Rabep2	70314	2227.86	-5.83397	2.26034	-2.58102	0.00985084	0.0804203	-0.240174	1.01335	1	1479	3641	1102	1609	7.61691	11.6158	12.8386	11.5515	11.893
ENSMUSG00000021384	Susd3	66329	1317.69	-6.43535	2.49359	-2.58075	0.00985853	0.0804203	-0.22183	1.01467	0	1234	1355	1152	2689	6.50752	11.5451	12.1629	11.5689	12.121
ENSMUSG00000022370	Mrpl13	68537	574.23	6.33276	2.45446	2.5801	0.00987724	0.0805093	0.704622	1.35029	2144	2200	0	291	0	12.0791	11.7693	6.50752	10.9687	6.50752
ENSMUSG00000020843	Timm22	56322	2425.71	-5.9688	2.31406	-2.57936	0.00989835	0.0806176	-0.338015	1.0547	7	1072	3818	1839	7937	8.99127	11.4891	12.8831	11.7499	12.8476
ENSMUSG00000021033	Gstz1	14874	421.981	7.4481	2.88798	2.579	0.00990876	0.0806387	0.178135	1.03562	575	33	0	1463	0	11.5448	9.57561	6.50752	11.6617	6.50752
ENSMUSG00000019863	Qrsl1	76563	1710.59	5.15673	2.00086	2.57726	0.00995883	0.0808973	0.745035	1.31593	2104	1890	11	1536	8	12.0702	11.7105	9.78257	11.6804	8.98709
ENSMUSG00000071652	Ints5	109077	2931.77	-7.74757	3.00635	-2.57707	0.00996408	0.0808973	-0.168547	1.01322	0	2660	6272	2958	0	6.50752	11.8441	13.4256	11.9406	6.50752
ENSMUSG00000058546	Rpl23a		803.944	-7.74389	3.00545	-2.57662	0.00997719	0.08094	-0.170892	1.01392	0	1229	1793	1461	483	6.50752	11.5435	12.3154	11.6611	11.4186
ENSMUSG00000038848	Ythdf1	228994	2084.17	6.19232	2.40454	2.57526	0.0100165	0.0810679	0.366635	1.08109	3471	1575	11	4225	0	12.3331	11.6402	9.78257	12.1004	6.50752
ENSMUSG00000055960	Skint4	320640	6.9771	2.94508	1.14339	2.57575	0.0100024	0.0810679	2.16981	1.1597	21	10	1	2	6	9.79362	8.67867	8.00794	7.65063	8.76596
ENSMUSG00000030034	Ino80b	70020	1050.85	-7.5388	2.92722	-2.57541	0.0100122	0.0810679	-0.207269	1.02308	0	456	3306	719	0	6.50752	11.1213	12.7519	11.3786	6.50752
ENSMUSG00000028634	Hivep3	16656	146.147	-4.36514	1.69666	-2.57279	0.0100884	0.0814778	-0.902229	1.50739	10	19	9	1155	13	9.26046	9.16991	9.64251	11.5699	9.35193
ENSMUSG00000021514	Zfp369	170936	323.926	6.66283	2.58982	2.5727	0.0100909	0.0814778	0.325777	1.05675	1230	229	0	457	0	11.8407	10.7806	6.50752	11.1815	6.50752
ENSMUSG00000005656	Snx6	72183	4519.28	4.80596	1.86801	2.57277	0.0100888	0.0814778	0.572931	1.15287	12823	3602	2	5978	4499	13.5325	11.9694	8.51251	12.2811	12.4071
ENSMUSG00000020459	Mtif2	76784	1739.1	-5.56387	2.16503	-2.56989	0.0101731	0.0820777	-0.420984	1.09111	1	1993	908	4273	4742	7.61691	11.731	11.9761	12.1059	12.4411
ENSMUSG00000030559	Rab38	72433	2326.77	-5.98315	2.32858	-2.56944	0.0101863	0.0821195	-0.177287	1.00198	1	4123	6352	2010	1	7.61691	12.0289	13.4414	11.7845	7.54129
ENSMUSG00000027939	Nup210l	77595	675.05	4.00265	1.55818	2.5688	0.010205	0.0821712	2.29727	2.2056	2124	2937	94	103	724	12.0747	11.884	11.0337	10.4042	11.5806
ENSMUSG00000086417	Gm12996		74.3014	-4.88923	1.9034	-2.56868	0.0102086	0.0821712	-0.572114	1.16571	0	53	119	108	41	6.50752	9.90409	11.1443	10.4322	10.1427
ENSMUSG00000030691	Fchsd2	207278	2883.8	3.69636	1.43967	2.5675	0.0102435	0.0823873	2.15512	1.84182	5042	5076	79	1507	776	12.5825	12.1267	10.949	11.6731	11.6076
ENSMUSG00000059343	Aldoart1	353204	35.8074	-3.10725	1.21092	-2.56602	0.0102873	0.0826111	-1.95674	1.5082	6	8	60	29	110	8.87315	8.50712	10.8089	9.57576	10.7221
ENSMUSG00000030579	Tyrobp	22177	3592.4	-3.08833	1.20418	-2.56468	0.0103272	0.0828666	-1.8489	1.54709	854	1514	6122	5550	6943	11.6983	11.6249	13.3958	12.2398	12.7281
ENSMUSG00000048307	Ankrd46	68839	1971.89	-7.14396	2.78758	-2.56278	0.0103837	0.0831923	-0.140991	1.00444	0	2957	5876	1734	2	6.50752	11.8868	13.3461	11.7272	7.95657
ENSMUSG00000042265	Trem1	58217	588.828	7.20831	2.8127	2.56278	0.0103839	0.0831923	0.104502	1.01692	3415	72	4	997	0	12.3235	10.1042	9.0453	11.5119	6.50752
ENSMUSG00000115299	Gm49168		4.98965	3.81299	1.48886	2.56102	0.0104365	0.0835491	2.37069	1.67961	11	12	0	0	12	9.33122	8.81949	6.50752	6.50752	9.29269
ENSMUSG00000034083	Ccdc174	232236	1007.85	-7.72344	3.01638	-2.5605	0.0104521	0.0836089	-0.231242	1.03657	0	557	2372	1522	0	6.50752	11.2123	12.493	11.6769	6.50752
ENSMUSG00000006418	Rnf114	81018	2380.47	6.10363	2.3844	2.55982	0.0104727	0.0837087	0.411956	1.0992	5831	2660	21	5047	0	12.6981	11.8441	10.2058	12.1892	6.50752
ENSMUSG00000021711	Trappc13	66975	6129.27	-8.0891	3.16102	-2.55901	0.0104969	0.0838372	-0.103596	1.00566	0	4175	15829	2144	3615	6.50752	12.0346	14.788	11.8098	12.2762
ENSMUSG00000030016	Zfp638	18139	2788.85	-4.93837	1.93171	-2.55648	0.0105737	0.0843477	-0.354105	1.03747	2	3458	997	3119	6968	8.05079	11.952	12.0172	11.9632	12.7312
ENSMUSG00000033323	Ctdp1	67655	1291.93	5.52124	2.1598	2.55636	0.0105772	0.0843477	0.569674	1.17445	336	4523	1	4773	2	11.3247	12.0714	8.00794	12.1605	7.95657
ENSMUSG00000048376	F2r	14062	5899.02	-4.15487	1.62551	-2.55604	0.0105869	0.0843601	-0.619832	1.1613	59	9657	3206	13124	10136	10.4492	12.5004	12.7254	12.8555	13.0917
ENSMUSG00000118563	AL732309.1		65.5033	4.85187	1.89921	2.55467	0.0106288	0.0845994	1.05045	1.63408	239	234	0	75	0	11.1748	10.792	6.50752	10.2114	6.50752
ENSMUSG00000032336	Nptn	20320	2987.12	4.44158	1.73871	2.55452	0.0106334	0.0845994	0.823644	1.33942	1122	7883	5	8516	22	11.8043	12.3677	9.21369	12.503	9.72969
ENSMUSG00000014778	Fhod1	234686	6.97794	-4.80152	1.88028	-2.55362	0.0106609	0.0847522	-3.36008	3.15994	0	0	0	12	44	6.50752	6.50752	6.50752	8.91905	10.1871
ENSMUSG00000072620	Slfn2	20556	463.865	-7.34183	2.87536	-2.55336	0.010669	0.0847522	-0.235788	1.03217	0	205	1454	405	0	6.50752	10.7214	12.1993	11.1263	6.50752
ENSMUSG00000102608	Gm37267		6.59792	-3.23718	1.26818	-2.55262	0.0106915	0.0848652	-2.11545	1.47386	1	3	1	45	16	7.61691	7.81562	8.00794	9.88115	9.50361
ENSMUSG00000031889	D230025D16Rik	234678	2720.04	-5.90715	2.31511	-2.55156	0.0107242	0.0849939	-0.459462	1.14045	9	387	5164	1800	6	9.18163	11.0441	13.196	11.7416	8.76596
ENSMUSG00000024007	Ppil1	68816	2048.46	-5.88328	2.3056	-2.55173	0.0107188	0.0849939	-0.273798	1.02393	0	4093	662	4284	762	6.50752	12.0256	11.8451	12.1071	11.6006
ENSMUSG00000023033	Scn8a	20273	13.6943	-2.93852	1.152	-2.5508	0.0107475	0.085113	-1.90114	1.3454	1	11	14	32	30	7.61691	8.75231	9.94544	9.64575	9.94053
ENSMUSG00000026383	Epb41l5	226352	178.869	-5.89067	2.30993	-2.55014	0.0107678	0.0852088	-0.566664	1.23902	2	3	535	30	16	8.05079	7.81562	11.7613	9.59996	9.50361
ENSMUSG00000036580	Spg20	229285	1263.74	6.1371	2.40686	2.54984	0.0107774	0.085219	0.472729	1.11795	113	961	0	1035	1	10.8102	11.4449	6.50752	11.5267	7.54129
ENSMUSG00000110444	Gm10033	378466	154.471	-7.90121	3.09906	-2.54955	0.0107863	0.0852241	-0.300223	1.07977	0	11	507	162	0	6.50752	8.75231	11.7404	10.6636	6.50752
ENSMUSG00000038370	Pcp4l1	66425	6.52923	-3.50563	1.37553	-2.54856	0.0108167	0.0853715	-2.36898	1.77169	0	5	0	52	14	6.50752	8.15849	6.50752	9.97727	9.40641
ENSMUSG00000027425	Kat14	228714	3567.9	-5.14111	2.01738	-2.54841	0.0108215	0.0853715	-0.372573	1.0518	15	2617	11011	3001	1	9.55724	11.8376	14.2105	11.9468	7.54129
ENSMUSG00000038930	Rccd1	269955	1729.78	-7.654	3.0057	-2.5465	0.010881	0.0854491	-0.144832	1.00833	0	898	5548	690	0	6.50752	11.4171	13.2781	11.3613	6.50752
ENSMUSG00000060935	Tmem263	103266	1755.61	-5.65151	2.2188	-2.54711	0.010862	0.0854491	-0.487752	1.15313	24	430	3116	1831	4595	9.88436	11.0939	12.7013	11.7482	12.4206
ENSMUSG00000031838	Ifi30	65972	213.654	5.22014	2.04888	2.5478	0.0108405	0.0854491	1.16611	1.96628	197	1390	0	202	0	11.0856	11.5917	6.50752	10.7827	6.50752
ENSMUSG00000034893	Cog3	338337	2771.48	-5.37324	2.10972	-2.5469	0.0108686	0.0854491	-0.267231	1.01533	2	4933	3407	3623	1012	8.05079	12.1127	12.7784	12.029	11.7102
ENSMUSG00000031918	Mtmr2	77116	1485.32	5.48909	2.15555	2.5465	0.0108811	0.0854491	0.619534	1.22	1995	2168	10	1984	10	12.0457	11.7636	9.71652	11.7794	9.15632
ENSMUSG00000025785	Exosc7	66446	2527.87	-5.24764	2.05987	-2.54755	0.0108481	0.0854491	-0.275426	1.01542	1	6480	1161	4671	4869	7.61691	12.2538	12.0872	12.1496	12.4587
ENSMUSG00000024906	Mus81	71711	633.585	8.07231	3.17046	2.5461	0.0108934	0.0854808	0.29432	1.07753	10	1162	0	0	4293	9.26046	11.5213	6.50752	6.50752	12.3776
ENSMUSG00000026987	Baz2b	407823	5004.84	-3.88899	1.52891	-2.54364	0.0109705	0.0860206	-0.511874	1.08005	33	7754	4481	6074	10272	10.0931	12.3577	13.0425	12.2901	13.106
ENSMUSG00000041827	Oasl1	231655	25.1386	-5.19154	2.04171	-2.54274	0.0109986	0.0861755	-1.03101	1.84241	0	18	31	177	1	6.50752	9.12917	10.4415	10.712	7.54129
ENSMUSG00000024451	Arap3	106952	2449.16	5.8856	2.31609	2.54118	0.0110479	0.0864956	0.504095	1.13266	7925	4910	0	3883	124	12.9807	12.1105	6.50752	12.0606	10.786
ENSMUSG00000037706	Cd81	12520	6744.68	-3.14612	1.23844	-2.54039	0.0110729	0.086626	-1.35779	1.56664	505	3612	13149	6847	5565	11.4932	11.9706	14.4883	12.3607	12.5524
ENSMUSG00000021275	Tecpr2	104859	800.738	5.2772	2.07931	2.53795	0.0111503	0.0871648	0.648815	1.23413	1654	1626	7	1491	4	11.9628	11.6525	9.46218	11.669	8.45433
ENSMUSG00000025962	Fastkd2	75619	1991.76	6.21223	2.44856	2.5371	0.0111776	0.0873125	0.414637	1.08884	9764	2520	0	2900	126	13.2032	11.8225	6.50752	11.9323	10.7945
ENSMUSG00000035890	Rnf126	70294	2061.83	4.86074	1.91638	2.53642	0.0111993	0.087355	0.660269	1.22634	6480	3706	21	4568	61	12.7894	11.9817	10.2058	12.1385	10.3867
ENSMUSG00000049493	Pls1	102502	140.154	4.64718	1.8322	2.5364	0.0112	0.087355	1.46749	2.28215	294	1147	0	173	5	11.267	11.5162	6.50752	10.6996	8.62517
ENSMUSG00000031791	Tmem38a	74166	1012.85	-7.20349	2.84164	-2.53497	0.0112456	0.0875661	-0.151977	1.00723	0	448	3343	307	1	6.50752	11.1131	12.7616	10.9949	7.54129
ENSMUSG00000036167	Pphln1	223828	5044.55	-4.23567	1.67104	-2.53476	0.0112526	0.0875661	-0.323899	1.01428	22	9377	6749	4509	9675	9.82545	12.4801	13.518	12.1321	13.0426
ENSMUSG00000068284	Usf3	207806	2352.66	-7.88939	3.11236	-2.53486	0.0112493	0.0875661	-0.189297	1.02191	0	779	4677	1305	0	6.50752	11.3579	13.0876	11.6175	6.50752
ENSMUSG00000004451	Ralb	64143	2172.49	-7.62273	3.00868	-2.53358	0.0112905	0.0876626	-0.173522	1.01446	0	3047	4833	3653	0	6.50752	11.8991	13.1228	12.0327	6.50752
ENSMUSG00000027002	Nckap1	50884	384.95	5.05178	1.99372	2.53385	0.0112818	0.0876626	0.663946	1.23699	1378	630	5	654	16	11.8865	11.2667	9.21369	11.3386	9.50361
ENSMUSG00000046139	Patl1	225929	3010.64	-5.79574	2.28755	-2.5336	0.0112898	0.0876626	-0.230843	1.01191	6	3181	6244	2315	4672	8.87315	11.9169	13.4201	11.8403	12.4314
ENSMUSG00000031109	Enox2	209224	1985.31	5.57704	2.20185	2.53289	0.0113128	0.0877515	0.329396	1.07594	3551	74	10	775	35	12.3467	10.1216	9.71652	11.4098	10.0415
ENSMUSG00000029366	Dck	13178	2854.52	-7.48864	2.9574	-2.53217	0.011336	0.0877515	-0.149129	1.00807	0	4030	6150	3284	0	6.50752	12.0187	13.4014	11.9855	6.50752
ENSMUSG00000022280	Rnf19a	30945	175.227	6.04957	2.38887	2.5324	0.0113285	0.0877515	0.567518	1.18001	204	1250	0	741	2	11.102	11.5502	6.50752	11.3912	7.95657
ENSMUSG00000024049	Myom1	17929	1364.04	5.12285	2.02287	2.53246	0.0113264	0.0877515	0.700327	1.26986	1191	2949	5	2418	4	11.8278	11.8857	9.21369	11.8577	8.45433
ENSMUSG00000090176	Cd200r2	271375	74.8119	-7.74319	3.05883	-2.53142	0.0113601	0.0878727	-0.334085	1.09223	0	0	0	34	433	6.50752	6.50752	6.50752	9.68844	11.3732
ENSMUSG00000049357	Brd8dc	271508	400.747	7.13103	2.81811	2.53043	0.0113923	0.0880551	0.309965	1.05492	2688	20	0	9	0	12.1909	9.20841	6.50752	8.69726	6.50752
ENSMUSG00000089832	Shkbp1	192192	1159.97	-7.17314	2.83546	-2.5298	0.0114129	0.0881487	-0.146661	1.00615	0	853	3238	550	1	6.50752	11.3959	12.7339	11.2639	7.54129
ENSMUSG00000059743	Fdps	110196	658.721	-7.66388	3.03006	-2.52928	0.0114296	0.0881695	-0.22726	1.03502	0	199	764	511	2863	6.50752	10.7053	11.9032	11.2315	12.1521
ENSMUSG00000046603	Tcaim	382117	28.5854	-4.14803	1.64006	-2.52919	0.0114327	0.0881695	-1.09333	1.65161	10	0	13	57	1	9.26046	6.50752	9.89606	10.0372	7.54129
ENSMUSG00000019214	Chtf18	214901	383.575	-6.59264	2.60734	-2.52849	0.0114554	0.0882786	-0.282719	1.04163	0	264	862	503	0	6.50752	10.8547	11.9538	11.2245	6.50752
ENSMUSG00000020802	Ube2o	217342	2138.92	-6.96995	2.75702	-2.52808	0.0114689	0.0883167	-0.196115	1.01508	1	3241	4097	3485	2336	7.61691	11.9247	12.9515	12.0116	12.0543
ENSMUSG00000028211	Trp53inp1	60599	170.658	-7.3648	2.9142	-2.52721	0.0114974	0.0884697	-0.380771	1.12112	0	2	1	250	1128	6.50752	7.57852	8.00794	10.8929	11.7521
ENSMUSG00000058325	Dock1	330662	5172.86	2.49167	0.988004	2.52193	0.0116714	0.0897418	1.81793	1.04661	14269	5299	696	1823	5440	13.6735	12.148	11.8652	11.7465	12.5359
ENSMUSG00000025949	Pikfyve	18711	1806.49	-6.00297	2.38085	-2.52135	0.0116905	0.089822	-0.226334	1.01275	1	4252	1563	3510	5174	7.61691	12.0429	12.238	12.0148	12.5003
ENSMUSG00000104932	Gm40323		342.03	-5.93787	2.35702	-2.51923	0.0117613	0.0901724	-0.457594	1.14232	2	35	362	180	1719	8.05079	9.61754	11.6104	10.7211	11.9204
ENSMUSG00000030265	Kras	16653	2652.5	-4.37075	1.73502	-2.51913	0.0117646	0.0901724	-0.599375	1.16504	18	3318	1744	5495	6540	9.68661	11.9345	12.2993	12.2344	12.678
ENSMUSG00000030982	Vps35l	71517	2100.14	4.86539	1.93142	2.51907	0.0117665	0.0901724	1.21054	1.97854	11367	2674	4	352	3	13.3815	11.8462	9.0453	11.0606	8.23998
ENSMUSG00000044066	Cep68	216543	3321.03	5.07207	2.01358	2.51893	0.0117711	0.0901724	0.588222	1.16829	10329	2800	1	2887	1547	13.2676	11.8647	8.00794	11.9304	11.877
ENSMUSG00000031864	Ints10	70885	4694.38	-5.95104	2.36362	-2.51776	0.0118103	0.0904052	-0.255363	1.0216	4	3438	12211	3349	1	8.56045	11.9495	14.3712	11.994	7.54129
ENSMUSG00000026213	Stk11ip	71728	2596.45	5.15888	2.04944	2.51721	0.0118287	0.0904791	0.409232	1.0908	15853	441	15	1836	7	13.8186	11.1057	9.99088	11.7493	8.88479
ENSMUSG00000054256	Msi1	17690	7.19156	3.50682	1.39357	2.51644	0.0118548	0.0906112	2.18562	1.55367	18	13	0	5	1	9.68661	8.88113	6.50752	8.25199	7.54129
ENSMUSG00000030614	Tmem126b	68472	339.455	7.03864	2.80228	2.51175	0.0120133	0.0916872	0.196824	1.01382	930	1131	0	1575	5	11.7312	11.5106	6.50752	11.6901	8.62517
ENSMUSG00000035934	Pknox2	208076	117.797	4.26304	1.69709	2.51198	0.0120057	0.0916872	1.85097	2.37133	300	76	4	26	5	11.2758	10.1385	9.0453	9.4972	8.62517
ENSMUSG00000024477	Pggt1b	225467	3408.12	-7.46756	2.97351	-2.51136	0.0120266	0.0917204	-0.130501	1.0056	0	4021	6407	2601	0	6.50752	12.0177	13.4521	11.8873	6.50752
ENSMUSG00000001420	Tmem79	71913	63.9927	5.7501	2.29002	2.51093	0.0120412	0.0917641	0.589716	1.24786	19	215	1	0	0	9.72441	10.747	8.00794	6.50752	6.50752
ENSMUSG00000081388	Gm11801	101055960	48.8145	-5.35761	2.13428	-2.51026	0.0120641	0.0918029	-0.447412	1.10106	0	10	161	19	0	6.50752	8.67867	11.2794	9.26677	6.50752
ENSMUSG00000023186	Vwa5a	67776	856.387	-7.82619	3.1176	-2.51032	0.012062	0.0918029	-0.110932	1.01503	1	0	0	380	6425	7.61691	6.50752	6.50752	11.0967	12.6635
ENSMUSG00000064043	Trerf1	224829	3157.59	3.76169	1.49927	2.50902	0.0121066	0.0920583	1.69235	1.90963	5462	2693	33	916	7494	12.6446	11.849	10.4781	11.4779	12.7951
ENSMUSG00000040265	Dnm3	103967	262.379	4.24014	1.69055	2.50814	0.0121369	0.0922207	1.7813	2.30995	166	2125	19	34	46	11.0039	11.7558	10.143	9.68844	10.2148
ENSMUSG00000030043	Tacr1	21336	85.245	6.07259	2.42233	2.50692	0.0121787	0.0922341	0.946846	1.70258	32	125	0	14	0	10.0734	10.4421	6.50752	9.03681	6.50752
ENSMUSG00000037738	Nek5	330721	70.1078	4.1482	1.65449	2.50724	0.0121678	0.0922341	2.46157	2.03041	14	706	1	50	3	9.50757	11.316	8.00794	9.95142	8.23998
ENSMUSG00000047409	Ctdspl	69274	2548.1	-4.34235	1.73198	-2.50717	0.0121704	0.0922341	-0.984002	1.63476	46	794	2597	3978	492	10.3003	11.3659	12.5579	12.0719	11.4262
ENSMUSG00000020823	Sec14l1	74136	2114.31	-6.58976	2.62839	-2.50715	0.0121709	0.0922341	-0.272653	1.03962	4	1101	4730	2102	3016	8.56045	11.4998	13.0996	11.8021	12.1786
ENSMUSG00000022956	Atp5o	28080	892.037	-6.29978	2.51309	-2.50679	0.0121834	0.0922341	-0.213116	1.01296	0	926	1188	816	1727	6.50752	11.4298	12.0981	11.431	11.9223
ENSMUSG00000071302	2610044O15Rik8	72139	639.634	7.8082	3.11645	2.50548	0.0122285	0.0924423	0.303922	1.05506	156	992	0	878	0	10.9736	11.4578	6.50752	11.4608	6.50752
ENSMUSG00000040760	Appl1	72993	1639.92	-5.63398	2.24867	-2.50547	0.0122288	0.0924423	-0.276065	1.02368	2	2654	3556	2588	371	8.05079	11.8432	12.8169	11.8852	11.3076
ENSMUSG00000034930	Rtkn	20166	60.2016	-4.19006	1.67294	-2.5046	0.0122589	0.0926017	-0.881117	1.44074	5	2	4	323	11	8.73249	7.57852	9.0453	11.0195	9.22784
ENSMUSG00000042272	Sestd1	228071	548.731	5.30763	2.11961	2.50407	0.0122775	0.0926748	0.505768	1.13301	2521	1765	5	673	3	12.158	11.6841	9.21369	11.3508	8.23998
ENSMUSG00000110617	Gm5910	546077	20.3415	-4.53372	1.81205	-2.50199	0.0123496	0.0931508	-0.694201	1.24799	0	12	61	25	0	6.50752	8.81949	10.8176	9.46875	6.50752
ENSMUSG00000063800	Prpf38a	230596	1831.62	-7.77891	3.11236	-2.49936	0.0124418	0.0932663	-0.11447	1.00559	0	3423	3498	2093	2505	6.50752	11.9477	12.802	11.8004	12.0869
ENSMUSG00000067919	Rex2	100043034	18.8856	4.82683	1.93083	2.49987	0.0124238	0.0932663	1.12664	1.68898	24	31	0	16	0	9.88436	9.53074	6.50752	9.13796	6.50752
ENSMUSG00000042447	Mios	252875	1622.96	-7.82307	3.12988	-2.49948	0.0124375	0.0932663	-0.22719	1.03874	0	1505	717	5137	5799	6.50752	11.6226	11.8772	12.1984	12.5831
ENSMUSG00000022019	Tdrd3	219249	1899.48	-4.70921	1.88306	-2.50083	0.0123902	0.0932663	-0.517093	1.1258	6	1804	1010	3183	5106	8.87315	11.6925	12.0229	11.9719	12.4911
ENSMUSG00000038046	Mrm3	67390	2101.29	-7.00743	2.80384	-2.49923	0.0124464	0.0932663	-0.07539	1.00433	0	3223	5787	720	9	6.50752	11.9223	13.3278	11.3792	9.07671
ENSMUSG00000001100	Poldip2	67811	5070.47	-3.43377	1.37322	-2.50053	0.0124008	0.0932663	-0.810729	1.24715	77	4567	3975	5392	5958	10.6021	12.0759	12.9218	12.2241	12.6038
ENSMUSG00000059060	Rad51b	19363	4738	3.55173	1.42098	2.49949	0.0124372	0.0932663	2.44509	1.54685	1371	16529	65	2714	18	11.8844	12.953	10.8505	11.9047	9.58823
ENSMUSG00000001175	Calm1	12313	16305.6	-2.15771	0.862937	-2.50043	0.0124043	0.0932663	-1.40616	1.09175	2130	23017	16008	23372	33766	12.076	13.3127	14.8063	13.4902	14.7685
ENSMUSG00000011960	Ccnt1	12455	3214.76	-5.64044	2.25546	-2.50079	0.0123916	0.0932663	-0.270657	1.02204	6	8782	3789	8386	3617	8.87315	12.4362	12.8759	12.4923	12.2765
ENSMUSG00000001082	Mfsd10	68294	9610.81	-7.91392	3.16745	-2.49852	0.0124714	0.0933864	-0.0945697	1.0048	0	13476	14367	6258	17507	6.50752	12.7622	14.6306	12.3073	13.7631
ENSMUSG00000030056	Isy1	57905	458.448	-7.32447	2.93291	-2.49734	0.012513	0.0936297	-0.196303	1.01957	0	533	890	748	709	6.50752	11.1925	11.9674	11.3951	11.5724
ENSMUSG00000029414	Kntc1	208628	3022.17	4.60703	1.84499	2.49705	0.0125232	0.0936376	0.691669	1.22858	5156	2398	5	2459	4232	12.5995	11.803	9.21369	11.8645	12.3688
ENSMUSG00000037369	Kdm6a	22289	2508.97	5.24575	2.10159	2.49609	0.0125572	0.093646	0.6594	1.25327	8421	1843	57	1780	5	13.0428	11.7008	10.782	11.7373	8.62517
ENSMUSG00000028847	Trappc3	27096	1690.12	-4.87003	1.95064	-2.49663	0.0125379	0.093646	-0.523858	1.13816	1	1493	254	3030	3038	7.61691	11.6195	11.4704	11.9508	12.1823
ENSMUSG00000029004	Kmt2e	69188	2516.86	5.07054	2.03137	2.49612	0.0125561	0.093646	0.68568	1.24403	5690	2335	1	1435	448	12.6778	11.7925	8.00794	11.6542	11.3875
ENSMUSG00000036435	Exoc1	69940	1190.71	4.78498	1.91707	2.49599	0.0125606	0.093646	1.07868	1.70082	1160	2584	8	1017	8	11.8174	11.8325	9.55863	11.5198	8.98709
ENSMUSG00000025200	Cwf19l1	72502	4466.4	-5.54503	2.22222	-2.49526	0.0125865	0.0937711	-0.13471	0.99885	6	4186	11593	1167	5330	8.87315	12.0358	14.29	11.574	12.5212
ENSMUSG00000079834	Tmlhe		824.859	5.03281	2.01719	2.49496	0.012597	0.0937821	0.945319	1.55591	4345	1162	30	517	5	12.4757	11.5213	10.4222	11.2367	8.62517
ENSMUSG00000081050	Gm12461	384015	58.5581	-7.03952	2.82209	-2.49444	0.0126157	0.0938532	-0.284019	1.07344	0	0	0	50	425	6.50752	6.50752	6.50752	9.95142	11.3654
ENSMUSG00000056260	Lrif1	321000	1147.85	5.57705	2.23606	2.49414	0.0126261	0.0938628	0.413831	1.08487	1955	606	1	1127	678	12.0364	11.2497	8.00794	11.5603	11.5549
ENSMUSG00000066842	Hmcn1	545370	19.7962	-3.70778	1.48692	-2.49359	0.0126458	0.0938741	-1.73042	2.0643	2	4	63	15	2	8.05079	8.00315	10.8343	9.08918	7.95657
ENSMUSG00000020536	Llgl1	16897	847.635	-6.42871	2.578	-2.49368	0.0126426	0.0938741	-0.444886	1.15379	0	16	0	1873	3076	6.50752	9.03993	6.50752	11.757	12.1888
ENSMUSG00000036390	Gadd45a	13197	496.073	6.87242	2.75774	2.49205	0.0127008	0.0942144	0.279464	1.04782	119	99	0	287	0	10.8371	10.3026	6.50752	10.9619	6.50752
ENSMUSG00000019302	Atp6v0a1	11975	2576.28	-5.6435	2.26832	-2.48797	0.0128474	0.0950967	-0.306133	1.03606	2	4603	3180	5820	29	8.05079	12.0796	12.7185	12.266	9.91799
ENSMUSG00000022992	Kansl2	69612	994.913	-6.26038	2.5168	-2.48744	0.0128667	0.0951713	-0.203452	1.01024	0	2501	644	2061	1216	6.50752	11.8196	11.8341	11.7943	11.7813
ENSMUSG00000001576	Ergic1	67458	3932.06	-4.38285	1.76299	-2.48603	0.0129177	0.0954801	-0.441664	1.06683	67	4298	8330	4168	4984	10.523	12.0478	13.8004	12.0939	12.4745
ENSMUSG00000115593	Gm4824		11.7214	2.79011	1.12262	2.48536	0.0129422	0.0955925	1.817	1.2305	57	26	3	5	1	10.4289	9.40292	8.82494	8.25199	7.54129
ENSMUSG00000031722	Hp	15439	3175.04	-5.31789	2.14014	-2.48483	0.0129614	0.0956654	-0.36836	1.05583	0	4367	107	6241	13309	6.50752	12.0551	11.0951	12.3057	13.4044
ENSMUSG00000071547	Nt5dc2	70021	2043.11	-5.95144	2.39549	-2.48444	0.0129756	0.095702	-0.165919	1.00034	0	4494	1208	2460	1703	6.50752	12.0684	12.1061	11.8646	11.9165
ENSMUSG00000097715	Gpr137b-ps		140.543	3.31493	1.33445	2.48412	0.0129874	0.0957205	2.14805	1.57472	489	357	27	28	3	11.4803	11.0053	10.3594	9.55062	8.23998
ENSMUSG00000087230	Mroh3	76422	9.42322	3.14905	1.26872	2.48206	0.0130624	0.0961358	1.95121	1.50869	19	47	0	4	2	9.72441	9.82292	6.50752	8.09229	7.95657
ENSMUSG00000028797	Tmem234	76799	2785.69	4.99791	2.01346	2.48225	0.0130557	0.0961358	0.643886	1.20653	5804	4720	1	3598	500	12.6942	12.0915	8.00794	12.0259	11.4329
ENSMUSG00000041684	Bivm	246229	224.751	5.45881	2.20164	2.47942	0.0131595	0.0961833	0.456404	1.10282	515	1421	1	639	3	11.501	11.6003	8.00794	11.3287	8.23998
ENSMUSG00000102246	9430037O13Rik		1810.09	-8.12175	3.27564	-2.47944	0.013159	0.0961833	-0.145735	1.01256	0	671	6149	731	0	6.50752	11.2941	13.4012	11.3855	6.50752
ENSMUSG00000026956	Uap1l1	227620	357.591	-6.49789	2.62057	-2.47957	0.0131542	0.0961833	-0.336764	1.07311	0	565	141	2025	10	6.50752	11.2187	11.221	11.7874	9.15632
ENSMUSG00000047757	Fancb	237211	1331.2	-7.01593	2.82757	-2.48126	0.0130919	0.0961833	-0.216857	1.02343	0	700	1785	1058	258	6.50752	11.3124	12.3128	11.5354	11.1463
ENSMUSG00000034610	Tut4	230594	1220.25	4.60343	1.85639	2.47978	0.0131465	0.0961833	1.19679	1.83304	3670	3722	10	982	11	12.3667	11.9836	9.71652	11.5058	9.22784
ENSMUSG00000030509	Asb7	117589	2792.15	-7.72072	3.11401	-2.47935	0.0131621	0.0961833	-0.136758	1.00849	0	2461	7720	2021	0	6.50752	11.8132	13.6955	11.7867	6.50752
ENSMUSG00000000486	Septin1		728.988	-5.95965	2.40255	-2.48055	0.0131182	0.0961833	-0.284141	1.03289	0	317	529	420	1712	6.50752	10.947	11.7569	11.143	11.9187
ENSMUSG00000067995	Gtf2f2	68705	4884.84	-3.74448	1.50942	-2.48074	0.013111	0.0961833	-0.607367	1.13254	58	6190	5839	6210	2633	10.4391	12.2288	13.3385	12.3028	12.1108
ENSMUSG00000057551	Zfp317	244713	1508.33	-7.53251	3.03706	-2.4802	0.013131	0.0961833	-0.14374	1.00839	0	1385	4363	1103	0	6.50752	11.5903	13.0149	11.5519	6.50752
ENSMUSG00000060923	Acyp2	75572	146.396	-3.91988	1.58063	-2.47996	0.0131398	0.0961833	-1.13882	1.72276	10	72	376	262	86	9.26046	10.1042	11.6251	10.9165	10.5861
ENSMUSG00000039703	Nploc4	217365	2789.88	-5.03098	2.03087	-2.47725	0.0132398	0.0966823	-0.31905	1.02952	9	4219	3050	3732	6195	9.18163	12.0393	12.6835	12.0424	12.6342
ENSMUSG00000041923	Nol4	319211	11.2036	-2.66231	1.07484	-2.47694	0.0132512	0.0966974	-1.8139	1.20102	5	5	7	51	12	8.73249	8.15849	9.46218	9.96449	9.29269
ENSMUSG00000029432	Nipsnap2	14467	924.416	5.4992	2.22092	2.47609	0.0132832	0.0967936	0.659754	1.24083	143	3023	0	1618	5	10.9305	11.8958	6.50752	11.7005	8.62517
ENSMUSG00000006920	Ezh1	14055	1488.49	5.15455	2.08167	2.47616	0.0132803	0.0967936	0.667613	1.2532	7155	2703	39	2516	1	12.8807	11.8505	10.5741	11.8738	7.54129
ENSMUSG00000005893	Nr2c2	22026	2548.45	4.76449	1.9252	2.47481	0.0133308	0.0970034	1.96401	3.24598	7125	7644	98	1414	4	12.8768	12.349	11.0536	11.6485	8.45433
ENSMUSG00000034931	Dhx8	217207	3705.46	-4.7186	1.90664	-2.47483	0.0133301	0.0970034	-0.412001	1.06358	51	3981	7537	4533	6119	10.3627	12.0132	13.6631	12.1347	12.6245
ENSMUSG00000027533	Fabp5	16592	812.084	-6.08355	2.45846	-2.47454	0.0133408	0.0970081	-0.231383	1.0163	0	954	788	912	821	6.50752	11.4419	11.916	11.4762	11.6295
ENSMUSG00000030539	Sema4b	20352	1042.36	5.62409	2.27514	2.47197	0.0134369	0.0976378	0.324474	1.06969	4248	45	9	329	21	12.4604	9.79316	9.64251	11.0284	9.69722
ENSMUSG00000097145	9230114K14Rik	414108	561.004	-6.97777	2.82528	-2.46976	0.0135203	0.0981744	-0.365268	1.10705	0	2	0	238	4214	6.50752	7.57852	6.50752	10.8679	12.3662
ENSMUSG00000027162	Lin7c	22343	1311.84	6.56826	2.66065	2.46867	0.0135615	0.0982664	0.348592	1.06269	2023	4138	0	4927	0	12.052	12.0306	6.50752	12.1767	6.50752
ENSMUSG00000111042	Gm18252		8.38891	-2.82236	1.14313	-2.46897	0.0135503	0.0982664	-1.9291	1.23825	3	2	18	7	14	8.34248	7.57852	10.1087	8.50398	9.40641
ENSMUSG00000039956	Mrap	77037	28.3192	-4.07656	1.65122	-2.46883	0.0135557	0.0982664	-0.921869	1.50821	1	6	0	315	22	7.61691	8.29083	6.50752	11.0074	9.72969
ENSMUSG00000071655	Ubxn1	225896	3893.39	-3.29626	1.33538	-2.4684	0.0135719	0.0982722	-1.12062	1.48072	80	3199	1833	5857	10046	10.6236	11.9192	12.3284	12.2695	13.0822
ENSMUSG00000051220	Ercc6l	236930	1479.03	-5.88107	2.38428	-2.46661	0.01364	0.0986965	-0.214726	1.01005	1	2401	1656	1788	5538	7.61691	11.8035	12.2699	11.739	12.5489
ENSMUSG00000024188	Luc7l	66978	4839.57	-3.04982	1.23691	-2.46567	0.0136758	0.0988858	-1.14102	1.41792	293	7243	5664	10812	4736	11.2655	12.317	13.3024	12.6848	12.4403
ENSMUSG00000061689	Dlgap4	228836	540.088	4.86326	1.97405	2.46359	0.0137552	0.0993901	0.776146	1.32422	2140	612	4	359	23	12.0782	11.254	9.0453	11.0699	9.76053
ENSMUSG00000002297	Dbf4	27214	2610.55	-5.80953	2.35839	-2.46334	0.0137649	0.0993905	-0.132817	0.998645	0	3524	1682	1190	2721	6.50752	11.96	12.2787	11.5816	12.1268
ENSMUSG00000039795	Zfand1	66361	149.363	-5.29094	2.14916	-2.46187	0.0138216	0.0996141	-0.679745	1.31636	0	160	29	1000	0	6.50752	10.5844	10.4021	11.5131	6.50752
ENSMUSG00000032400	Zwilch	68014	1963.68	-5.10874	2.07522	-2.46178	0.0138248	0.0996141	-0.295766	1.02305	4	3713	2635	3089	4707	8.56045	11.9826	12.5687	11.9591	12.4363
ENSMUSG00000051920	Rspo2	239405	23.3526	2.77717	1.12808	2.46186	0.0138218	0.0996141	1.88563	1.24971	70	64	3	9	6	10.5481	10.0284	8.82494	8.69726	8.76596
ENSMUSG00000008206	Cers4	67260	919.199	-6.66229	2.7071	-2.46104	0.0138534	0.0997319	-0.167845	1.00707	0	1387	2387	1015	3	6.50752	11.5909	12.4974	11.519	8.23998
ENSMUSG00000024217	Snrpc	20630	300.416	5.59566	2.27386	2.46086	0.0138605	0.0997319	0.522089	1.15062	486	728	2	786	0	11.4778	11.3292	8.51251	11.4156	6.50752
ENSMUSG00000046159	Chrm3	12671	299.002	4.28759	1.74478	2.45738	0.0139954	0.100632	1.54893	2.21081	1937	19	13	6	6	12.0322	9.16991	9.89606	8.3872	8.76596
ENSMUSG00000034889	Cactin	70312	2957.24	-5.03696	2.05031	-2.45668	0.0140229	0.10076	-0.205975	1.00041	2	5854	2827	2573	4969	8.05079	12.1991	12.6224	11.8829	12.4724
ENSMUSG00000038406	Scaf1	233208	3891.92	4.49094	1.82876	2.45573	0.0140599	0.100904	1.03012	1.56648	8444	5758	1	1825	2046	13.0457	12.1904	8.00794	11.747	11.9947
ENSMUSG00000020121	Srgap1	117600	926.953	5.34358	2.17623	2.45543	0.0140718	0.100904	0.429913	1.10575	6111	36	17	108	34	12.7379	9.63752	10.0721	10.4322	10.0227
ENSMUSG00000021189	Atxn3	110616	3009.37	-5.02543	2.04668	-2.45541	0.0140723	0.100904	-0.211537	1.00154	3	3910	4187	1762	4750	8.34248	12.0052	12.9732	11.7334	12.4422
ENSMUSG00000017897	Eya2	14049	192.006	4.62973	1.88649	2.45415	0.0141216	0.101052	0.711378	1.26829	1098	99	6	120	21	11.7958	10.3026	9.34924	10.4938	9.69722
ENSMUSG00000025237	Parp6	67287	456.494	5.23604	2.13356	2.45413	0.0141224	0.101052	0.568865	1.17931	1760	848	9	1049	1	11.9897	11.3934	9.64251	11.5321	7.54129
ENSMUSG00000034312	Iqsec1	232227	1485.63	4.99605	2.036	2.45386	0.0141331	0.101059	0.619469	1.20878	3436	1122	18	1329	126	12.3271	11.5074	10.1087	11.6246	10.7945
ENSMUSG00000036442	Thap11	59016	2197.42	-7.29329	2.97383	-2.45249	0.0141872	0.101375	-0.120425	1.00477	0	2511	6763	1392	0	6.50752	11.8211	13.5207	11.6425	6.50752
ENSMUSG00000020954	Strn3	94186	3999.47	-4.07043	1.66051	-2.45131	0.0142337	0.101637	-0.438899	1.05627	32	5666	5723	4467	6066	10.0734	12.1821	13.3146	12.1275	12.6177
ENSMUSG00000031875	Cmtm3	68119	866.604	-8.99846	3.67135	-2.45099	0.0142463	0.101657	-0.0394862	1.01466	4251	0	0	2266	32	12.4609	6.50752	6.50752	11.8317	9.9831
ENSMUSG00000033618	Map3k13	71751	785.517	5.18104	2.11426	2.45052	0.0142651	0.10172	0.590803	1.1983	5116	23	25	30	16	12.5935	9.31255	10.313	9.59996	9.50361
ENSMUSG00000038187	Btbd10	68815	669.918	6.5763	2.68424	2.44996	0.0142871	0.101807	0.465883	1.12748	81	1810	0	1003	0	10.6305	11.6938	6.50752	11.5143	6.50752
ENSMUSG00000037740	Mrps26	99045	1870.88	-5.54298	2.26397	-2.44835	0.0143512	0.102141	-0.280116	1.02494	0	5188	350	5298	1006	6.50752	12.1374	11.5973	12.2147	11.7079
ENSMUSG00000035045	Zc3h12b	547176	238.286	4.80982	1.96457	2.44828	0.0143538	0.102141	0.627964	1.20701	869	610	4	830	6	11.705	11.2526	9.0453	11.4379	8.76596
ENSMUSG00000021188	Trip11	109181	3442.46	3.96151	1.61924	2.44653	0.0144239	0.102569	1.46152	2.02086	4132	4907	7	572	8165	12.442	12.1102	9.46218	11.281	12.8742
ENSMUSG00000029767	Calu	12321	3373.49	-3.68523	1.5066	-2.44606	0.0144427	0.102632	-0.799645	1.28035	156	1153	7246	1862	4388	10.9736	11.5182	13.6106	11.7547	12.3913
ENSMUSG00000033991	Ttc37	218343	2345.04	-4.89487	2.0014	-2.44572	0.0144564	0.102658	-0.299221	1.02121	5	3566	2845	2815	3271	8.73249	11.9651	12.6274	11.9199	12.2212
ENSMUSG00000029598	Plbd2	71772	2406.5	-6.05711	2.47691	-2.44543	0.014468	0.10267	-0.20093	1.00897	2	3077	6625	2234	0	8.05079	11.9031	13.4943	11.8261	6.50752
ENSMUSG00000047749	Zc3hav1l	209032	215.747	-6.10025	2.49515	-2.44485	0.0144914	0.102766	-0.246343	1.05124	51	23	3	1525	402	10.3627	9.31255	8.82494	11.6777	11.3419
ENSMUSG00000059878	Zfp422	67255	1940.67	-5.71309	2.33812	-2.44346	0.0145472	0.103055	-0.233035	1.01301	1	3756	2872	3138	118	7.61691	11.9876	12.6349	11.9658	10.7598
ENSMUSG00000074221	Zfp568	243905	2509.85	4.5041	1.84342	2.44334	0.0145522	0.103055	0.75307	1.27641	5617	3848	9	3125	1636	12.6672	11.9982	9.64251	11.964	11.8999
ENSMUSG00000027966	Col11a1	12814	5.93647	-3.03734	1.24337	-2.44282	0.0145729	0.10306	-2.01831	1.33801	1	2	12	6	12	7.61691	7.57852	9.84206	8.3872	9.29269
ENSMUSG00000040464	Gtpbp10	207704	509.596	5.66629	2.31956	2.44283	0.0145727	0.10306	0.847026	1.5121	662	505	4	101	0	11.5999	11.1681	9.0453	10.3925	6.50752
ENSMUSG00000036104	Rab3gap1	226407	1618.46	3.99006	1.63381	2.44218	0.0145988	0.103152	1.87391	2.21018	3760	4695	33	833	369	12.3816	12.089	10.4781	11.4394	11.3053
ENSMUSG00000054676	1600014C10Rik	72244	218.018	-4.15409	1.7011	-2.442	0.014606	0.103152	-0.847716	1.40537	6	97	370	299	278	8.87315	10.2901	11.6188	10.982	11.1803
ENSMUSG00000002109	Ddb2	107986	126.036	-4.9732	2.03758	-2.44074	0.0146574	0.10327	-0.627605	1.23767	0	64	70	229	326	6.50752	10.0284	10.8883	10.8481	11.2514
ENSMUSG00000080727	C920021L13Rik	100042889	106.788	-5.23971	2.14689	-2.44061	0.0146627	0.10327	-0.545539	1.1808	0	59	99	211	1	6.50752	9.97521	11.0584	10.8056	7.54129
ENSMUSG00000059890	Ube4a	140630	908.91	5.28452	2.16477	2.44115	0.0146406	0.10327	0.825553	1.42289	387	4563	2	1601	0	11.3844	12.0755	8.51251	11.6964	6.50752
ENSMUSG00000020289	Nprl3	17168	613.942	5.59592	2.29277	2.44068	0.0146596	0.10327	0.655256	1.25928	822	2908	4	1436	0	11.6836	11.88	9.0453	11.6545	6.50752
ENSMUSG00000033938	Ndufb7	66916	500.517	5.76485	2.36279	2.43985	0.0146935	0.103416	0.390255	1.07628	1578	760	1	1292	0	11.9428	11.3474	8.00794	11.6136	6.50752
ENSMUSG00000108059	Gm44369		8.07175	-3.6263	1.48644	-2.43959	0.014704	0.10342	-1.95411	1.80691	1	1	10	3	28	7.61691	7.24889	9.71652	7.8981	9.89452
ENSMUSG00000032842	Abcc10	224814	2622.45	-6.98474	2.86367	-2.43909	0.0147243	0.103492	-0.0936121	1.00383	0	1338	8271	430	4	6.50752	11.5768	13.7905	11.1538	8.45433
ENSMUSG00000032776	Mctp2	244049	63.4779	3.50294	1.43662	2.43832	0.0147558	0.103643	1.34705	1.66221	27	578	6	11	7	9.96278	11.2288	9.34924	8.85218	8.88479
ENSMUSG00000028973	Abcb8	74610	2396.64	-6.10339	2.50423	-2.43723	0.0148002	0.103883	-0.225708	1.01645	1	2245	4324	2209	16	7.61691	11.7772	13.0057	11.8216	9.50361
ENSMUSG00000022026	Olfm4	380924	1752.91	-7.40757	3.04239	-2.43479	0.0149005	0.104517	-0.236514	1.03962	0	2322	446	7386	6509	6.50752	11.7903	11.691	12.4079	12.6741
ENSMUSG00000013662	Atad1	67979	7293.18	-2.31244	0.950137	-2.4338	0.0149413	0.104731	-1.54782	1.17245	1935	5773	14518	8319	10731	12.0318	12.1918	14.6475	12.4867	13.1536
ENSMUSG00000059146	Ntrk3		563.609	5.44935	2.24003	2.43272	0.014986	0.104973	0.345484	1.07647	3696	15	8	99	22	12.371	8.99076	9.55863	10.3806	9.72969
ENSMUSG00000022831	Hcls1	15163	6407.35	-2.00147	0.822907	-2.43219	0.0150076	0.105053	-1.54099	0.876659	2396	3105	7890	7250	12346	12.1326	11.9069	13.7252	12.3961	13.3138
ENSMUSG00000026860	Sh3glb2	227700	2224.59	-7.1064	2.92358	-2.43072	0.0150688	0.105365	-0.168772	1.0113	0	2091	3362	1876	1	6.50752	11.7495	12.7666	11.7576	7.54129
ENSMUSG00000004655	Aqp1	11826	204.939	6.77637	2.78791	2.43063	0.0150726	0.105365	0.392312	1.10261	1328	102	0	22	0	11.8715	10.3207	6.50752	9.37529	6.50752
ENSMUSG00000026239	Pde6d	18582	934.943	4.82787	1.98802	2.42848	0.0151623	0.105921	0.746776	1.29807	3875	2942	10	1939	14	12.4005	11.8847	9.71652	11.7705	9.40641
ENSMUSG00000036934	4921524J17Rik	66714	1725.91	-6.03213	2.48433	-2.42807	0.0151794	0.105968	-0.142997	1.00147	1	1780	3150	747	4882	7.61691	11.6874	12.7104	11.3945	12.4605
ENSMUSG00000020654	Adcy3	104111	216.509	5.11335	2.10628	2.42767	0.0151961	0.106013	0.802667	1.37732	343	750	1	301	1	11.3335	11.3418	8.00794	10.9853	7.54129
ENSMUSG00000029392	Rilpl1	75695	178.223	-3.60506	1.48653	-2.42515	0.0153022	0.106681	-1.5069	1.99027	10	203	116	955	6	9.26046	10.7161	11.1326	11.4947	8.76596
ENSMUSG00000036941	Elac1	114615	1223.69	-8.87316	3.66032	-2.42415	0.0153442	0.106902	-0.0518079	1.01761	7066	0	0	200	666	12.8689	6.50752	6.50752	10.7774	11.5479
ENSMUSG00000001847	Rac1	19353	6517.6	-2.4053	0.992585	-2.42327	0.0153815	0.106947	-1.48002	1.21632	1091	8312	9206	12635	6012	11.7933	12.4007	13.9431	12.8204	12.6108
ENSMUSG00000069633	Pex11g	69129	325.456	-6.92784	2.85832	-2.42374	0.0153614	0.106947	-0.368118	1.10815	0	1	0	110	2443	6.50752	7.24889	6.50752	10.443	12.0751
ENSMUSG00000020523	Fam114a2	67726	2282.27	-6.30388	2.6014	-2.42326	0.0153819	0.106947	-0.198869	1.01181	1	2650	2005	2341	8980	7.61691	11.8426	12.3827	11.8447	12.9666
ENSMUSG00000051403	Ppp1r37	232947	1942.4	5.41297	2.23424	2.42273	0.0154043	0.106958	0.843512	1.50568	6188	3140	0	269	1127	12.7487	11.9115	6.50752	10.9297	11.7517
ENSMUSG00000018651	Tada2a	217031	2365.93	-6.89259	2.84476	-2.4229	0.015397	0.106958	-0.138688	1.00484	0	3179	3759	1984	1	6.50752	11.9166	12.8683	11.7794	7.54129
ENSMUSG00000038256	Bcl9	77578	927.851	5.24697	2.16667	2.42168	0.0154491	0.107198	0.504186	1.12537	4030	958	3	1122	2	12.4256	11.4437	8.82494	11.5586	7.95657
ENSMUSG00000026918	Brd3	67382	3210.77	4.74756	1.96131	2.42061	0.0154947	0.107441	0.621123	1.21942	15177	1537	134	2771	4	13.7578	11.6307	11.1982	11.9133	8.45433
ENSMUSG00000050473	Slc35d3	76157	3289.34	-7.31124	3.02131	-2.41989	0.0155252	0.107581	-0.118597	1.00487	0	4742	6537	2752	0	6.50752	12.0937	13.4774	11.9105	6.50752
ENSMUSG00000075279	Mrpl23-ps1	100040519	14.5694	3.1491	1.30158	2.41944	0.0155444	0.107641	2.01104	1.40926	28	73	1	22	1	9.98669	10.1129	8.00794	9.37529	7.54129
ENSMUSG00000032185	Carm1	59035	1032.8	5.76345	2.38238	2.4192	0.0155548	0.107641	0.483105	1.12106	1435	3248	0	2304	12	11.9031	11.9256	6.50752	11.8384	9.29269
ENSMUSG00000008475	Arpc5	67771	6394.03	-2.79423	1.15573	-2.41772	0.0156179	0.107999	-1.27645	1.45055	331	8767	4701	10771	16129	11.3183	12.435	13.093	12.6817	13.6513
ENSMUSG00000057335	Cep170	545389	1005.27	4.74192	1.96221	2.41663	0.0156651	0.107999	0.770435	1.31801	1313	1778	5	1151	42	11.8669	11.6869	9.21369	11.5686	10.1579
ENSMUSG00000026966	Ssna1	68475	2271.24	-7.52522	3.11397	-2.4166	0.0156664	0.107999	-0.14857	1.01053	0	2393	4794	2351	0	6.50752	11.8021	13.1141	11.8464	6.50752
ENSMUSG00000022558	Mroh1	223658	1618.26	-5.92373	2.45099	-2.41687	0.0156546	0.107999	-0.333599	1.06061	3	751	3852	1655	13	8.34248	11.3424	12.8915	11.7092	9.35193
ENSMUSG00000060275	Nrg2	100042150	65.7264	-3.1032	1.28416	-2.41653	0.0156693	0.107999	-1.83291	1.56466	3	118	20	566	12	8.34248	10.4081	10.1753	11.2765	9.29269
ENSMUSG00000041592	Sdk2	237979	140.863	4.37666	1.81147	2.41608	0.0156888	0.108061	0.851132	1.38618	705	15	5	15	15	11.6243	8.99076	9.21369	9.08918	9.45679
ENSMUSG00000104217	Gm37988		850.064	6.09564	2.52412	2.41495	0.0157372	0.108297	0.547022	1.18143	264	1877	1	882	0	11.2195	11.7078	8.00794	11.4627	6.50752
ENSMUSG00000029249	Rest	19712	2728.19	-4.73606	1.96206	-2.41382	0.0157861	0.108297	-0.312555	1.02376	10	5004	5354	3791	2417	9.26046	12.1197	13.237	12.0496	12.0701
ENSMUSG00000051586	Mical3	194401	3845.87	3.37434	1.39737	2.41477	0.0157452	0.108297	1.5353	1.66789	8703	3019	74	1423	2572	13.0774	11.8953	10.9164	11.651	12.0995
ENSMUSG00000041187	Prkd2	101540	3155.51	-4.04911	1.67746	-2.41384	0.0157856	0.108297	-0.568114	1.13255	72	2713	8041	3527	2606	10.5642	11.852	13.7513	12.0169	12.1058
ENSMUSG00000001829	Clpb	20480	706.07	5.07575	2.10243	2.41423	0.0157685	0.108297	0.707432	1.28575	811	1188	5	796	1	11.6784	11.5301	9.21369	11.4208	7.54129
ENSMUSG00000034593	Myo5a	17918	6102.27	-3.73531	1.54732	-2.41405	0.0157764	0.108297	-0.381111	1.0271	65	2859	12263	1409	12679	10.5056	11.8731	14.3778	11.6472	13.3455
ENSMUSG00000032724	Abtb2	99382	185.182	-3.34688	1.38718	-2.41273	0.0158336	0.108551	-1.89065	1.82558	8	50	46	390	20	9.09279	9.86492	10.6663	11.1088	9.66295
ENSMUSG00000038518	Jarid2	16468	8352.93	-2.91323	1.20768	-2.41226	0.015854	0.108618	-1.36987	1.48949	660	4034	12829	7884	4321	11.5987	12.0191	14.4491	12.4504	12.3817
ENSMUSG00000020528	Prpsap2	212627	559.717	5.44343	2.25706	2.41174	0.0158768	0.108702	0.825525	1.4768	2587	1187	0	124	4	12.1712	11.5298	6.50752	10.5128	8.45433
ENSMUSG00000003868	Ruvbl2	20174	8404.46	-2.61901	1.08614	-2.4113	0.0158958	0.10876	-1.5568	1.34744	1428	4861	18165	9187	6456	11.9011	12.1056	15.0136	12.5575	12.6674
ENSMUSG00000022864	D16Ertd472e	67102	2317.16	-7.43432	3.08414	-2.4105	0.0159308	0.108855	-0.219742	1.03326	0	1989	547	5333	8931	6.50752	11.7302	11.7699	12.2182	12.9612
ENSMUSG00000025616	Usp16	74112	2836.38	-5.87692	2.43794	-2.41061	0.0159259	0.108855	-0.266148	1.02779	2	3031	1413	3828	12108	8.05079	11.8969	12.1844	12.0541	13.2908
ENSMUSG00000003546	Klc4	74764	228.878	5.92035	2.45661	2.40997	0.0159538	0.10894	0.163555	1.00672	687	420	1	1250	0	11.6143	11.0829	8.00794	11.6008	6.50752
ENSMUSG00000025732	Mcrip2	68241	918.764	-7.46149	3.09641	-2.40973	0.0159645	0.108941	-0.181656	1.01906	0	402	3003	596	0	6.50752	11.0622	12.6708	11.2988	6.50752
ENSMUSG00000073991	Cnbd1	435772	115.598	-4.29385	1.78237	-2.40906	0.0159935	0.109067	-0.546403	1.13271	3	28	315	41	95	8.34248	9.45705	11.5561	9.81804	10.6418
ENSMUSG00000002458	Rgs19	56470	7367.47	3.46519	1.43891	2.40821	0.016031	0.109251	1.00016	1.37011	27858	4934	41	4937	7653	14.6818	12.1128	10.6023	12.1778	12.8141
ENSMUSG00000029577	Ube3b	117146	3332.11	3.38613	1.40645	2.40757	0.016059	0.109367	1.65789	1.7028	2578	7771	32	3131	1666	12.1694	12.359	10.4601	11.9648	11.9074
ENSMUSG00000040552	C3ar1	12267	2718.77	-5.18336	2.15315	-2.40734	0.0160693	0.109367	-0.155268	0.997776	1	2019	2244	655	6293	7.61691	11.736	12.4553	11.3393	12.6467
ENSMUSG00000029095	Ablim2	231148	12.5561	-3.80487	1.5813	-2.40617	0.0161207	0.109644	-1.90171	2.00169	0	13	12	66	11	6.50752	8.88113	9.84206	10.1311	9.22784
ENSMUSG00000028937	Acot7	70025	2175.19	4.19371	1.74378	2.40496	0.0161744	0.109865	1.21791	1.75329	1661	3914	4	1104	266	11.9646	12.0057	9.0453	11.5522	11.1603
ENSMUSG00000038102	Trappc11	320714	2027.41	-6.74419	2.80458	-2.40471	0.0161854	0.109867	-0.188314	1.01416	1	1959	3060	2063	5915	7.61691	11.7243	12.6862	11.7947	12.5982
ENSMUSG00000031681	Smad1	17125	176.578	-4.91066	2.04333	-2.40326	0.0162494	0.110229	-0.500301	1.12706	0	483	60	1046	2	6.50752	11.1478	10.8089	11.5309	7.95657
ENSMUSG00000032582	Rbm6	19654	4349.19	-4.10282	1.70775	-2.40247	0.0162848	0.110396	-0.371068	1.03117	13	5115	1923	3316	15035	9.45381	12.1304	12.3571	11.9897	13.5586
ENSMUSG00000037461	Ints7	77065	2298.27	4.79074	1.99529	2.40103	0.0163489	0.110468	0.704431	1.25234	5670	5974	2	3537	329	12.6749	12.2098	8.51251	12.0182	11.2554
ENSMUSG00000040928	S100pbp	74648	428.618	5.00629	2.0843	2.4019	0.01631	0.110468	0.477698	1.11577	1772	460	5	898	2	11.9926	11.1253	9.21369	11.4699	7.95657
ENSMUSG00000029436	Mmp17	23948	7.63739	-3.65766	1.52335	-2.40106	0.0163475	0.110468	-1.00155	1.55122	1	1	0	55	23	7.61691	7.24889	6.50752	10.014	9.76053
ENSMUSG00000058230	Arhgap35	232906	3669.84	3.8724	1.61266	2.40125	0.0163392	0.110468	1.2833	1.71142	4967	2851	7	900	13854	12.5712	11.872	9.46218	11.4708	13.4542
ENSMUSG00000063804	Lin28b	380669	4707.33	-3.73492	1.55528	-2.40145	0.0163301	0.110468	-0.560809	1.1096	68	6431	7272	6256	2279	10.5316	12.2496	13.6153	12.3071	12.043
ENSMUSG00000025894	Aasdhppt	67618	2303.41	-5.86997	2.44716	-2.39868	0.0164542	0.111106	-0.195525	1.00638	0	5977	356	4227	8353	6.50752	12.21	11.6039	12.1006	12.8958
ENSMUSG00000026640	Plxna2	18845	49.6944	-5.04633	2.10473	-2.39761	0.0165022	0.111357	-0.668689	1.29339	1	2	172	10	1	7.61691	7.57852	11.308	8.77867	7.54129
ENSMUSG00000022913	Psmg1	56088	2533.15	-4.77818	1.99373	-2.3966	0.0165479	0.111593	-0.274078	1.01314	6	4997	3399	3184	2950	8.87315	12.119	12.7763	11.9721	12.1672
ENSMUSG00000026309	Ilkap	67444	4857.09	-3.9625	1.65395	-2.39577	0.0165854	0.111773	-0.347349	1.01993	15	6914	3721	3691	7780	9.55724	12.2902	12.8588	12.0374	12.8291
ENSMUSG00000030583	Sipa1l3	74206	2892.59	3.92309	1.63773	2.39545	0.0165999	0.111797	1.43843	1.98045	4426	5649	11	747	4360	12.4884	12.1805	9.78257	11.3945	12.3873
ENSMUSG00000040389	Wdr47	99512	679.79	-4.69866	1.96189	-2.39497	0.0166216	0.11187	-0.590863	1.19896	3	154	434	453	3968	8.34248	10.5628	11.6804	11.1775	12.33
ENSMUSG00000008028	1700008O03Rik	69349	34.6616	-5.47806	2.28834	-2.3939	0.0166704	0.112125	-0.71247	1.37265	0	4	1	85	208	6.50752	8.00315	8.00794	10.2885	11.0455
ENSMUSG00000024687	Osbp	76303	510.04	5.83826	2.4393	2.39341	0.0166924	0.1122	0.358734	1.06271	1259	1544	0	2734	2	11.85	11.6325	6.50752	11.9078	7.95657
ENSMUSG00000037544	Dlgap5	218977	1714.48	5.77617	2.41405	2.39273	0.0167236	0.112337	0.427662	1.09244	8610	1412	1	1517	0	13.0661	11.5978	8.00794	11.6756	6.50752
ENSMUSG00000039166	Akap7	432442	1039.91	7.37664	3.08433	2.39165	0.0167727	0.112594	0.242012	1.04225	5634	256	9	736	0	12.6697	10.8388	9.64251	11.3883	6.50752
ENSMUSG00000015942	Gtf2ird2	114674	1469.12	-5.88601	2.46172	-2.39102	0.0168018	0.112715	-0.201968	1.00913	2	2724	3353	1964	8	8.05079	11.8536	12.7642	11.7755	8.98709
ENSMUSG00000041837	Pdcd7	50996	3167.46	-5.75973	2.40981	-2.39011	0.0168431	0.112846	-0.0882252	1.00417	1	1868	10497	297	1	7.61691	11.706	14.1377	10.9787	7.54129
ENSMUSG00000021573	Tppp	72948	57.8205	4.14683	1.73488	2.39027	0.016836	0.112846	0.974438	1.46459	294	85	2	62	0	11.267	10.2087	8.51251	10.0913	6.50752
ENSMUSG00000022160	Mettl3	56335	876.945	-6.49613	2.71999	-2.38829	0.0169269	0.113333	-0.207909	1.0169	0	1275	409	1440	3976	6.50752	11.558	11.6576	11.6556	12.3312
ENSMUSG00000073684	Faap20	67513	974.457	5.62833	2.35706	2.38786	0.0169468	0.113393	0.602502	1.21296	4575	2513	1	898	0	12.5115	11.8214	8.00794	11.4699	6.50752
ENSMUSG00000031583	Wrn	22427	1917.44	-4.81007	2.01538	-2.38668	0.0170015	0.113685	-0.341329	1.03772	8	1186	3272	1154	3161	9.09279	11.5294	12.7429	11.5696	12.203
ENSMUSG00000117270	Gm49953		43.4766	3.36324	1.40942	2.38626	0.0170206	0.113739	1.97567	1.63552	114	29	3	10	2	10.8148	9.48254	8.82494	8.77867	7.95657
ENSMUSG00000038456	Dennd2a	209773	8.70918	-4.24412	1.78006	-2.38426	0.0171135	0.114248	-2.37126	2.31049	2	0	16	17	1	8.05079	6.50752	10.0329	9.18358	7.54129
ENSMUSG00000023009	Nckap5l	380969	1300.92	6.51869	2.73418	2.38414	0.0171189	0.114248	0.259837	1.04122	103	1031	0	3588	0	10.7614	11.4734	6.50752	12.0246	6.50752
ENSMUSG00000030745	Il21r	60504	3697.49	4.88396	2.04906	2.38352	0.0171481	0.114369	0.745649	1.30131	7558	3161	0	1286	2330	12.9336	11.9143	6.50752	11.6118	12.0531
ENSMUSG00000028224	Nbn	27354	2079.44	-5.39455	2.26382	-2.38294	0.0171748	0.114473	-0.23687	1.0112	0	3264	381	2379	2002	6.50752	11.9276	11.6302	11.8512	11.9852
ENSMUSG00000048924	Ccdc125	76041	1363.89	5.07136	2.13087	2.37995	0.0173151	0.115184	0.855562	1.46505	6902	1863	1	347	1180	12.8469	11.7049	8.00794	11.0538	11.7696
ENSMUSG00000045867	Cradd	12905	2774.87	5.15777	2.1679	2.37915	0.0173525	0.115359	0.630799	1.23126	12462	2668	95	2403	1	13.496	11.8453	11.0388	11.8552	7.54129
ENSMUSG00000029458	Brap	72399	1178.93	-5.72605	2.40707	-2.37885	0.0173668	0.11538	-0.333638	1.05792	2	1982	2121	4139	2	8.05079	11.7288	12.4183	12.0906	7.95657
ENSMUSG00000027933	Ints3	229543	3793.99	3.98031	1.67348	2.37846	0.0173849	0.115426	0.876198	1.33741	2287	5244	3	3888	693	12.1099	12.1428	8.82494	12.0612	11.5635
ENSMUSG00000002280	Ciao3	67563	495.377	-6.92954	2.91385	-2.37814	0.0174001	0.115452	-0.191284	1.01692	0	537	1274	670	0	6.50752	11.1959	12.1321	11.3489	6.50752
ENSMUSG00000020196	Cabin1	104248	2695.52	-4.88039	2.05326	-2.3769	0.0174588	0.115767	-0.43569	1.08971	4	3420	1429	6179	33	8.56045	11.9473	12.1903	12.2999	10.0032
ENSMUSG00000027488	Snta1	20648	13.4142	-3.17569	1.33633	-2.37643	0.0174811	0.11584	-1.82393	1.55799	1	3	8	11	74	7.61691	7.81562	9.55863	8.85218	10.5002
ENSMUSG00000022668	Gtpbp8	66067	1237.87	-7.29924	3.07195	-2.37609	0.017497	0.115871	-0.133845	1.00715	0	1727	3311	1270	0	6.50752	11.6757	12.7532	11.6069	6.50752
ENSMUSG00000039968	Rsbn1l	242860	2369.18	4.11115	1.73096	2.37507	0.0175458	0.116045	1.55025	2.15582	2385	5750	39	2045	22	12.1303	12.1897	10.5741	11.7913	9.72969
ENSMUSG00000066900	Suds3	71954	796.005	6.54067	2.75364	2.37528	0.0175357	0.116045	0.278246	1.04466	97	1278	0	3321	0	10.7292	11.5589	6.50752	11.9904	6.50752
ENSMUSG00000079550	Mpp4	227157	68.5687	-5.91588	2.49156	-2.37437	0.0175788	0.116189	-0.332942	1.05937	0	5	243	10	0	6.50752	8.15849	11.4524	8.77867	6.50752
ENSMUSG00000030067	Foxp1	108655	2404.11	4.14126	1.74474	2.37356	0.0176174	0.116296	0.895248	1.39031	3018	9431	16	7166	8	12.253	12.484	10.0329	12.3888	8.98709
ENSMUSG00000075470	Alg10b	380959	1788.82	-4.39405	1.85125	-2.37356	0.0176175	0.116296	-0.541757	1.13848	4	1568	465	2864	3817	8.56045	11.6385	11.707	11.9271	12.3073
ENSMUSG00000015341	Golga7		1286.29	-5.97367	2.51812	-2.37227	0.017679	0.116627	-0.151269	1.00138	0	3716	1085	1857	1055	6.50752	11.9829	12.0555	11.7537	11.7262
ENSMUSG00000038671	Arfrp1	76688	3928.15	-3.02005	1.2734	-2.37163	0.0177097	0.116703	-1.35936	1.59086	273	3403	4402	6528	5513	11.2344	11.9452	13.024	12.3321	12.5456
ENSMUSG00000042408	Zmym6	100177	163.993	3.66584	1.54575	2.37156	0.0177132	0.116703	2.2378	1.79708	136	1684	5	248	10	10.9053	11.666	9.21369	10.8888	9.15632
ENSMUSG00000025266	Gnl3l	237107	791.14	-5.22674	2.20445	-2.371	0.0177401	0.116806	-0.412212	1.08531	0	1046	110	2215	72	6.50752	11.4793	11.108	11.8227	10.4843
ENSMUSG00000059263	Usp47	74996	5271.88	-2.64442	1.11555	-2.37052	0.0177632	0.116883	-1.45876	1.404	382	2827	4556	4603	10620	11.379	11.8685	13.0598	12.1423	13.1422
ENSMUSG00000025880	Smad7	17131	1076.19	5.39129	2.27462	2.37019	0.017779	0.116913	0.40492	1.08751	272	872	1	1963	1	11.2328	11.405	8.00794	11.7753	7.54129
ENSMUSG00000027332	Ivd	56357	1683.27	-6.482	2.73572	-2.36939	0.0178173	0.11709	-0.108572	1.00228	0	1644	3966	601	14	6.50752	11.6567	12.9196	11.3024	9.40641
ENSMUSG00000033059	Pygb	110078	486.218	-5.98066	2.52472	-2.36884	0.0178438	0.117189	-0.284938	1.03865	0	564	159	953	930	6.50752	11.2179	11.2739	11.4939	11.6776
ENSMUSG00000059336	Slc14a1	108052	622.889	5.0512	2.13365	2.3674	0.0179137	0.117574	0.648363	1.2291	2727	660	10	460	0	12.1985	11.287	9.71652	11.1845	6.50752
ENSMUSG00000012819	Cdh23	22295	99.9818	-3.60575	1.52341	-2.36689	0.0179383	0.11766	-1.22891	1.77487	7	13	8	381	455	8.99127	8.88113	9.55863	11.0979	11.3939
ENSMUSG00000031903	Pla2g15	192654	2263.98	-4.89155	2.06742	-2.36602	0.0179806	0.117713	-0.360097	1.04782	1	4349	628	5282	332	7.61691	12.0532	11.8241	12.2131	11.2594
ENSMUSG00000022607	Ptk2	14083	2367.91	-3.69002	1.5594	-2.36631	0.0179664	0.117713	-0.927706	1.42884	179	643	4848	1605	4117	11.0402	11.2756	13.1262	11.6974	12.352
ENSMUSG00000024131	Slc3a1	20532	403.891	-4.12537	1.74347	-2.36618	0.0179726	0.117713	-0.87008	1.4531	20	277	879	1071	2	9.76	10.8793	11.9621	11.5403	7.95657
ENSMUSG00000019951	Uhrf1bp1l	75089	3910.51	-4.32275	1.82737	-2.36555	0.0180031	0.117716	-0.261433	1.00449	8	6707	3826	3061	5486	9.09279	12.2729	12.8851	11.9552	12.542
ENSMUSG00000032334	Loxl1	16949	334.601	-5.88385	2.48732	-2.36554	0.0180039	0.117716	-0.299117	1.08342	2	0	1140	0	137	8.05079	6.50752	12.0785	6.50752	10.8381
ENSMUSG00000031505	Naxd	69225	3756.83	-6.47448	2.7396	-2.36329	0.0181134	0.118283	-0.196189	1.01463	1	2231	6666	2341	0	7.61691	11.7747	13.5022	11.8447	6.50752
ENSMUSG00000097536	2610037D02Rik		2651.74	4.03301	1.70652	2.36329	0.0181135	0.118283	0.907842	1.39181	7866	2970	39	2365	707	12.9732	11.8886	10.5741	11.8488	11.5713
ENSMUSG00000016756	Cmah	12763	628.727	-5.56227	2.35522	-2.36168	0.0181922	0.118721	-0.29022	1.03339	1	1098	1468	1427	1	7.61691	11.4987	12.2044	11.6521	7.54129
ENSMUSG00000036850	Mrpl41	107733	1623.13	-7.44048	3.15318	-2.35967	0.0182911	0.119291	-0.185233	1.02153	0	2398	805	4378	5791	6.50752	11.803	11.9249	12.1176	12.5821
ENSMUSG00000045409	Trim39	79263	518.878	5.75789	2.44113	2.3587	0.018339	0.119528	0.267446	1.0242	1955	1452	6	1635	0	12.0364	11.6087	9.34924	11.7045	6.50752
ENSMUSG00000047719	Ubiad1	71707	467.129	-6.41095	2.71869	-2.3581	0.0183688	0.119647	-0.45996	1.17194	0	11	2	551	2680	6.50752	8.75231	8.51251	11.2647	12.1194
ENSMUSG00000023915	Tnfrsf21	94185	1869.47	4.65676	1.97518	2.35764	0.0183915	0.119719	0.697594	1.24392	6162	5043	6	3386	11	12.745	12.1235	9.34924	11.9989	9.22784
ENSMUSG00000055319	Sec23ip	207352	4705.41	-4.69329	1.99092	-2.35735	0.0184058	0.119736	-0.142881	0.995352	3	7037	5989	1687	3135	8.34248	12.3003	13.369	11.7166	12.1987
ENSMUSG00000038628	Polr3k	67005	1266.93	-6.5494	2.77895	-2.35679	0.0184337	0.119842	-0.169647	1.00843	0	3271	554	2761	4423	6.50752	11.9285	11.7748	11.9118	12.3963
ENSMUSG00000033720	Sfxn5	94282	1482.01	4.92887	2.09221	2.35582	0.018482	0.120081	0.832605	1.41144	355	2059	0	522	366	11.3481	11.7436	6.50752	11.241	11.3018
ENSMUSG00000046556	Zfp319	79233	806.704	-6.80768	2.89239	-2.35365	0.0185901	0.120707	-0.155506	1.00795	0	960	2316	788	0	6.50752	11.4445	12.4766	11.4166	6.50752
ENSMUSG00000027472	Pdrg1	68559	752.384	5.85778	2.49069	2.35187	0.0186791	0.121208	0.573393	1.19006	99	4621	0	1971	0	10.7402	12.0815	6.50752	11.7769	6.50752
ENSMUSG00000026819	Slc25a25	227731	612.539	-6.32903	2.69164	-2.35136	0.0187048	0.121222	-0.203056	1.01405	0	1171	969	1225	0	6.50752	11.5244	12.0045	11.5929	6.50752
ENSMUSG00000039199	Zdhhc1	70796	85.1188	-7.51155	3.1945	-2.3514	0.0187029	0.121222	-0.318024	1.09406	2	0	120	233	0	8.05079	6.50752	11.1482	10.857	6.50752
ENSMUSG00000021113	Snapc1	75627	1780.22	-7.19623	3.06159	-2.35049	0.0187487	0.121355	-0.124398	1.00603	0	2106	4786	1369	0	6.50752	11.7523	13.1123	11.636	6.50752
ENSMUSG00000023048	Prr13	66151	4233.87	-4.16274	1.771	-2.35051	0.0187479	0.121355	-0.269609	1.0048	17	5743	6517	2496	6892	9.64636	12.1891	13.4735	11.8705	12.7218
ENSMUSG00000004565	Pnpla6	50767	643.062	-4.61346	1.96355	-2.34955	0.0187961	0.121585	-0.561413	1.17379	11	281	1506	745	2	9.33122	10.8866	12.218	11.3934	7.95657
ENSMUSG00000059995	Atxn7l3	217218	1098.85	6.13479	2.61216	2.34855	0.0188466	0.121759	0.346302	1.06028	117	3045	0	4808	0	10.8284	11.8988	6.50752	12.1642	6.50752
ENSMUSG00000036225	Kctd1	106931	114.369	4.08157	1.73785	2.34864	0.0188421	0.121759	1.60131	2.14865	243	806	4	269	1	11.1823	11.3722	9.0453	10.9297	7.54129
ENSMUSG00000025525	Apool	68117	475.429	-6.28214	2.67593	-2.34764	0.0188926	0.12198	-0.228715	1.02169	0	1040	812	1325	0	6.50752	11.477	11.9285	11.6234	6.50752
ENSMUSG00000026333	Gin1	252876	132.612	-5.90085	2.51538	-2.34591	0.0189805	0.122314	-0.532348	1.21506	0	21	1	621	28	6.50752	9.24489	8.00794	11.3165	9.89452
ENSMUSG00000015224	Cyp2j9	74519	5.60131	3.30603	1.40935	2.34578	0.0189874	0.122314	1.46776	1.51581	25	19	0	6	1	9.91171	9.16991	6.50752	8.3872	7.54129
ENSMUSG00000045928	4933440M02Rik	71208	8.45217	-3.24592	1.38378	-2.34569	0.0189919	0.122314	-1.94181	1.59441	0	7	1	43	33	6.50752	8.40579	8.00794	9.85045	10.0032
ENSMUSG00000028405	Aco1	11428	611.416	-5.8453	2.49263	-2.34503	0.0190254	0.122453	-0.36937	1.08687	2	561	1438	2033	0	8.05079	11.2155	12.1935	11.789	6.50752
ENSMUSG00000036023	Parp2	11546	3371.8	-4.71437	2.01161	-2.34358	0.0190998	0.122856	-0.516638	1.14431	89	2749	5181	6905	7527	10.6825	11.8573	13.1997	12.3659	12.799
ENSMUSG00000005687	Bcas2	68183	3291.22	-4.06553	1.73528	-2.34287	0.0191363	0.123014	-0.443212	1.06417	33	5153	5322	4820	3135	10.0931	12.1341	13.2301	12.1655	12.1987
ENSMUSG00000095105	Edaradd	171211	20.6922	-3.31588	1.41585	-2.34197	0.019182	0.123202	-1.49051	1.75181	2	16	48	53	7	8.05079	9.03993	10.6897	9.98977	8.88479
ENSMUSG00000117595	Gm49981		12.9615	-3.40429	1.45369	-2.34183	0.0191895	0.123202	-1.06235	1.45042	0	6	21	9	42	6.50752	8.29083	10.2058	8.69726	10.1579
ENSMUSG00000029776	Hibadh	58875	2732.64	-4.68984	2.0032	-2.34117	0.0192233	0.123266	-0.294114	1.01928	1	3453	410	2524	6647	7.61691	11.9514	11.6585	11.875	12.6914
ENSMUSG00000021982	Cdadc1	71891	1459.08	-7.97943	3.40831	-2.34117	0.0192234	0.123266	-0.161882	1.01999	0	201	4046	363	0	6.50752	10.7108	12.9392	11.0752	6.50752
ENSMUSG00000034109	Golim4	73124	1363.87	4.84766	2.07127	2.34043	0.0192617	0.123435	0.572286	1.16852	410	954	2	1138	3	11.4084	11.4419	8.51251	11.5641	8.23998
ENSMUSG00000022205	Sub1	20024	14326.8	-1.47302	0.62948	-2.34006	0.0192807	0.12348	-1.18402	0.637087	9079	7811	22459	12874	22830	13.1228	12.3621	15.3632	12.8377	14.149
ENSMUSG00000036693	Nop14	75416	4722.09	-3.21946	1.37655	-2.3388	0.019346	0.123822	-0.780703	1.21866	189	7284	7475	8395	4052	11.0661	12.3203	13.652	12.493	12.3425
ENSMUSG00000019731	Slc35e1	270066	1576.46	-7.19041	3.07574	-2.33778	0.0193986	0.124081	-0.151273	1.01021	0	3622	3171	3580	0	6.50752	11.9718	12.7161	12.0236	6.50752
ENSMUSG00000034653	Ythdc2	240255	2627.1	-6.43252	2.75276	-2.33675	0.0194521	0.124346	-0.09266	1.00245	0	2649	4498	791	18	6.50752	11.8424	13.0464	11.4182	9.58823
ENSMUSG00000030742	Lat	16797	2156.71	-7.30117	3.12718	-2.33474	0.0195567	0.124783	-0.158784	1.01282	0	4494	1073	5321	4728	6.50752	12.0684	12.0504	12.217	12.4392
ENSMUSG00000014177	Tvp23b	67510	513.353	-6.35556	2.72215	-2.33475	0.0195563	0.124783	-0.224692	1.02252	0	636	855	874	1	6.50752	11.2709	11.9503	11.459	7.54129
ENSMUSG00000051786	Tubgcp6	328580	245.212	4.74618	2.03269	2.33493	0.0195472	0.124783	0.679484	1.23552	313	1274	1	892	0	11.2942	11.5576	8.00794	11.4672	6.50752
ENSMUSG00000034349	Smc4	70099	6843.59	2.93944	1.25939	2.33401	0.0195951	0.12495	1.66739	1.54489	18208	9564	577	9183	367	14.0184	12.4937	11.7907	12.5572	11.3029
ENSMUSG00000025373	Rnf41	67588	2014.62	4.81844	2.06479	2.33362	0.0196154	0.125003	0.482171	1.12554	1480	2743	10	6430	8	11.9159	11.8564	9.71652	12.3231	8.98709
ENSMUSG00000021759	Plpp1	19012	25.6746	2.9495	1.26435	2.33282	0.0196574	0.125193	1.81844	1.42472	10	187	2	14	3	9.26046	10.6713	8.51251	9.03681	8.23998
ENSMUSG00000073725	Lmbrd1	68421	1296.95	-5.57178	2.39038	-2.33092	0.0197577	0.125597	-0.160637	1.00096	1	2533	3371	1167	3	7.61691	11.8246	12.769	11.574	8.23998
ENSMUSG00000041530	Ago1	236511	1398.83	-5.50991	2.36477	-2.33	0.0198061	0.125597	-0.244886	1.01719	3	2796	2813	2535	2	8.34248	11.8641	12.6186	11.8768	7.95657
ENSMUSG00000031024	Denn2b	76954	2189.63	4.4347	1.90317	2.33017	0.0197974	0.125597	0.66741	1.23691	11343	440	90	631	337	13.3789	11.1047	11.0128	11.3234	11.2659
ENSMUSG00000019960	Dusp6	67603	1154.39	-6.6324	2.84506	-2.3312	0.0197429	0.125597	-0.169867	1.00975	0	2350	1675	2129	0	6.50752	11.795	12.2763	11.8071	6.50752
ENSMUSG00000006732	Mettl1	17299	1504.51	-7.3629	3.1596	-2.33033	0.0197888	0.125597	-0.16414	1.01502	0	2410	2913	3174	0	6.50752	11.8049	12.6462	11.9707	6.50752
ENSMUSG00000032171	Pin1	23988	3963.87	-4.26776	1.83162	-2.33005	0.0198038	0.125597	-0.3622	1.03487	26	5998	3184	4704	15169	9.93781	12.2119	12.7195	12.1532	13.5702
ENSMUSG00000020659	Cbll1	104836	2519.62	-5.32205	2.28403	-2.33011	0.0198003	0.125597	-0.12953	0.998672	1	2620	4407	760	2387	7.61691	11.838	13.0252	11.4017	12.0643
ENSMUSG00000004931	Apba3	57267	420.082	6.18273	2.65487	2.32882	0.0198686	0.125916	0.323002	1.05325	1860	687	0	1106	0	12.014	11.3043	6.50752	11.5529	6.50752
ENSMUSG00000032763	Ilvbl	216136	1006.36	5.89809	2.53366	2.32789	0.0199177	0.126149	0.45545	1.11043	97	72	0	61	4616	10.7292	10.1042	6.50752	10.0809	12.4235
ENSMUSG00000063856	Gpx1	14775	23951.7	-1.34327	0.577115	-2.32756	0.0199354	0.126184	-1.08874	0.597058	6875	35015	14811	44723	48837	12.8433	13.8605	14.6798	14.4251	15.3751
ENSMUSG00000036327	Qsox2	227638	724.812	6.52313	2.80299	2.32721	0.0199543	0.126226	0.314951	1.05485	78	474	0	723	0	10.6094	11.1392	6.50752	11.3809	6.50752
ENSMUSG00000041439	Mfsd6	98682	752.825	-5.97266	2.56709	-2.32663	0.0199849	0.126265	-0.260882	1.05417	4	1	0	975	1348	8.56045	7.24889	6.50752	11.503	11.8218
ENSMUSG00000079427	Mthfsl	100039707	319.828	-6.50369	2.79519	-2.32674	0.0199789	0.126265	-0.206158	1.0181	0	296	808	349	372	6.50752	10.9128	11.9265	11.0565	11.3088
ENSMUSG00000026399	Cd55	13136	1052.6	-7.26961	3.12579	-2.32569	0.0200353	0.126397	-0.142123	1.00964	0	693	1185	620	4736	6.50752	11.308	12.0969	11.3158	12.4403
ENSMUSG00000039263	Npepl1	228961	2683.39	-4.60517	1.98041	-2.32536	0.0200526	0.126397	-0.356514	1.04165	19	4664	3009	4676	6107	9.72441	12.0859	12.6724	12.1502	12.623
ENSMUSG00000031072	LTO1	72284	241.055	-5.24724	2.25609	-2.32581	0.0200287	0.126397	-0.303491	1.03228	0	959	252	1099	145	6.50752	11.4441	11.4672	11.5504	10.8673
ENSMUSG00000054814	Usp46	69727	2505.35	-5.51238	2.37131	-2.32462	0.0200926	0.12648	-0.125348	0.999266	2	4882	7015	1475	3	8.05079	12.1077	13.568	11.6648	8.23998
ENSMUSG00000035790	Cep19	66994	190.147	-7.60409	3.27097	-2.32472	0.0200869	0.12648	-0.26218	1.06369	0	7	0	1174	332	6.50752	8.40579	6.50752	11.5763	11.2594
ENSMUSG00000015668	Pdzd11	72621	1366.82	-7.16825	3.08676	-2.32226	0.020219	0.127063	-0.111605	1.00507	0	1815	3800	977	0	6.50752	11.6949	12.8786	11.5038	6.50752
ENSMUSG00000034744	Nagk	56174	244.37	4.3233	1.86198	2.32189	0.020239	0.127063	1.04461	1.60248	731	909	4	307	0	11.6383	11.4221	9.0453	10.9949	6.50752
ENSMUSG00000002028	Kmt2a	214162	4690.15	2.62345	1.12995	2.32174	0.0202468	0.127063	1.75701	1.20549	20485	2508	1005	1059	3038	14.1956	11.8207	12.0207	11.5358	12.1823
ENSMUSG00000020790	Ankfy1	11736	4234.42	3.76983	1.6237	2.32176	0.0202461	0.127063	0.994266	1.42161	13722	3572	15	2046	4722	13.6212	11.9658	9.99088	11.7915	12.4383
ENSMUSG00000081453	Gm6767		41.6229	3.17676	1.36808	2.32205	0.02023	0.127063	1.65683	1.62312	158	65	2	15	1	10.9798	10.0384	8.51251	9.08918	7.54129
ENSMUSG00000028576	Ift74	67694	67.2306	-3.65631	1.57586	-2.3202	0.0203302	0.127431	-0.912576	1.45468	9	17	5	484	81	9.18163	9.08595	9.21369	11.2073	10.5521
ENSMUSG00000037089	Slc35b2	73836	4085.74	-3.61143	1.55648	-2.32025	0.0203275	0.127431	-0.566777	1.11239	89	3988	7274	3952	5968	10.6825	12.014	13.6157	12.0688	12.6051
ENSMUSG00000025377	Tepsin	78777	2872.7	-5.60092	2.4154	-2.31884	0.0204037	0.127815	-0.261659	1.02547	6	1514	9157	1697	0	8.87315	11.6249	13.9353	11.7189	6.50752
ENSMUSG00000041390	Mdfic	16543	567.616	-5.99973	2.58814	-2.31816	0.0204405	0.127967	-0.396454	1.11484	1	6	1	314	3119	7.61691	8.29083	8.00794	11.0058	12.196
ENSMUSG00000021747	4930452B06Rik	74430	31.3238	-2.93452	1.26654	-2.31695	0.0205064	0.12829	-1.75553	1.46462	2	36	5	250	54	8.05079	9.63752	9.21369	10.8929	10.3133
ENSMUSG00000036943	Rab8b	235442	2948.7	4.13319	1.78404	2.31676	0.0205169	0.12829	1.03121	1.57007	2944	3749	43	2548	8	12.2394	11.9868	10.629	11.8789	8.98709
ENSMUSG00000031007	Atp6ap2	70495	4758.25	3.62444	1.56477	2.31627	0.0205435	0.128301	0.851747	1.29334	17648	4170	35	4452	2975	13.9725	12.034	10.5122	12.1258	12.1715
ENSMUSG00000021811	Dnajc9	108671	1403.07	5.14573	2.2215	2.31633	0.0205402	0.128301	0.523395	1.1494	6164	1426	32	1751	0	12.7453	11.6017	10.4601	11.7309	6.50752
ENSMUSG00000097571	Jpx	70252	2292.15	-5.23973	2.26318	-2.3152	0.0206019	0.128587	-0.139254	0.998816	2	2160	6117	675	2018	8.05079	11.7621	13.3948	11.352	11.9887
ENSMUSG00000027176	Cstf3	228410	2862.16	3.78289	1.63481	2.31396	0.0206701	0.128935	1.26211	1.73485	9209	4285	146	2657	345	13.1383	12.0464	11.2365	11.896	11.2762
ENSMUSG00000037949	Ano10	102566	504.885	-5.65449	2.44498	-2.31269	0.0207395	0.12929	-0.492132	1.18003	3	2	11	68	2479	8.34248	7.57852	9.78257	10.15	12.082
ENSMUSG00000040812	Agbl2	271813	63.448	-4.49417	1.94381	-2.31204	0.0207756	0.129359	-0.454233	1.08596	0	101	46	140	196	6.50752	10.3147	10.6663	10.5821	11.017
ENSMUSG00000052146	Rps10	67097	341.052	5.08335	2.19927	2.31138	0.0208118	0.129506	0.587105	1.18278	217	1062	1	889	0	11.1306	11.4854	8.00794	11.4659	6.50752
ENSMUSG00000053754	Chd8	67772	1608.73	-5.21346	2.25652	-2.3104	0.0208662	0.129688	-0.191087	1.0027	2	1814	3297	925	2450	8.05079	11.6947	12.7495	11.4819	12.0764
ENSMUSG00000090602	Gm5611		27.2839	-3.97263	1.71974	-2.31001	0.0208874	0.129741	-0.746362	1.26553	0	61	20	122	3	6.50752	9.99708	10.1753	10.5034	8.23998
ENSMUSG00000005698	Ctcf	13018	3563.38	-3.87774	1.6799	-2.30831	0.0209817	0.130248	-0.608306	1.15999	114	4616	4114	7041	8655	10.8148	12.081	12.9556	12.3779	12.9302
ENSMUSG00000000441	Raf1	110157	861.368	5.31674	2.304	2.30762	0.0210204	0.130322	0.480755	1.11258	146	1980	0	1949	1	10.9408	11.7284	6.50752	11.7725	7.54129
ENSMUSG00000069814	Ccdc92b	432582	175.639	-6.87071	2.97766	-2.30742	0.0210314	0.130322	-0.256361	1.04608	0	6	623	19	0	6.50752	8.29083	11.8209	9.26677	6.50752
ENSMUSG00000097937	Gm6967	629359	19.5183	-3.94683	1.71023	-2.30778	0.0210116	0.130322	-2.13833	2.1388	0	1	1	13	120	6.50752	7.24889	8.00794	8.98032	10.7687
ENSMUSG00000034781	Gna11	14672	2579.06	6.07015	2.63164	2.3066	0.0210769	0.130525	0.256082	1.05379	4827	182	19	1819	2	12.55	10.6564	10.143	11.7457	7.95657
ENSMUSG00000030541	Idh2	269951	3373.34	-5.47877	2.37641	-2.30549	0.0211393	0.130607	-0.15341	1.00079	2	6219	7713	2583	2	8.05079	12.2313	13.6943	11.8844	7.95657
ENSMUSG00000032398	Snapc5	330959	158.509	-4.63962	2.01245	-2.30546	0.0211408	0.130607	-0.722967	1.32145	0	124	21	532	0	6.50752	10.4374	10.2058	11.2493	6.50752
ENSMUSG00000046782	Ttc6	70846	221.441	4.65747	2.02006	2.30561	0.0211325	0.130607	0.648171	1.23801	1452	4	11	6	12	11.908	8.00315	9.78257	8.3872	9.29269
ENSMUSG00000021069	Pygl	110095	2586.62	-3.38594	1.46833	-2.30599	0.0211113	0.130607	-1.07364	1.51949	409	1208	7499	3119	331	11.4074	11.5367	13.6563	11.9632	11.258
ENSMUSG00000112437	Gm35188		168.229	-5.82001	2.52525	-2.30473	0.0211817	0.130781	-0.526923	1.19633	0	1	1	49	1276	6.50752	7.24889	8.00794	9.93804	11.8002
ENSMUSG00000081670	Gm15697		33.4855	-3.28137	1.42403	-2.30428	0.0212069	0.130858	-1.81064	1.72139	1	10	2	97	142	7.61691	8.67867	8.51251	10.3684	10.8566
ENSMUSG00000054226	Tprkb	69786	2769.07	-4.1188	1.78857	-2.30285	0.0212876	0.131278	-0.456912	1.07705	43	433	4027	470	11113	10.2591	11.0972	12.9345	11.1942	13.1925
ENSMUSG00000040323	Gm15429		6.43564	-3.48616	1.51524	-2.30073	0.021407	0.131397	-2.26242	2.00773	0	1	0	15	15	6.50752	7.24889	6.50752	9.08918	9.45679
ENSMUSG00000025780	Itih5	209378	684.757	4.93204	2.14318	2.30128	0.021376	0.131397	0.521059	1.13023	2567	2004	2	2088	6	12.1672	11.7331	8.51251	11.7994	8.76596
ENSMUSG00000026889	Rbm18	67889	700.171	-5.22515	2.27088	-2.30094	0.0213952	0.131397	-0.464493	1.1469	2	25	1	909	2083	8.05079	9.37412	8.00794	11.4749	12.0026
ENSMUSG00000051671	Coa6	67892	954.914	-7.32781	3.18484	-2.30084	0.0214008	0.131397	-0.16859	1.01687	0	1157	2370	1679	0	6.50752	11.5196	12.4925	11.7147	6.50752
ENSMUSG00000021913	Ogdhl	239017	36.0725	2.84921	1.23841	2.30069	0.0214089	0.131397	1.84999	1.29844	41	48	2	12	30	10.2297	9.83726	8.51251	8.91905	9.94053
ENSMUSG00000074305	Peak1	244895	1590.04	4.69404	2.03974	2.30129	0.0213752	0.131397	0.712694	1.28354	3243	3087	29	2462	12	12.2935	11.9045	10.4021	11.865	9.29269
ENSMUSG00000097451	Rian		51.0849	3.50045	1.52114	2.30121	0.02138	0.131397	1.54396	1.78652	30	617	6	18	3	10.0317	11.2576	9.34924	9.22642	8.23998
ENSMUSG00000052752	Traf7	224619	2920.18	-3.25001	1.41171	-2.30217	0.0213253	0.131397	-1.19275	1.5894	86	3330	1548	8135	2155	10.6637	11.936	12.2328	12.4714	12.0177
ENSMUSG00000037108	Zcwpw1	381678	153.348	4.28046	1.86154	2.29942	0.021481	0.131761	0.728194	1.29041	459	952	1	243	3	11.4547	11.4411	8.00794	10.8785	8.23998
ENSMUSG00000061759	Armt1	73419	1674.91	-5.40065	2.34926	-2.29887	0.0215125	0.131876	-0.483396	1.16928	47	123	133	3651	8987	10.3134	10.4326	11.1949	12.0325	12.9674
ENSMUSG00000036777	Anln	68743	2800.87	-5.49143	2.38964	-2.29802	0.0215608	0.132094	-0.131767	1.00061	3	6603	4984	2061	2046	8.34248	12.2642	13.1565	11.7943	11.9947
ENSMUSG00000028252	Ccnc	51813	1496.38	4.71409	2.05415	2.29491	0.0217382	0.132865	0.62101	1.19026	4875	3078	4	2240	69	12.5573	11.9033	9.0453	11.8272	10.4595
ENSMUSG00000025745	Hadha	97212	5305.9	-3.56574	1.5537	-2.295	0.0217332	0.132865	-0.431587	1.04433	202	3580	14298	2224	5472	11.0974	11.9668	14.6228	11.8243	12.5401
ENSMUSG00000042688	Mapk6	50772	8711.59	-6.00111	2.61466	-2.29518	0.0217229	0.132865	-0.113404	1.00068	1	14387	8217	5151	6803	7.61691	12.8208	13.7814	12.1998	12.7108
ENSMUSG00000055923	Aasdh	231326	1648.53	5.15623	2.24814	2.29355	0.0218163	0.133206	0.495064	1.17106	9393	410	6	11	1787	13.16	11.0715	9.34924	8.85218	11.9366
ENSMUSG00000079469	Pigb	55981	680.437	6.91003	3.01289	2.29349	0.02182	0.133206	0.189744	1.01723	4281	253	0	352	0	12.4656	10.8327	6.50752	11.0606	6.50752
ENSMUSG00000046318	Ccbe1	320924	92.284	-3.54159	1.54506	-2.2922	0.021894	0.133579	-1.39399	1.905	3	82	8	725	155	8.34248	10.1863	9.55863	11.382	10.9012
ENSMUSG00000022003	Slc25a30	67554	889.356	4.74015	2.06914	2.29088	0.0219706	0.133888	0.726939	1.29333	371	2451	3	1594	8	11.3667	11.8116	8.82494	11.6947	8.98709
ENSMUSG00000052160	Pld4	104759	1494.01	-8.25829	3.60483	-2.2909	0.0219693	0.133888	-0.0398447	1.01512	9330	0	0	625	126	13.1526	6.50752	6.50752	11.3193	10.7945
ENSMUSG00000031584	Gsr	14782	8676.16	-2.03734	0.889426	-2.29062	0.0219855	0.1339	-1.38195	1.02637	878	10650	3878	14677	17965	11.709	12.5712	12.898	12.9635	13.7991
ENSMUSG00000037553	Zdhhc18	503610	1031.21	5.03945	2.20038	2.29026	0.0220063	0.133948	0.553447	1.15405	3668	2286	1	1602	20	12.3663	11.7842	8.00794	11.6966	9.66295
ENSMUSG00000050697	Prkaa1	105787	296.684	-5.85168	2.55642	-2.28901	0.0220788	0.134309	-0.179874	1.00596	0	976	489	657	2	6.50752	11.4512	11.7264	11.3406	7.95657
ENSMUSG00000017715	Pgs1	74451	1823.02	-5.58394	2.44006	-2.28844	0.0221119	0.134431	-0.132188	0.99938	0	4811	780	1761	3125	6.50752	12.1006	11.9118	11.7331	12.197
ENSMUSG00000005078	Jkamp	104771	1494.07	4.96504	2.17043	2.28758	0.0221619	0.134656	0.673539	1.2491	5616	4979	1	1859	1	12.6671	12.1172	8.00794	11.7541	7.54129
ENSMUSG00000072407	Gm6419		15.2307	-4.75762	2.08074	-2.28651	0.0222246	0.134957	-0.997763	1.71589	0	5	18	42	0	6.50752	8.15849	10.1087	9.83447	6.50752
ENSMUSG00000000751	Rpa1	68275	4281.3	4.43399	1.94043	2.28506	0.0223093	0.135392	0.539413	1.12729	13715	4483	1	6208	1256	13.6205	12.0673	8.00794	12.3026	11.794
ENSMUSG00000026134	Prim2	19076	2840.33	-4.2028	1.84	-2.28413	0.022364	0.135644	-0.343475	1.02797	18	4627	3904	3474	3893	9.68661	12.0821	12.9044	12.0102	12.3188
ENSMUSG00000001173	Ocrl	320634	2710.2	-4.27858	1.87442	-2.28261	0.0224534	0.136049	-0.357186	1.03573	33	2054	7949	1668	12	10.0931	11.7426	13.7355	11.7122	9.29269
ENSMUSG00000067713	Prkag1	19082	640.398	4.94275	2.16567	2.28232	0.0224704	0.136049	0.432483	1.08676	1068	699	1	1194	107	11.7849	11.3118	8.00794	11.5829	10.7071
ENSMUSG00000061207	Stk19	54402	573.517	-5.15241	2.25731	-2.28254	0.0224574	0.136049	-0.331549	1.04424	0	1054	156	1442	665	6.50752	11.4823	11.2656	11.6561	11.5473
ENSMUSG00000038717	Atp5l	27425	837.567	5.45135	2.39184	2.27914	0.0226585	0.137108	0.554083	1.16755	47	857	0	570	1	10.3134	11.3978	6.50752	11.2795	7.54129
ENSMUSG00000040653	Ppp1r14c	76142	9.5044	-3.13477	1.37567	-2.27873	0.0226834	0.137178	-1.94741	1.67134	0	3	1	25	19	6.50752	7.81562	8.00794	9.46875	9.6267
ENSMUSG00000024240	Epc1	13831	3636.03	4.15366	1.82387	2.27739	0.022763	0.137579	1.05455	1.61202	6267	3963	1	683	5617	12.7598	12.0112	8.00794	11.357	12.5593
ENSMUSG00000019891	Dcbld1	66686	676.549	4.74042	2.08177	2.27711	0.0227799	0.1376	0.744668	1.30534	3511	477	2	166	1	12.3399	11.1421	8.51251	10.677	7.54129
ENSMUSG00000040855	Reps2	194590	195.231	-4.0474	1.77782	-2.27661	0.0228096	0.137699	-0.66712	1.25612	15	15	8	609	1079	9.55724	8.99076	9.55863	11.3081	11.7349
ENSMUSG00000027253	Lrp4	228357	191.171	-4.04635	1.77991	-2.27335	0.0230053	0.138799	-0.844395	1.43336	14	14	618	58	5	9.50757	8.938	11.8177	10.0484	8.62517
ENSMUSG00000026646	Suv39h2	64707	1393.79	-7.48722	3.29404	-2.27296	0.0230286	0.138858	-0.169566	1.0198	0	306	2254	526	0	6.50752	10.9295	12.4583	11.2443	6.50752
ENSMUSG00000030201	Lrp6	16974	1495.87	4.49991	1.9801	2.27257	0.023052	0.138918	0.673103	1.22198	3486	4367	8	3134	1	12.3356	12.0551	9.55863	11.9652	7.54129
ENSMUSG00000029466	Anapc7	56317	767.006	-5.69702	2.50869	-2.27091	0.0231521	0.139383	-0.212039	1.01203	0	1179	572	1032	35	6.50752	11.5271	11.7873	11.5256	10.0415
ENSMUSG00000022371	Col14a1	12818	1086.81	5.06625	2.23114	2.2707	0.0231651	0.139383	0.614127	1.2495	6165	530	1	19	18	12.7455	11.19	8.00794	9.26677	9.58823
ENSMUSG00000024241	Sos1	20662	169.261	4.34363	1.91297	2.27062	0.0231697	0.139383	0.457762	1.12124	86	1105	5	9	153	10.6637	11.5013	9.21369	8.69726	10.8946
ENSMUSG00000035495	Tstd2	272027	1134.02	-7.0244	3.09453	-2.26994	0.0232114	0.139553	-0.114048	1.00522	0	1725	2912	977	0	6.50752	11.6753	12.6459	11.5038	6.50752
ENSMUSG00000098713	Rps2-ps5	545808	11.9022	-3.31896	1.46248	-2.26941	0.0232437	0.139665	-1.63293	1.70352	1	3	4	16	69	7.61691	7.81562	9.0453	9.13796	10.4595
ENSMUSG00000084938	BB557941	767815	66.5916	-3.46271	1.52635	-2.26862	0.0232913	0.139707	-0.814567	1.28897	4	17	136	28	187	8.56045	9.08595	11.2049	9.55062	10.9942
ENSMUSG00000068115	Ninl	78177	1064.14	5.32016	2.34483	2.26889	0.0232749	0.139707	0.302397	1.0744	2687	933	8	14	3562	12.1907	11.4328	9.55863	9.03681	12.2679
ENSMUSG00000023143	Nagpa	27426	2074.8	-5.25676	2.31707	-2.26871	0.0232858	0.139707	-0.315907	1.04321	6	3075	1388	4606	6325	8.87315	11.9029	12.1752	12.1426	12.6508
ENSMUSG00000033633	Clec18a	353287	17.1983	3.11247	1.37256	2.26764	0.023351	0.139984	1.60226	1.51701	55	62	1	28	0	10.4077	10.0077	8.00794	9.55062	6.50752
ENSMUSG00000004127	Trmt10a	108943	2593.33	-7.22024	3.18484	-2.26707	0.0233862	0.140113	-0.0881302	1.00564	0	1257	7814	499	0	6.50752	11.5524	13.712	11.221	6.50752
ENSMUSG00000037697	Ddhd1	114874	575.898	5.14303	2.26919	2.26646	0.0234233	0.140254	0.409907	1.08401	622	982	2	1843	0	11.5756	11.4537	8.51251	11.7508	6.50752
ENSMUSG00000000759	Tubgcp3	259279	2145.94	-4.99214	2.20572	-2.26327	0.0236188	0.14127	-0.199745	1.00259	1	2676	1570	1388	1573	7.61691	11.8465	12.2404	11.6414	11.8838
ENSMUSG00000021957	Tkt	21881	17204.1	1.55018	0.684936	2.26325	0.0236204	0.14127	1.22863	0.676223	38335	23191	3879	16359	13809	15.2052	13.3216	12.8982	13.075	13.4501
ENSMUSG00000028029	Aimp1	13722	2112.88	-6.77953	2.99869	-2.26083	0.0237699	0.141647	-0.184691	1.01697	0	4433	1289	6193	0	6.50752	12.0621	12.1379	12.3012	6.50752
ENSMUSG00000106943	Dancr	70036	2350.45	-6.04733	2.67424	-2.26132	0.0237394	0.141647	-0.195652	1.01311	4	1855	4563	1736	4818	8.56045	11.7033	13.0614	11.7276	12.4517
ENSMUSG00000040189	Ccdc114	211535	5.10355	-2.97598	1.31641	-2.26067	0.0237796	0.141647	-1.59135	1.51468	1	2	0	32	15	7.61691	7.57852	6.50752	9.64575	9.45679
ENSMUSG00000032006	Pdgfd	71785	70.5346	-3.35951	1.48524	-2.26193	0.0237017	0.141647	-1.17172	1.59302	3	4	47	10	3	8.34248	8.00315	10.6781	8.77867	8.23998
ENSMUSG00000024515	Smad4	17128	2151.62	4.33196	1.91591	2.26104	0.0237568	0.141647	0.762641	1.28618	3396	4052	3	2107	1542	12.3202	12.0211	8.82494	11.803	11.8757
ENSMUSG00000003228	Grk5	14773	118.033	3.78902	1.67553	2.26138	0.0237357	0.141647	1.19343	1.74814	328	498	1	52	10	11.3144	11.1618	8.00794	9.97727	9.15632
ENSMUSG00000026468	Lhx4	16872	94.151	-5.87016	2.5979	-2.25958	0.0238473	0.141969	-0.284952	1.07764	0	0	146	0	416	6.50752	6.50752	11.2365	6.50752	11.3564
ENSMUSG00000021697	Depdc1b	218581	1898.52	4.85023	2.14684	2.25924	0.0238684	0.142012	0.404279	1.07373	2005	740	1	1555	399	12.0479	11.3361	8.00794	11.6852	11.3387
ENSMUSG00000053441	Adamts19	240322	43.8883	-4.16213	1.84256	-2.25889	0.0238903	0.14206	-0.912247	1.51952	1	5	1	79	283	7.61691	8.15849	8.00794	10.2436	11.1884
ENSMUSG00000021737	Psmd6	66413	3488.64	-4.7369	2.0976	-2.25825	0.0239304	0.142217	-0.375616	1.05483	0	6586	49	8941	6997	6.50752	12.2628	10.7009	12.5377	12.7347
ENSMUSG00000084843	B230312C02Rik		31.6114	-4.0299	1.78569	-2.25678	0.024022	0.14239	-0.850205	1.55142	0	3	0	81	189	6.50752	7.81562	6.50752	10.259	10.9994
ENSMUSG00000031093	Dock11	75974	1676.46	4.00794	1.77549	2.25737	0.0239848	0.14239	1.02677	1.52587	6117	4421	33	1909	27	12.7387	12.0608	10.4781	11.7644	9.87007
ENSMUSG00000039244	E130309D02Rik	231868	3900.25	-4.01939	1.78112	-2.25667	0.0240286	0.14239	-0.374122	1.03635	73	8040	6810	6086	3666	10.572	12.3799	13.5296	12.2912	12.2841
ENSMUSG00000034023	Fancd2	211651	2992.47	3.90432	1.72973	2.25719	0.0239965	0.14239	1.07144	1.62079	818	3073	1	340	4015	11.6817	11.9026	8.00794	11.0441	12.337
ENSMUSG00000062373	Tmem65	74868	288.246	4.78499	2.12	2.25707	0.0240036	0.14239	0.392723	1.07556	403	438	1	1336	1	11.4013	11.1026	8.00794	11.6266	7.54129
ENSMUSG00000061758	Akr1b10	67861	3167.19	5.00792	2.21951	2.25631	0.0240511	0.142442	0.530264	1.13906	11145	2028	0	1500	3650	13.3576	11.7377	6.50752	11.6713	12.2816
ENSMUSG00000022682	Rrn3	106298	5019.32	-2.32585	1.03187	-2.25403	0.0241946	0.143127	-1.562	1.09662	3462	977	8694	6910	5297	12.3315	11.4517	13.8608	12.3663	12.5168
ENSMUSG00000024976	Shoc2	56392	2442.41	-4.86362	2.15765	-2.25412	0.0241883	0.143127	-0.170843	0.998591	2	2885	2965	1090	4065	8.05079	11.8768	12.6604	11.5472	12.3444
ENSMUSG00000052616	Terb1	320022	7.24226	3.83207	1.70133	2.25239	0.0242974	0.143596	0.881311	1.31984	24	14	0	20	2	9.88436	8.938	6.50752	9.30489	7.95657
ENSMUSG00000032340	Neo1	18007	39.862	3.58645	1.59239	2.25224	0.024307	0.143596	1.43559	2.09027	166	70	1	13	0	11.0039	10.0861	8.00794	8.98032	6.50752
ENSMUSG00000002064	Sdf2	20316	1697.31	-5.91854	2.628	-2.2521	0.0243157	0.143596	-0.259038	1.03314	2	959	3490	1605	2	8.05079	11.4441	12.7999	11.6974	7.95657
ENSMUSG00000069206	Zfp874a	238692	51.7629	4.25889	1.89146	2.25164	0.0243449	0.143604	2.1565	4.2351	12	42	0	1	0	9.39531	9.74555	6.50752	7.30344	6.50752
ENSMUSG00000021595	Nsun2	28114	16198.3	-1.44656	0.642384	-2.25186	0.024331	0.143604	-1.12105	0.670703	6852	12063	15100	15884	50798	12.8402	12.6685	14.7112	13.0441	15.4399
ENSMUSG00000000881	Dlg3	53310	2176.66	-5.64528	2.50781	-2.25108	0.0243808	0.143636	-0.0629829	1.00644	1	537	6866	66	1600	7.61691	11.1959	13.5401	10.1311	11.8907
ENSMUSG00000028843	Sh3bgrl3	73723	8466.46	-1.93068	0.857689	-2.25103	0.0243839	0.143636	-1.35441	0.941944	2359	7324	11838	11374	13648	12.125	12.3236	14.3226	12.7274	13.4355
ENSMUSG00000038593	Tctn1	654470	134.38	-4.94341	2.1962	-2.2509	0.024392	0.143636	-0.357057	1.0543	1	85	425	121	0	7.61691	10.2087	11.6724	10.4986	6.50752
ENSMUSG00000031398	Plxna3	18846	1031.59	-7.51486	3.34494	-2.24663	0.0246635	0.145151	-0.189359	1.0285	0	149	1489	402	0	6.50752	10.5439	12.2119	11.1229	6.50752
ENSMUSG00000027936	Crtc2	74343	1494.83	-7.22149	3.21505	-2.24615	0.0246942	0.145249	-0.155912	1.01378	0	2829	830	3620	3865	6.50752	11.8688	11.9377	12.0286	12.3145
ENSMUSG00000043467	Zbtb37	240869	198.819	-5.15341	2.29601	-2.24451	0.0247996	0.145786	-0.310772	1.03772	0	631	80	840	106	6.50752	11.2674	10.9552	11.4428	10.702
ENSMUSG00000047844	Bex4	406217	63.7919	-4.83223	2.15412	-2.24325	0.0248807	0.146169	-0.4013	1.0723	0	149	100	242	0	6.50752	10.5439	11.0632	10.8764	6.50752
ENSMUSG00000057716	Tmem178b	434008	74.938	2.98584	1.33128	2.24284	0.0249073	0.146169	1.72877	1.47355	339	161	11	51	20	11.3285	10.5879	9.78257	9.96449	9.66295
ENSMUSG00000025228	Actr1a	54130	5491.43	-2.95233	1.31625	-2.24299	0.0248977	0.146169	-0.76507	1.18502	201	5082	6544	5040	10839	11.095	12.1272	13.4787	12.1885	13.1646
ENSMUSG00000031196	F8	14069	14.7938	-2.62232	1.16966	-2.24196	0.0249641	0.146377	-1.66715	1.24225	1	24	3	122	13	7.61691	9.34403	8.82494	10.5034	9.35193
ENSMUSG00000008575	Nfib	18028	127.981	-4.35686	1.94378	-2.24144	0.0249975	0.146377	-0.78176	1.40599	5	5	25	48	483	8.73249	8.15849	10.313	9.92433	11.4186
ENSMUSG00000089809	Rasgef1b		2734.32	-3.17713	1.41761	-2.24119	0.0250138	0.146377	-1.11361	1.50431	456	1012	5907	2557	4734	11.452	11.4659	13.3524	11.8803	12.44
ENSMUSG00000052512	Nav2	78286	1222.67	5.48033	2.44516	2.2413	0.0250068	0.146377	0.313609	1.07039	6725	26	36	182	10	12.823	9.40292	10.5284	10.727	9.15632
ENSMUSG00000109266	Gm6426	623409	99.6442	6.21255	2.77194	2.24123	0.0250114	0.146377	0.271647	1.06105	566	18	0	0	81	11.5385	9.12917	6.50752	6.50752	10.5521
ENSMUSG00000034974	Dapk3	13144	559.149	-5.87618	2.62482	-2.2387	0.0251755	0.147073	-0.222212	1.01839	0	707	579	807	6	6.50752	11.3166	11.7921	11.4264	8.76596
ENSMUSG00000036534	Slc38a7	234595	1411.22	5.1538	2.30198	2.23886	0.0251653	0.147073	0.357889	1.06151	8138	681	2	1692	2	13.0076	11.3005	8.51251	11.7177	7.95657
ENSMUSG00000116138	C030006K11Rik	223665	82.539	6.05788	2.70597	2.23871	0.0251751	0.147073	0.0615293	1.01484	199	19	0	660	0	11.0904	9.16991	6.50752	11.3425	6.50752
ENSMUSG00000024824	Rad9a	19367	1409.61	-6.89486	3.08154	-2.23747	0.0252556	0.147458	-0.0972608	1.00395	0	4599	3251	2038	0	6.50752	12.0792	12.7374	11.7899	6.50752
ENSMUSG00000019790	Stxbp5	78808	7315.63	2.13879	0.95601	2.23721	0.0252729	0.147475	1.42727	1.01444	7764	11538	280	4491	20008	12.9601	12.6327	11.5095	12.1301	13.9528
ENSMUSG00000019970	Sgk1	20393	1681.39	-5.24733	2.34644	-2.23629	0.0253328	0.147741	-0.160687	1.00087	4	2953	3840	1273	459	8.56045	11.8863	12.8886	11.6079	11.3976
ENSMUSG00000059897	Zfp930	234358	2229.8	-5.24627	2.34664	-2.23565	0.0253749	0.147903	-0.175329	1.00294	7	1562	5168	760	3935	8.99127	11.637	13.1969	11.4017	12.3251
ENSMUSG00000025855	Prkar1b	19085	40.5717	-4.07722	1.8251	-2.23397	0.0254849	0.14846	-1.30156	1.92595	1	1	2	18	298	7.61691	7.24889	8.51251	9.22642	11.2115
ENSMUSG00000026547	Tagln2	21346	15898.5	-1.6338	0.731824	-2.23251	0.0255814	0.14848	-1.22155	0.812646	5003	24939	17276	27350	22100	12.5766	13.4095	14.9311	13.6968	14.0999
ENSMUSG00000026718	Stam	20844	2617.19	-5.14212	2.30251	-2.23327	0.0255315	0.14848	-0.276498	1.02607	11	2462	3008	2622	9381	9.33122	11.8133	12.6721	11.8906	13.0108
ENSMUSG00000004568	Arhgef18	102098	3149.04	4.31946	1.93424	2.23315	0.0255391	0.14848	0.618251	1.17238	10661	3612	3	3248	6134	13.3046	11.9706	8.82494	11.9807	12.6264
ENSMUSG00000087370	Tmem170b	621976	6267.58	-7.4029	3.31613	-2.23239	0.025589	0.14848	-0.142157	1.01284	1	1998	20615	2260	1	7.61691	11.7319	15.222	11.8307	7.54129
ENSMUSG00000034290	Nek9	217718	1884.38	4.77071	2.13697	2.23247	0.0255841	0.14848	0.464414	1.11759	2253	1628	18	3615	2	12.1026	11.653	10.1087	12.028	7.95657
ENSMUSG00000022389	Tef	21685	1296.64	-6.97759	3.12531	-2.23261	0.0255748	0.14848	-0.0701394	1.00611	0	2103	2583	558	2941	6.50752	11.7517	12.5539	11.2702	12.1657
ENSMUSG00000024847	Aip	11632	1384.86	-7.03585	3.15161	-2.23246	0.0255845	0.14848	-0.177054	1.01857	0	1236	1491	1938	0	6.50752	11.5457	12.2126	11.7703	6.50752
ENSMUSG00000032041	Tirap	117149	1571.56	-7.1541	3.20606	-2.23143	0.0256523	0.14876	-0.147104	1.01159	0	1859	882	2037	6848	6.50752	11.7041	11.9636	11.7897	12.7164
ENSMUSG00000034918	Cdhr2	268663	6.34885	2.46108	1.10324	2.23078	0.0256956	0.148847	1.69233	1.09113	19	28	2	7	1	9.72441	9.45705	8.51251	8.50398	7.54129
ENSMUSG00000026313	Hdac4	208727	2674.11	3.69236	1.65593	2.22978	0.0257619	0.149147	0.930177	1.37912	1498	6255	11	4697	281	11.9209	12.2344	9.78257	12.1524	11.1852
ENSMUSG00000020521	Rnft1	76892	1872.97	-6.11986	2.748	-2.22702	0.0259458	0.150083	-0.190393	1.01311	1	2307	4288	2299	100	7.61691	11.7878	12.9972	11.8375	10.6702
ENSMUSG00000042694	Stn1	108689	1189.11	-6.01194	2.69967	-2.22692	0.0259527	0.150083	-0.160253	1.00646	2	1058	3375	689	432	8.05079	11.4839	12.77	11.3607	11.3723
ENSMUSG00000050608	Micos10	433771	6465.91	-2.71313	1.21849	-2.22664	0.0259711	0.150106	-0.870309	1.20959	947	4067	13287	4079	13816	11.7382	12.0228	14.505	12.0837	13.4507
ENSMUSG00000109088	Gm44593		9.34204	-2.37968	1.06922	-2.22563	0.0260392	0.150129	-1.52047	1.13547	6	4	19	12	8	8.87315	8.00315	10.143	8.91905	8.98709
ENSMUSG00000073889	Il11ra1	16157	1103.9	-7.11902	3.19924	-2.22522	0.0260665	0.150129	-0.070006	1.0066	0	759	2886	212	1206	6.50752	11.3469	12.6387	10.8081	11.7781
ENSMUSG00000060402	Chst8	68947	11.6847	-2.28924	1.0289	-2.22494	0.0260852	0.150129	-1.51648	1.07423	3	13	12	39	26	8.34248	8.88113	9.84206	9.78376	9.84453
ENSMUSG00000070390	Nlrp1b	637515	311.824	-5.27714	2.37126	-2.22545	0.0260508	0.150129	-0.166649	1.00096	0	1083	477	519	377	6.50752	11.4932	11.7169	11.2384	11.3145
ENSMUSG00000058900	Rsl1	380855	32.934	-4.92321	2.21249	-2.22519	0.0260686	0.150129	-0.446242	1.13377	1	10	0	283	57	7.61691	8.67867	6.50752	10.9549	10.346
ENSMUSG00000116673	A630089N07Rik	320586	2039.15	3.81636	1.71511	2.22514	0.0260719	0.150129	1.07787	1.54378	3891	5297	18	1950	1088	12.4031	12.1478	10.1087	11.7727	11.7381
ENSMUSG00000024818	Slc25a45	107375	2023.46	-5.06908	2.2784	-2.22484	0.0260917	0.150129	-0.147917	0.997658	1	3187	2362	1186	3174	7.61691	11.9177	12.4901	11.5803	12.2052
ENSMUSG00000000325	Arvcf		25.0272	2.49708	1.1225	2.22458	0.0261098	0.150148	1.57653	1.20281	70	69	4	11	47	10.5481	10.0769	9.0453	8.85218	10.2282
ENSMUSG00000013787	Ehmt2	110147	5249.52	-3.67743	1.65325	-2.22436	0.0261242	0.150148	-0.253948	0.998227	39	8033	7671	2665	14713	10.1986	12.3793	13.6869	11.8972	13.5306
ENSMUSG00000033186	Mzt1	76789	1533.39	-5.61027	2.5231	-2.22356	0.0261778	0.150373	-0.176987	1.00519	1	3829	1065	2487	5511	7.61691	11.996	12.047	11.8691	12.5453
ENSMUSG00000020128	Vps54	245944	3792.01	-3.2769	1.47389	-2.22331	0.0261952	0.150389	-0.808071	1.26411	218	2860	7547	4562	3057	11.1328	11.8732	13.6649	12.1379	12.1856
ENSMUSG00000058248	Kcnh1	16510	355.131	4.35802	1.9625	2.22064	0.0263753	0.151339	0.656595	1.22151	2329	6	10	7	10	12.1187	8.29083	9.71652	8.50398	9.15632
ENSMUSG00000021221	Dpf3	70127	63.818	2.7906	1.25686	2.2203	0.0263985	0.151388	1.79731	1.30553	116	451	9	82	11	10.8239	11.1162	9.64251	10.2665	9.22784
ENSMUSG00000025366	Esyt1	23943	3713.02	-4.08321	1.83945	-2.2198	0.0264325	0.151498	-0.22626	0.999249	24	4712	8681	1736	4254	9.88436	12.0907	13.8587	11.7276	12.372
ENSMUSG00000025959	Klf7	93691	3034.2	-4.42866	1.9953	-2.21955	0.0264496	0.151512	-0.464529	1.10346	119	798	6530	1483	7605	10.8371	11.368	13.476	11.6669	12.8083
ENSMUSG00000117416	Gm5064	271505	10.5499	-2.34684	1.05881	-2.21649	0.0266578	0.152611	-1.51564	1.13216	5	6	6	55	11	8.73249	8.29083	9.34924	10.014	9.22784
ENSMUSG00000025584	Pde8a	18584	2484.17	-4.37154	1.97358	-2.21503	0.0267577	0.153022	-0.528061	1.14746	67	353	8351	837	17	10.523	10.9998	13.804	11.4414	9.5473
ENSMUSG00000020745	Pafah1b1	18472	4367.15	-3.33362	1.50531	-2.21457	0.0267897	0.15312	-0.625525	1.1387	272	4340	7506	4667	7816	11.2328	12.0523	13.6575	12.1492	12.8334
ENSMUSG00000031608	Galnt7	108150	3749.72	2.45218	1.10849	2.21217	0.0269547	0.153978	1.6092	1.1558	7113	7373	426	1755	7716	12.8752	12.3275	11.6733	11.7318	12.8215
ENSMUSG00000019338	Zfp687	78266	3131.3	2.65746	1.20225	2.2104	0.0270772	0.154592	1.72059	1.25222	9065	3936	699	709	4412	13.1211	12.0082	11.8669	11.3727	12.3947
ENSMUSG00000029763	Exoc4	20336	7061.87	2.803	1.26839	2.20989	0.027113	0.15471	1.26608	1.35903	17614	13030	85	6447	8810	13.9697	12.733	10.985	12.3247	12.9476
ENSMUSG00000044475	Ascc1	69090	620.396	-5.47392	2.478	-2.20901	0.0271741	0.154974	-0.142134	0.998748	0	2593	574	1249	3	6.50752	11.8339	11.7887	11.6005	8.23998
ENSMUSG00000020844	Nxn	18230	3565.17	2.61772	1.18585	2.20747	0.0272812	0.155498	1.48366	1.31001	5067	3709	895	257	8132	12.5862	11.9821	11.9698	10.9069	12.8703
ENSMUSG00000009566	Fpgs	14287	4926.85	-8.58901	3.89272	-2.20643	0.027354	0.155827	-0.102808	1.01181	0	3511	12251	3920	1	6.50752	11.9585	14.3763	12.065	7.54129
ENSMUSG00000025758	Plk4	20873	2237.56	-5.62812	2.5513	-2.20598	0.0273851	0.155918	-0.255954	1.02856	4	2092	5188	2946	0	8.56045	11.7497	13.2012	11.9389	6.50752
ENSMUSG00000033721	Vav3	57257	4929.06	-3.80523	1.72548	-2.20532	0.0274317	0.15609	-0.383745	1.03619	49	8136	8740	5843	395	10.3386	12.3873	13.8683	12.2682	11.3344
ENSMUSG00000032096	Arcn1	213827	2522.98	-3.95835	1.79507	-2.20512	0.0274455	0.15609	-0.449751	1.0702	2	6129	229	6742	1449	8.05079	12.2234	11.4282	12.3513	11.8506
ENSMUSG00000026799	Med27	68975	3921.86	2.98528	1.35447	2.20403	0.0275226	0.156442	1.36054	1.47179	10504	7815	115	3407	3264	13.2872	12.3624	11.1286	12.0016	12.2201
ENSMUSG00000001855	Nup214	227720	2610.81	-4.14398	1.88059	-2.20355	0.0275561	0.156546	-0.330815	1.02482	3	6372	690	5005	903	8.34248	12.2445	11.8617	12.1848	11.6662
ENSMUSG00000043019	Edem3	66967	1076.51	-5.7006	2.58732	-2.20329	0.0275746	0.156565	-0.168718	1.00525	1	2227	1209	1429	2233	7.61691	11.774	12.1065	11.6526	12.0337
ENSMUSG00000034295	Fhod3	225288	82.9844	-2.85612	1.29676	-2.20251	0.0276291	0.156788	-1.5123	1.52538	12	73	23	785	20	9.39531	10.1129	10.262	11.4151	9.66295
ENSMUSG00000071528	Atp5md		988.435	-4.47678	2.03331	-2.20172	0.0276853	0.157021	-0.364104	1.04844	8	1264	1583	1453	2142	9.09279	11.5545	12.2449	11.659	12.015
ENSMUSG00000100025	Gm8141	666508	161.543	-4.32393	1.96467	-2.20084	0.0277475	0.157028	-0.478475	1.10698	4	20	556	33	2	8.56045	9.20841	11.7762	9.66746	7.95657
ENSMUSG00000030231	Plekha5	109135	2515.5	4.54075	2.06314	2.20089	0.0277435	0.157028	0.912197	1.51042	3797	2397	53	922	2	12.3877	11.8028	10.7433	11.4806	7.95657
ENSMUSG00000087026	A230103J11Rik	320466	959.665	-6.45223	2.93119	-2.20123	0.0277197	0.157028	-0.0741063	1.00603	0	237	3184	53	1	6.50752	10.7987	12.7195	9.98977	7.54129
ENSMUSG00000022452	Smdt1	69029	1541.8	-6.29277	2.85905	-2.201	0.0277362	0.157028	-0.205736	1.02075	1	1024	1212	1450	7360	7.61691	11.4707	12.1077	11.6582	12.779
ENSMUSG00000028089	Chd1l	68058	334.115	4.17805	1.89864	2.20055	0.0277678	0.157056	0.545063	1.14926	18	1061	2	8	6	9.68661	11.485	8.51251	8.60639	8.76596
ENSMUSG00000034636	Zyg11b	414872	1897.87	-4.89014	2.22311	-2.19968	0.0278295	0.157319	-0.27878	1.02143	0	3099	112	2946	3881	6.50752	11.9061	11.1164	11.9389	12.317
ENSMUSG00000072980	Oip5	70645	191.683	4.11349	1.87051	2.19913	0.0278688	0.157455	0.995484	1.51558	130	1174	0	324	2	10.8825	11.5254	6.50752	11.021	7.95657
ENSMUSG00000007827	Ankrd26	232339	1245	-5.44846	2.47853	-2.19826	0.0279303	0.157665	-0.366811	1.08407	2	403	905	1379	2	8.05079	11.0634	11.9746	11.6388	7.95657
ENSMUSG00000019734	Tmc4	353499	370.621	-5.96971	2.71576	-2.19818	0.0279365	0.157665	-0.11563	1.00272	0	66	1068	25	1	6.50752	10.0483	12.0483	9.46875	7.54129
ENSMUSG00000002147	Stat6	20852	1590.64	-5.28583	2.40569	-2.19722	0.0280045	0.157962	-0.254952	1.02077	0	3330	113	3612	3237	6.50752	11.936	11.1205	12.0276	12.2156
ENSMUSG00000025038	Efhc2	74405	11.5751	-2.74236	1.24872	-2.19613	0.0280825	0.158315	-1.67744	1.34006	2	5	13	26	3	8.05079	8.15849	9.89606	9.4972	8.23998
ENSMUSG00000025766	D3Ertd751e	73852	190.493	4.42205	2.01464	2.19496	0.0281668	0.158704	0.622349	1.18675	214	1062	1	1032	0	11.1242	11.4854	8.00794	11.5256	6.50752
ENSMUSG00000005907	Pex1	71382	301.814	4.39256	2.00335	2.19261	0.0283355	0.159567	0.497046	1.14932	30	520	1	6	1	10.0317	11.1814	8.00794	8.3872	7.54129
ENSMUSG00000026155	Smap1	98366	3049.15	-5.01957	2.29043	-2.19154	0.0284124	0.159913	-0.2533	1.01793	7	1859	6137	1633	31	8.99127	11.7041	13.3988	11.704	9.96221
ENSMUSG00000045211	Nudt18	213484	222.464	-7.55415	3.44744	-2.19123	0.028435	0.159953	-0.179716	1.03853	0	0	0	45	1703	6.50752	6.50752	6.50752	9.88115	11.9165
ENSMUSG00000028641	P3h1	56401	349.192	5.23649	2.39097	2.19011	0.028516	0.160164	0.491797	1.12488	504	982	0	587	0	11.4924	11.4537	6.50752	11.2923	6.50752
ENSMUSG00000003153	Slc2a3	20527	3076.61	-3.70655	1.69271	-2.18971	0.0285452	0.160164	-0.60544	1.15859	272	2227	7804	3509	1030	11.2328	11.774	13.7103	12.0147	11.717
ENSMUSG00000030671	Pde3b	18576	3808.94	-3.53978	1.6166	-2.18964	0.0285502	0.160164	-0.501272	1.08243	77	1710	6362	1597	4936	10.6021	11.6719	13.4433	11.6954	12.4679
ENSMUSG00000073164	2410018L13Rik		46.5233	-4.53368	2.07005	-2.19013	0.0285146	0.160164	-0.815265	1.43465	0	23	4	150	247	6.50752	9.31255	9.0453	10.6209	11.1262
ENSMUSG00000018411	Mapt	17762	31.2879	-2.52429	1.1536	-2.18819	0.0286558	0.160669	-1.49384	1.28445	15	13	24	149	49	9.55724	8.88113	10.2881	10.6171	10.2539
ENSMUSG00000014232	Cluap1	76779	717.203	4.20822	1.92489	2.18622	0.0287998	0.161388	0.828404	1.35188	1977	3311	5	1310	2	12.0415	11.9336	9.21369	11.619	7.95657
ENSMUSG00000040774	Cept1	99712	3073.21	-3.2219	1.47497	-2.18439	0.028934	0.161892	-1.10929	1.54506	356	874	6465	2640	2618	11.3493	11.4059	13.4634	11.8934	12.108
ENSMUSG00000041313	Slc7a1	11987	6518.49	-2.50034	1.14466	-2.18435	0.0289367	0.161892	-1.12391	1.26928	386	8902	5228	12463	3283	11.3833	12.4451	13.2099	12.808	12.2232
ENSMUSG00000020649	Rrm2	20135	7191.65	-2.3039	1.05521	-2.18336	0.029009	0.162208	-1.30401	1.1701	297	5799	809	12467	21766	11.2714	12.1941	11.927	12.8083	14.0771
ENSMUSG00000015619	Gata3	14462	591.076	-5.16007	2.36574	-2.18116	0.0291713	0.162939	-0.22906	1.01822	3	1	1	287	4413	8.34248	7.24889	8.00794	10.9619	12.3948
ENSMUSG00000085950	Gm13589		28.2341	-2.57514	1.18059	-2.18123	0.0291666	0.162939	-1.59513	1.27613	17	7	64	38	1	9.64636	8.40579	10.8425	9.76586	7.54129
ENSMUSG00000027677	Ttc14	67120	1758.12	-6.39356	2.93342	-2.17956	0.0292902	0.163515	-0.131054	1.00474	0	3325	1818	2143	2	6.50752	11.9354	12.3235	11.8097	7.95657
ENSMUSG00000029186	Pi4k2b	67073	1515.62	-6.2964	2.89005	-2.17865	0.0293577	0.163803	-0.0815103	1.00343	0	2866	3759	808	0	6.50752	11.8741	12.8683	11.4269	6.50752
ENSMUSG00000027087	Itgav	16410	1750.72	-6.45301	2.96523	-2.17623	0.0295384	0.16455	-0.0996779	1.00339	0	3463	2819	1452	1	6.50752	11.9526	12.6202	11.6588	7.54129
ENSMUSG00000020328	Nudcd2	52653	4077.5	-3.04433	1.39891	-2.17621	0.0295396	0.16455	-0.720908	1.16913	143	6746	4142	7501	5982	10.9305	12.2762	12.9624	12.4178	12.6069
ENSMUSG00000024614	Tmx3	67988	3593.69	4.28622	1.96953	2.17627	0.0295353	0.16455	0.582542	1.14948	10257	4138	1	3854	1899	13.2595	12.0306	8.00794	12.0572	11.9624
ENSMUSG00000041351	Rap1gap	110351	21.1972	-4.19969	1.93029	-2.17567	0.0295798	0.164637	-0.983938	1.72258	3	4	37	117	1	8.34248	8.00315	10.5441	10.4791	7.54129
ENSMUSG00000056429	Tgoln1	22134	1303.19	-6.46652	2.97233	-2.17558	0.029587	0.164637	-0.123114	1.00444	0	2610	646	1554	5150	6.50752	11.8365	11.8353	11.6849	12.497
ENSMUSG00000078870	Gm14410	100043403	113.936	-4.79545	2.20562	-2.1742	0.0296901	0.165121	-0.395333	1.07754	1	39	375	75	3	7.61691	9.69389	11.624	10.2114	8.23998
ENSMUSG00000028796	Phc2	54383	133.305	3.99002	1.83616	2.17302	0.0297784	0.165523	0.752185	1.34076	64	918	0	51	1	10.4966	11.4262	6.50752	9.96449	7.54129
ENSMUSG00000028645	Slc2a1	20525	1012.49	-6.91495	3.18504	-2.17107	0.0299258	0.166253	-0.0711422	1.00576	0	2089	2068	621	1529	6.50752	11.7492	12.4021	11.3165	11.8723
ENSMUSG00000021866	Anxa11	11744	231.38	-5.36614	2.47313	-2.16978	0.0300238	0.166707	-0.193954	1.00656	0	995	344	686	1	6.50752	11.4591	11.5905	11.3588	7.54129
ENSMUSG00000037112	Sik2	235344	1747.62	-4.29425	1.98023	-2.16856	0.0301159	0.167129	-0.33531	1.03237	10	2739	1890	2450	4644	9.26046	11.8558	12.3466	11.863	12.4275
ENSMUSG00000067825	Pex26	74043	148.74	5.2065	2.40144	2.16808	0.0301528	0.167243	0.366621	1.06824	47	518	0	1327	0	10.3134	11.1796	6.50752	11.624	6.50752
ENSMUSG00000037242	Clic4	29876	5592.63	-3.22109	1.4875	-2.16544	0.0303538	0.168268	-0.561145	1.09565	61	9918	3808	8639	2095	10.4687	12.5192	12.8806	12.5131	12.0052
ENSMUSG00000056300	Zfp981	100041433	50.1831	4.10205	1.89477	2.16494	0.0303926	0.168392	0.504732	1.11365	71	28	0	76	8	10.5562	9.45705	6.50752	10.2196	8.98709
ENSMUSG00000023027	Atf1	11908	3755.58	3.40268	1.57393	2.16191	0.0306254	0.169591	0.791121	1.25002	15508	4381	100	5823	703	13.7878	12.0566	11.0632	12.2663	11.5691
ENSMUSG00000037913	Tmem156	243025	336.462	6.46583	2.99222	2.16088	0.0307047	0.169848	0.274318	1.06124	1526	19	0	0	2	11.9287	9.16991	6.50752	6.50752	7.95657
ENSMUSG00000000686	Abhd15	67477	491.32	4.12565	1.90912	2.16102	0.0306937	0.169848	0.918867	1.47514	2445	322	5	60	1	12.1427	10.9548	9.21369	10.0703	7.54129
ENSMUSG00000004264	Phb2	12034	5506.13	-2.66746	1.2349	-2.16006	0.0307677	0.170105	-0.847838	1.19228	282	8499	5682	8576	5797	11.2487	12.4149	13.3061	12.5079	12.5829
ENSMUSG00000026073	Il1r2	16178	643.192	-6.61358	3.06542	-2.15748	0.0309682	0.170664	-0.108822	1.00451	0	1203	1846	611	0	6.50752	11.5351	12.3326	11.3096	6.50752
ENSMUSG00000039046	Usp6nl	98910	1526.16	4.21779	1.95476	2.1577	0.0309514	0.170664	1.05582	1.62918	131	1384	2	446	1	10.8864	11.59	8.51251	11.1705	7.54129
ENSMUSG00000035726	Supt16	114741	973.691	-5.17174	2.39709	-2.15751	0.0309659	0.170664	-0.356646	1.06901	1	1395	163	3371	2	7.61691	11.5931	11.2847	11.9969	7.95657
ENSMUSG00000094091	Gm21885	102639132	1147.02	-7.37718	3.41891	-2.15775	0.0309469	0.170664	-0.107322	1.00741	0	2427	3036	1750	0	6.50752	11.8077	12.6797	11.7307	6.50752
ENSMUSG00000116953	9030025P20Rik	100041574	130.424	3.96082	1.83583	2.15751	0.0309662	0.170664	0.997074	1.50792	208	59	0	15	235	11.111	9.97521	6.50752	9.08918	11.1031
ENSMUSG00000033174	Mgll	23945	281.482	4.38685	2.03377	2.157	0.0310055	0.170779	0.480929	1.10119	631	341	1	541	3	11.5812	10.983	8.00794	11.2567	8.23998
ENSMUSG00000045659	Plekha7	233765	122.714	-3.6337	1.68491	-2.15662	0.0310356	0.170853	-1.23807	1.87196	28	2	419	14	4	9.98669	7.57852	11.6669	9.03681	8.45433
ENSMUSG00000083154	Gm11892	664973	59.294	-5.87794	2.72607	-2.1562	0.0310683	0.170942	-0.295071	1.06628	1	1	0	51	316	7.61691	7.24889	6.50752	9.96449	11.2376
ENSMUSG00000024069	Slc30a6	210148	1765.3	-5.36105	2.48748	-2.15521	0.0311454	0.171275	-0.120483	1.00028	2	2088	5157	675	1065	8.05079	11.749	13.1945	11.352	11.7299
ENSMUSG00000079610	Ankrd39	109346	170.989	-5.45675	2.5333	-2.15401	0.0312397	0.171631	-0.452808	1.15277	0	10	0	360	726	6.50752	8.67867	6.50752	11.0712	11.5817
ENSMUSG00000037400	Atp11b	76295	4373.36	3.80306	1.76562	2.15396	0.0312434	0.171631	0.690551	1.19446	6135	8820	2	7714	1479	12.7412	12.439	8.51251	12.436	11.8588
ENSMUSG00000029464	Gpn3	68080	1270.19	-6.50824	3.02301	-2.1529	0.0313265	0.171837	-0.166362	1.01244	0	2252	1068	2538	0	6.50752	11.7784	12.0483	11.8773	6.50752
ENSMUSG00000030051	Aplf	72103	619.298	-5.08935	2.36393	-2.15292	0.0313253	0.171837	-0.225861	1.0405	111	1	3	373	4405	10.8009	7.24889	8.82494	11.088	12.3937
ENSMUSG00000039745	Htatip2	53415	1816.56	-6.3866	2.96659	-2.15284	0.031331	0.171837	-0.173379	1.01405	1	452	5457	494	0	7.61691	11.1172	13.2589	11.2165	6.50752
ENSMUSG00000022108	Itm2b	16432	17336.2	-1.17128	0.544135	-2.15256	0.0313535	0.171869	-0.980728	0.522989	10932	5907	13886	12979	42558	13.3344	12.2038	14.5757	12.8452	15.1483
ENSMUSG00000018541	Cwc25	67480	1175.65	-4.87447	2.26496	-2.15212	0.0313877	0.171965	-0.287484	1.02785	2	2499	445	2766	4503	8.05079	11.8192	11.6901	11.9126	12.4076
ENSMUSG00000084833	Gm12649		61.5407	-3.96762	1.84412	-2.1515	0.0314371	0.17204	-0.736556	1.30145	5	1	11	711	3	8.73249	7.24889	9.78257	11.3739	8.23998
ENSMUSG00000031983	2310022B05Rik	69551	73.3427	-5.0916	2.36673	-2.15133	0.0314504	0.17204	-0.474538	1.14416	0	138	53	621	1	6.50752	10.4998	10.7433	11.3165	7.54129
ENSMUSG00000044707	Ccnjl	380694	914.474	-5.84741	2.71806	-2.15132	0.0314513	0.17204	-0.264535	1.03949	1	473	1358	1013	2	7.61691	11.1382	12.1641	11.5182	7.95657
ENSMUSG00000040661	Rad54l2	81000	3735.1	2.82664	1.31416	2.15091	0.0314832	0.172065	1.38894	1.40943	1207	7036	30	3863	714	11.8331	12.3002	10.4222	12.0583	11.5752
ENSMUSG00000022515	Anks3	72615	1464.38	4.79037	2.22722	2.15083	0.0314894	0.172065	0.507396	1.13929	2246	1561	20	1981	1	12.1011	11.6367	10.1753	11.7788	7.54129
ENSMUSG00000052917	Senp7	66315	1446.46	-4.36806	2.03157	-2.15009	0.0315481	0.172295	-0.329934	1.03326	7	2084	1610	1977	4415	8.99127	11.7482	12.2542	11.7781	12.3951
ENSMUSG00000028907	Utp11	67205	5109.11	-2.4888	1.1581	-2.14904	0.0316312	0.172634	-1.02929	1.23819	509	5467	5877	6802	9674	11.4963	12.1637	13.3463	12.3567	13.0425
ENSMUSG00000041650	Pcca	110821	864.179	4.1262	1.92016	2.14888	0.0316437	0.172634	0.891854	1.42429	2550	2718	5	749	11	12.1638	11.8527	9.21369	11.3956	9.22784
ENSMUSG00000114999	Gm7962		14.7557	-2.57533	1.19867	-2.14848	0.0316754	0.172716	-1.47662	1.34626	6	5	42	12	6	8.87315	8.15849	10.6158	8.91905	8.76596
ENSMUSG00000037922	Bank1	242248	41.542	4.00596	1.86514	2.14781	0.0317285	0.172914	0.632595	1.2369	46	55	0	2	2	10.3003	9.92879	6.50752	7.65063	7.95657
ENSMUSG00000025592	Dach2	93837	24.3765	-2.38707	1.11172	-2.14718	0.0317792	0.173098	-1.45526	1.19416	7	14	11	80	36	8.99127	8.938	9.78257	10.2513	10.0597
ENSMUSG00000025730	Rab40c	224624	197.123	-3.93315	1.83244	-2.1464	0.031841	0.173344	-0.801746	1.37881	4	100	79	459	0	8.56045	10.3087	10.949	11.1835	6.50752
ENSMUSG00000038437	Mllt6	246198	1177.87	-5.34712	2.49181	-2.14587	0.0318832	0.17339	-0.152554	1.00206	2	1292	3509	597	3	8.05079	11.5632	12.8048	11.2996	8.23998
ENSMUSG00000092368	A930015D03Rik		938.025	-6.32817	2.94898	-2.14588	0.0318825	0.17339	-0.0971086	1.00374	0	1161	2605	441	2	6.50752	11.521	12.5602	11.1654	7.95657
ENSMUSG00000040152	Thbs1	21825	6144.83	-9.40472	4.38405	-2.14521	0.0319358	0.173585	-0.0898639	1.01374	0	13165	9665	19317	967	6.50752	12.7419	14.0143	13.2591	11.6926
ENSMUSG00000019831	Wasf1	83767	30.4934	3.60088	1.67897	2.1447	0.031977	0.173717	0.893417	1.32399	38	23	0	24	2	10.1824	9.31255	6.50752	9.43903	7.95657
ENSMUSG00000024777	Ppp2r5b	225849	382.323	-5.80224	2.70635	-2.14394	0.0320378	0.173956	-0.111599	1.00178	0	733	881	267	1	6.50752	11.3321	11.9631	10.926	7.54129
ENSMUSG00000038383	Pigu	228812	3605.58	-2.3462	1.09554	-2.1416	0.0322255	0.174883	-1.49076	1.17763	1316	1518	3662	6792	8519	11.8678	11.6259	12.8439	12.3558	12.9148
ENSMUSG00000046753	Ccdc66	320234	309.366	-4.87256	2.27563	-2.14119	0.0322585	0.17497	-0.252834	1.015	0	1319	143	1105	1	6.50752	11.5713	11.2273	11.5526	7.54129
ENSMUSG00000025436	Atp23	68876	622.955	-5.95876	2.78322	-2.14096	0.0322776	0.174981	-0.141096	1.00402	0	1373	342	828	2166	6.50752	11.5869	11.5883	11.437	12.02
ENSMUSG00000085862	Gm13483	100502624	65.0865	4.06921	1.90145	2.14005	0.0323507	0.175285	1.31826	1.86417	41	27	1	8	5	10.2297	9.43053	8.00794	8.60639	8.62517
ENSMUSG00000001076	C1ql4	239659	43.7072	9.85472	4.6069	2.13912	0.0324257	0.175599	0.208774	1.04929	183	242	0	0	0	11.0507	10.8096	6.50752	6.50752	6.50752
ENSMUSG00000034211	Mrps17	66258	4972.87	-3.05909	1.4314	-2.13713	0.032587	0.176381	-0.540268	1.07591	70	7515	3442	5473	8249	10.5481	12.3388	12.7875	12.2322	12.8839
ENSMUSG00000028132	Tlcd4	99887	76.7201	3.44517	1.61333	2.13544	0.0327249	0.176959	1.01664	1.44161	347	70	6	61	17	11.3385	10.0861	9.34924	10.0809	9.5473
ENSMUSG00000038780	Smurf1	75788	4340.86	-4.63761	2.17202	-2.13516	0.0327479	0.176959	-0.341201	1.04709	32	287	10859	376	1664	10.0734	10.8973	14.1893	11.0917	11.9069
ENSMUSG00000033970	Rfc3	69263	3846.39	-5.30125	2.4827	-2.13528	0.0327385	0.176959	-0.31199	1.05125	12	1041	6678	2123	0	9.39531	11.4773	13.5045	11.806	6.50752
ENSMUSG00000054874	Pcnx3	104401	2516.19	4.6056	2.15721	2.13498	0.0327626	0.176959	0.700352	1.27266	171	8288	2	4556	0	11.0182	12.3989	8.51251	12.1372	6.50752
ENSMUSG00000037519	Ppfia1	233977	3416.5	-3.66669	1.71829	-2.13392	0.0328491	0.17727	-0.422546	1.04987	4	6279	267	5350	10212	8.56045	12.2365	11.4905	12.2199	13.0997
ENSMUSG00000023045	Soat2	223920	493.77	-3.73131	1.7488	-2.13365	0.0328718	0.17727	-0.9454	1.53046	3	20	5	501	594	8.34248	9.20841	9.21369	11.2228	11.5025
ENSMUSG00000057858	Fam204a	76539	683.449	-5.56723	2.60903	-2.13383	0.0328567	0.17727	-0.267531	1.03449	0	1360	75	2438	2303	6.50752	11.5832	10.9231	11.861	12.0477
ENSMUSG00000028438	Kif24	109242	1448.73	-4.28658	2.00976	-2.13288	0.0329346	0.177517	-0.347945	1.03879	5	2094	756	2144	3910	8.73249	11.7501	11.8989	11.8098	12.3213
ENSMUSG00000027835	Pdcd10	56426	2655.1	-3.70223	1.73603	-2.13259	0.0329583	0.177551	-0.446061	1.06423	46	2504	3265	2422	7708	10.3003	11.82	12.7411	11.8584	12.8206
ENSMUSG00000025503	Taldo1	21351	12133.7	-1.49184	0.699846	-2.13168	0.0330336	0.177864	-1.14622	0.694069	7345	10525	18354	19333	14453	12.9058	12.5624	15.0306	13.26	13.5077
ENSMUSG00000021725	Parp8	52552	2750.31	3.67974	1.7264	2.13145	0.0330519	0.17787	0.971122	1.45498	11038	6256	196	4990	2	13.346	12.2345	11.3635	12.1833	7.95657
ENSMUSG00000045639	Zfp629	320683	1017.1	-7.3423	3.44671	-2.13024	0.0331521	0.178299	-0.0994953	1.00732	0	932	3269	582	0	6.50752	11.4324	12.7421	11.2886	6.50752
ENSMUSG00000021820	Camk2g	12325	2471.83	-4.62518	2.17202	-2.12944	0.0332182	0.178299	-0.15121	0.997349	4	5390	2306	1753	8796	8.56045	12.1565	12.4737	11.7314	12.9461
ENSMUSG00000091144	Phf11c	628705	33.2919	9.76985	4.58744	2.12969	0.0331969	0.178299	0.237216	1.06006	167	101	0	0	0	11.0068	10.3147	6.50752	6.50752	6.50752
ENSMUSG00000019326	Aoc3	11754	36.1258	-3.65916	1.71821	-2.12963	0.0332022	0.178299	-0.841634	1.36965	6	1	13	367	11	8.87315	7.24889	9.89606	11.0803	9.22784
ENSMUSG00000025969	Nrp2	18187	76.7395	-4.05521	1.90466	-2.12909	0.0332467	0.178359	-0.98862	1.6687	2	6	15	233	0	8.05079	8.29083	9.99088	10.857	6.50752
ENSMUSG00000000131	Xpo6	74204	7217.23	1.90826	0.896606	2.12832	0.0333109	0.178611	1.323	0.907655	15813	8997	942	5258	11064	13.8151	12.4521	11.9921	12.2107	13.1875
ENSMUSG00000006304	Arpc2	76709	18496	-1.78066	0.83687	-2.12777	0.0333563	0.178652	-1.1797	0.989738	5076	25386	26324	21347	32231	12.5876	13.4315	15.6236	13.3776	14.6928
ENSMUSG00000055541	Lair1	52855	4.10431	-3.1764	1.49295	-2.1276	0.0333705	0.178652	-1.58412	1.5737	0	4	1	17	13	6.50752	8.00315	8.00794	9.18358	9.35193
ENSMUSG00000082809	Gm14150	100043840	21.4426	-3.60508	1.69584	-2.12584	0.0335166	0.179341	-0.687016	1.20155	0	52	12	87	29	6.50752	9.89133	9.84206	10.3027	9.91799
ENSMUSG00000022718	Dgcr8	94223	2492.48	3.62559	1.70618	2.12498	0.0335887	0.179633	1.05882	1.5427	5010	6518	14	1132	6118	12.5777	12.257	9.94544	11.5621	12.6244
ENSMUSG00000040524	Zfp609	214812	4269.74	2.53505	1.19313	2.1247	0.0336114	0.179661	1.4744	1.25739	10521	9087	442	4816	1264	13.2891	12.4588	11.6875	12.1651	11.7965
ENSMUSG00000109394	A230057D06Rik	319893	8.29597	-2.69988	1.27116	-2.12395	0.0336745	0.179906	-1.27999	1.33062	0	7	10	11	17	6.50752	8.40579	9.71652	8.85218	9.5473
ENSMUSG00000029033	Acap3	140500	2694.83	-5.93571	2.79502	-2.12367	0.0336976	0.179917	-0.234387	1.02806	0	1403	359	2460	0	6.50752	11.5954	11.6071	11.8646	6.50752
ENSMUSG00000059820	Nkapd1	270156	1345.5	-5.77277	2.71851	-2.12351	0.0337115	0.179917	-0.0921078	1.00241	1	3454	3189	980	67	7.61691	11.9515	12.7209	11.505	10.4422
ENSMUSG00000047911	Npm2	328440	70.3312	-3.04581	1.43466	-2.12302	0.0337525	0.17996	-1.30442	1.58681	5	8	10	57	9	8.73249	8.50712	9.71652	10.0372	9.07671
ENSMUSG00000032232	Cgnl1	68178	224.687	-4.5086	2.1237	-2.12299	0.0337545	0.17996	-0.674179	1.34031	61	3	708	196	5	10.4687	7.81562	11.8721	10.7667	8.62517
ENSMUSG00000030513	Pcsk6	18553	163.612	-3.55336	1.67439	-2.12219	0.0338221	0.180227	-1.17659	1.77981	113	1	494	45	9	10.8102	7.24889	11.7304	9.88115	9.07671
ENSMUSG00000030816	Rnf40	233900	2989.55	4.77722	2.25208	2.12125	0.0339009	0.180461	0.459185	1.09599	9076	4536	0	4250	963	13.1224	12.0728	6.50752	12.1033	11.691
ENSMUSG00000004071	Cdip1	66626	475.472	4.76416	2.2458	2.12137	0.0338909	0.180461	0.48821	1.11007	368	1864	0	1517	2	11.3633	11.7051	6.50752	11.6756	7.95657
ENSMUSG00000108353	Gm45205		1709.28	-7.20187	3.39647	-2.1204	0.0339725	0.180655	-0.0688682	1.0069	0	1617	5610	522	0	6.50752	11.6503	13.2911	11.241	6.50752
ENSMUSG00000019876	Pkib	18768	1154.25	-3.52627	1.66289	-2.12057	0.0339582	0.180655	-1.14786	1.79063	34	155	362	1304	4106	10.1121	10.5664	11.6104	11.6172	12.3504
ENSMUSG00000021509	Slc25a48	328258	104.584	3.75495	1.77173	2.11938	0.0340587	0.180834	1.12131	1.55443	37	23	0	10	127	10.1656	9.31255	6.50752	8.77867	10.7986
ENSMUSG00000025612	Bach1	12013	555.667	5.21323	2.46116	2.1182	0.0341583	0.18127	0.337668	1.05212	1928	1137	0	1996	7	12.0301	11.5127	6.50752	11.7818	8.88479
ENSMUSG00000108694	Gm7287	640145	24.4605	-3.92969	1.85563	-2.11772	0.034199	0.181392	-0.527612	1.11861	0	22	51	32	1	6.50752	9.27955	10.7226	9.64575	7.54129
ENSMUSG00000024959	Bad	12015	1030.84	-5.40791	2.55412	-2.11733	0.0342322	0.181475	-0.345894	1.07158	0	997	33	3124	4708	6.50752	11.4599	10.4781	11.9639	12.4364
ENSMUSG00000037251	Pomk	74653	286.366	-5.47007	2.5838	-2.11707	0.0342542	0.181498	-0.29363	1.07415	0	14	0	808	1726	6.50752	8.938	6.50752	11.4269	11.9221
ENSMUSG00000026764	Kif5c	16574	87.3344	-4.1258	1.94937	-2.11648	0.0343037	0.181667	-0.90653	1.58877	3	3	59	41	3	8.34248	7.81562	10.8001	9.81804	8.23998
ENSMUSG00000085741	5430405H02Rik	74487	854.26	6.56474	3.10327	2.11543	0.0343936	0.181787	0.150407	1.01467	5545	109	0	288	0	12.6568	10.3607	6.50752	10.9636	6.50752
ENSMUSG00000028718	Stil	20460	642.074	4.66085	2.20331	2.11539	0.034397	0.181787	0.464703	1.09537	2197	1958	1	2010	1	12.0906	11.7241	8.00794	11.7845	7.54129
ENSMUSG00000031669	Gins3	78833	946.377	5.17502	2.44611	2.11561	0.034378	0.181787	0.253046	1.05745	779	1382	2	24	3896	11.6629	11.5895	8.51251	9.43903	12.3192
ENSMUSG00000038664	Herc1	235439	3161.28	3.2654	1.54355	2.11552	0.0343858	0.181787	1.10519	1.44961	3757	4748	21	1900	1499	12.3811	12.0943	10.2058	11.7626	11.8642
ENSMUSG00000038331	Satb2	212712	1568.82	4.73041	2.23695	2.11467	0.0344583	0.181925	0.285705	1.05457	2746	7	8	97	7064	12.2021	8.40579	9.55863	10.3684	12.743
ENSMUSG00000017677	Wsb1	78889	6109.86	-3.03199	1.43371	-2.11478	0.0344486	0.181925	-0.473272	1.04743	118	6222	7522	3668	7094	10.8328	12.2316	13.6604	12.0346	12.7466
ENSMUSG00000004552	Ctse	13034	539.866	-6.6574	3.15033	-2.11324	0.0345803	0.182476	-0.101045	1.02257	1863	7	0	963	523	12.0148	8.40579	6.50752	11.498	11.4512
ENSMUSG00000009013	Dynll1	56455	3727.22	-2.59758	1.23147	-2.10934	0.034915	0.184054	-1.18836	1.33577	105	3141	641	6730	8572	10.7716	11.9116	11.8322	12.3503	12.9208
ENSMUSG00000021870	Slmap	83997	3709.94	3.66619	1.73851	2.10881	0.0349612	0.184203	0.82341	1.28915	10464	8153	7	4393	1240	13.2827	12.3886	9.46218	12.1193	11.789
ENSMUSG00000001366	Fbxo9	71538	1034.32	-6.7818	3.21685	-2.10821	0.0350128	0.184381	-0.192948	1.02575	0	1587	231	3628	2385	6.50752	11.6431	11.4318	12.0296	12.0639
ENSMUSG00000034858	Fam214a	235493	138.219	4.87134	2.31096	2.10793	0.0350367	0.184412	0.28811	1.06892	114	84	1	1	343	10.8148	10.2014	8.00794	7.30344	11.2736
ENSMUSG00000053841	Txlna	109658	4524.06	-3.47496	1.64941	-2.10679	0.0351359	0.18484	-0.355027	1.01975	16	12810	1078	7219	13555	9.60336	12.7185	12.0525	12.3934	13.427
ENSMUSG00000028436	Dcaf12	68970	2008.79	-4.28236	2.03305	-2.10637	0.0351722	0.184936	-0.409338	1.07112	22	5333	1310	8120	2952	9.82545	12.1512	12.1459	12.4702	12.1676
ENSMUSG00000028621	Cyb5rl	230582	337.62	5.4098	2.56994	2.10503	0.0352883	0.185192	0.503902	1.19868	1576	353	0	14	0	11.9422	10.9998	6.50752	9.03681	6.50752
ENSMUSG00000036087	Slain2	75991	1389.39	-5.16621	2.45393	-2.10528	0.0352665	0.185192	-0.191252	1.00664	2	2153	3005	1440	19	8.05079	11.7609	12.6713	11.6556	9.6267
ENSMUSG00000078652	Psme3	19192	9325.28	-2.22785	1.05836	-2.10501	0.03529	0.185192	-0.880244	1.1191	908	24551	9241	19358	13072	11.7219	13.3903	13.9486	13.2615	13.3824
ENSMUSG00000021327	Zkscan3	72739	1243.58	-6.02401	2.86178	-2.10499	0.0352926	0.185192	-0.146263	1.00607	1	3930	1668	2774	989	7.61691	12.0075	12.274	11.9138	11.7013
ENSMUSG00000040433	Zbtb38	245007	796.355	-4.18846	1.99082	-2.10388	0.0353886	0.185601	-0.433925	1.08142	16	1046	1995	1603	6	9.60336	11.4793	12.3796	11.6969	8.76596
ENSMUSG00000019982	Myb	17863	6570.97	-1.93285	0.918835	-2.10359	0.0354144	0.185642	-1.2554	0.9984	1417	8279	6878	12384	8699	11.8979	12.3982	13.5424	12.8022	12.9352
ENSMUSG00000005625	Psmd4	19185	4436.58	-2.85633	1.35826	-2.10293	0.0354721	0.18585	-0.697841	1.14674	193	6196	4889	6008	7269	11.076	12.2293	13.1354	12.2839	12.7679
ENSMUSG00000045328	Cenpe	229841	3879.82	3.61053	1.71716	2.10262	0.035499	0.185897	0.868879	1.32155	6604	8111	4	3689	5568	12.8064	12.3854	9.0453	12.0372	12.5528
ENSMUSG00000028559	Osbpl9	100273	4617.92	-2.93452	1.39614	-2.10188	0.0355634	0.186139	-1.07224	1.39955	4305	416	6668	2060	14011	12.4694	11.0784	13.5026	11.7941	13.4683
ENSMUSG00000103766	Gm38392		67.114	-4.07612	1.94147	-2.09951	0.0357721	0.187042	-0.772546	1.37164	1	36	4	300	157	7.61691	9.63752	9.0453	10.9836	10.9076
ENSMUSG00000078612	Fyb2	242594	21.7992	-2.27498	1.08348	-2.09969	0.0357558	0.187042	-1.38867	1.14596	15	9	21	77	30	9.55724	8.59743	10.2058	10.2277	9.94053
ENSMUSG00000016150	Tenm1	23963	88.2554	-3.38531	1.6137	-2.09785	0.0359183	0.187704	-0.92852	1.43486	11	25	261	79	25	9.33122	9.37412	11.4813	10.2436	9.81783
ENSMUSG00000058761	Rnf169	108937	2946.9	4.08921	1.94942	2.09766	0.0359353	0.187704	0.552378	1.12778	10088	2946	4	3247	1371	13.2404	11.8853	9.0453	11.9805	11.8285
ENSMUSG00000108613	Gm36694		9.70596	-2.19889	1.04836	-2.09745	0.0359542	0.187708	-1.39885	1.06608	2	8	7	22	17	8.05079	8.50712	9.46218	9.37529	9.5473
ENSMUSG00000025195	Dnmbp	71972	2324.78	-4.94728	2.35954	-2.09672	0.0360185	0.187949	-0.126856	0.999756	3	1401	6930	423	290	8.34248	11.5948	13.5521	11.1463	11.1994
ENSMUSG00000039375	Wdr17	244484	13.6099	2.47518	1.18076	2.09627	0.0360583	0.188061	1.41175	1.23754	16	93	5	7	3	9.60336	10.2643	9.21369	8.50398	8.23998
ENSMUSG00000087264	Gad1os	68986	6.1488	-3.23265	1.54262	-2.09555	0.0361222	0.188245	-1.54159	1.70763	0	2	0	15	37	6.50752	7.57852	6.50752	9.08918	10.0773
ENSMUSG00000057098	Ebf1	13591	1197.58	4.49007	2.14276	2.09546	0.03613	0.188245	0.497679	1.1151	7879	59	6	68	11	12.9748	9.97521	9.34924	10.15	9.22784
ENSMUSG00000049164	Zfp518a	72672	440.148	-5.21844	2.49146	-2.09453	0.0362127	0.18858	-0.350248	1.07298	1	668	410	1990	0	7.61691	11.2922	11.6585	11.7806	6.50752
ENSMUSG00000021910	Nisch	64652	17399.7	-1.90648	0.91053	-2.09381	0.0362769	0.188819	-1.13386	1.00125	4207	13298	31271	15476	23757	12.4539	12.7506	15.9022	13.0172	14.2097
ENSMUSG00000097080	1700086O06Rik	73516	885.815	5.98269	2.85806	2.09327	0.0363252	0.188975	0.444945	1.15762	5013	34	0	1	0	12.5781	9.59692	6.50752	7.30344	6.50752
ENSMUSG00000020279	Il9r	16199	88.7438	-5.30902	2.53699	-2.09264	0.036381	0.18917	-0.267695	1.02997	0	258	154	360	0	6.50752	10.8428	11.26	11.0712	6.50752
ENSMUSG00000054161	Fam83e	73813	1029.1	-6.61931	3.16428	-2.09189	0.0364486	0.189331	-0.0737314	1.00581	0	813	3402	241	78	6.50752	11.3758	12.7771	10.8743	10.5305
ENSMUSG00000062753	AI413582	106672	498.721	-5.4096	2.58574	-2.09209	0.0364306	0.189331	-0.205892	1.01267	1	833	1259	718	0	7.61691	11.386	12.1262	11.378	6.50752
ENSMUSG00000037072	Selenof	93684	4584.36	-7.78452	3.72224	-2.09136	0.0364962	0.189478	-0.119539	1.01289	0	6027	1344	8221	16094	6.50752	12.2145	12.1588	12.4786	13.6484
ENSMUSG00000021823	Vcl	22330	686.365	3.68702	1.76315	2.09116	0.0365138	0.189478	1.02759	1.49958	919	2613	8	922	60	11.7266	11.8369	9.55863	11.4806	10.3768
ENSMUSG00000042063	Zfp386	56220	1873.14	5.75636	2.75359	2.0905	0.0365733	0.189692	0.234122	1.05187	8627	1968	0	32	3119	13.0682	11.7261	6.50752	9.64575	12.196
ENSMUSG00000101523	Csnk2a3	100039026	10.0889	-2.87489	1.37537	-2.09026	0.0365945	0.189707	-1.35647	1.47048	1	7	18	20	1	7.61691	8.40579	10.1087	9.30489	7.54129
ENSMUSG00000038028	Tigar	319801	451.052	-5.89482	2.82052	-2.08997	0.0366202	0.189744	-0.235933	1.02953	0	1018	308	1890	0	6.50752	11.4683	11.5472	11.7605	6.50752
ENSMUSG00000000838	Fmr1	14265	1356.63	-5.69887	2.72904	-2.08823	0.0367772	0.190366	-0.206842	1.01628	0	1728	423	2024	1	6.50752	11.6759	11.6706	11.7872	7.54129
ENSMUSG00000037795	N4bp2	333789	2164.36	-4.35373	2.08511	-2.08801	0.0367972	0.190374	-0.204702	1.00206	9	6050	4707	2664	44	9.18163	12.2165	13.0944	11.8971	10.1871
ENSMUSG00000042903	Foxo4	54601	225.117	-6.826	3.27002	-2.08745	0.0368476	0.19054	-0.0858597	1.02008	1109	0	0	264	137	11.7997	6.50752	6.50752	10.9204	10.8381
ENSMUSG00000067288	Rps28	54127	337.121	3.49401	1.67466	2.0864	0.0369425	0.190934	1.15809	1.58994	1288	922	11	241	411	11.8591	11.428	9.78257	10.8743	11.3513
ENSMUSG00000070420	Zscan25	666311	70.6058	-4.19276	2.01032	-2.08561	0.0370136	0.191206	-0.365095	1.08716	20	15	1	355	37	9.76	8.99076	8.00794	11.0646	10.0773
ENSMUSG00000034066	Farp2	227377	798.533	-4.21734	2.02349	-2.08419	0.0371428	0.191777	-0.498806	1.12875	38	223	2648	519	14	10.1824	10.7665	12.5724	11.2384	9.40641
ENSMUSG00000044456	Rin3	217835	10769.6	-2.29077	1.09931	-2.08382	0.0371761	0.191853	-0.718882	1.0763	769	9527	14808	5878	23662	11.6579	12.491	14.6795	12.2715	14.2035
ENSMUSG00000115736	Gm8586	102631924	9.26554	2.15483	1.0347	2.08256	0.0372914	0.192352	1.36336	1.04387	33	35	3	8	1	10.0931	9.61754	8.82494	8.60639	7.54129
ENSMUSG00000034088	Hdlbp	110611	7858.26	2.00725	0.964205	2.08177	0.0373635	0.192627	1.28153	1.0056	14709	18553	630	14688	3794	13.7147	13.0712	11.8253	12.9643	12.3038
ENSMUSG00000042628	Zfyve1	217695	421.91	-4.81527	2.31362	-2.08127	0.0374088	0.192765	-0.5165	1.18187	1	19	2	371	2891	7.61691	9.16991	8.51251	11.0854	12.157
ENSMUSG00000000605	Clcn4	12727	1444.74	5.30054	2.54795	2.08032	0.0374963	0.193119	0.270453	1.06376	6636	1939	9	36	59	12.8108	11.7204	9.64251	9.72837	10.3667
ENSMUSG00000031154	Otud5	54644	6389.83	-2.09415	1.0068	-2.08001	0.0375242	0.193156	-1.17316	1.09538	1616	2016	10923	2998	15047	11.9529	11.7354	14.1982	11.9463	13.5596
ENSMUSG00000020319	Wdpcp	216560	271.004	3.44786	1.65776	2.07983	0.037541	0.193156	1.34038	1.72295	1341	605	33	222	11	11.8754	11.249	10.4781	10.8321	9.22784
ENSMUSG00000024811	Tnks2	74493	6527.59	3.14246	1.51124	2.07939	0.0375813	0.193267	0.840469	1.2358	12394	9268	12	7773	5185	13.489	12.4721	9.84206	12.441	12.5017
ENSMUSG00000062202	Btbd9	224671	2740.24	3.52838	1.69773	2.07829	0.0376822	0.19369	1.00016	1.44845	5628	9443	13	2454	2232	12.6688	12.4849	9.89606	11.8637	12.0335
ENSMUSG00000029815	Malsu1	75593	993.126	-4.77584	2.29928	-2.07711	0.0377919	0.194156	-0.338625	1.04942	0	1682	47	2603	1520	6.50752	11.6655	10.6781	11.8876	11.8699
ENSMUSG00000039809	Gabbr2	242425	112.481	-3.30616	1.59256	-2.076	0.0378938	0.194487	-0.647882	1.16746	9	39	304	54	85	9.18163	9.69389	11.5421	10.002	10.5795
ENSMUSG00000107283	Mpv17	17527	239.819	4.59596	2.2138	2.07605	0.0378891	0.194487	0.474258	1.09915	709	830	0	755	1	11.6265	11.3845	6.50752	11.3989	7.54129
ENSMUSG00000024516	Sec11c	66286	3996.36	-4.08413	1.96844	-2.0748	0.0380052	0.194961	-0.273815	1.01278	36	8348	4149	4908	10180	10.1484	12.4035	12.964	12.1747	13.0963
ENSMUSG00000022704	Qtrt2	106248	1082.86	4.18652	2.01849	2.07408	0.0380716	0.195126	0.710187	1.26078	334	1876	4	1308	2	11.3222	11.7076	9.0453	11.6184	7.95657
ENSMUSG00000023026	Dip2b	239667	4885.92	-3.63685	1.75524	-2.07199	0.038266	0.196006	-0.231563	0.997654	38	4156	10506	1404	7881	10.1824	12.0325	14.139	11.6458	12.841
ENSMUSG00000027599	Armc1	74252	1929.44	4.20519	2.02986	2.07166	0.0382967	0.196066	0.65075	1.22112	2133	5051	29	4864	2	12.0766	12.1242	10.4021	12.1701	7.95657
ENSMUSG00000054115	Skp2	27401	3378.94	-3.24958	1.56886	-2.0713	0.038331	0.196144	-0.584466	1.12044	96	1886	4266	2113	7138	10.7237	11.7097	12.992	11.8041	12.752
ENSMUSG00000058318	Phf21a	192285	683.473	3.68876	1.78142	2.07069	0.0383879	0.196265	1.04305	1.56223	2603	2442	15	401	14	12.1743	11.8101	9.99088	11.1217	9.40641
ENSMUSG00000036908	Unc93b1	54445	1668.96	4.4471	2.14769	2.07064	0.0383925	0.196265	0.584224	1.18108	6208	3321	63	3321	0	12.7515	11.9349	10.8343	11.9904	6.50752
ENSMUSG00000020072	Pbld2	67307	37.6737	3.50624	1.69351	2.0704	0.0384145	0.196279	0.611491	1.14849	212	15	1	30	1	11.1198	8.99076	8.00794	9.59996	7.54129
ENSMUSG00000005233	Spc25	66442	1866.58	4.48243	2.16556	2.06987	0.0384642	0.196285	0.491574	1.11025	4866	5104	5	4876	0	12.556	12.1294	9.21369	12.1714	6.50752
ENSMUSG00000027993	Trim2	80890	17.0201	-2.66254	1.28658	-2.06947	0.0385021	0.196285	-1.4337	1.40182	7	5	18	75	14	8.99127	8.15849	10.1087	10.2114	9.40641
ENSMUSG00000038902	Pogz	229584	1047.99	5.64733	2.72898	2.06939	0.0385093	0.196285	0.419105	1.10338	879	1425	5	864	47	11.7094	11.6014	9.21369	11.4543	10.2282
ENSMUSG00000059830	Gm16380	100038996	39.2846	-3.71499	1.79522	-2.06938	0.0385107	0.196285	-0.456078	1.0705	0	34	54	34	31	6.50752	9.59692	10.7533	9.68844	9.96221
ENSMUSG00000021066	Atl1	73991	93.0017	3.62264	1.75034	2.06968	0.0384826	0.196285	0.66483	1.18322	559	51	3	62	4	11.5336	9.87828	8.82494	10.0913	8.45433
ENSMUSG00000039617	Gm7488		12.3545	3.0518	1.47511	2.06885	0.0385598	0.196438	1.30695	1.40524	13	30	0	17	0	9.45381	9.50708	6.50752	9.18358	6.50752
ENSMUSG00000029263	Pigg	433931	217.202	6.38636	3.08759	2.06839	0.0386031	0.196561	0.38236	1.0943	304	1719	1	666	0	11.2816	11.6739	8.00794	11.3463	6.50752
ENSMUSG00000028175	Depdc1a	76131	944.771	-5.78192	2.79616	-2.06781	0.0386583	0.19672	-0.0964	1.00409	1	306	2880	92	660	7.61691	10.9295	12.6371	10.3366	11.5443
ENSMUSG00000028649	Macf1	11426	6430.34	2.45087	1.18534	2.06766	0.0386724	0.19672	1.55139	1.17689	18186	15199	1499	6480	382	14.0166	12.8719	12.2155	12.3277	11.3201
ENSMUSG00000025410	Dctn2	69654	4139.55	3.92805	1.90016	2.06722	0.0387138	0.196833	0.600973	1.14979	10189	3151	1	2843	2968	13.2518	11.9129	8.00794	11.924	12.1703
ENSMUSG00000091183	Gm5141	380850	52.6867	-3.37663	1.63393	-2.06657	0.0387744	0.197044	-0.867143	1.37471	5	7	4	72	10	8.73249	8.40579	9.0453	10.1859	9.15632
ENSMUSG00000022554	Hgh1	59053	4152.65	4.28632	2.07465	2.06604	0.0388249	0.197115	0.55884	1.14041	11535	5187	0	3905	4746	13.3994	12.1373	6.50752	12.0633	12.4417
ENSMUSG00000068220	Lgals1	16852	5342.84	-2.17979	1.05507	-2.06602	0.0388266	0.197115	-1.12413	1.14193	543	5029	3110	7084	16751	11.5221	12.1221	12.6997	12.3816	13.7024
ENSMUSG00000091269	Gm6682	626534	54.5534	-3.5504	1.71885	-2.06557	0.0388693	0.197235	-0.608671	1.1716	1	2	66	2	152	7.61691	7.57852	10.8583	7.65063	10.8913
ENSMUSG00000020280	Pus10	74467	2730.98	-5.68412	2.75287	-2.0648	0.0389417	0.197505	-0.169613	1.00712	0	2872	155	2919	15795	6.50752	11.8749	11.2628	11.9351	13.6234
ENSMUSG00000026511	Srp9	27058	715.688	-6.6445	3.2183	-2.0646	0.0389611	0.197506	-0.123332	1.00755	0	934	600	717	1645	6.50752	11.4333	11.8061	11.3774	11.9021
ENSMUSG00000056054	S100a8	20201	4286.36	-9.12073	4.41919	-2.06389	0.0390278	0.19765	-0.128466	1.02678	0	2862	1074	21000	13874	6.50752	11.8735	12.0508	13.3578	13.456
ENSMUSG00000020888	Dvl2	13543	374.319	-5.56215	2.69474	-2.06407	0.0390106	0.19765	-0.21904	1.01831	0	1093	180	1323	0	6.50752	11.4969	11.3275	11.6228	6.50752
ENSMUSG00000006373	Pgrmc1	53328	2362.08	4.73271	2.29349	2.06354	0.0390614	0.197659	0.518589	1.14766	7007	4412	72	4473	0	12.861	12.0599	10.9026	12.1281	6.50752
ENSMUSG00000001774	Chordc1	66917	3908.2	-2.91897	1.41459	-2.06347	0.0390679	0.197659	-0.779875	1.21098	227	4179	5467	5617	2257	11.1513	12.035	13.261	12.2463	12.0385
ENSMUSG00000033417	Cacul1	78832	1621.52	4.82866	2.34041	2.06317	0.0390968	0.197708	0.550285	1.1623	3543	4662	0	1804	283	12.3453	12.0856	6.50752	11.7425	11.1884
ENSMUSG00000105331	Gm29865		7.83798	-2.17117	1.0526	-2.06268	0.0391427	0.197746	-1.35702	1.06602	2	6	11	13	10	8.05079	8.29083	9.78257	8.98032	9.15632
ENSMUSG00000029909	Prss37	67690	193.228	-6.78156	3.28893	-2.06193	0.0392143	0.197921	-0.164358	1.03711	0	0	567	0	279	6.50752	6.50752	11.7839	6.50752	11.1819
ENSMUSG00000032601	Prkar2a	19087	2367.35	-5.36516	2.6021	-2.06186	0.0392212	0.197921	-0.17244	1.00663	4	1232	7590	818	0	8.56045	11.5445	13.6725	11.432	6.50752
ENSMUSG00000021079	Timm9	30056	3381.71	4.43211	2.14972	2.06172	0.0392348	0.197921	0.592251	1.18921	4699	6407	62	6161	0	12.5305	12.2475	10.826	12.2983	6.50752
ENSMUSG00000027763	Mbnl1	56758	20370.9	-1.79526	0.871196	-2.06068	0.0393334	0.198223	-1.16319	0.963326	4806	21234	32022	23171	13444	12.5469	13.2192	15.9402	13.4793	13.4168
ENSMUSG00000032598	Nckipsd	80987	2044.27	-5.27435	2.55972	-2.06052	0.0393487	0.198223	-0.129288	1.00107	3	2778	5985	1073	0	8.34248	11.8615	13.3682	11.541	6.50752
ENSMUSG00000043639	Rbm20	73713	63.7595	2.96354	1.43828	2.06048	0.0393523	0.198223	1.23519	1.44484	260	112	6	69	8	11.2127	10.377	9.34924	10.1592	8.98709
ENSMUSG00000035696	Rnf38	73469	2873.74	-4.39055	2.13166	-2.05969	0.0394286	0.19851	-0.102424	0.998193	4	6110	5358	1110	2188	8.56045	12.2218	13.2378	11.5544	12.0245
ENSMUSG00000044646	Zbtb7c	207259	182.085	3.71196	1.80277	2.05903	0.0394914	0.198729	1.34413	1.85951	328	171	10	47	20	11.3144	10.6218	9.71652	9.9103	9.66295
ENSMUSG00000020914	Top2a	21973	15321.4	-1.58034	0.767638	-2.05871	0.0395224	0.198788	-1.15532	0.821992	6373	18094	27518	20478	13442	12.7745	13.0449	15.6959	13.3276	13.4166
ENSMUSG00000091476	Catspere2	545391	32.3847	3.83991	1.86556	2.05831	0.03956	0.198797	0.472083	1.09932	68	3	0	13	17	10.5316	7.81562	6.50752	8.98032	9.5473
ENSMUSG00000038982	Bloc1s5	17828	666.87	-6.62691	3.21963	-2.05829	0.0395627	0.198797	-0.191617	1.04027	0	19	0	1820	4067	6.50752	9.16991	6.50752	11.7459	12.3447
ENSMUSG00000027367	Stard7	99138	3102.92	3.59799	1.74838	2.0579	0.0395999	0.198887	0.988077	1.46675	5284	10156	125	7165	8	12.6185	12.5362	11.1668	12.3887	8.98709
ENSMUSG00000022489	Pde1b	18574	1607.87	-3.88973	1.89052	-2.0575	0.0396386	0.198984	-1.12112	1.75264	1	2	5	52	8113	7.61691	7.57852	9.21369	9.97727	12.8681
ENSMUSG00000037353	Letmd1	68614	1537.09	-6.52833	3.1759	-2.05558	0.0398226	0.199811	-0.114947	1.00547	0	5529	1631	3725	0	6.50752	12.1695	12.2614	12.0416	6.50752
ENSMUSG00000035443	Thyn1	77862	1315.82	-5.00674	2.43601	-2.05531	0.0398494	0.199848	-0.142743	1.00051	0	6179	326	2539	403	6.50752	12.2278	11.5695	11.8774	11.343
ENSMUSG00000020133	2310011J03Rik	66374	4324.06	3.92037	1.90826	2.05442	0.0399351	0.200156	0.577126	1.13645	12826	2116	1	2139	10826	13.5328	11.7541	8.00794	11.8089	13.1633
[truncated: 7,635 more rows]

## Sheet: Fc-Jag1_vs_WashedOut
Supplementary Table T4. Differential Expression Analysis for CompE against Washed-out and Fc-Jag1 against Washed-out groups analyzed together considering embryo variability (covariate).
DESeq2 execution with default parameters (Wald test). Benjamini-Hochberg procedure for obtaining adjusted p-values. Raw counts and normalized expression values are shown for the corresponding samples.
gene_id	gene_name	Entrez	baseMean	log2FoldChange	lfcSE	stat	pvalue	padj	Shrunken_lFC	Shrunken_lFCSE	I_J1	I_J3	I_W1	I_W2	I_W3	I_J1	I_J3	I_W1	I_W2	I_W3
ENSMUSG00000002812	Flii	14248	2036.69	14.0782	2.33831	6.02068	1.73689e-09	5.77712e-07	14.8694	3.87213	2340	10022	0	1771	0	11.8431	13.259	6.50752	11.7353	6.50752
ENSMUSG00000037552	Plekhg2	101497	892.333	14.0345	3.04332	4.61159	3.99607e-06	0.000152042	16.2428	6.1748	1465	5121	0	0	0	11.6608	12.6118	6.50752	6.50752	6.50752
ENSMUSG00000026357	Rgs18	64214	2154.18	13.8915	2.12498	6.53723	6.26682e-11	2.69238e-08	13.4537	2.59572	6388	5967	0	4174	0	12.3171	12.7369	6.50752	12.0946	6.50752
ENSMUSG00000028680	Plk3	12795	1962.73	13.8722	2.39756	5.78598	7.20925e-09	1.85836e-06	14.6177	4.03129	1700	10592	0	1300	0	11.7181	13.3239	6.50752	11.616	6.50752
ENSMUSG00000030682	Cdipt	52858	4192.67	13.7293	2.54147	5.4021	6.58641e-08	1.07798e-05	0.459698	1.14733	5304	14081	0	5565	0	12.2134	13.6863	6.50752	12.2412	6.50752
ENSMUSG00000020321	Mdh1	17449	1799.82	13.708	2.20154	6.22654	4.76843e-10	1.82101e-07	13.1854	2.6909	6382	4884	0	3509	0	12.3166	12.5756	6.50752	12.0147	6.50752
ENSMUSG00000034509	Mad2l1bp	66591	1006.04	13.701	3.63202	3.77228	0.000161764	0.00219686	0.157346	1.03489	2102	4529	0	66	0	11.8006	12.5204	6.50752	10.1311	6.50752
ENSMUSG00000022507	1810013L24Rik	69053	1282.67	13.6301	2.49478	5.46345	4.66957e-08	8.91629e-06	14.0832	3.92118	2704	4883	0	1815	0	11.9017	12.5755	6.50752	11.7448	6.50752
ENSMUSG00000039637	Coro7	78885	814.204	13.5781	2.51886	5.39057	7.02355e-08	1.09272e-05	14.2202	4.01735	3130	2909	0	385	0	11.9631	12.2453	6.50752	11.1028	6.50752
ENSMUSG00000041774	Ydjc	69101	971.718	13.5695	2.52187	5.38073	7.41833e-08	1.09272e-05	14.0658	3.94245	3295	3227	0	961	0	11.9853	12.3037	6.50752	11.4972	6.50752
ENSMUSG00000026135	Zfp142	77264	1459.93	13.5616	2.49237	5.44124	5.29112e-08	9.57135e-06	14.1507	4.06206	1322	7235	0	1066	0	11.6211	12.9132	6.50752	11.5384	6.50752
ENSMUSG00000022742	Cpox	12892	2352.32	13.527	2.12042	6.37939	1.77795e-10	7.05094e-08	12.735	2.76773	3406	10263	0	4541	0	11.9998	13.2867	6.50752	12.1356	6.50752
ENSMUSG00000039623	Ap5z1	231855	1181.03	13.4872	2.51055	5.37222	7.7774e-08	1.12948e-05	13.9655	3.96204	2055	4690	0	1374	0	11.7918	12.5456	6.50752	11.6374	6.50752
ENSMUSG00000048175	Asb8	78541	1178.88	13.4752	2.28262	5.90338	3.56118e-09	1.01998e-06	13.0881	2.88147	3084	4718	0	376	0	11.9568	12.55	6.50752	11.0917	6.50752
ENSMUSG00000054051	Ercc6	319955	1495.18	13.4691	2.29597	5.86642	4.45306e-09	1.24096e-06	12.7025	2.88525	3856	5995	0	1971	0	12.0557	12.741	6.50752	11.7769	6.50752
ENSMUSG00000018669	Cdk5rap3	80280	1113.38	13.4513	2.5125	5.35374	8.61551e-08	1.15785e-05	13.8469	3.88794	3196	3220	0	2045	0	11.9721	12.3025	6.50752	11.7913	6.50752
ENSMUSG00000027406	Idh3b	170718	4158.24	13.4471	2.58889	5.19417	2.05635e-07	2.05855e-05	0.430315	1.12992	5706	8486	0	6797	0	12.253	13.0748	6.50752	12.3563	6.50752
ENSMUSG00000058706	0610030E20Rik	68364	1045.44	13.4148	2.56776	5.22433	1.74787e-07	1.85796e-05	13.8487	4.13134	1537	5712	0	306	0	11.6793	12.6999	6.50752	10.9933	6.50752
ENSMUSG00000026926	Pmpca	66865	2739.76	13.4131	2.72327	4.92536	8.42043e-07	5.53013e-05	0.454505	1.14455	4640	8647	0	3257	0	12.1445	13.0948	6.50752	11.9819	6.50752
ENSMUSG00000018559	Ctdnep1	67181	1141.96	13.3702	2.51407	5.31816	1.04821e-07	1.35101e-05	13.6416	3.86651	3893	3548	0	2776	0	12.0601	12.3599	6.50752	11.9141	6.50752
ENSMUSG00000021681	Aggf1	66549	1686.15	13.3658	2.24935	5.94209	2.81413e-09	8.29042e-07	12.647	2.7748	4454	4874	0	4388	0	12.1242	12.5741	6.50752	12.1187	6.50752
ENSMUSG00000032109	Nlrx1	270151	687.106	13.361	2.79487	4.78054	1.74828e-06	8.84433e-05	16.4927	5.97219	654	3715	0	1	0	11.3371	12.3883	6.50752	7.30344	6.50752
ENSMUSG00000030847	Bag3	29810	1292.05	13.3515	2.5249	5.28794	1.23702e-07	1.50058e-05	13.8038	4.10444	1247	6219	0	1233	0	11.5984	12.773	6.50752	11.5955	6.50752
ENSMUSG00000028049	Scamp3	24045	2691.56	13.3349	2.78538	4.78747	1.68901e-06	8.66437e-05	0.377205	1.10068	4156	8169	0	4531	0	12.0908	13.0349	6.50752	12.1345	6.50752
ENSMUSG00000030083	Abtb1	80283	1133.47	13.3135	3.72513	3.57396	0.000351626	0.00388598	0.138086	1.03087	538	6604	0	1055	0	11.2527	12.8272	6.50752	11.5343	6.50752
ENSMUSG00000064289	Tank	21353	3493.73	13.3046	2.56802	5.18089	2.20829e-07	2.14808e-05	0.571441	1.23083	5277	7692	0	1361	0	12.2107	12.9736	6.50752	11.6338	6.50752
ENSMUSG00000055943	Emc7	73024	2638.89	13.3028	2.02257	6.57717	4.79486e-11	2.24726e-08	12.3488	2.44542	4967	10164	1	5869	0	12.179	13.2754	8.00794	12.2707	6.50752
ENSMUSG00000000552	Zfp385a	29813	1971.07	13.2982	2.72051	4.88813	1.01797e-06	6.36138e-05	0.603825	1.27155	3796	8950	0	2270	0	12.0485	13.132	6.50752	11.8324	6.50752
ENSMUSG00000028454	Pigo	56703	992.309	13.2803	2.52691	5.25554	1.47591e-07	1.67232e-05	13.7307	3.95915	1946	3489	0	1185	0	11.7705	12.3498	6.50752	11.58	6.50752
ENSMUSG00000042572	Ube2q1	70093	3239.01	13.2607	2.7294	4.85846	1.18302e-06	6.85288e-05	0.383396	1.10435	5926	5969	0	3740	0	12.2741	12.7372	6.50752	12.0434	6.50752
ENSMUSG00000031310	Zmym3	56364	3225.15	13.2557	2.66542	4.97321	6.58541e-07	4.68291e-05	0.400897	1.11284	2963	11445	0	1622	0	11.9398	13.4178	6.50752	11.7014	6.50752
ENSMUSG00000014873	Surf2	20931	1072.54	13.2536	2.51479	5.27026	1.36228e-07	1.57826e-05	13.6305	3.86905	4552	1679	0	2682	0	12.135	11.9791	6.50752	11.8998	6.50752
ENSMUSG00000022090	Pdlim2	213019	600.779	13.2456	2.70304	4.90028	9.56992e-07	6.09108e-05	15.4658	5.14239	773	3103	0	5	0	11.4072	12.2813	6.50752	8.25199	6.50752
ENSMUSG00000047953	Gp5	14729	771.892	13.2218	2.50759	5.2727	1.34431e-07	1.57688e-05	13.5517	3.83519	4623	2017	0	830	0	12.1426	12.0612	6.50752	11.4379	6.50752
ENSMUSG00000028070	Naxe	246703	762.234	13.202	2.51494	5.24944	1.52565e-07	1.6915e-05	13.7854	3.99913	2452	2155	0	693	0	11.8619	12.0923	6.50752	11.3631	6.50752
ENSMUSG00000046185	Zfp84	74352	701.534	13.1751	2.31887	5.6817	1.33362e-08	3.05576e-06	13.2799	3.11725	1706	3254	0	63	0	11.7195	12.3085	6.50752	10.1015	6.50752
ENSMUSG00000011114	Tbrg1	21376	2098.45	13.1363	2.82669	4.64724	3.36406e-06	0.000136272	0.464488	1.15315	7236	4388	0	4623	0	12.3926	12.4982	6.50752	12.1445	6.50752
ENSMUSG00000030217	Art4	109978	704.375	13.123	2.50172	5.24557	1.55796e-07	1.70895e-05	13.4912	3.88463	2583	2656	0	596	0	11.883	12.1966	6.50752	11.2988	6.50752
ENSMUSG00000025645	Ccdc51	66658	571.041	13.1159	3.35664	3.90744	9.32794e-05	0.00146171	0.494763	1.21054	785	2465	0	0	0	11.4135	12.1582	6.50752	6.50752	6.50752
ENSMUSG00000018428	Akap1	11640	1328.63	13.1052	2.53551	5.16866	2.35772e-07	2.23032e-05	13.4467	4.20825	981	6135	0	1949	0	11.504	12.7611	6.50752	11.7725	6.50752
ENSMUSG00000029810	Tmem176b	65963	696.875	13.0568	2.51703	5.18739	2.13266e-07	2.09847e-05	13.4303	3.94945	1958	3155	0	388	0	11.7729	12.2908	6.50752	11.1064	6.50752
ENSMUSG00000004446	Bid	12122	2812.67	13.0568	2.7026	4.8312	1.35712e-06	7.4432e-05	0.529368	1.19893	7723	4054	0	7130	0	12.4344	12.4444	6.50752	12.3857	6.50752
ENSMUSG00000064373	Selenop	20363	611.102	13.0506	3.22573	4.04578	5.21501e-05	0.000963655	12.2347	5.54994	2270	2870	0	0	0	11.831	12.238	6.50752	6.50752	6.50752
ENSMUSG00000030726	Pold3	67967	2039.83	13.0384	2.72589	4.78316	1.72562e-06	8.80834e-05	0.558597	1.22698	3280	7208	0	5270	0	11.9833	12.9096	6.50752	12.2119	6.50752
ENSMUSG00000048174	Tmem81	74626	933.944	12.9664	3.36791	3.84999	0.000118123	0.00172761	0.385556	1.12987	628	5855	0	0	0	11.3198	12.7207	6.50752	6.50752	6.50752
ENSMUSG00000025161	Slc16a3	80879	327.264	12.9177	2.60832	4.95249	7.32683e-07	4.9702e-05	15.4379	5.76415	1628	951	0	6	0	11.7014	11.7486	6.50752	8.3872	6.50752
ENSMUSG00000019969	Psen1	19164	2156.28	12.9012	2.82483	4.56708	4.94571e-06	0.000175845	0.454069	1.14585	8519	2979	0	3615	0	12.5007	12.2584	6.50752	12.028	6.50752
ENSMUSG00000018930	Ccl4	20303	644.536	12.891	2.51729	5.121	3.03925e-07	2.72501e-05	13.1937	3.95649	1939	3008	0	289	0	11.7691	12.2638	6.50752	10.9653	6.50752
ENSMUSG00000037904	Ankrd9	74251	329.904	12.8807	3.22047	3.99963	6.34428e-05	0.00111252	0.56525	1.27533	1475	975	0	0	0	11.6634	11.7583	6.50752	6.50752	6.50752
ENSMUSG00000022299	Slc25a32	69906	2414.72	12.8572	1.92052	6.69465	2.16184e-11	1.11454e-08	11.9346	2.3437	6037	9489	1	3179	0	12.2846	13.1967	8.00794	11.9714	6.50752
ENSMUSG00000032633	Flcn	216805	3394.5	12.8546	2.68298	4.79115	1.65831e-06	8.54943e-05	0.336053	1.08334	2271	8428	0	3055	0	11.8312	13.0675	6.50752	11.9543	6.50752
ENSMUSG00000019808	Adat2	66757	881.897	12.8523	2.59331	4.95596	7.19734e-07	4.91894e-05	13.0789	4.29327	883	4836	0	519	0	11.4617	12.5682	6.50752	11.2384	6.50752
ENSMUSG00000021408	Ripk1	19766	843.376	12.8289	2.52658	5.0776	3.82236e-07	3.17121e-05	13.1744	4.02973	1104	3591	0	1050	0	11.5508	12.3673	6.50752	11.5324	6.50752
ENSMUSG00000015880	Ncapg	54392	1071.24	12.8265	2.30293	5.56964	2.55259e-08	5.1701e-06	12.4123	2.62645	4022	3158	0	560	1	12.0753	12.2913	6.50752	11.2718	7.54129
ENSMUSG00000074064	Mlycd	56690	1557.61	12.8161	1.93954	6.60783	3.90007e-11	1.91494e-08	12.5063	2.141	2962	7808	0	14	1	11.9397	12.9886	6.50752	9.03681	7.54129
ENSMUSG00000025078	Nhlrc2	66866	2022.05	12.8151	2.75155	4.65741	3.20218e-06	0.000132071	0.481047	1.1644	2187	7729	0	3592	0	11.8162	12.9784	6.50752	12.0251	6.50752
ENSMUSG00000049969	Plekhf2	71801	1585.58	12.8112	2.91361	4.39702	1.09748e-05	0.0003126	0.396978	1.11196	3165	4811	0	1303	0	11.9679	12.5644	6.50752	11.6169	6.50752
ENSMUSG00000039704	Lmbrd2	320506	1553.41	12.8084	3.15266	4.06275	4.84988e-05	0.000907571	0.210593	1.0448	2271	5298	0	671	0	11.8312	12.6385	6.50752	11.3495	6.50752
ENSMUSG00000046572	Zfp518b	100515	1534.14	12.7962	2.50444	5.10943	3.23136e-07	2.82361e-05	12.9931	4.1023	1545	4464	0	0	0	11.6813	12.5102	6.50752	6.50752	6.50752
ENSMUSG00000029096	Htra3	78558	929.228	12.7946	3.37371	3.79244	0.000149173	0.00205907	0.378111	1.12532	498	5891	0	0	0	11.2185	12.7259	6.50752	6.50752	6.50752
ENSMUSG00000031600	Vps37a	52348	964.056	12.7776	2.52449	5.06147	4.16025e-07	3.37767e-05	12.9372	3.84392	2551	2210	0	3700	0	11.8779	12.1043	6.50752	12.0385	6.50752
ENSMUSG00000042677	Zc3h12a	230738	740.026	12.7721	2.51025	5.08797	3.6191e-07	3.08401e-05	13.0249	3.91238	1711	2707	0	1352	0	11.7206	12.2066	6.50752	11.6312	6.50752
ENSMUSG00000015290	Ubl4a		1509.59	12.7359	2.74663	4.63691	3.53653e-06	0.000138299	0.647494	1.3202	3351	4575	0	3821	0	11.9927	12.5277	6.50752	12.0532	6.50752
ENSMUSG00000028969	Cdk5	12568	810.5	12.7313	2.5333	5.02558	5.01922e-07	3.75023e-05	13.0203	4.06002	1000	3606	0	0	0	11.5116	12.3699	6.50752	6.50752	6.50752
ENSMUSG00000020455	Trim11	94091	2409.78	12.7243	2.73157	4.65823	3.18939e-06	0.000132071	0.453942	1.14431	2682	5700	0	568	0	11.8983	12.6981	6.50752	11.278	6.50752
ENSMUSG00000015542	Nat9	66176	675.881	12.7081	2.59285	4.90121	9.52501e-07	6.09108e-05	13.4808	4.22891	473	3782	0	76	0	11.1954	12.3995	6.50752	10.2196	6.50752
ENSMUSG00000007589	Tinf2	28113	1746.12	12.6983	3.02643	4.19579	2.71926e-05	0.000601681	0.242554	1.05023	1858	6148	0	1490	0	11.7525	12.7629	6.50752	11.6687	6.50752
ENSMUSG00000052456	Asna1	56495	1812.01	12.6928	2.97554	4.26571	1.99266e-05	0.00047856	0.322544	1.07605	5266	3075	0	4192	0	12.2096	12.2762	6.50752	12.0967	6.50752
ENSMUSG00000035007	Rundc1	217201	1902.58	12.6809	2.73289	4.64011	3.48224e-06	0.000138299	0.588895	1.2549	3439	4303	0	87	0	12.0041	12.4846	6.50752	10.3027	6.50752
ENSMUSG00000035078	Mtmr9	210376	1529.05	12.6544	2.91521	4.34082	1.41951e-05	0.00037626	0.406098	1.11704	3222	4032	0	2216	0	11.9756	12.4408	6.50752	11.8229	6.50752
ENSMUSG00000059555	Tor4a	227612	2191.57	12.64	3.053	4.1402	3.46999e-05	0.000730184	0.207536	1.04526	1420	3350	0	2297	0	11.6488	12.3256	6.50752	11.8372	6.50752
ENSMUSG00000060601	Nr1h2	22260	1322.1	12.6379	2.348	5.38243	7.34889e-08	1.09272e-05	11.4527	3.12403	1813	4505	0	2187	0	11.743	12.5167	6.50752	11.8177	6.50752
ENSMUSG00000026832	Cytip	227929	1660.36	12.6227	2.88895	4.36928	1.24654e-05	0.000341838	0.374475	1.09943	2059	5585	0	1083	0	11.7925	12.6812	6.50752	11.5447	6.50752
ENSMUSG00000109244	Gm44751		873.492	12.6132	2.59855	4.85394	1.21032e-06	6.85692e-05	12.9355	4.46338	511	5120	0	272	0	11.2299	12.6117	6.50752	10.9353	6.50752
ENSMUSG00000000134	Tfe3	209446	1363.07	12.5907	2.30844	5.45421	4.91924e-08	9.05754e-06	11.1382	2.88585	2782	5634	1	2264	0	11.9135	12.6884	8.00794	11.8314	6.50752
ENSMUSG00000039754	Alkbh4	72041	2102.01	12.5863	2.79663	4.50053	6.77842e-06	0.00022048	0.412994	1.11973	2263	5247	0	567	0	11.8298	12.6308	6.50752	11.2772	6.50752
ENSMUSG00000036822	Topors	106021	1411.96	12.5791	2.7416	4.58822	4.47042e-06	0.00016516	0.639016	1.31127	2581	4698	0	3315	0	11.8826	12.5469	6.50752	11.9896	6.50752
ENSMUSG00000001467	Cyp51	13121	1551.84	12.5612	2.99578	4.19298	2.75311e-05	0.000605272	0.317513	1.07407	4631	2856	0	6690	0	12.1435	12.2353	6.50752	12.3467	6.50752
ENSMUSG00000074476	Spc24	67629	1533.89	12.559	2.99966	4.1868	2.8291e-05	0.000617041	0.303948	1.06858	2662	3919	0	1783	0	11.8953	12.4223	6.50752	11.7379	6.50752
ENSMUSG00000015776	Med22	20933	1727.6	12.543	2.79654	4.4852	7.28469e-06	0.000231115	0.543339	1.21556	2699	4110	0	2208	0	11.9009	12.4535	6.50752	11.8215	6.50752
ENSMUSG00000063286	Gm8995	668139	537.787	12.5197	2.50554	4.9968	5.82907e-07	4.17385e-05	13.2686	4.24165	4235	375	0	497	0	12.0998	11.3808	6.50752	11.2192	6.50752
ENSMUSG00000062031	Pgghg	212974	939.192	12.5188	3.38076	3.70294	0.000213116	0.00266965	0.328557	1.09639	1279	5369	0	355	0	11.6083	12.6491	6.50752	11.0646	6.50752
ENSMUSG00000023009	Nckap5l	380969	1300.92	12.5183	2.85504	4.38464	1.1618e-05	0.000326801	0.465928	1.15598	1978	5153	0	3588	0	11.7768	12.6167	6.50752	12.0246	6.50752
ENSMUSG00000074182	Znhit6	229937	2884.11	12.5165	2.79309	4.48124	7.42119e-06	0.000234006	0.293751	1.06728	1960	5527	0	2958	0	11.7733	12.6726	6.50752	11.9406	6.50752
ENSMUSG00000024056	Ndc80	67052	941.981	12.5152	2.36516	5.29145	1.2135e-07	1.50058e-05	11.3356	3.02209	3020	2938	0	889	0	11.9479	12.2508	6.50752	11.4659	6.50752
ENSMUSG00000026048	Ercc5	22592	994.952	12.5107	3.39428	3.68583	0.000227959	0.00281159	0.361799	1.11572	314	6421	0	0	0	11.0041	12.8016	6.50752	6.50752	6.50752
ENSMUSG00000050213	Snip1	76793	1598.3	12.464	2.80802	4.43871	9.04981e-06	0.000269231	0.448008	1.14294	1326	7395	0	2139	0	11.6223	12.9345	6.50752	11.8089	6.50752
ENSMUSG00000033467	Crlf2	57914	519.696	12.4469	2.46899	5.0413	4.6238e-07	3.63939e-05	12.6955	3.78078	2346	1265	0	1027	0	11.8441	11.861	6.50752	11.5237	6.50752
ENSMUSG00000026851	BC005624	227707	960.082	12.4361	2.3436	5.30643	1.11791e-07	1.42306e-05	11.0814	2.71746	2946	3276	1	1340	0	11.9374	12.3125	8.00794	11.6277	6.50752
ENSMUSG00000074480	Mex3a	72640	704.418	12.4345	2.69366	4.61623	3.90779e-06	0.000149234	12.5575	4.54151	1670	3748	0	93	0	11.7113	12.3939	6.50752	10.3431	6.50752
ENSMUSG00000033478	Fam160b1	226252	571.228	12.4274	2.48086	5.00933	5.46212e-07	4.02285e-05	12.6342	3.79029	2107	1443	0	1400	0	11.8016	11.9149	6.50752	11.6447	6.50752
ENSMUSG00000059409	Ppp2r5d	21770	1346.37	12.424	2.21802	5.60141	2.12621e-08	4.47415e-06	11.9504	2.48051	4722	2990	0	3789	1	12.1533	12.2605	6.50752	12.0494	7.54129
ENSMUSG00000051439	Cd14	12475	253.615	12.4101	3.17653	3.9068	9.35253e-05	0.00146181	0.593215	1.30431	2059	311	0	0	0	11.7925	11.3013	6.50752	6.50752	6.50752
ENSMUSG00000030204	Ddx47	67755	3097.42	12.382	2.76703	4.47485	7.6464e-06	0.000238596	0.322018	1.07835	4667	2528	0	6172	0	12.1474	12.171	6.50752	12.2993	6.50752
ENSMUSG00000031922	Cep57	74360	1465.43	12.3397	2.8573	4.31864	1.56994e-05	0.000400684	0.493788	1.17619	4767	2273	0	1093	0	12.158	12.1179	6.50752	11.5483	6.50752
ENSMUSG00000046562	Unc119b	106840	587.475	12.3396	2.54145	4.85532	1.20191e-06	6.85692e-05	12.5506	4.14149	735	3008	0	471	0	11.3862	12.2638	6.50752	11.1951	6.50752
ENSMUSG00000000295	Hddc2	69692	670.189	12.3263	2.34069	5.26612	1.3934e-07	1.59637e-05	11.42	3.02727	1350	2985	0	648	0	11.6292	12.2596	6.50752	11.3347	6.50752
ENSMUSG00000055184	Fam72a	108900	738.437	12.3005	2.5494	4.82484	1.40117e-06	7.56414e-05	12.3643	4.15157	927	2977	0	1929	0	11.4813	12.2581	6.50752	11.7685	6.50752
ENSMUSG00000062929	Cfl2	12632	986.394	12.298	2.8509	4.31374	1.60515e-05	0.000405655	0.503581	1.18396	2230	3428	0	308	0	11.8239	12.3392	6.50752	10.9965	6.50752
ENSMUSG00000004994	Ccdc130	67736	1790.54	12.2892	2.03743	6.03169	1.62252e-09	5.57659e-07	12.2224	2.40427	1488	8848	0	737	2	11.6668	13.1195	6.50752	11.3889	7.95657
ENSMUSG00000027384	Ndufaf5	69487	1361.14	12.2815	2.98018	4.12105	3.77145e-05	0.000771576	0.307667	1.06984	1528	4347	0	513	0	11.677	12.4916	6.50752	11.2333	6.50752
ENSMUSG00000074576	Mocs3	69372	868.37	12.2784	3.4381	3.57127	0.00035526	0.00390937	0.306437	1.0861	970	4919	0	627	0	11.4995	12.581	6.50752	11.3206	6.50752
ENSMUSG00000007039	Ddah2	51793	914.207	12.2783	2.64755	4.6376	3.52483e-06	0.000138299	1.0707	2.23584	778	5063	0	1019	0	11.4098	12.603	6.50752	11.5206	6.50752
ENSMUSG00000016664	Pacsin2	23970	3773.75	12.253	2.27565	5.38441	7.26844e-08	1.09272e-05	0.666392	1.3179	5658	12373	0	4234	1	12.2483	13.5159	6.50752	12.1014	7.54129
ENSMUSG00000045466	Zfp956	101197	657.617	12.2469	3.33307	3.67438	0.000238432	0.00290599	0.345881	1.10538	1816	3124	0	556	0	11.7436	12.2851	6.50752	11.2687	6.50752
ENSMUSG00000037190	Cyb561d2	56368	681.188	12.2433	2.515	4.86811	1.12672e-06	6.7154e-05	12.3414	3.98221	1159	2341	0	2118	0	11.5699	12.1324	6.50752	11.805	6.50752
ENSMUSG00000028684	Urod	22275	997.461	12.2253	2.84425	4.29826	1.72144e-05	0.000427706	0.482964	1.16837	1644	4153	0	771	0	11.7052	12.4605	6.50752	11.4076	6.50752
ENSMUSG00000020253	Ppm1m	67905	643.769	12.192	2.50043	4.87596	1.08279e-06	6.64561e-05	12.3643	3.93547	947	2076	0	1652	0	11.4899	12.0746	6.50752	11.7085	6.50752
ENSMUSG00000026683	Nuf2	66977	1209.38	12.1687	2.86732	4.24391	2.19659e-05	0.000513584	0.426771	1.12967	1353	4588	0	3544	0	11.6301	12.5297	6.50752	12.0191	6.50752
ENSMUSG00000041124	Msantd4	78100	1880.59	12.1402	2.81016	4.32011	1.5595e-05	0.000399009	0.388898	1.10639	1270	4957	0	438	0	11.6055	12.5868	6.50752	11.1622	6.50752
ENSMUSG00000039308	Ndst2	17423	869.682	12.1392	3.05081	3.97902	6.92006e-05	0.00118526	0.276173	1.05924	1739	3082	0	1593	0	11.7269	12.2775	6.50752	11.6945	6.50752
ENSMUSG00000028191	Bcl10	12042	1469.02	12.0877	2.92646	4.13047	3.62027e-05	0.000746572	0.366351	1.09529	2115	2753	0	1083	0	11.803	12.2155	6.50752	11.5447	6.50752
ENSMUSG00000031574	Star	20845	375.049	12.0764	3.56222	3.39014	0.000698575	0.00653916	0.151902	1.03379	857	1339	0	1126	0	11.4495	11.8841	6.50752	11.56	6.50752
ENSMUSG00000025144	Cenpx	20892	1063.06	12.0707	3.03539	3.97666	6.98898e-05	0.0011931	0.307697	1.07	2334	2470	0	2568	0	11.8421	12.1592	6.50752	11.8821	6.50752
ENSMUSG00000024158	Hagh	14651	1361.2	12.056	2.01897	5.97137	2.35268e-09	7.35107e-07	11.463	2.32608	1951	6830	0	908	1	11.7715	12.8584	6.50752	11.4744	7.54129
ENSMUSG00000054893	Zfp667	384763	465.585	12.0405	2.98334	4.03592	5.43878e-05	0.000992607	0.687194	1.41786	1155	2046	0	0	1	11.5685	12.0678	6.50752	6.50752	7.54129
ENSMUSG00000045427	Hnrnph2	56258	844.52	12.0299	3.07651	3.91024	9.22055e-05	0.00145156	0.261704	1.05531	2410	2292	0	1086	0	11.8549	12.122	6.50752	11.5458	6.50752
ENSMUSG00000022744	Cldnd1	224250	1699.03	12.0182	2.51482	4.77895	1.76213e-06	8.86311e-05	12.6058	5.31458	162	8623	0	1958	0	10.6616	13.0918	6.50752	11.7743	6.50752
ENSMUSG00000045896	Paip2b	232164	546.746	11.9944	2.48236	4.83185	1.35271e-06	7.4432e-05	12.1705	3.90322	837	1744	0	1339	0	11.4399	11.9956	6.50752	11.6275	6.50752
ENSMUSG00000041375	Ccdc9	243846	2659.95	11.9912	2.91078	4.11958	3.7956e-05	0.00077488	0.219091	1.04812	920	5117	0	1753	0	11.4782	12.6112	6.50752	11.7314	6.50752
ENSMUSG00000021288	Klc1	16593	953.888	11.9883	2.34481	5.11271	3.17567e-07	2.79866e-05	10.3737	2.87024	1644	3053	1	1903	0	11.7052	12.2721	8.00794	11.7632	6.50752
ENSMUSG00000049232	Tigd2	68140	703.315	11.9725	2.57676	4.64633	3.37886e-06	0.000136272	11.9616	4.55892	579	3424	0	1410	0	11.2847	12.3385	6.50752	11.6474	6.50752
ENSMUSG00000031157	Pqbp1	54633	1471.82	11.9525	2.96614	4.02963	5.5865e-05	0.00101413	0.281525	1.06019	1009	4222	0	3369	0	11.5152	12.4716	6.50752	11.9966	6.50752
ENSMUSG00000034248	Slc25a37	67712	1591.19	11.9411	2.83372	4.21393	2.50967e-05	0.000567483	0.461343	1.15169	6331	1300	0	5882	0	12.3119	11.8721	6.50752	12.2719	6.50752
ENSMUSG00000035521	Gnptg	214505	635.609	11.9346	2.53558	4.70685	2.51569e-06	0.000111327	11.9518	4.1415	665	2341	0	1920	0	11.3442	12.1324	6.50752	11.7667	6.50752
ENSMUSG00000028540	Dph2	67728	709.166	11.9341	2.51179	4.75124	2.0217e-06	9.78676e-05	12.2756	3.96677	2975	326	0	2284	0	11.9415	11.3215	6.50752	11.8349	6.50752
ENSMUSG00000037134	Prmt9	102182	698.143	11.9195	2.46688	4.83183	1.35284e-06	7.4432e-05	10.018	3.58694	1702	2608	0	1562	0	11.7186	12.1871	6.50752	11.6869	6.50752
ENSMUSG00000059939	9430015G10Rik	230996	1998.42	11.8957	2.97596	3.99727	6.40778e-05	0.00111523	0.245762	1.05204	1602	2557	0	3850	0	11.6952	12.1769	6.50752	12.0567	6.50752
ENSMUSG00000029599	Ddx54	71990	2076.15	11.8919	2.36104	5.03672	4.73586e-07	3.67154e-05	0.804661	1.508	3919	7983	1	2536	0	12.0632	13.0112	8.00794	11.877	6.50752
ENSMUSG00000074876	Spata5l1		162.061	11.8823	2.92748	4.05889	4.93074e-05	0.000914404	15.3571	9.92824	1591	181	0	0	0	11.6926	11.0563	6.50752	6.50752	6.50752
ENSMUSG00000041769	Ppp2r2d	52432	1769.99	11.8708	3.04603	3.89714	9.73337e-05	0.00150918	0.210876	1.04381	1003	3562	0	3954	0	11.5128	12.3623	6.50752	12.0691	6.50752
ENSMUSG00000001285	Myg1	60315	1949.5	11.8602	2.97932	3.98083	6.86737e-05	0.00118016	0.226041	1.04683	930	3993	0	4307	0	11.4826	12.4345	6.50752	12.1097	6.50752
ENSMUSG00000012429	Mplkip	66308	464.147	11.8389	2.46632	4.80022	1.58489e-06	8.29531e-05	11.947	3.89626	983	1654	0	1259	0	11.5048	11.9726	6.50752	11.6036	6.50752
ENSMUSG00000041607	Mbp	17196	2978.55	11.8365	2.51098	4.71391	2.43007e-06	0.000109371	0.369112	1.09929	2960	10469	0	4209	1	11.9394	13.3101	6.50752	12.0986	7.54129
ENSMUSG00000042328	Hps4	192232	411.954	11.8272	3.24107	3.64916	0.000263098	0.00310745	0.529976	1.23914	117	1992	0	0	0	10.477	12.0554	6.50752	6.50752	6.50752
ENSMUSG00000026715	Serpinc1	11905	138.553	11.8161	2.79855	4.22225	2.41881e-05	0.000553	15.4404	8.20634	618	497	0	0	0	11.3129	11.4959	6.50752	6.50752	6.50752
ENSMUSG00000059995	Atxn7l3	217218	1098.85	11.7975	2.76296	4.26987	1.95587e-05	0.000471192	0.627252	1.29827	3139	1651	0	4808	0	11.9644	11.9718	6.50752	12.1642	6.50752
ENSMUSG00000058709	Egln2	112406	558.786	11.7796	3.80509	3.09575	0.00196317	0.0142151	0.12124	1.02773	613	931	0	2820	0	11.3094	11.7404	6.50752	11.9206	6.50752
ENSMUSG00000040472	Rabggta	56187	2756.99	11.7769	2.87924	4.09028	4.30861e-05	0.000851934	0.257792	1.05847	2862	1661	0	1854	0	11.9253	11.9744	6.50752	11.7531	6.50752
ENSMUSG00000035342	Lzts2	226154	372.469	11.752	2.41161	4.87311	1.09853e-06	6.70233e-05	11.9223	3.714	1311	966	0	981	0	11.6179	11.7547	6.50752	11.5054	6.50752
ENSMUSG00000029165	Agbl5	231093	1051.19	11.7466	3.07706	3.81748	0.000134823	0.00190172	0.221059	1.04438	657	4471	0	825	0	11.339	12.5113	6.50752	11.4355	6.50752
ENSMUSG00000035062	Zc4h2	245522	356.051	11.7361	3.13939	3.73833	0.000185248	0.00243247	9.90481	7.49099	377	2161	0	0	0	11.0912	12.0936	6.50752	6.50752	6.50752
ENSMUSG00000047832	Cdca4	71963	2232.07	11.7345	2.24172	5.23459	1.65352e-07	1.78486e-05	9.62116	3.13804	3947	7601	4	4726	0	12.0665	12.9617	9.0453	12.1555	6.50752
ENSMUSG00000034297	Med13	327987	780.207	11.7284	2.10589	5.56933	2.55722e-08	5.1701e-06	11.1907	2.34833	2607	2310	0	130	2	11.8867	12.1258	6.50752	10.5399	7.95657
ENSMUSG00000026088	Mitd1	69028	537.708	11.7272	2.47787	4.73278	2.21463e-06	0.000105231	11.9864	3.85594	2707	319	0	1854	0	11.9022	11.3122	6.50752	11.7531	6.50752
ENSMUSG00000045598	Zfp553	233887	751.032	11.7143	2.21271	5.29412	1.19588e-07	1.50058e-05	11.328	2.58094	1838	2751	0	1217	1	11.7483	12.2151	6.50752	11.5904	7.54129
ENSMUSG00000026628	Atf3	11910	1002.37	11.713	2.15495	5.43536	5.46856e-08	9.72178e-06	10.1972	2.79929	1574	4199	1	1172	0	11.6884	12.4679	8.00794	11.5757	6.50752
ENSMUSG00000036352	Ubac1	98766	867.062	11.7103	2.61135	4.48439	7.31222e-06	0.000231277	1.07724	2.25472	313	4221	0	1946	0	11.0025	12.4715	6.50752	11.7719	6.50752
ENSMUSG00000021094	Dhrs7	66375	663.055	11.7093	3.44311	3.4008	0.000671885	0.00635693	0.294726	1.0815	628	3454	0	1173	0	11.3198	12.3437	6.50752	11.576	6.50752
ENSMUSG00000028073	Pear1	73182	2190.52	11.7065	2.90333	4.03209	5.52829e-05	0.00100711	0.245493	1.05175	837	3815	0	1868	0	11.4399	12.4051	6.50752	11.756	6.50752
ENSMUSG00000024018	Ccdc167	68597	697.397	11.6872	3.2381	3.60926	0.000307068	0.0034755	0.357937	1.11191	534	4299	0	76	0	11.2494	12.484	6.50752	10.2196	6.50752
ENSMUSG00000036845	Lin37	75660	499.011	11.6781	2.52767	4.62011	3.83528e-06	0.00014701	11.661	4.18851	693	2067	0	1396	0	11.3616	12.0726	6.50752	11.6436	6.50752
ENSMUSG00000044018	Mrpl50	28028	1866.88	11.6554	2.993	3.8942	9.8523e-05	0.00151863	0.192342	1.04003	6290	136	0	5084	4182	12.3081	10.9168	6.50752	12.193	12.3615
ENSMUSG00000016534	Lamp2	16784	2052.34	11.651	2.78507	4.18336	2.87227e-05	0.000624809	0.406335	1.11619	8291	905	0	4525	0	12.4819	11.7295	6.50752	12.1338	6.50752
ENSMUSG00000038145	Snrk	20623	798.387	11.6456	2.53268	4.59813	4.26308e-06	0.000159842	1.04681	2.07413	805	3984	0	2	0	11.4239	12.433	6.50752	7.65063	6.50752
ENSMUSG00000026960	Arl6ip6	65103	1072.15	11.6449	2.22499	5.23367	1.66178e-07	1.78486e-05	11.2282	2.58615	1685	2488	0	3116	1	11.7147	12.1629	6.50752	11.9628	7.54129
ENSMUSG00000047583	Tyw3	209584	1189.05	11.6366	2.79995	4.15601	3.23848e-05	0.000690129	0.449348	1.1442	546	5627	0	302	0	11.2591	12.6874	6.50752	10.9869	6.50752
ENSMUSG00000090164	BC035044	232406	963.978	11.6238	2.76931	4.19737	2.7003e-05	0.000601681	0.630248	1.30325	4192	1140	0	2472	0	12.0949	11.8195	6.50752	11.8666	6.50752
ENSMUSG00000031787	Katnb1	74187	799.136	11.6107	2.14612	5.4101	6.2989e-08	1.04755e-05	10.4399	2.48146	2546	2366	1	938	0	11.8771	12.1376	8.00794	11.4875	6.50752
ENSMUSG00000053877	Srcap	100043597	235.256	11.6084	2.41206	4.81267	1.48928e-06	7.91545e-05	13.2333	4.24017	197	1426	0	0	0	10.7675	11.9099	6.50752	6.50752	6.50752
ENSMUSG00000035048	Anapc13	69010	837.865	11.6075	2.66861	4.34964	1.36364e-05	0.000363319	0.885136	1.71989	235	5182	0	365	0	10.8595	12.621	6.50752	11.0778	6.50752
ENSMUSG00000021453	Gadd45g	23882	589.432	11.6028	2.53961	4.56872	4.90711e-06	0.000175077	11.6037	4.34632	357	2351	0	1443	0	11.0656	12.1345	6.50752	11.6564	6.50752
ENSMUSG00000028140	Mrpl9	78523	1371.74	11.5945	3.70037	3.13334	0.00172828	0.0130392	0.11733	1.02696	4297	0	0	4586	3059	12.1068	6.50752	6.50752	12.1405	12.1859
ENSMUSG00000022503	Nubp1	26425	1093.22	11.5911	3.03365	3.82085	0.000132993	0.00188623	0.26767	1.05635	1254	2065	0	839	0	11.6006	12.0721	6.50752	11.4423	6.50752
ENSMUSG00000072774	Zfp951	626391	245.178	11.5868	2.16045	5.36312	8.17959e-08	1.13973e-05	12.0724	3.03088	442	974	0	2	0	11.1647	11.7579	6.50752	7.65063	6.50752
ENSMUSG00000073968	Trim68	101700	328.331	11.571	2.39625	4.82881	1.3735e-06	7.49323e-05	11.8893	3.86299	503	1477	0	349	0	11.2229	11.9245	6.50752	11.0565	6.50752
ENSMUSG00000023926	Rhag	19743	1170.96	11.5652	2.33627	4.95027	7.411e-07	4.99322e-05	8.31684	4.55969	3282	5382	1	688	0	11.9836	12.6511	8.00794	11.3601	6.50752
ENSMUSG00000020300	Cpeb4	67579	820.39	11.5605	2.44959	4.71934	2.36605e-06	0.000108912	9.53994	3.72745	1001	2522	0	2901	0	11.512	12.1698	6.50752	11.9325	6.50752
ENSMUSG00000022351	Sqle	20775	1721.81	11.5461	2.84316	4.06102	4.8859e-05	0.000910072	0.345699	1.07144	8136	2198	0	1016	4147	12.4691	12.1017	6.50752	11.5194	12.3564
ENSMUSG00000035086	Becn1	56208	292.617	11.5423	2.36428	4.88195	1.05042e-06	6.48553e-05	11.9857	3.81304	468	1311	0	222	0	11.1906	11.8755	6.50752	10.8321	6.50752
ENSMUSG00000036810	Cnep1r1	382030	628.754	11.5319	2.52366	4.56951	4.88865e-06	0.000175024	12.0339	4.14263	3868	119	0	1960	0	12.0572	10.8489	6.50752	11.7747	6.50752
ENSMUSG00000031792	Usb1	101985	1424.69	11.522	3.73464	3.08517	0.00203436	0.0145467	0.113162	1.02632	2849	0	0	718	8067	11.9234	6.50752	6.50752	11.378	12.8628
ENSMUSG00000039615	Stub1	56424	1516.53	11.5198	3.67695	3.13297	0.00173047	0.0130431	0.117901	1.02704	4492	0	0	3865	5216	12.1284	6.50752	6.50752	12.0585	12.5059
ENSMUSG00000050022	Amz1	231842	2077.72	11.5137	2.46417	4.67242	2.97673e-06	0.000124986	0.485115	1.16408	4796	6892	2	1750	0	12.1611	12.8669	8.51251	11.7307	6.50752
ENSMUSG00000039982	Dtx4	207521	2140.32	11.4962	3.22263	3.56735	0.000360613	0.00395562	0.155169	1.03434	6929	2	0	3804	9166	12.3658	8.06653	6.50752	12.0512	12.9872
ENSMUSG00000042626	Shc1	20416	689.991	11.4705	2.80882	4.08373	4.4319e-05	0.000870425	0.532439	1.20632	2645	1251	0	2124	0	11.8926	11.8566	6.50752	11.8062	6.50752
ENSMUSG00000031386	Hcfc1	15161	4219.22	11.4588	2.22874	5.14136	2.72751e-07	2.53364e-05	0.665837	1.3173	15072	3799	0	9647	1	12.9865	12.4024	6.50752	12.5942	7.54129
ENSMUSG00000021550	2210016F16Rik	70153	525.512	11.4529	2.27621	5.03155	4.86541e-07	3.74382e-05	10.5682	2.77797	2226	808	0	2032	0	11.8232	11.6857	6.50752	11.7888	6.50752
ENSMUSG00000075592	Nynrin	277154	241.768	11.4508	3.30022	3.46971	0.000521011	0.00521567	0.52611	1.23692	2312	38	0	0	0	11.8383	10.1966	6.50752	6.50752	6.50752
ENSMUSG00000026535	Ifi202b	26388	237.073	11.447	2.93238	3.90366	9.47497e-05	0.00147752	10.5747	5.44397	510	1305	0	0	0	11.229	11.8736	6.50752	6.50752	6.50752
ENSMUSG00000025486	Sirt3	64384	721.523	11.4417	2.33339	4.90347	9.41595e-07	6.06799e-05	9.96312	2.83967	1597	2153	1	2365	0	11.694	12.0918	8.00794	11.8488	6.50752
ENSMUSG00000031662	Snx20	71607	475.195	11.4392	3.75661	3.0451	0.00232604	0.0160106	0.107699	1.0256	675	0	0	10	2720	11.3505	6.50752	6.50752	8.77867	12.1266
ENSMUSG00000010406	Mrpl52	68836	1277.64	11.4275	3.10297	3.68276	0.000230718	0.00283544	0.213625	1.0438	1064	1851	0	2549	0	11.5362	12.0221	6.50752	11.879	6.50752
ENSMUSG00000031482	Slc25a15	18408	534.304	11.4226	3.73779	3.05598	0.0022433	0.0155867	0.111457	1.02616	914	0	0	50	2411	11.4756	6.50752	6.50752	9.95142	12.0689
ENSMUSG00000027884	Clcc1	229725	2663.21	11.4211	2.39947	4.75984	1.9375e-06	9.55862e-05	0.468129	1.15227	3482	8889	2	469	0	12.0096	13.1245	8.51251	11.1932	6.50752
ENSMUSG00000023460	Rab12	19328	365.007	11.4176	2.41699	4.72389	2.31376e-06	0.000107951	11.4973	3.78066	886	1093	0	1242	0	11.463	11.8029	6.50752	11.5983	6.50752
ENSMUSG00000046791	Riox1	71952	1482.52	11.4148	3.69386	3.0902	0.00200021	0.0143839	0.112368	1.02618	2368	0	0	1515	6598	11.8479	6.50752	6.50752	11.6751	12.6852
ENSMUSG00000016253	Nelfcd	57314	1116.01	11.4073	2.17181	5.25245	1.50085e-07	1.6821e-05	9.51007	3.08388	1081	4952	1	1785	0	11.5425	12.5861	8.00794	11.7384	6.50752
ENSMUSG00000074063	Osgin1	71839	1245.33	11.4025	3.04591	3.74356	0.000181435	0.0024032	0.232881	1.0465	844	2207	0	1939	0	11.4433	12.1037	6.50752	11.7705	6.50752
ENSMUSG00000034259	Exosc4	109075	1791.59	11.3804	2.33706	4.86952	1.11871e-06	6.7154e-05	8.59238	3.34146	3903	7246	6	3359	0	12.0613	12.9147	9.34924	11.9953	6.50752
ENSMUSG00000024235	Map3k8	26410	368.024	11.379	3.66366	3.10592	0.0018969	0.0138721	0.118188	1.02726	966	0	0	17	1918	11.4978	6.50752	6.50752	9.18358	11.9667
ENSMUSG00000022571	Pycrl	66194	923.073	11.3755	3.69432	3.07918	0.00207574	0.0147505	0.120262	1.02744	4207	0	0	2780	1968	12.0966	6.50752	6.50752	11.9147	11.9778
ENSMUSG00000051469	Zfp24	59057	680.22	11.3734	2.60819	4.36067	1.29668e-05	0.000351843	12.3055	4.52959	5876	31	0	1366	0	12.2693	10.0676	6.50752	11.6352	6.50752
ENSMUSG00000050138	Kcnk12	210741	2365.36	11.3582	2.68063	4.23713	2.26393e-05	0.000525751	0.257154	1.05944	2087	5670	1	2021	0	11.7978	12.6937	8.00794	11.7867	6.50752
ENSMUSG00000066152	Slc31a2	20530	558.152	11.3494	2.26867	5.00264	5.65492e-07	4.10619e-05	10.5804	2.77812	3940	396	0	1153	0	12.0657	11.4034	6.50752	11.5693	6.50752
ENSMUSG00000025958	Creb1	12912	1326.43	11.3437	2.0915	5.42371	5.83753e-08	1.00318e-05	9.61307	2.95383	3051	4899	2	2256	0	11.9522	12.5779	8.51251	11.83	6.50752
ENSMUSG00000040021	Lats1	16798	2698.95	11.3392	2.52074	4.49835	6.84841e-06	0.000221034	0.341746	1.08612	1995	6583	1	3086	0	11.7802	12.8243	8.00794	11.9586	6.50752
ENSMUSG00000087060	Eldr		457.662	11.3344	3.26766	3.46866	0.000523057	0.00523108	0.209485	1.04435	576	2522	0	398	0	11.2825	12.1698	6.50752	11.1182	6.50752
ENSMUSG00000031487	Brf2	66653	781.619	11.3272	3.70046	3.06103	0.00220578	0.0154091	0.117601	1.02705	2621	0	0	564	3531	11.8889	6.50752	6.50752	11.2749	12.263
ENSMUSG00000009406	Elk1	13712	386.582	11.3256	2.44994	4.62282	3.78555e-06	0.000145645	11.4243	3.98702	417	1451	0	943	0	11.1381	11.9171	6.50752	11.4896	6.50752
ENSMUSG00000037339	Fam53a	74504	1913.03	11.3246	2.91139	3.88976	0.000100344	0.00153509	0.277696	1.06022	934	1999	0	651	0	11.4843	12.057	6.50752	11.3367	6.50752
ENSMUSG00000022474	Pmm1	29858	448.682	11.3207	2.23069	5.07499	3.8752e-07	3.17121e-05	10.4902	2.71802	1466	869	0	323	0	11.6611	11.7138	6.50752	11.0195	6.50752
ENSMUSG00000007777	0610009B22Rik	66050	758.872	11.3158	3.67698	3.07747	0.00208765	0.0148045	0.120727	1.02753	3660	0	0	1240	2358	12.0319	6.50752	6.50752	11.5977	12.0586
ENSMUSG00000038542	Pcid2	234069	268.915	11.3144	3.40301	3.32483	0.000884719	0.00782362	0.480796	1.19702	2720	14	0	0	0	11.9041	9.524	6.50752	6.50752	6.50752
ENSMUSG00000040302	Rbm48	269623	603.306	11.296	2.31918	4.87067	1.1122e-06	6.7154e-05	9.79474	2.88965	1436	2201	1	1492	0	11.6531	12.1024	8.00794	11.6692	6.50752
ENSMUSG00000063193	Cd300lb	217304	574.657	11.2898	2.97009	3.80117	0.000144016	0.0019959	0.458965	1.17131	715	2365	0	2057	0	11.3747	12.1374	6.50752	11.7936	6.50752
ENSMUSG00000019864	Rtn4ip1	170728	2142.69	11.286	2.60933	4.32526	1.5235e-05	0.000395862	0.342665	1.08659	1153	10840	0	746	1	11.5678	13.3516	6.50752	11.3939	7.54129
ENSMUSG00000002326	Gmpr2	105446	285.724	11.2855	2.366	4.76987	1.84342e-06	9.18239e-05	11.5575	3.83624	432	1278	0	368	0	11.1543	11.8652	6.50752	11.0816	6.50752
ENSMUSG00000052488	Cherp	27967	3159.27	11.2851	2.54257	4.43846	9.06053e-06	0.000269231	0.494071	1.14486	7600	5196	0	4883	6345	12.4239	12.6231	6.50752	12.1721	12.6533
ENSMUSG00000068917	Clk2	12748	2043.82	11.2827	2.39831	4.70445	2.54556e-06	0.000112168	0.599507	1.25672	4980	5027	2	2251	0	12.1804	12.5975	8.51251	11.8291	6.50752
ENSMUSG00000041571	Selenow	20364	1523.55	11.277	2.60738	4.32503	1.52513e-05	0.000395862	0.413076	1.11915	2563	4332	1	1566	0	11.8798	12.4893	8.00794	11.6879	6.50752
ENSMUSG00000024525	Impa2	114663	2963.19	11.2706	2.42405	4.64947	3.32792e-06	0.000135629	0.45348	1.14367	6165	4081	0	2461	1	12.2965	12.4488	6.50752	11.8648	7.54129
ENSMUSG00000060675	Plaat3	225845	316.788	11.2689	2.48841	4.52858	5.93826e-06	0.000200458	11.3602	4.14257	696	1549	0	332	0	11.3634	11.9446	6.50752	11.0327	6.50752
ENSMUSG00000102704	Gm38309		175.372	11.2596	2.7991	4.02257	5.75673e-05	0.00103591	10.6413	4.74361	701	798	0	0	0	11.3664	11.6809	6.50752	6.50752	6.50752
ENSMUSG00000027552	E2f5	13559	584.416	11.258	2.76897	4.06576	4.78764e-05	0.000904127	0.57383	1.2426	1183	1630	0	859	0	11.5779	11.9663	6.50752	11.4519	6.50752
ENSMUSG00000025142	Aspscr1	68938	927.647	11.2546	2.21092	5.09046	3.57188e-07	3.06914e-05	10.9833	2.79873	1056	3639	0	2783	1	11.5333	12.3755	6.50752	11.9151	7.54129
ENSMUSG00000034006	Slc66a2	66943	873.006	11.2546	1.97832	5.68894	1.27829e-08	3.03171e-06	10.6303	2.11788	2121	3704	0	652	2	11.8042	12.3865	6.50752	11.3373	7.95657
ENSMUSG00000022106	Rcbtb2	105670	663.244	11.2323	2.09366	5.36489	8.09992e-08	1.13973e-05	10.3559	2.30307	4549	931	1	1431	0	12.1346	11.7404	8.00794	11.6531	6.50752
ENSMUSG00000033031	Cip2a	224171	1206.98	11.2312	2.42626	4.62902	3.67407e-06	0.000141885	0.842568	1.57903	3322	3389	1	1574	0	11.9889	12.3324	8.00794	11.6898	6.50752
ENSMUSG00000030282	Cmas	12764	1314.62	11.2279	2.18927	5.12862	2.91878e-07	2.63996e-05	9.05491	3.35266	1945	4393	1	3524	0	11.7703	12.499	8.00794	12.0166	6.50752
ENSMUSG00000043895	S1pr2	14739	1025.54	11.1951	2.15462	5.19587	2.03764e-07	2.05855e-05	10.7043	2.44901	1356	5292	0	394	4	11.6309	12.6376	6.50752	11.1135	8.45433
ENSMUSG00000039055	Eme1	268465	809.484	11.189	2.44353	4.57904	4.67106e-06	0.000169589	9.07026	3.20514	1677	2978	2	1035	0	11.7129	12.2583	8.51251	11.5267	6.50752
ENSMUSG00000034311	Kif4	16571	2917.76	11.1876	2.52498	4.43076	9.39007e-06	0.000274627	0.333701	1.08584	3672	2897	1	1578	0	12.0334	12.2431	8.00794	11.6908	6.50752
ENSMUSG00000041975	Mettl8	228019	602.854	11.1854	1.99048	5.61947	1.91542e-08	4.11457e-06	10.6166	2.17174	2146	2503	0	10	3	11.8088	12.1659	6.50752	8.77867	8.23998
ENSMUSG00000084792	1700056N10Rik		278.904	11.1851	2.88755	3.87356	0.000107256	0.00160743	0.77001	1.52317	50	1743	0	0	0	9.949	11.9954	6.50752	6.50752	6.50752
ENSMUSG00000024429	Gnl1	14670	1176.58	11.1816	2.99527	3.73307	0.000189159	0.00246265	0.287767	1.06283	2034	1005	0	1728	0	11.7877	11.7701	6.50752	11.7258	6.50752
ENSMUSG00000028910	Mecr	26922	2804.13	11.1767	2.51176	4.44976	8.59661e-06	0.00025994	0.33021	1.0808	1043	10152	1	2976	0	11.5283	13.274	8.00794	11.9432	6.50752
ENSMUSG00000041075	Fzd7	14369	330.343	11.1744	2.49981	4.47009	7.81866e-06	0.000240651	11.3265	4.10866	902	1411	0	577	0	11.4703	11.9056	6.50752	11.2848	6.50752
ENSMUSG00000020775	Mrpl38	60441	2307.61	11.1741	2.70471	4.13135	3.60635e-05	0.000746572	0.443745	1.13759	6165	663	0	6260	0	12.2965	11.6093	6.50752	12.3075	6.50752
ENSMUSG00000033021	Gmppa	69080	463.96	11.1733	2.53589	4.40606	1.05267e-05	0.000303071	11.0699	4.60182	374	2094	0	1293	0	11.0875	12.0787	6.50752	11.6139	6.50752
ENSMUSG00000020801	Med31	67279	463.502	11.1477	2.21213	5.03936	4.67091e-07	3.64862e-05	10.7839	2.61154	913	2333	0	0	2	11.4752	12.1307	6.50752	6.50752	7.95657
ENSMUSG00000086015	4833417C18Rik	73906	184.375	11.1442	2.78812	3.99704	6.41384e-05	0.00111523	0.94557	1.88828	96	1055	0	0	0	10.36	11.789	6.50752	6.50752	6.50752
ENSMUSG00000066900	Suds3	71954	796.005	11.1391	2.85128	3.90669	9.35697e-05	0.00146181	0.3879	1.10617	587	2563	0	3321	0	11.2907	12.1781	6.50752	11.9904	6.50752
ENSMUSG00000020303	Stc2	20856	393.742	11.1376	2.45431	4.53795	5.68036e-06	0.00019446	11.2209	4.00154	316	1300	0	1006	0	11.0071	11.8721	6.50752	11.5155	6.50752
ENSMUSG00000022560	Slc52a2	52710	851.737	11.1352	3.07622	3.61977	0.000294861	0.00337719	0.207075	1.04159	427	2949	0	1233	0	11.149	12.2528	6.50752	11.5955	6.50752
ENSMUSG00000017837	Nkiras2	71966	1513.07	11.1332	3.66335	3.03908	0.00237298	0.0162469	0.114186	1.02642	2648	0	0	2640	6490	11.8931	6.50752	6.50752	11.8934	12.6717
ENSMUSG00000031197	Vbp1	22327	2891.56	11.1226	2.44078	4.557	5.18905e-06	0.000183234	0.434004	1.13185	4110	4154	0	3769	1	12.0855	12.4607	6.50752	12.0469	7.54129
ENSMUSG00000015478	Rnf5	54197	440.071	11.1158	2.41119	4.61009	4.02498e-06	0.000152579	9.14809	3.55232	945	1594	0	1113	0	11.489	11.9567	6.50752	11.5554	6.50752
ENSMUSG00000034341	Wbp2	22378	831.278	11.1037	3.31259	3.35196	0.00080242	0.00725767	0.149563	1.03303	4063	1	0	2749	1162	12.0801	7.62967	6.50752	11.91	11.7636
ENSMUSG00000036390	Gadd45a	13197	496.073	11.102	2.84903	3.89676	9.74889e-05	0.00150932	0.364779	1.09452	532	2697	0	287	0	11.2477	12.2046	6.50752	10.9619	6.50752
ENSMUSG00000036580	Spg20	229285	1263.74	11.1013	2.44662	4.53739	5.69557e-06	0.00019446	0.768387	1.46049	1734	6379	0	1035	1	11.7258	12.7957	6.50752	11.5267	7.54129
ENSMUSG00000029415	Sdad1	231452	3727.51	11.0992	2.36159	4.69987	2.60322e-06	0.000113737	0.713787	1.32578	8229	8186	0	7298	5592	12.4768	13.0371	6.50752	12.4003	12.556
ENSMUSG00000066151	Fkbp15	338355	2130.5	11.0878	3.17206	3.49546	0.000473247	0.00485769	0.153558	1.03401	3429	3	0	3618	9352	12.0028	8.35947	6.50752	12.0284	13.0076
ENSMUSG00000001418	Glmp	56700	1741.1	11.0768	3.65983	3.02659	0.00247327	0.0168108	0.113851	1.02637	2435	0	0	1412	9953	11.8591	6.50752	6.50752	11.648	13.0723
ENSMUSG00000020079	Supv3l1	338359	1852.91	11.0682	2.59043	4.27272	1.931e-05	0.000467216	0.410265	1.1178	3912	3762	0	4709	1	12.0624	12.3962	6.50752	12.1537	7.54129
ENSMUSG00000049516	Spty2d1	101685	293.332	11.0559	2.41822	4.5719	4.83329e-06	0.000173645	11.915	4.33876	1753	90	0	364	0	11.73	10.701	6.50752	11.0765	6.50752
ENSMUSG00000056656	Apol8	239552	438.54	11.0555	3.28616	3.36424	0.000767534	0.00702846	0.369586	1.11928	100	2850	0	0	0	10.3844	12.2342	6.50752	6.50752	6.50752
ENSMUSG00000028228	Cpne3	70568	1281.6	11.0486	2.04823	5.39423	6.8819e-08	1.09272e-05	10.1679	2.40399	2192	5774	1	2543	1	11.8171	12.7089	8.00794	11.8781	7.54129
ENSMUSG00000068732	Tmem167b	67495	383.047	11.0451	3.18304	3.46999	0.000520477	0.00521567	0.377606	1.12385	1876	857	0	1364	0	11.7562	11.7084	6.50752	11.6346	6.50752
ENSMUSG00000034957	Cebpa	12606	846.213	11.0327	2.58777	4.26341	2.01332e-05	0.000481656	0.520633	1.19168	4255	1884	1	1370	0	12.1021	12.03	8.00794	11.6363	6.50752
ENSMUSG00000063268	Parp10	671535	409.143	11.0326	2.48741	4.43536	9.192e-06	0.000270796	11.7101	4.2172	3478	55	0	853	0	12.0091	10.4212	6.50752	11.4491	6.50752
ENSMUSG00000032342	Mto1	68291	442.426	11.0287	2.46479	4.47449	7.65931e-06	0.000238596	10.9554	3.7658	1071	690	0	2834	0	11.5388	11.6248	6.50752	11.9227	6.50752
ENSMUSG00000027074	Slc43a3	58207	1225.57	11.0239	2.15397	5.11795	3.08869e-07	2.74548e-05	9.66218	2.72963	4590	2746	0	2411	1	12.1391	12.2142	6.50752	11.8565	7.54129
ENSMUSG00000030917	Tmem159	233806	328.053	11.0233	2.60972	4.22395	2.40053e-05	0.000550041	11.3173	4.09946	2086	863	0	441	0	11.7976	11.7111	6.50752	11.1654	6.50752
ENSMUSG00000051451	Crebzf	233490	537.359	11.0137	2.63772	4.17546	2.97381e-05	0.00064283	0.874609	1.65759	1759	976	0	343	0	11.7313	11.7587	6.50752	11.0483	6.50752
ENSMUSG00000047084	Ngrn	83485	948.043	11.0092	2.96671	3.7109	0.000206525	0.00261285	0.273296	1.05714	490	2346	0	1266	0	11.2112	12.1334	6.50752	11.6057	6.50752
ENSMUSG00000031352	Hccs	15159	1511.1	10.9989	3.33887	3.29419	0.000987055	0.00853819	0.137715	1.0307	2485	1	0	2327	5995	11.8673	7.62967	6.50752	11.8423	12.6086
ENSMUSG00000001227	Sema6b	20359	716.442	10.9957	2.26024	4.86483	1.14556e-06	6.74962e-05	8.43794	3.42628	539	4400	1	40	0	11.2535	12.5001	8.00794	9.80115	6.50752
ENSMUSG00000040187	Arntl2	272322	559.289	10.9939	2.11951	5.18701	2.13694e-07	2.09847e-05	10.7553	2.54491	744	2938	0	2	3	11.3913	12.2508	6.50752	7.65063	8.23998
ENSMUSG00000065990	Aurkaip1	66077	1544.85	10.9879	2.88291	3.81139	0.000138189	0.00193334	0.353226	1.08864	2146	802	0	1969	0	11.8088	11.6829	6.50752	11.7765	6.50752
ENSMUSG00000028108	Ecm1	13601	1558.01	10.9787	2.61808	4.19341	2.74788e-05	0.000605272	0.404797	1.11521	3803	3447	0	513	1	12.0494	12.3425	6.50752	11.2333	7.54129
ENSMUSG00000057130	Txnl4a	27366	541.156	10.9738	3.60463	3.04436	0.00233173	0.016039	0.1258	1.02841	2719	0	0	1255	1045	11.904	6.50752	6.50752	11.6023	11.7225
ENSMUSG00000022313	Utp23	78581	291.98	10.973	2.43087	4.51405	6.36023e-06	0.000211549	11.1325	4.23681	257	1595	0	244	0	10.905	11.957	6.50752	10.8806	6.50752
ENSMUSG00000025722	Wdr73	71968	1990.65	10.9719	1.81427	6.04759	1.47032e-09	5.22777e-07	9.96018	2.3564	3532	7527	1	4080	1	12.0159	12.952	8.00794	12.0838	7.54129
ENSMUSG00000045160	Bola3	78653	1169.48	10.9687	2.95136	3.71648	0.000202017	0.0025716	0.210324	1.04775	1997	3948	0	1871	1	11.7806	12.4271	6.50752	11.7566	7.54129
ENSMUSG00000021244	Ylpm1	56531	2628.55	10.9621	2.38689	4.59262	4.37719e-06	0.00016235	0.495791	1.17084	4333	6642	0	3274	2	12.1108	12.8325	6.50752	11.9841	7.95657
ENSMUSG00000025937	Lactb2	212442	1166.81	10.9484	2.04531	5.35294	8.65343e-08	1.15785e-05	9.87773	2.33485	1365	4223	1	2232	1	11.6335	12.4718	8.00794	11.8257	7.54129
ENSMUSG00000038520	Tbc1d17	233204	577.876	10.94	2.9822	3.66841	0.00024406	0.00293984	0.456567	1.16951	631	1629	0	0	0	11.3218	11.966	6.50752	6.50752	6.50752
ENSMUSG00000048327	Ckap2l	70466	1201.13	10.9353	3.06086	3.57264	0.000353403	0.00389309	0.182762	1.03742	4647	74	0	4356	2297	12.1452	10.5926	6.50752	12.1152	12.0466
ENSMUSG00000005299	Letm1	56384	641.094	10.9345	2.31185	4.72976	2.24785e-06	0.000106319	10.0258	2.53577	3027	453	0	2295	1	11.9489	11.4586	6.50752	11.8368	7.54129
ENSMUSG00000052151	Plpp2	50784	968.131	10.9333	3.69115	2.96202	0.00305627	0.0199577	0.117314	1.02685	3476	0	0	3063	2760	12.0088	6.50752	6.50752	11.9554	12.1338
ENSMUSG00000025495	Ptdss2	27388	2097.71	10.9298	2.58272	4.23188	2.31743e-05	0.000536967	0.350457	1.08851	862	8843	0	1782	1	11.4519	13.1189	6.50752	11.7377	7.54129
ENSMUSG00000035842	Ddx11	320209	2464.15	10.9249	2.56913	4.25235	2.11535e-05	0.000499116	0.303948	1.07092	1047	6799	1	5142	0	11.5299	12.8541	8.00794	12.1989	6.50752
ENSMUSG00000025591	Tma16	66282	2034.53	10.9076	2.81021	3.88144	0.000103841	0.00156866	0.285687	1.05351	6319	1351	0	4190	5520	12.3108	11.8877	6.50752	12.0964	12.5465
ENSMUSG00000046897	Zfp740	68744	971.55	10.9041	2.42421	4.49799	6.85975e-06	0.000221034	0.81969	1.53803	2856	2513	1	387	0	11.9244	12.168	8.00794	11.1052	6.50752
ENSMUSG00000028470	Hint2	68917	441.15	10.8915	2.15402	5.05637	4.27303e-07	3.41544e-05	10.4956	2.55541	1041	1752	0	706	1	11.5276	11.9976	6.50752	11.3709	7.54129
ENSMUSG00000048799	Cep120	225523	1014.77	10.8841	3.05199	3.56622	0.000362163	0.00396342	0.215086	1.03863	3573	427	0	315	3305	12.0211	11.4345	6.50752	11.0074	12.2268
ENSMUSG00000028378	Ptgr1	67103	780.763	10.8726	3.65563	2.97422	0.00293736	0.0193035	0.121616	1.02757	3528	0	0	2559	1767	12.0154	6.50752	6.50752	11.8806	11.9319
ENSMUSG00000023050	Map3k12	26404	938.174	10.8628	2.23529	4.85968	1.17573e-06	6.84911e-05	8.04851	3.50188	453	4870	1	545	0	11.1759	12.5735	8.00794	11.2599	6.50752
ENSMUSG00000030878	Cdr2	12585	740.049	10.8602	2.1392	5.07677	3.83911e-07	3.17121e-05	10.1598	2.37467	2011	2916	0	825	4	11.7833	12.2466	6.50752	11.4355	8.45433
ENSMUSG00000054874	Pcnx3	104401	2516.19	10.8563	2.18626	4.96569	6.84582e-07	4.76941e-05	1.03487	1.93825	1540	9540	2	4556	0	11.68	13.2027	8.51251	12.1372	6.50752
ENSMUSG00000027472	Pdrg1	68559	752.384	10.856	2.64776	4.10006	4.1304e-05	0.000828097	0.843839	1.60042	1910	765	0	1971	0	11.7632	11.6647	6.50752	11.7769	6.50752
ENSMUSG00000032596	Uba7	74153	623.565	10.8559	2.38744	4.54707	5.4398e-06	0.000189152	8.73568	3.54929	906	3198	1	819	0	11.4721	12.2985	8.00794	11.4325	6.50752
ENSMUSG00000031754	Nudt21	68219	567.181	10.855	2.8782	3.77144	0.000162308	0.00219916	0.417104	1.12291	1951	732	0	1631	0	11.7715	11.6477	6.50752	11.7036	6.50752
ENSMUSG00000072618	Gm10384	100038735	594.945	10.8535	2.58672	4.19585	2.71853e-05	0.000601681	7.46506	4.40044	1526	3143	2	2	0	11.6765	12.2886	8.51251	7.65063	6.50752
ENSMUSG00000003208	Yju2	72886	995.022	10.8534	1.89827	5.71753	1.08084e-08	2.65346e-06	9.90028	2.19743	1348	4691	1	335	1	11.6286	12.5458	8.00794	11.037	7.54129
ENSMUSG00000040651	Tasor	218850	1194.67	10.848	2.23448	4.85482	1.20494e-06	6.85692e-05	8.3395	3.25062	1574	4702	3	1655	0	11.6884	12.5475	8.82494	11.7092	6.50752
ENSMUSG00000032551	1110059G10Rik	66202	700.193	10.843	2.96225	3.66038	0.000251837	0.00300617	0.31881	1.07366	862	1168	0	2394	0	11.4519	11.8291	6.50752	11.8537	6.50752
ENSMUSG00000040124	Gorab	98376	414.525	10.8418	2.48862	4.35654	1.32132e-05	0.00035572	11.0181	4.59765	120	1998	0	447	0	10.4917	12.0568	6.50752	11.1715	6.50752
ENSMUSG00000013736	Trnt1	70047	1785.32	10.8395	2.80859	3.85941	0.00011366	0.00167183	0.371146	1.08088	5562	2125	0	3587	3171	12.239	12.0856	6.50752	12.0245	12.2047
ENSMUSG00000034757	Tmub2	72053	1245.16	10.8368	3.70581	2.92426	0.00345273	0.0219219	0.11338	1.02621	2900	0	0	2120	5913	11.9308	6.50752	6.50752	11.8054	12.598
ENSMUSG00000020453	Patz1	56218	877.055	10.8247	3.07816	3.5166	0.000437108	0.00458497	0.224315	1.04672	1273	883	0	1348	0	11.6064	11.72	6.50752	11.6301	6.50752
ENSMUSG00000058586	Serhl	68607	606.351	10.8223	3.16044	3.4243	0.000616387	0.00594534	0.201655	1.04411	604	1282	0	19	0	11.303	11.8664	6.50752	9.26677	6.50752
ENSMUSG00000063049	Ing2	69260	366.598	10.816	2.76113	3.91722	8.95778e-05	0.00142537	0.623305	1.3132	501	1883	0	545	0	11.2211	12.0298	6.50752	11.2599	6.50752
ENSMUSG00000024947	Men1	17283	2018.36	10.8091	2.72518	3.96636	7.29778e-05	0.00123559	0.389311	1.08862	6236	3348	0	2353	5389	12.3031	12.3252	6.50752	11.8468	12.5291
ENSMUSG00000038418	Egr1	13653	1301.7	10.8084	3.71566	2.90888	0.00362727	0.0227588	0.111202	1.02589	2304	0	0	1277	7211	11.8369	6.50752	6.50752	11.6091	12.7609
ENSMUSG00000030983	Bccip	66165	1236.95	10.8023	3.70116	2.91863	0.00351578	0.0222537	0.115271	1.02645	3665	0	0	3575	4582	12.0325	6.50752	6.50752	12.023	12.4188
ENSMUSG00000006705	Pknox1	18771	1488.74	10.7978	2.62745	4.1096	3.96345e-05	0.00080447	0.376613	1.09988	2160	2605	1	1858	0	11.8113	12.1865	8.00794	11.7539	6.50752
ENSMUSG00000054342	Kcnn4	16534	4364.52	10.7921	2.04687	5.2725	1.3458e-07	1.57688e-05	0.5889	1.24462	3421	18173	2	6097	1	12.0018	14.0493	8.51251	12.2923	7.54129
ENSMUSG00000025437	Usp33	170822	811.405	10.7839	2.12447	5.07604	3.85381e-07	3.17121e-05	8.75348	3.11426	2156	3497	2	696	0	11.8106	12.3512	8.51251	11.3649	6.50752
ENSMUSG00000040520	Manea	242362	443.233	10.7833	2.12233	5.0809	3.75646e-07	3.17121e-05	9.80641	2.31438	1739	641	1	500	0	11.7269	11.5962	8.00794	11.2219	6.50752
ENSMUSG00000027082	Tfpi	21788	544.07	10.7829	2.28785	4.71311	2.43965e-06	0.000109371	9.93345	2.49937	2720	426	1	1947	0	11.9041	11.4335	8.00794	11.7721	6.50752
ENSMUSG00000022945	Chaf1b	110749	941.269	10.7828	2.50935	4.29706	1.73079e-05	0.000427965	8.46126	3.21194	4324	1964	6	1240	0	12.1098	12.0489	9.34924	11.5977	6.50752
ENSMUSG00000079487	Med12	59024	736.009	10.7804	3.70322	2.91108	0.00360182	0.0226459	0.111152	1.02597	1219	0	0	345	3709	11.5896	6.50752	6.50752	11.0511	12.2908
ENSMUSG00000042178	Armc5	233912	320.177	10.7753	2.38552	4.51695	6.27373e-06	0.000209418	11.0085	3.77102	365	541	0	685	0	11.076	11.5297	6.50752	11.3582	6.50752
ENSMUSG00000053080	2700081O15Rik	108899	1091.23	10.7703	2.81114	3.8313	0.000127468	0.00183054	0.263124	1.05878	760	6180	1	1236	0	11.4002	12.7675	8.00794	11.5964	6.50752
ENSMUSG00000015291	Gdi1	14567	874.583	10.7687	2.85083	3.77737	0.000158494	0.00216454	0.453766	1.14644	2361	611	0	3436	0	11.8467	11.5775	6.50752	12.0053	6.50752
ENSMUSG00000015850	Adamtsl4	229595	1161.05	10.7485	3.05337	3.5202	0.000431214	0.00454374	0.369567	1.11987	812	6581	0	1312	1	11.4275	12.824	6.50752	11.6196	7.54129
ENSMUSG00000024681	Ms4a3	170813	1100.61	10.7472	3.69499	2.9086	0.00363055	0.0227588	0.117442	1.02676	4125	0	0	4238	2957	12.0873	6.50752	6.50752	12.1019	12.1684
ENSMUSG00000023938	Aars2	224805	501.166	10.7402	2.20764	4.865	1.14458e-06	6.74962e-05	10.2356	2.55296	872	1059	0	952	1	11.4566	11.7905	6.50752	11.4934	7.54129
ENSMUSG00000115987	Vps28	66914	481.882	10.7319	2.46212	4.35882	1.30766e-05	0.000352966	10.8302	3.83972	2470	121	0	2750	0	11.8648	10.8575	6.50752	11.9102	6.50752
ENSMUSG00000032328	Tmem30a	69981	1323.62	10.7131	3.64946	2.93553	0.00332977	0.0213383	0.114173	1.02636	2097	0	0	5194	2295	11.7997	6.50752	6.50752	12.2042	12.0462
ENSMUSG00000024993	Fam45a	67894	971.925	10.6966	3.21958	3.32236	0.000892585	0.00787966	0.157546	1.03464	2512	12	0	770	4911	11.8716	9.41199	6.50752	11.4071	12.4645
ENSMUSG00000024414	Mrpl27	94064	620.748	10.6945	3.01218	3.55042	0.000384616	0.00414831	0.25838	1.0537	693	1101	0	1404	0	11.3616	11.8058	6.50752	11.6458	6.50752
ENSMUSG00000035671	Zswim4	212168	1146.52	10.6903	2.21831	4.81911	1.44203e-06	7.70402e-05	7.64535	3.35801	1585	5816	4	405	0	11.6911	12.715	9.0453	11.1263	6.50752
ENSMUSG00000023892	Zfp51	22709	1017.8	10.6886	3.1416	3.40229	0.000668232	0.00633867	0.201353	1.04286	1531	657	0	1454	0	11.6778	11.6058	6.50752	11.6593	6.50752
ENSMUSG00000030521	Mphosph10	67973	2812.68	10.6837	2.54887	4.19153	2.77081e-05	0.000607868	0.511726	1.15619	5999	4968	0	6520	5107	12.281	12.5885	6.50752	12.3313	12.4912
ENSMUSG00000020441	2310033P09Rik	67862	591.655	10.6642	2.98472	3.57294	0.000352998	0.00389309	0.293425	1.0645	1110	826	0	2073	0	11.5529	11.6942	6.50752	11.7966	6.50752
ENSMUSG00000032526	Ss18l2	26901	331.428	10.6626	3.41578	3.12157	0.00179891	0.0133443	0.142792	1.03166	1976	0	0	681	241	11.7764	6.50752	6.50752	11.3558	11.1148
ENSMUSG00000027981	Rnpc3	67225	812	10.6621	2.46305	4.32881	1.49916e-05	0.000394332	7.62288	3.49326	1715	3384	4	1062	0	11.7215	12.3315	9.0453	11.5369	6.50752
ENSMUSG00000044155	Lsm8	76522	1063.23	10.6579	3.08774	3.45168	0.00055711	0.00545533	0.17206	1.03584	2758	63	0	2648	2881	11.9099	10.5007	6.50752	11.8946	12.1552
ENSMUSG00000050106	Tmc8	217356	985.155	10.6531	2.70323	3.94089	8.1179e-05	0.00132863	0.313723	1.07312	1197	3624	1	325	0	11.5825	12.3729	8.00794	11.0225	6.50752
ENSMUSG00000035781	R3hdm4	109284	1356.49	10.632	3.19495	3.32774	0.000875543	0.00775578	0.152435	1.03347	2859	11	0	2392	6034	11.9248	9.34803	6.50752	11.8534	12.6136
ENSMUSG00000040007	Bahd1	228536	840.167	10.6242	3.09656	3.43095	0.000601461	0.0058177	0.183354	1.03729	213	2878	0	1553	0	10.8086	12.2395	6.50752	11.6847	6.50752
ENSMUSG00000029234	Tmem165	21982	3578.81	10.6226	2.47456	4.29272	1.76494e-05	0.000435367	0.693637	1.31737	5586	11724	0	4160	5709	12.2413	13.4477	6.50752	12.093	12.5714
ENSMUSG00000003382	Etv3	27049	925.135	10.6187	3.73577	2.84245	0.00447688	0.0266673	0.110509	1.0258	1595	0	0	394	5575	11.6936	6.50752	6.50752	11.1135	12.5538
ENSMUSG00000075000	Nrbf2	641340	227.976	10.6159	2.32691	4.56224	5.06115e-06	0.000179332	11.1938	3.97037	1373	85	0	460	0	11.6357	10.6698	6.50752	11.1845	6.50752
ENSMUSG00000020471	Pold2	18972	677.498	10.6151	2.60262	4.07863	4.53009e-05	0.000879657	11.386	4.63495	2523	22	0	1776	0	11.8734	9.84094	6.50752	11.7364	6.50752
ENSMUSG00000037960	Card19	68480	872.654	10.6149	2.80253	3.78763	0.000152092	0.00209096	0.469972	1.1571	2872	495	0	798	0	11.9267	11.4943	6.50752	11.4218	6.50752
ENSMUSG00000003955	Fam162a	70186	1435.84	10.6099	1.77534	5.97626	2.28321e-09	7.35107e-07	9.94591	1.85874	3275	4060	1	4045	2	11.9827	12.4454	8.00794	12.0797	7.95657
ENSMUSG00000085614	1700123M08Rik		379.183	10.6046	3.25451	3.25842	0.00112033	0.00945314	0.502909	1.21346	658	1903	2	0	0	11.3397	12.0345	8.51251	6.50752	6.50752
ENSMUSG00000005951	Shpk	74637	136.404	10.5976	2.25996	4.68931	2.74134e-06	0.000118175	9.27558	2.59025	812	459	1	1	0	11.4275	11.4639	8.00794	7.30344	6.50752
ENSMUSG00000044768	D1Ertd622e	52392	611.312	10.5964	2.0779	5.09958	3.40412e-07	2.94957e-05	9.56975	2.32211	2683	750	1	2113	0	11.8985	11.657	8.00794	11.8041	6.50752
ENSMUSG00000040751	Lat2	56743	398.436	10.5884	3.50497	3.02097	0.00251967	0.0170587	0.131065	1.02938	1559	0	0	789	483	11.6848	6.50752	6.50752	11.4171	11.4186
ENSMUSG00000028042	Zbtb7b	22724	394.162	10.5847	2.30255	4.59694	4.28745e-06	0.000160174	8.42369	3.22838	476	1992	1	388	0	11.1982	12.0554	8.00794	11.1064	6.50752
ENSMUSG00000027330	Cdc25b	12531	827.269	10.57	3.702	2.85522	0.00430069	0.0257963	0.114089	1.02633	2000	0	0	633	4484	11.7811	6.50752	6.50752	11.3247	12.4049
ENSMUSG00000055897	Ppp4r1l-ps	100043911	1055.74	10.5676	2.00277	5.2765	1.31673e-07	1.57688e-05	9.31296	2.60683	1033	6444	1	1	1	11.5245	12.8048	8.00794	7.30344	7.54129
ENSMUSG00000027079	Clp1	98985	1235.8	10.5652	3.01234	3.5073	0.000452676	0.00469977	0.206511	1.03857	3867	324	0	1780	3594	12.0571	11.3189	6.50752	11.7373	12.2729
ENSMUSG00000036327	Qsox2	227638	724.812	10.5648	2.84783	3.70976	0.000207453	0.00262138	0.337132	1.08078	173	4039	0	723	0	10.6976	12.442	6.50752	11.3809	6.50752
ENSMUSG00000015748	Prpf3	70767	2469.7	10.5637	2.24725	4.70071	2.59257e-06	0.000113737	0.542949	1.20534	4481	6053	1	4529	1	12.1272	12.7493	8.00794	12.1343	7.54129
ENSMUSG00000106820	D5Ertd605e	100039805	227.405	10.5636	2.38383	4.43137	9.36376e-06	0.000274627	10.7167	4.12935	340	1146	0	313	0	11.0424	11.8216	6.50752	11.0043	6.50752
ENSMUSG00000033147	Slc22a15	242126	658.176	10.5627	2.12786	4.964	6.90543e-07	4.77865e-05	10.1492	2.52595	720	2842	0	1098	2	11.3776	12.2326	6.50752	11.5501	7.95657
ENSMUSG00000028431	Elp1	230233	3489.85	10.5624	2.27705	4.63865	3.50695e-06	0.000138299	0.490971	1.16805	4400	4696	0	6164	2	12.1183	12.5466	6.50752	12.2985	7.95657
ENSMUSG00000001910	Nacc1	66830	1317.84	10.5568	3.00464	3.5135	0.000442251	0.00462949	0.205157	1.03911	5065	185	0	4344	2371	12.1891	11.0667	6.50752	12.1138	12.0611
ENSMUSG00000068479	Mfap1a	67532	393.553	10.5506	2.82679	3.73237	0.000189689	0.00246644	0.391206	1.10727	709	998	0	491	0	11.3712	11.7674	6.50752	11.2138	6.50752
ENSMUSG00000006494	Pdk1	228026	999.897	10.544	2.14446	4.91687	8.79386e-07	5.73883e-05	8.50582	3.02444	2011	2954	3	3362	0	11.7833	12.2538	8.82494	11.9957	6.50752
ENSMUSG00000022414	Tab1	66513	2943.54	10.5412	2.44898	4.3043	1.67515e-05	0.000418219	0.329211	1.08172	1261	10353	3	1274	0	11.6028	13.2969	8.82494	11.6082	6.50752
ENSMUSG00000039523	Cep104	230967	909.839	10.5405	2.66176	3.95998	7.49562e-05	0.00125875	0.323948	1.07754	1626	4538	2	808	0	11.701	12.5219	8.51251	11.4269	6.50752
ENSMUSG00000051557	Pusl1	433813	754.801	10.5392	3.64975	2.88765	0.00388131	0.023907	0.118199	1.02696	2454	0	0	2787	1755	11.8622	6.50752	6.50752	11.9157	11.929
ENSMUSG00000030291	Med21	108098	1281.08	10.5326	3.30471	3.18715	0.00143684	0.0114227	0.141912	1.03132	3035	2	0	2999	5312	11.95	8.06653	6.50752	11.9465	12.5188
ENSMUSG00000031513	Leprotl1	68192	981.081	10.5237	3.67308	2.8651	0.00416874	0.0251809	0.117852	1.02679	3514	0	0	4501	2184	12.0137	6.50752	6.50752	12.1312	12.0237
ENSMUSG00000029624	Ptcd1	71799	586.059	10.5227	2.4047	4.37588	1.20944e-05	0.000334331	7.69105	4.69007	129	2986	0	366	0	10.5334	12.2597	6.50752	11.079	6.50752
ENSMUSG00000001128	Cfp	18636	1405.65	10.5216	3.69804	2.84518	0.00443864	0.0264701	0.107809	1.02536	1443	0	0	1210	7857	11.655	6.50752	6.50752	11.5881	12.8382
ENSMUSG00000027165	B230118H07Rik	68170	814.491	10.5184	2.99774	3.50879	0.000450153	0.00468432	0.389872	1.13166	939	4394	0	981	1	11.4865	12.4991	6.50752	11.5054	7.54129
ENSMUSG00000020397	Med7	66213	907.796	10.5159	3.68116	2.85668	0.00428099	0.0257344	0.116522	1.0266	3076	0	0	3030	2824	11.9557	6.50752	6.50752	11.9508	12.1452
ENSMUSG00000026176	Ctdsp1	227292	265.66	10.5157	2.20991	4.75844	1.9509e-06	9.57892e-05	9.44879	2.80769	500	829	0	726	0	11.2202	11.6956	6.50752	11.3826	6.50752
ENSMUSG00000010755	Cars	27267	2481.97	10.5136	2.24237	4.68861	2.75064e-06	0.000118175	0.78263	1.46522	5851	5937	0	2897	3	12.2669	12.7326	6.50752	11.9319	8.23998
ENSMUSG00000090258	Churc1	211151	162.376	10.4942	2.30807	4.54674	5.44838e-06	0.000189152	11.1271	3.83869	118	893	0	37	0	10.4819	11.7243	6.50752	9.7474	6.50752
ENSMUSG00000054499	Dedd2	67379	420.034	10.48	3.55704	2.94627	0.00321628	0.0208311	0.125691	1.02836	1631	0	0	401	1629	11.7022	6.50752	6.50752	11.1217	11.8981
ENSMUSG00000019564	Arid3a	13496	2384.13	10.4732	2.23819	4.67932	2.87823e-06	0.000122634	0.58886	1.2433	6445	4192	1	5789	1	12.3223	12.4668	8.00794	12.263	7.54129
ENSMUSG00000037570	Mcrs1	51812	406.021	10.4551	2.83137	3.69259	0.000221981	0.00275636	0.388335	1.10568	661	934	0	1363	0	11.3416	11.7417	6.50752	11.6343	6.50752
ENSMUSG00000035469	Rcbtb1	71330	409.471	10.4536	2.14696	4.86902	1.12156e-06	6.7154e-05	9.99195	2.53829	1185	1246	0	1342	1	11.5785	11.855	6.50752	11.6283	7.54129
ENSMUSG00000075467	Dnlz	52838	1611.75	10.4504	3.06037	3.41474	0.000638441	0.00612852	0.172214	1.03562	154	3380	0	2857	0	10.6335	12.3308	6.50752	11.9261	6.50752
ENSMUSG00000043340	6530409C15Rik		255.282	10.4332	2.17622	4.79419	1.6333e-06	8.46279e-05	9.8619	2.90378	195	920	0	195	0	10.762	11.7358	6.50752	10.764	6.50752
ENSMUSG00000037916	Ndufv1	17995	2778.22	10.432	2.60511	4.00443	6.21666e-05	0.0010976	0.357847	1.07713	3902	3578	0	2480	10680	12.0612	12.3651	6.50752	11.8679	13.1483
ENSMUSG00000067787	Blcap	53619	624.518	10.4174	2.27325	4.58258	4.59272e-06	0.000168314	9.53165	2.51011	2501	406	0	3547	1	11.8699	11.4137	6.50752	12.0195	7.54129
ENSMUSG00000052406	Rexo4	227656	2497.62	10.412	2.20875	4.714	2.42903e-06	0.000109371	0.603199	1.25577	4410	5142	1	1318	1	12.1194	12.615	8.00794	11.6213	7.54129
ENSMUSG00000113789	Gm47322		129.658	10.399	2.70777	3.84044	0.000122813	0.00178355	9.67013	5.21276	201	754	0	0	0	10.7781	11.6591	6.50752	6.50752	6.50752
ENSMUSG00000028180	Zranb2	53861	2589.59	10.3989	2.4838	4.18669	2.83057e-05	0.000617041	0.436155	1.13316	5690	755	1	7312	0	12.2514	11.6596	8.00794	12.4015	6.50752
ENSMUSG00000039715	Wdr34	71820	1075.85	10.3947	2.30752	4.50469	6.64705e-06	0.000217558	6.36218	3.68675	709	6126	3	609	0	11.3712	12.7598	8.82494	11.3081	6.50752
ENSMUSG00000020644	Id2	15902	1225.08	10.3941	3.00547	3.45839	0.000543424	0.00537059	0.197552	1.03949	6065	156	0	3046	3075	12.2872	10.9847	6.50752	11.9531	12.1886
ENSMUSG00000036980	Taf6	21343	297.33	10.393	3.02538	3.43527	0.000591967	0.00573663	0.18153	1.03979	1668	4	0	309	480	11.7108	8.57793	6.50752	10.998	11.4161
ENSMUSG00000034875	Nudt19	110959	1182.77	10.3814	3.6761	2.82403	0.00474244	0.0277522	0.112421	1.02595	2366	0	0	4333	3971	11.8475	6.50752	6.50752	12.1126	12.3304
ENSMUSG00000021639	Gtf2h2	23894	3089.54	10.3739	2.21533	4.68279	2.83002e-06	0.00012108	0.444382	1.14143	4953	7301	2	4071	1	12.1776	12.922	8.51251	12.0828	7.54129
ENSMUSG00000016409	Nkap	67050	829.649	10.3724	2.47154	4.19674	2.7078e-05	0.000601681	6.91127	3.73769	596	3278	2	2001	0	11.2973	12.3128	8.51251	11.7828	6.50752
ENSMUSG00000031714	Gab1	14388	744.793	10.368	2.19354	4.72663	2.28271e-06	0.00010744	7.53264	3.29682	1519	4087	4	44	0	11.6747	12.4498	9.0453	9.866	6.50752
ENSMUSG00000105676	Gm43403		104.916	10.3602	2.45652	4.21742	2.47108e-05	0.000562457	12.5984	4.90016	62	643	0	0	0	10.089	11.5974	6.50752	6.50752	6.50752
ENSMUSG00000034906	Ncaph	215387	1450.61	10.3593	3.00262	3.45008	0.000560424	0.00548248	0.192206	1.03841	4257	205	0	3562	4470	12.1023	11.1148	6.50752	12.0214	12.4029
ENSMUSG00000025384	Faap100	71885	1917.68	10.3497	2.27467	4.54996	5.3655e-06	0.000187667	0.907687	1.66998	1006	10742	0	769	3	11.514	13.3407	6.50752	11.4065	8.23998
ENSMUSG00000030156	Cd69	12515	3341.65	10.3359	2.22467	4.64606	3.38333e-06	0.000136272	0.523472	1.18815	7550	10364	21	4008	0	12.4197	13.2982	10.2058	12.0754	6.50752
ENSMUSG00000063801	Ap3s2	11778	932.866	10.3324	2.34524	4.4057	1.05443e-05	0.000303071	1.06851	2.07327	1884	2513	0	1348	1	11.7579	12.168	6.50752	11.6301	7.54129
ENSMUSG00000114771	Gm49064		236.588	10.3318	3.08613	3.34782	0.000814493	0.00734754	0.388924	1.13086	334	1220	0	333	0	11.0338	11.8465	6.50752	11.0341	6.50752
ENSMUSG00000038187	Btbd10	68815	669.918	10.3313	2.73893	3.77203	0.000161925	0.00219686	0.439654	1.13573	176	2917	0	1003	0	10.7069	12.2468	6.50752	11.5143	6.50752
ENSMUSG00000059811	Atl2	56298	1270.35	10.3297	3.24242	3.1858	0.00144355	0.0114496	0.145417	1.032	2363	4	0	3252	4887	11.847	8.57793	6.50752	11.9812	12.4612
ENSMUSG00000049739	Zfp646	233905	2017.92	10.3271	2.6122	3.95341	7.70447e-05	0.00128369	0.321659	1.07813	1650	2605	0	1507	1	11.7066	12.1865	6.50752	11.6731	7.54129
ENSMUSG00000114014	Gm48350		245.071	10.3199	2.79344	3.69434	0.000220456	0.00274532	0.749643	1.47216	19	1573	0	0	0	9.26406	11.9511	6.50752	6.50752	6.50752
ENSMUSG00000021532	Fastkd3	69577	1080.58	10.3169	3.69682	2.79075	0.00525861	0.0299898	0.111844	1.02584	2296	0	0	2362	4983	11.8355	6.50752	6.50752	11.8483	12.4743
ENSMUSG00000029513	Prkab1	19079	664.102	10.3043	3.6363	2.83372	0.00460094	0.027202	0.115992	1.02661	1611	0	0	1760	1946	11.6974	6.50752	6.50752	11.7329	11.9729
ENSMUSG00000039953	Clstn1	65945	592.921	10.3018	2.12341	4.85155	1.22503e-06	6.90236e-05	8.95452	2.65289	2237	1749	0	636	1	11.8252	11.9969	6.50752	11.3267	7.54129
ENSMUSG00000024885	Aldh3b1	67689	264.288	10.2993	2.38522	4.31799	1.57457e-05	0.000400875	10.3627	4.31591	161	1158	0	675	0	10.6582	11.8257	6.50752	11.352	6.50752
ENSMUSG00000042350	Arel1	68497	812.78	10.2985	3.01721	3.41325	0.000641938	0.00614009	0.247303	1.05126	988	582	0	565	0	11.5068	11.5585	6.50752	11.2757	6.50752
ENSMUSG00000000441	Raf1	110157	861.368	10.2933	2.36589	4.3507	1.35703e-05	0.000362497	0.933371	1.74468	3364	1903	0	1949	1	11.9944	12.0345	6.50752	11.7725	7.54129
ENSMUSG00000056071	S100a9	20202	3018.53	10.2918	3.35838	3.06452	0.00218018	0.0152851	0.133848	1.02937	4773	0	0	12124	12414	12.1587	6.50752	6.50752	12.7832	13.3203
ENSMUSG00000020383	Il13	16163	697.674	10.2877	3.23048	3.18457	0.00144968	0.0114805	0.147595	1.03232	606	21	0	15	4737	11.3044	9.80923	6.50752	9.08918	12.4404
ENSMUSG00000042642	Flad1	319945	1685.64	10.2817	3.63824	2.826	0.00471336	0.027634	0.111379	1.02582	1813	0	0	2174	9669	11.743	6.50752	6.50752	11.8153	13.042
ENSMUSG00000024754	Cemip2	83921	1445.03	10.2784	1.87516	5.48134	4.22107e-08	8.21196e-06	9.01327	2.52612	1839	6377	2	2596	1	11.7485	12.7954	8.51251	11.8865	7.54129
ENSMUSG00000038702	Dsel	319901	585.213	10.2771	3.32841	3.08767	0.0020173	0.0144547	0.299129	1.08234	81	3794	0	70	0	10.2567	12.4016	6.50752	10.1683	6.50752
ENSMUSG00000035413	Tmem98	103743	1043.86	10.2651	3.42047	3.00108	0.00269027	0.0179483	0.145045	1.03206	592	2610	1	209	0	11.2944	12.1875	8.00794	10.8006	6.50752
ENSMUSG00000040297	Suco	226551	1070.19	10.2587	2.59053	3.96007	7.49282e-05	0.00125875	0.447968	1.13946	1103	3110	0	1542	1	11.5504	12.2826	6.50752	11.6819	7.54129
ENSMUSG00000075033	Nxpe3	385658	630.803	10.2581	2.03963	5.0294	4.92009e-07	3.75023e-05	9.03563	2.39347	696	2728	1	648	1	11.3634	12.2107	8.00794	11.3347	7.54129
ENSMUSG00000019494	Cops6	26893	2551.2	10.2548	2.38617	4.29759	1.72669e-05	0.000427965	0.406815	1.11516	2967	6026	6	3960	0	11.9404	12.7454	9.34924	12.0698	6.50752
ENSMUSG00000053964	Lgals4	16855	231.181	10.2546	2.16214	4.74279	2.10792e-06	0.000101272	9.4801	2.36453	1426	307	0	341	1	11.6504	11.2957	6.50752	11.0455	7.54129
ENSMUSG00000059278	Naa38	78304	309.663	10.2477	2.87678	3.56219	0.000367774	0.00400435	0.293674	1.06604	504	856	0	1231	0	11.2238	11.708	6.50752	11.5948	6.50752
ENSMUSG00000020553	Pctp	18559	130.111	10.2462	3.11679	3.28742	0.0010111	0.00870962	0.610301	1.31831	1012	15	0	0	0	11.5164	9.57355	6.50752	6.50752	6.50752
ENSMUSG00000016510	Mtif3	76366	989.426	10.2366	3.82667	2.67507	0.00747146	0.0390264	0.112348	1.02615	247	277	0	227	0	10.8849	11.2509	6.50752	10.8436	6.50752
ENSMUSG00000009535	Rnmt	67897	2867.24	10.2315	2.39043	4.2802	1.86723e-05	0.000456233	0.361863	1.09498	4738	7304	12	5699	0	12.155	12.9224	9.84206	12.2543	6.50752
ENSMUSG00000039046	Usp6nl	98910	1526.16	10.2308	1.97726	5.17422	2.2886e-07	2.18497e-05	8.2394	3.26524	2819	7646	2	446	1	11.9189	12.9676	8.51251	11.1705	7.54129
ENSMUSG00000038506	Dcun1d2	102323	1214.36	10.2303	2.54383	4.02159	5.78067e-05	0.00103841	0.519049	1.19022	3082	1846	0	1720	1	11.9565	12.0208	6.50752	11.724	7.54129
ENSMUSG00000029404	Arl6ip4	65105	1326.73	10.2252	2.59722	3.93697	8.25167e-05	0.00134412	0.369147	1.09634	2602	1900	2	2860	0	11.8859	12.0338	8.51251	11.9265	6.50752
ENSMUSG00000036186	Dipk1b	56279	84.9623	10.2252	2.50674	4.07907	4.52169e-05	0.000879657	9.77516	4.2288	364	374	0	0	0	11.0747	11.3796	6.50752	6.50752	6.50752
ENSMUSG00000048100	Taf13	99730	1027.85	10.2119	2.65003	3.85349	0.000116446	0.00170792	0.359331	1.09159	630	4523	0	581	1	11.3211	12.5195	6.50752	11.2878	7.54129
ENSMUSG00000030060	Hmces	232210	756.943	10.2084	3.02863	3.37064	0.000749931	0.00690964	0.201855	1.03846	2384	259	0	189	3350	11.8506	11.2211	6.50752	10.7473	12.2341
ENSMUSG00000066278	Vps37b	330192	486.368	10.2084	2.30033	4.43781	9.08798e-06	0.000269271	9.16617	2.52157	1460	272	1	1514	0	11.6595	11.2428	8.00794	11.6749	6.50752
ENSMUSG00000024538	Ppic	19038	1190.92	10.2081	2.40101	4.25158	2.12263e-05	0.000499691	7.51275	3.28933	3314	2000	8	5734	0	11.9878	12.0573	9.55863	12.2577	6.50752
ENSMUSG00000031917	Nip7	66164	5506.52	10.2023	2.16139	4.72027	2.3553e-06	0.000108904	0.402444	1.1141	9761	2669	0	6449	24971	12.6004	12.1991	6.50752	12.3249	14.2865
ENSMUSG00000022749	Tbc1d23	67581	1513.23	10.1896	2.50488	4.0679	4.74384e-05	0.000903841	0.428204	1.12713	2870	2597	3	1478	0	11.9264	12.1849	8.82494	11.6656	6.50752
ENSMUSG00000022545	Ercc4	50505	1052.36	10.1843	2.19373	4.64243	3.44342e-06	0.000137616	8.34661	3.33163	1186	4711	0	2417	2	11.5789	12.5489	6.50752	11.8575	7.95657
ENSMUSG00000059883	Irak4	266632	1460.09	10.17	2.67291	3.80484	0.000141897	0.00197716	0.297614	1.06912	1398	4393	0	810	2	11.6427	12.499	6.50752	11.428	7.95657
ENSMUSG00000060147	Serpinb6a	20719	879.848	10.1548	3.08598	3.29062	0.00099968	0.00864015	0.205871	1.0427	571	674	0	1350	0	11.2787	11.6157	6.50752	11.6306	6.50752
ENSMUSG00000030641	Ddias	74041	1187.48	10.1528	2.32559	4.36571	1.26712e-05	0.000345643	10.0647	4.26927	125	6275	0	2217	1	10.5153	12.781	6.50752	11.8231	7.54129
ENSMUSG00000038848	Ythdf1	228994	2084.17	10.1515	2.44348	4.15453	3.25956e-05	0.000690129	0.399339	1.11207	7028	3834	11	4225	0	12.3745	12.4082	9.78257	12.1004	6.50752
ENSMUSG00000025190	Got1	14718	1113.03	10.1501	3.67588	2.76128	0.00575758	0.0320729	0.109084	1.02546	1474	0	0	2252	5047	11.6631	6.50752	6.50752	11.8293	12.483
ENSMUSG00000039246	Lyplal1	226791	503.854	10.1432	2.72913	3.71666	0.000201874	0.0025716	0.508858	1.21764	2313	1730	0	785	1	11.8385	11.9921	6.50752	11.4151	7.54129
ENSMUSG00000024963	Dnajc4	57431	336.692	10.1338	2.39063	4.23897	2.24549e-05	0.00052383	10.1425	3.71391	809	113	0	0	0	11.4259	10.8221	6.50752	6.50752	6.50752
ENSMUSG00000043881	Kbtbd7	211255	251.384	10.1336	3.15776	3.2091	0.00133153	0.0108276	0.36777	1.1192	444	737	0	1343	0	11.1668	11.6503	6.50752	11.6286	6.50752
ENSMUSG00000020808	Pimreg	109212	907.514	10.1272	3.59761	2.81498	0.00487799	0.0283	0.119323	1.02706	1963	0	0	5282	1026	11.7739	6.50752	6.50752	12.2131	11.7155
ENSMUSG00000036985	Zdhhc9	208884	263.759	10.1256	2.3306	4.34461	1.39522e-05	0.000370777	10.0853	3.61729	329	354	0	1207	0	11.0266	11.3565	6.50752	11.5872	6.50752
ENSMUSG00000062691	Cebpzos	68554	345.172	10.1109	2.11679	4.77651	1.78361e-06	8.92756e-05	9.97782	2.8085	252	1993	0	134	1	10.8951	12.0556	6.50752	10.5572	7.54129
ENSMUSG00000021583	Erap1	80898	996.426	10.0968	1.93991	5.20478	1.94223e-07	2.00263e-05	9.18419	2.10375	4324	2913	0	1866	6	12.1098	12.2461	6.50752	11.7556	8.76596
ENSMUSG00000029034	Ints11	71957	1176.04	10.0962	2.87459	3.51221	0.00044439	0.00464716	0.31359	1.05848	3616	1341	0	2108	2997	12.0265	11.8847	6.50752	11.8032	12.1753
ENSMUSG00000078942	Naip6	17952	242.775	10.0909	2.16792	4.65465	3.24532e-06	0.000133317	8.29374	2.84272	345	1120	1	222	0	11.0493	11.8125	8.00794	10.8321	6.50752
ENSMUSG00000039842	Mcph1	244329	1945.7	10.0891	2.20399	4.57767	4.70178e-06	0.000170105	0.65619	1.30759	3724	7077	1	3380	2	12.0398	12.892	8.00794	11.9981	7.95657
ENSMUSG00000022476	Polr3h	78929	2618.87	10.0887	2.26555	4.45309	8.46421e-06	0.000257887	0.458297	1.14788	4555	3383	1	3880	1	12.1353	12.3313	8.00794	12.0603	7.54129
ENSMUSG00000056536	Pign	27392	957.628	10.084	2.15651	4.67608	2.92404e-06	0.000123564	8.08242	2.94622	1368	1882	3	1473	0	11.6343	12.0295	8.82494	11.6643	6.50752
ENSMUSG00000029073	Cptp	79554	1129.83	10.083	2.7946	3.60804	0.000308517	0.00348425	0.561378	1.23953	15	5789	0	1420	0	9.08641	12.7111	6.50752	11.6502	6.50752
ENSMUSG00000071359	Tbpl1	237336	748.77	10.0715	3.63843	2.76809	0.00563856	0.0315802	0.117693	1.02689	1241	0	0	1223	3269	11.5966	6.50752	6.50752	11.5923	12.2209
ENSMUSG00000031155	Pim2	18715	828.163	10.0711	3.65026	2.75902	0.0057975	0.0322254	0.112628	1.02598	1564	0	0	2383	2942	11.686	6.50752	6.50752	11.8518	12.1658
ENSMUSG00000039449	Prpf18	67229	536.795	10.0635	2.29543	4.38416	1.16433e-05	0.000326801	9.26438	2.54835	2151	156	1	2077	0	11.8097	10.9847	8.00794	11.7974	6.50752
ENSMUSG00000024381	Bin1	30948	665.599	10.0566	2.95853	3.39917	0.000675903	0.00638208	0.196785	1.04454	1830	2492	3	1208	0	11.7466	12.1637	8.82494	11.5875	6.50752
ENSMUSG00000033952	Aspm	12316	3042.39	10.0406	2.44908	4.09974	4.13607e-05	0.000828097	0.350742	1.0927	2672	1703	0	3317	1	11.8968	11.9852	6.50752	11.9898	7.54129
ENSMUSG00000000916	Nsun5	100609	1358.48	10.0274	2.94911	3.40014	0.000673512	0.00636534	0.215952	1.0396	3444	403	0	3710	3904	12.0047	11.4107	6.50752	12.0397	12.3204
ENSMUSG00000040446	Rprd1a	225283	724.391	10.0241	2.42538	4.13302	3.58033e-05	0.000745072	0.716913	1.38615	1310	2229	0	97	1	11.6176	12.1084	6.50752	10.3684	7.54129
ENSMUSG00000038446	Cdc40	71713	1624.12	10.0185	2.38841	4.19461	2.73338e-05	0.000603509	0.41771	1.1224	2350	4916	1	3282	1	11.8448	12.5806	8.00794	11.9852	7.54129
ENSMUSG00000019823	Mical1	171580	1551.79	10.0179	2.72876	3.67122	0.000241399	0.00291739	0.521822	1.17441	2666	5202	0	770	2762	11.8959	12.6241	6.50752	11.4071	12.1342
ENSMUSG00000054836	Elp6	72341	485.256	10.0123	2.46313	4.06487	4.80603e-05	0.00090594	7.44504	3.65372	2822	24	0	1286	1	11.9194	9.89963	6.50752	11.6118	7.54129
ENSMUSG00000053063	Clec12a	232413	462.069	10.0059	3.18605	3.14052	0.00168651	0.0128336	0.154703	1.0339	1612	2	0	895	1360	11.6976	8.06653	6.50752	11.4686	11.8253
ENSMUSG00000020190	Mknk2	17347	2090.13	10.0024	2.45031	4.08209	4.46321e-05	0.000873248	0.508149	1.14973	7194	2541	0	4555	2417	12.389	12.1736	6.50752	12.1371	12.0701
ENSMUSG00000105103	Gm43191		47.372	10.0004	4.60119	2.17343	0.029748	0.109586	0.242252	1.06182	447	81	0	0	0	11.1698	10.6431	6.50752	6.50752	6.50752
ENSMUSG00000037211	Spry1	24063	83.741	9.99531	2.49963	3.99871	6.36874e-05	0.00111302	9.32293	4.12824	890	94	0	0	0	11.4648	10.7246	6.50752	6.50752	6.50752
ENSMUSG00000024072	Yipf4	67864	464.93	9.99514	2.50259	3.99392	6.49898e-05	0.00112813	10.4238	4.25494	2301	20	0	2353	0	11.8364	9.77572	6.50752	11.8468	6.50752
ENSMUSG00000027710	Acad9	229211	465.201	9.99198	2.35193	4.24842	2.15282e-05	0.000504693	8.15997	2.88752	1005	925	2	1277	0	11.5136	11.7379	8.51251	11.6091	6.50752
ENSMUSG00000027187	Cat	12359	2714.06	9.9912	2.27352	4.3946	1.10978e-05	0.000315232	0.772162	1.39045	7863	2756	0	5526	1591	12.4462	12.2161	6.50752	12.2374	11.8884
ENSMUSG00000023961	Enpp4	224794	198.461	9.99027	2.32236	4.30179	1.69428e-05	0.000421973	10.7716	4.24076	804	43	0	308	0	11.4234	10.273	6.50752	10.9965	6.50752
ENSMUSG00000116165	Pdxp	57028	525.502	9.98967	2.98902	3.34212	0.000831402	0.00743503	0.240003	1.05023	558	589	0	818	0	11.2686	11.5632	6.50752	11.432	6.50752
ENSMUSG00000024871	Doc2g	60425	473.896	9.98769	2.71989	3.6721	0.00024057	0.00291739	0.683457	1.36944	13	3059	0	10	0	8.97753	12.2732	6.50752	8.77867	6.50752
ENSMUSG00000021967	Mrpl57	67840	623.335	9.96137	2.87233	3.46804	0.000524267	0.0052381	0.341766	1.08349	1983	298	0	2831	0	11.7778	11.2828	6.50752	11.9222	6.50752
ENSMUSG00000037103	Dcaf15	212123	1272.26	9.94146	2.85132	3.48662	0.000489165	0.00496924	0.316329	1.05925	2848	1712	0	1565	3872	11.9232	11.9875	6.50752	11.6876	12.3156
ENSMUSG00000049755	Zfp672	319475	840.505	9.93639	2.18306	4.55159	5.32413e-06	0.000187362	8.97746	2.47204	1150	4327	0	396	15	11.5668	12.4885	6.50752	11.1159	9.45679
ENSMUSG00000023827	Agpat4	68262	376.681	9.93557	2.15874	4.60249	4.17474e-06	0.000157677	8.07284	2.88027	755	1529	2	129	0	11.3974	11.9391	8.51251	10.5355	6.50752
ENSMUSG00000025007	Aldh18a1	56454	1202.09	9.93443	1.83473	5.41465	6.14071e-08	1.03798e-05	9.16605	1.93791	3827	3066	3	1734	2	12.0523	12.2745	8.82494	11.7272	7.95657
ENSMUSG00000002329	Mdp1	67881	1085.99	9.93326	2.63052	3.77616	0.000159263	0.0021693	0.755301	1.43568	2534	4575	0	336	844	11.8752	12.5277	6.50752	11.0384	11.6402
ENSMUSG00000024937	Ehbp1l1	114601	5008.74	9.93049	2.04911	4.84624	1.25822e-06	7.0508e-05	0.539798	1.20611	6057	3856	9	7996	0	12.2864	12.4119	9.64251	12.4598	6.50752
ENSMUSG00000023952	Gtpbp2	56055	1803.54	9.928	2.23388	4.44427	8.81888e-06	0.000264336	8.01608	2.93067	2217	7637	0	1794	111	11.8216	12.9664	6.50752	11.7403	10.727
ENSMUSG00000074212	Dnajb14	70604	643.319	9.91509	1.81784	5.45433	4.9157e-08	9.05754e-06	9.11449	1.98407	2426	2024	2	472	1	11.8576	12.0628	8.51251	11.1961	7.54129
ENSMUSG00000066621	Tecpr1	70381	697.787	9.91354	2.14006	4.63237	3.61508e-06	0.000140132	8.30986	3.13439	471	2972	0	54	1	11.1935	12.2571	6.50752	10.002	7.54129
ENSMUSG00000078786	BC024978	414069	97.7181	9.90655	2.10067	4.71591	2.40634e-06	0.000109371	10.4762	3.49009	143	424	0	73	0	10.592	11.4316	6.50752	10.1945	6.50752
ENSMUSG00000021033	Gstz1	14874	421.981	9.90247	3.02144	3.2774	0.00104767	0.00894994	0.227016	1.04961	2327	253	0	1463	0	11.8409	11.2107	6.50752	11.6617	6.50752
ENSMUSG00000052962	Mrpl35	66223	971.817	9.89573	2.75146	3.59655	0.000322471	0.00361806	0.492314	1.17328	3848	227	0	1834	0	12.0548	11.1617	6.50752	11.7489	6.50752
ENSMUSG00000021868	Ppif	105675	1112.51	9.89428	2.86052	3.45891	0.000542361	0.00537059	0.318893	1.06002	2807	1512	0	1373	3253	11.9172	11.9344	6.50752	11.6372	12.2183
[truncated: 9,100 more rows]

## Sheet: Fc-Jag1_up_GOBP.simplified
Supplementary Table T4. Results from an overrepresentation analysis over the exclusively up-regulated DEGs (n=1,619 genes) from Fc-Jag1 against Washed-out comparison against GO Biological Process terms.
[truncated: 432 more rows]

[truncated: 5 more sheets: Fc-Jag1_up_KEGG, Fc_JAG1_DOWN_GOBP.simplified, Fc_JAG1_DOWN_KEGG, CompE_Fc_JAG1_commonGOBP.simpli, CompE_Fc_JAG1_common_KEGG]
