# Supplementary material for: Cis inhibition of NOTCH1 through JAGGED1 sustains embryonic hematopoietic stem cell fate
Source: Nat Commun. 2024 Feb 21;15:1604. doi: 10.1038/s41467-024-45716-y (PMC10882055; doi:10.1038/s41467-024-45716-y)
Supplement: Supplementary file 9 — Source Data [file 41467_2024_45716_MOESM9_ESM.xlsx]

## Sheet: Figure_1D and F
Figure_1 D and E
Frequency of GFI1+HE and GFI1+IAHC, HE gated on CD31-cKIT-; GFI1+IAHC gated on CD31+cKIT+
																													p-vaue
Figure_1D	HE												E10.25										E11.5
	NOTCH1												8.53	4.62	20.6	3.53	17.1	5.77	2.01	2.72	3.03	0.71	0.79	6.49	0.39	5.71	8.48	17	0.910243
	DLL4												93.9	92.9	87.3	92.4	94.9	93.2	97				49	10	54	49	80		0.00075575
	JAG1												8.7	6.25	26	2.56	16.4	8.46	2.01	2.66	3.5	0.57	5.95	4.2	17.1	0.5	14	0.7	0.873591
Figure_1E	IAHC
			27-33s										33-37s										41-47s
	NOTCH1		97.6	91.2	95.4	82.5	86						92.2	95.1	91.2	79							19.8	14.1	55	35	19						0.000269982
	JAG1		97	97.4	94.2	95	70						92	91.8	97.1	52							84.5	74.8	97.9	98	78						0.759719
	DLL4		70.2	67.7	62.5	49							44.1	35									13.5	13.7	13.5	43	32						0.00185467

## Sheet: Figure_1H
Figure_1H
Frequency of CD45+ and CD45- population gated on CD31+cKIT+GFI1+
		27-28s										31-32s										34-36s										41-47s										p-vaue
CD45_pos		100	100	100	100							99	99.3	99.6								70	80	91	67							98	97	95	93	86						0.000442832
CD45_neg		100	100	100	100							94.1	72.9	61.5								25	46	62	43							18	31	21	0	23

## Sheet: Figure_4C,F and I
Figure 4C_number of PLA foci
	endo N1ex/DLL4ex
	10	13	12		p-value
					0.10454
	endo N1ex/J1ex
	16	23	14
	GFI1+ IAHC N1ex/DLL4ex
	65	16	15	13	16	38	81	20
												p-value
	GFI1+ IAHC N1ex/J1ex											0.00643866
	97	78	78	78	74	33	21	78	79	82
Figure 4F_number of PLA foci
		GFI1+ IAHC N1ex/J1ex
		97	33	21	78	79
								p-value
		GFI1+ IAHC N1int/J1int						0.732144
		176	28	18	69	73
Figure 4I_number of PLA foci
		IgG
		8	9	11	9	5
								p-value
		Fc-JAG1						0.0107981
		1	2	5

## Sheet: Figure_5A and B
Figure_5A
Ct values of qPCRs relative to Tbp after 4 hour ex vivo inclubation with IgG, Fc-JAG1, anti-JAG1 or Fc-JAG1 and anti-JAG1 combined
Hes1
	IgG						Fc-JAG1						anti-JAG1				Fc-JAG1+anti-NOTCH1
Exp_1	1.23741	0.758575	0.863576				1.89426	1.27896	0.979336				1.90396	1.23399	1.82256
Exp2	0.288463	0.192098	0.261921				0.185992	0.306778	0.2181				0.405739	0.256132	0.463949		0.404038	0.359487	0.367298
				p-value
			IgG-Fc-JAG1	0.0780032
			IgG-anti-JAG1	0.0172918
Gata2
		IgG						Fc-J1						anti_J1						anti-N1						Fc-J1+anti-N1
Exp_1		1.08207	0.592306	0.750873				2.15395	2.20383	1.83332				2.90905	1.92529	1.31325
Exp2		0.828504	0.536191	0.367047				0.599755	0.478553	0.757931				1.27808	0.619724	0.887909				1.00796	1.2643	2.05243				0.675549	0.549445	0.666444
				p-value
			IgG-Fc-JAG1	0.0406159
			IgG-anti-JAG1	0.0150108
Figure_5B
Ct values of qPCRs relative to Tbp after overnight ex vivo inclubation of Vecad-CreERT2-Jag1WT/WT and Vecad-CreERT2-Jag1FL/FL with/out anti-NOTCH1
Hes1		Jag1 WT/WT +4OHT							Jag1 FL/FL+4OHT							Jag1 FL/FL+4OHT+ anti-N1
Exp_1		0.22897	0.351145	0.238205					0.289669	0.457965	0.998007					0.78594	0.360894
Exp2		0.286409	8.60516	0.657665					19.4687	26.5577						0.870927	0.525587
				p-value
			Jag1 WT/WT +4OHT vs Jag1 FL/FL+4OHT	0.0821916
		Jag1 WT/WT +4OHT							Jag1 FL/FL+4OHT							Jag1 FL/FL+4OHT+anti-N1
Gata2		0.53503	0.312353	0.505961					0.3766	0.787909	0.799664					1.11239	0.993496
Exp_1		0.271873	0.949168	0.157719					1.0074	2.83393						0.902543	0.804757
Exp2
				p-value
			Jag1 WT/WT +4OHT vs Jag1 FL/FL+4OHT	0.0660188

## Sheet: Figure_6B
									Figure_6B
									qPCRs on nascent RNA capture samples. Cells were blocked for notch activity overnight and then incubated for 4 hours in the presence of EU in different conditions. For analysis, the wash out (release) was taken as reference.
										Endo (CD31+cKIT-GFI1-)
									1st_exp									1st_exp
										Hes1									Gata2
	endo-compE														FC to wash log2
	-0.478									endo-rel	33.622	33.7683							endo-rel	31.967	32.324
	-1.051										34.048									32.387						Fc-JAG1
	-1.464										33.635									32.618				log2
	-3.3485									endo_blocked	34.1		0.478	0.717972	-0.478				endo_blocked	32.636		0.669	0.628942	-0.669		Hes1
	1.4645										34.266		1.051	0.482634	-1.051					31.922		-0.034	1.02385	0.034			endo_	hemato
	0.8305										35.099		1.464	0.362487	-1.464					32.353		-0.265	1.20164	0.265			0.635516	0.4793
	-0.6625									Endo-FcJ1	34.276		0.654	0.635516	-0.654				Endo-FcJ1	31.281		-0.686	1.60882	0.686			1.805	0.900002
	0.2095										34.287		-0.852	1.805	0.852					31.296		0.088	0.940826	-0.088			1.35566	0.656788
											33.196		-0.439	1.35566	0.439					32.475		-0.143	1.1042	0.143			11.3648	6.63532
																											8.94449	8.28021
									2nd_Exp									2nd_Exp									7.03963	5.3172
										endo-rel	29.48	30.3885							endo-rel		27.8405						1.0101	1.19058
																				28.614						272.762		1.37713
											31.297									27.067								1.0293
										endo_blocked	33.737		3.3485	0.098175	-3.3485				endo_blocked
											28.924		-1.4645	2.75968	1.4645					28.07		0.2295	0.85293	-0.2295			p-value	0.05
											29.558		-0.8305	1.7783	0.8305					32.702		4.8615	0.0343988	-4.8615
										Endo-FcJ1	26.882		-3.5065	11.3648	3.5065				Endo-FcJ1	24.1525		-3.688	12.8884	3.688
											27.2275		-3.161	8.94449	3.161					25.971		-1.8695	3.65406	1.8695
											27.573		-2.8155	7.03963	2.8155											Fc-JAG1
																										Gata2
									3rd_Exp																		endo_	hemato
																		3rd_Exp									1.60882	0.436484
										endo-rel	29.48	30.3885							endo-rel	22.204	22.474						0.940826	0.477311
																				22.744							1.1042	0.521956
											31.297																12.8884	1.72608
										endo_blocked	31.051		0.6625	0.631783	-0.6625				endo_blocked	28.405		5.931	0.0163905	-5.931			3.65406	0.923062
											30.179		-0.2095	1.15629	0.2095												2.01391	2.20152
																				25.981		3.507	0.0879605	-3.507			10.3532	1.41079
										Endo-FcJ1	30.374		-0.0145	1.0101	0.0145				Endo-FcJ1	21.464		-1.01	2.01391	1.01			1.79253	0.87206
											22.297		-8.0915	272.762	8.0915					19.102		-3.372	10.3532	3.372				1.09695
																				21.632		-0.842	1.79253	0.842
																											p-value	0.0281504
										hemato (CD31+cKIT+GFI1+)
									1st_exp
										Hes1									Gata2
										hemato-rel		32.894	32.895						hemato-rel	22.747	22.7533
												32.869								22.692
												32.919								22.821
										hemato_blocked		34.186	1.317	0.401369	-1.317				hemato_blocked	33.508		10.761	0.000576257	-10.761
																				32.911		10.219	0.000839024	-10.219
												33.827	0.908	0.532923	-0.908					33.2095		10.3885	0.000746019	-10.3885
										hemato-FcJ1		33.956	1.061	0.4793	-1.061				hemato-FcJ1	23.943		1.196	0.436484	-1.196
												33.047	0.152	0.900002	-0.152					23.912		1.067	0.477311	-1.067
												33.5015	0.6065	0.656788	-0.6065					23.759		0.938	0.521956	-0.938
									2nd_exp
										hemato-rel	30.754	26.6897
											26.592								hemato-rel		20.8325
											22.723									20.9
										hemato_blocked	27.652		0.962333	0.513226	-0.962333					20.765
											27.044		0.354333	0.782231	-0.354333				hemato_blocked	23.797		2.9645	0.128114	-2.9645
											27.348		0.658333	0.63361	-0.658333					25.247		4.4145	0.0468925	-4.4145
										hemato-FcJ1	23.9595		-2.73017	6.63532	2.73017					22.216		1.3835	0.383288	-1.3835
											23.64		-3.04967	8.28021	3.04967				hemato-FcJ1	20.045		-0.7875	1.72608	0.7875
											24.279		-2.41067	5.3172	2.41067					20.948		0.1155	0.923062	-0.1155
																				19.694		-1.1385	2.20152	1.1385
									3rd_exp	hemato-rel	21.704	22.2687							hemato-rel		20.0335
											22.422									20.117
											22.68									19.95
										hemato_blocked	23.272		1.00333	0.498846	-1.00333				hemato_blocked	20.37		0.3365	0.79196	-0.3365
											22.883		0.614333	0.653232	-0.614333					18.996		-1.0375	2.05267	1.0375
											22.494		0.225333	0.855397	-0.225333					18.553		-1.4805	2.79045	1.4805
										hemato-FcJ1	22.017		-0.251667	1.19058	0.251667				hemato-FcJ1	19.537		-0.4965	1.41079	0.4965
											21.807		-0.461667	1.37713	0.461667					20.231		0.1975	0.87206	-0.1975
											22.227		-0.0416667	1.0293	0.0416667					19.9		-0.1335	1.09695	0.1335

## Sheet: Figure7_C,E and G
Figure 7 C
	Freuency of Sca/EPCR cells in CD31+cKIT+CD45+
	Sca1/EPCR-
	1.96	4	0.83	0	0	2.35
								p-value
	Sca1/EPCR+							0.00108997
	18.2	22.8	32.3	35	14	28
Figure 7 E
	Freuency of RFNG cells in CD31+cKIT+CD45+Sca+EPCR*
	RFNG-
	0	11.1	0	8.57
						p-value
	RFNG +					0.000175879
	90	83.3	100	57.7
Figure 7 G
	Freuency of IAHC (CD31+cKIT+), CD45 (CD31+cKIT+CD45+) and HSCs (CD31+cKIT+CD45+Sca1+EPCR+) with/out RFNG knock down
			scramble KD					RFNG KD					p-value
	IAHC		2.93	9	7	1.93		1.93	8	7	2.93	2.85
	CD45		62	37	31	17		52	17	25.8	10	13
	HSC		14.5	17	9.3			5	7	3.7			0.0265393

## Sheet: Suppl_Fig_S1C
Frequency of Notch signaling molecules in endo (CD31+cKIT-)
		E10.25													E11.5										mean 10.5	mean 11.5	pvalue
NOTCH1		39.4	71.4	35	39.1	27.1	47.1	25	53.9	31.9	40.7	37.1	40.6		18.8	19	16.9	5.41	4.09	26.9	34.7	12.5	8.71	14	41.06	16.1	0.000929
NOTCH2		0.15	0.16	0.54	0.35	0.12	0.26	0	1.12	3.98	1.33	0.31			0.79	2.06	3.17	1.02	0.47						0.264	1.502	0.047653
NOTCH3		3.38	2.43	2.33	6.27	1.24	1.62	1.1	2.51						0.5	0.84	5.79	6.46							3.603	3.398	0.89088
NOTCH4						11.7	29.8								86.2	81	61.7	72.1
DLL4		72.5	63.4	63	69.6	79.2	57.7	81.2	1.17	1.83					26.8	11.5	12.5	17.8	46	46.6	52	46			60.97	32.4	0.043661
JAG1		35.8	64.6	30.9	34.4	23.7	40.3	24.6	48.4	42.1	51.9	70.6	37.9		3.36	7.14	67	70	60						37.88	41.5	0.866614
JAG2		3.65	10.4	8.92											17.6	12.9	12.9	39.1	63.2						7.657	14.47	0.198718
Frequency of Notch signaling molecules in IAHC (CD31+cKIT+)
		E10.25												E11.5
NOTCH1		92	81.5	91.8	97.6	96.3	95.4	92.3	92.2	95.1	95.5	77.5	87.3	51.5	62.7	61.4	9.22	7.61	58.9	81.1	14	13.5	20	11	91.56	35.54	7.8e-05
NOTCH2		6.18	4.3	2.06	0.37	1.05	2.68	10.4	11.9	11.6	12.6	4.2		2.47	4.95	6.5	0.95	4.97							2.792	3.968	0.465971
NOTCH3		1.26	8.82	5.36	4.33	3.83	1.92	2.33	1.14					2	2.75	5.6	6.21								4.943	4.14	0.684167
NOTCH4														86	87.4	62.1	79.7
DLL4		81.4	77.2	67.7	76.4	77.4	76.8	78.1	14.2	34.1				3.43	26	59	60	56							76.02	40.89	0.052863
JAG1		93	94.1	98.2	97	97	94.2	94.4	92	91.8	95	22.2	9.65	29.9	11.6		86	90							95.28	54.38	0.118561
JAG2		29.5	59	64.9	95.6	85								72.6	68.4	92.1	83.2								62.25	79.08	0.253179
Frequency of Notch signaling molecules in CD45+IAHC (CD31+cKIT+CD45)
		E10.5												E11.5
NOTCH1		94.5	86	98.8	97.2	97.2	93.4	94.2	95.5	95.7	80.1	67.4		65.5	49.3	66.4	8.69	7.81	39.5	45.1	20	20	15.9		93.26	33.82	1.6e-05
NOTCH2		7.21	2.33	5.47	1.38	3.2	12.3	12.7	13.1	69.8	48.4			3.52	5.26	6.32	7.9	26.8							3.918	9.96	0.267094
NOTCH3		2.95	9.3	6.29	5.34	4.57	2.15	2.15	1.19					4.61	3.9	8.29	7.43								5.97	6.058	0.964898
NOTCH4														89.7	91.2	58.2	86.3
DLL4		82.1	80	68.4	75.3	80.6	72.4	77.2	1.61	13.7	95	75.5		7.39	28.9	68	17	53	48	54.8					76.57	39.58	0.00845
JAG1		93.2	96	99.5	98.1	95.1	95	93.4	92.4	94.6	99.5	96		73.8	85.4	49	57	71							96.38	67.24	0.016177
JAG2		35	67.7											78.8	76.1	84.9	84.6								51.35	77.45	0.379373
